# Supplementary material for: Genome-wide characterization of developmental stage- and tissue-specific transcription factors in wheat
Source: BMC Genomics. 2015 Feb 25;16(1):125. doi: 10.1186/s12864-015-1313-y (PMC4344791; doi:10.1186/s12864-015-1313-y)
Supplement: Additional file 1: Table S2. — The list of TF IDs and specific IDs appear in different tissues and developmental stages. [file 12864_2015_1313_MOESM1_ESM.xls]

## Sheet:  2407 TFs and specific TFs
Family	TF ID	Original EST ID in Gene indices database		Family	Specific TF at different developmental stages		Family	Tissue-specific TF
Alfin-like	TaTF00001	TC427941		Alfin-like	TaTF00002		Alfin-like	TaTF00002
Alfin-like	TaTF00002	CD895328		Alfin-like	TaTF00011		Alfin-like	TaTF00010
Alfin-like	TaTF00003	TC391790		Alfin-like	TaTF00012		Alfin-like	TaTF00011
Alfin-like	TaTF00004	CK206986		Alfin-like	TaTF00013		Alfin-like	TaTF00012
Alfin-like	TaTF00005	TC402349		Alfin-like	TaTF00015		Alfin-like	TaTF00013
Alfin-like	TaTF00006	TC390263		Alfin-like	TaTF00020		Alfin-like	TaTF00015
Alfin-like	TaTF00007	TC444649		AP2	TaTF00022		Alfin-like	TaTF00018
Alfin-like	TaTF00008	TC382935		AP2	TaTF00027		Alfin-like	TaTF00020
Alfin-like	TaTF00009	CK196835		AP2	TaTF00030		Alfin-like	TaTF00021
Alfin-like	TaTF00010	TC390390		ARF	TaTF00034		AP2	TaTF00027
Alfin-like	TaTF00011	GH726667		B3	TaTF00042		AP2	TaTF00030
Alfin-like	TaTF00012	CA690589		B3	TaTF00046		ARF	TaTF00032
Alfin-like	TaTF00013	TC443410		B3	TaTF00052		ARF	TaTF00035
Alfin-like	TaTF00014	TC373064		B3	TaTF00056		ARF	TaTF00038
Alfin-like	TaTF00015	BU099640		B3	TaTF00057		B3	TaTF00042
Alfin-like	TaTF00016	TC413155		B3	TaTF00059		B3	TaTF00045
Alfin-like	TaTF00017	TC392327		B3	TaTF00061		B3	TaTF00046
Alfin-like	TaTF00018	TC404879		B3	TaTF00062		B3	TaTF00052
Alfin-like	TaTF00019	TC397756		B3	TaTF00063		B3	TaTF00056
Alfin-like	TaTF00020	TC456713		B3	TaTF00064		B3	TaTF00057
Alfin-like	TaTF00021	TC375153		B3	TaTF00065		B3	TaTF00061
AP2	TaTF00022	TC404850		B3	TaTF00068		B3	TaTF00062
AP2	TaTF00023	TC371306		B3	TaTF00070		B3	TaTF00064
AP2	TaTF00024	TC368660		B3	TaTF00071		B3	TaTF00065
AP2	TaTF00025	TC401083		B3	TaTF00072		B3	TaTF00066
AP2	TaTF00026	TC369939		B3	TaTF00074		B3	TaTF00068
AP2	TaTF00027	TC369436		B3	TaTF00078		B3	TaTF00070
AP2	TaTF00028	TC374382		B3	TaTF00080		B3	TaTF00071
AP2	TaTF00029	TC403045		B3	TaTF00081		B3	TaTF00072
AP2	TaTF00030	CV973301		B3	TaTF00082		B3	TaTF00074
ARF	TaTF00031	TC382184		B3	TaTF00083		B3	TaTF00078
ARF	TaTF00032	TC369480		B3	TaTF00084		B3	TaTF00080
ARF	TaTF00033	TC393408		B3	TaTF00086		B3	TaTF00081
ARF	TaTF00034	TC392292		B3	TaTF00087		B3	TaTF00082
ARF	TaTF00035	TC412880		B3	TaTF00088		B3	TaTF00083
ARF	TaTF00036	TC386951		B3	TaTF00089		B3	TaTF00084
ARF	TaTF00037	TC432968		B3	TaTF00090		B3	TaTF00086
ARF	TaTF00038	TC400209		B3	TaTF00091		B3	TaTF00087
ARF	TaTF00039	TC425315		B3	TaTF00092		B3	TaTF00088
ARF	TaTF00040	TC432939		B3	TaTF00093		B3	TaTF00089
ARR-B	TaTF00041	TC410707		B3	TaTF00094		B3	TaTF00091
B3	TaTF00042	TC384932		B3	TaTF00097		B3	TaTF00092
B3	TaTF00043	CJ726035		B3	TaTF00098		B3	TaTF00093
B3	TaTF00044	TC393296		B3	TaTF00099		B3	TaTF00094
B3	TaTF00045	TC438543		B3	TaTF00102		B3	TaTF00096
B3	TaTF00046	CD454301		B3	TaTF00103		B3	TaTF00097
B3	TaTF00047	TC407961		B3	TaTF00104		B3	TaTF00098
B3	TaTF00048	TC415594		B3	TaTF00106		B3	TaTF00099
B3	TaTF00049	TC440712		B3	TaTF00107		B3	TaTF00101
B3	TaTF00050	CJ729743		B3	TaTF00108		B3	TaTF00102
B3	TaTF00051	CJ629382		B3	TaTF00109		B3	TaTF00103
B3	TaTF00052	TC417749		B3	TaTF00110		B3	TaTF00104
B3	TaTF00053	TC381341		B3	TaTF00111		B3	TaTF00107
B3	TaTF00054	TC399631		B3	TaTF00114		B3	TaTF00108
B3	TaTF00055	TC392660		B3	TaTF00116		B3	TaTF00109
B3	TaTF00056	CA599683		B3	TaTF00117		B3	TaTF00110
B3	TaTF00057	DN828973		B3	TaTF00119		B3	TaTF00111
B3	TaTF00058	TC400454		B3	TaTF00121		B3	TaTF00113
B3	TaTF00059	DR741345		B3	TaTF00122		B3	TaTF00114
B3	TaTF00060	TC396275		B3	TaTF00124		B3	TaTF00116
B3	TaTF00061	GH732844		B3	TaTF00126		B3	TaTF00117
B3	TaTF00062	BQ609009		B3	TaTF00127		B3	TaTF00119
B3	TaTF00063	CK210704		B3	TaTF00130		B3	TaTF00121
B3	TaTF00064	BJ319151		B3	TaTF00132		B3	TaTF00122
B3	TaTF00065	TC441585		B3	TaTF00133		B3	TaTF00124
B3	TaTF00066	TC401939		B3	TaTF00134		B3	TaTF00125
B3	TaTF00067	TC373821		B3	TaTF00136		B3	TaTF00126
B3	TaTF00068	BU099578		B3	TaTF00138		B3	TaTF00128
B3	TaTF00069	TC457553		B3	TaTF00141		B3	TaTF00132
B3	TaTF00070	BJ313799		B3	TaTF00142		B3	TaTF00133
B3	TaTF00071	TC446729		B3	TaTF00143		B3	TaTF00136
B3	TaTF00072	CN010066		B3	TaTF00144		B3	TaTF00137
B3	TaTF00073	BE430665		B3	TaTF00145		B3	TaTF00140
B3	TaTF00074	DN949015		B3	TaTF00147		B3	TaTF00141
B3	TaTF00075	TC394141		BBR-BPC	TaTF00151		B3	TaTF00142
B3	TaTF00076	TC405867		BES1	TaTF00154		B3	TaTF00143
B3	TaTF00077	TC455495		BES1	TaTF00156		B3	TaTF00145
B3	TaTF00078	CA611070		bHLH	TaTF00158		B3	TaTF00147
B3	TaTF00079	TC440074		bHLH	TaTF00159		BBR-BPC	TaTF00150
B3	TaTF00080	CA705561		bHLH	TaTF00160		BBR-BPC	TaTF00151
B3	TaTF00081	BJ207387		bHLH	TaTF00163		BBR-BPC	TaTF00152
B3	TaTF00082	BF428736		bHLH	TaTF00164		BES1	TaTF00154
B3	TaTF00083	TC451083		bHLH	TaTF00165		BES1	TaTF00156
B3	TaTF00084	CJ675562		bHLH	TaTF00167		bHLH	TaTF00157
B3	TaTF00085	TC377033		bHLH	TaTF00168		bHLH	TaTF00158
B3	TaTF00086	CJ659423		bHLH	TaTF00170		bHLH	TaTF00159
B3	TaTF00087	BJ301830		bHLH	TaTF00171		bHLH	TaTF00160
B3	TaTF00088	CJ506974		bHLH	TaTF00172		bHLH	TaTF00162
B3	TaTF00089	TC418018		bHLH	TaTF00173		bHLH	TaTF00163
B3	TaTF00090	AL824955		bHLH	TaTF00179		bHLH	TaTF00164
B3	TaTF00091	TC412762		bHLH	TaTF00181		bHLH	TaTF00165
B3	TaTF00092	CA498919		bHLH	TaTF00182		bHLH	TaTF00166
B3	TaTF00093	TC385973		bHLH	TaTF00183		bHLH	TaTF00167
B3	TaTF00094	TC436842		bHLH	TaTF00185		bHLH	TaTF00170
B3	TaTF00095	TC412315		bHLH	TaTF00190		bHLH	TaTF00171
B3	TaTF00096	TC371115		bHLH	TaTF00192		bHLH	TaTF00172
B3	TaTF00097	TC433100		bHLH	TaTF00201		bHLH	TaTF00173
B3	TaTF00098	TC461032		bHLH	TaTF00206		bHLH	TaTF00181
B3	TaTF00099	BJ308496		bHLH	TaTF00207		bHLH	TaTF00182
B3	TaTF00100	TC421958		bHLH	TaTF00208		bHLH	TaTF00183
B3	TaTF00101	TC391806		bHLH	TaTF00211		bHLH	TaTF00185
B3	TaTF00102	TC424084		bHLH	TaTF00212		bHLH	TaTF00187
B3	TaTF00103	CA730721		bHLH	TaTF00213		bHLH	TaTF00188
B3	TaTF00104	TC415560		bHLH	TaTF00215		bHLH	TaTF00190
B3	TaTF00105	TC426595		bHLH	TaTF00216		bHLH	TaTF00191
B3	TaTF00106	CJ543979		bHLH	TaTF00218		bHLH	TaTF00193
B3	TaTF00107	BM134518		bHLH	TaTF00219		bHLH	TaTF00196
B3	TaTF00108	TC407107		bHLH	TaTF00222		bHLH	TaTF00199
B3	TaTF00109	TC413520		bHLH	TaTF00224		bHLH	TaTF00200
B3	TaTF00110	TC447138		bHLH	TaTF00225		bHLH	TaTF00201
B3	TaTF00111	BG263336		bHLH	TaTF00226		bHLH	TaTF00202
B3	TaTF00112	TC413204		bHLH	TaTF00229		bHLH	TaTF00207
B3	TaTF00113	TC434225		bHLH	TaTF00230		bHLH	TaTF00208
B3	TaTF00114	BF429174		bHLH	TaTF00231		bHLH	TaTF00213
B3	TaTF00115	TC440408		bHLH	TaTF00233		bHLH	TaTF00214
B3	TaTF00116	TC397065		bHLH	TaTF00234		bHLH	TaTF00216
B3	TaTF00117	TC443581		bHLH	TaTF00238		bHLH	TaTF00217
B3	TaTF00118	TC418707		bHLH	TaTF00239		bHLH	TaTF00220
B3	TaTF00119	CD936383		bHLH	TaTF00241		bHLH	TaTF00221
B3	TaTF00120	TC399149		bHLH	TaTF00243		bHLH	TaTF00227
B3	TaTF00121	CA657561		bHLH	TaTF00245		bHLH	TaTF00230
B3	TaTF00122	TC439208		bHLH	TaTF00248		bHLH	TaTF00234
B3	TaTF00123	TC420063		bHLH	TaTF00249		bHLH	TaTF00236
B3	TaTF00124	BF484636		bHLH	TaTF00250		bHLH	TaTF00238
B3	TaTF00125	TC406806		bHLH	TaTF00253		bHLH	TaTF00241
B3	TaTF00126	TC450730		bHLH	TaTF00256		bHLH	TaTF00244
B3	TaTF00127	DR741316		bHLH	TaTF00259		bHLH	TaTF00247
B3	TaTF00128	CD895947		bHLH	TaTF00260		bHLH	TaTF00248
B3	TaTF00129	TC447597		bHLH	TaTF00262		bHLH	TaTF00249
B3	TaTF00130	CO346773		bHLH	TaTF00263		bHLH	TaTF00250
B3	TaTF00131	CJ599336		bHLH	TaTF00266		bHLH	TaTF00251
B3	TaTF00132	BJ215953		bHLH	TaTF00267		bHLH	TaTF00253
B3	TaTF00133	CA677551		bHLH	TaTF00268		bHLH	TaTF00255
B3	TaTF00134	CJ951884		bHLH	TaTF00269		bHLH	TaTF00256
B3	TaTF00135	TC431076		bHLH	TaTF00270		bHLH	TaTF00259
B3	TaTF00136	CA704687		bHLH	TaTF00272		bHLH	TaTF00261
B3	TaTF00137	TC392026		bHLH	TaTF00273		bHLH	TaTF00263
B3	TaTF00138	TC398371		bHLH	TaTF00276		bHLH	TaTF00265
B3	TaTF00139	TC426714		bHLH	TaTF00277		bHLH	TaTF00267
B3	TaTF00140	TC407900		bHLH	TaTF00279		bHLH	TaTF00268
B3	TaTF00141	CD886788		bHLH	TaTF00280		bHLH	TaTF00270
B3	TaTF00142	BE499604		bHLH	TaTF00281		bHLH	TaTF00272
B3	TaTF00143	BJ253084		bHLH	TaTF00282		bHLH	TaTF00273
B3	TaTF00144	CV973401		bHLH	TaTF00283		bHLH	TaTF00276
B3	TaTF00145	CD881972		bHLH	TaTF00286		bHLH	TaTF00279
B3	TaTF00146	TC413185		bHLH	TaTF00287		bHLH	TaTF00280
B3	TaTF00147	CD916568		bHLH	TaTF00288		bHLH	TaTF00281
BBR-BPC	TaTF00148	TC404419		bHLH	TaTF00289		bHLH	TaTF00283
BBR-BPC	TaTF00149	CA593240		bHLH	TaTF00290		bHLH	TaTF00285
BBR-BPC	TaTF00150	CJ599817		bHLH	TaTF00291		bHLH	TaTF00286
BBR-BPC	TaTF00151	BQ609421		bHLH	TaTF00293		bHLH	TaTF00288
BBR-BPC	TaTF00152	TC423892		bHLH	TaTF00295		bHLH	TaTF00290
BES1	TaTF00153	TC400577		BSD	TaTF00302		bHLH	TaTF00291
BES1	TaTF00154	TC391840		BSD	TaTF00304		bHLH	TaTF00292
BES1	TaTF00155	CJ784136		BSD	TaTF00306		bHLH	TaTF00295
BES1	TaTF00156	TC394215		bZIP	TaTF00312		bHLH	TaTF00296
bHLH	TaTF00157	TC376878		bZIP	TaTF00313		BSD	TaTF00302
bHLH	TaTF00158	TC421197		bZIP	TaTF00317		BSD	TaTF00303
bHLH	TaTF00159	TC412407		bZIP	TaTF00318		BSD	TaTF00304
bHLH	TaTF00160	CA618726		bZIP	TaTF00319		bZIP	TaTF00310
bHLH	TaTF00161	TC411977		bZIP	TaTF00322		bZIP	TaTF00312
bHLH	TaTF00162	TC451913		bZIP	TaTF00324		bZIP	TaTF00317
bHLH	TaTF00163	CA714807		bZIP	TaTF00327		bZIP	TaTF00319
bHLH	TaTF00164	CA502657		bZIP	TaTF00328		bZIP	TaTF00320
bHLH	TaTF00165	TC430326		bZIP	TaTF00331		bZIP	TaTF00336
bHLH	TaTF00166	TC395311		bZIP	TaTF00333		bZIP	TaTF00343
bHLH	TaTF00167	CA650144		bZIP	TaTF00335		bZIP	TaTF00344
bHLH	TaTF00168	TC391977		bZIP	TaTF00336		bZIP	TaTF00348
bHLH	TaTF00169	TC400667		bZIP	TaTF00340		bZIP	TaTF00351
bHLH	TaTF00170	CA599399		bZIP	TaTF00341		bZIP	TaTF00353
bHLH	TaTF00171	TC429339		bZIP	TaTF00344		bZIP	TaTF00358
bHLH	TaTF00172	BQ609595		bZIP	TaTF00348		bZIP	TaTF00359
bHLH	TaTF00173	TC436511		bZIP	TaTF00353		bZIP	TaTF00363
bHLH	TaTF00174	TC394856		bZIP	TaTF00354		bZIP	TaTF00365
bHLH	TaTF00175	TC431056		bZIP	TaTF00360		bZIP	TaTF00369
bHLH	TaTF00176	TC381746		bZIP	TaTF00361		bZIP	TaTF00370
bHLH	TaTF00177	TC389028		bZIP	TaTF00362		bZIP	TaTF00371
bHLH	TaTF00178	TC423001		bZIP	TaTF00363		bZIP	TaTF00372
bHLH	TaTF00179	TC381552		bZIP	TaTF00365		bZIP	TaTF00373
bHLH	TaTF00180	CK210106		bZIP	TaTF00367		bZIP	TaTF00374
bHLH	TaTF00181	CA485701		bZIP	TaTF00369		bZIP	TaTF00375
bHLH	TaTF00182	TC440923		bZIP	TaTF00370		bZIP	TaTF00377
bHLH	TaTF00183	CA600416		bZIP	TaTF00371		bZIP	TaTF00378
bHLH	TaTF00184	TC387923		bZIP	TaTF00376		bZIP	TaTF00379
bHLH	TaTF00185	CA618258		bZIP	TaTF00377		bZIP	TaTF00380
bHLH	TaTF00186	TC406007		bZIP	TaTF00378		bZIP	TaTF00385
bHLH	TaTF00187	TC423269		bZIP	TaTF00379		bZIP	TaTF00391
bHLH	TaTF00188	CK198178		bZIP	TaTF00380		bZIP	TaTF00392
bHLH	TaTF00189	TC443024		bZIP	TaTF00381		bZIP	TaTF00394
bHLH	TaTF00190	TC403377		bZIP	TaTF00383		bZIP	TaTF00397
bHLH	TaTF00191	CK203651		bZIP	TaTF00391		bZIP	TaTF00399
bHLH	TaTF00192	CK162648		bZIP	TaTF00394		bZIP	TaTF00403
bHLH	TaTF00193	TC418598		bZIP	TaTF00397		bZIP	TaTF00405
bHLH	TaTF00194	DR736871		bZIP	TaTF00399		bZIP	TaTF00407
bHLH	TaTF00195	TC432248		bZIP	TaTF00403		bZIP	TaTF00408
bHLH	TaTF00196	TC429401		bZIP	TaTF00405		bZIP	TaTF00410
bHLH	TaTF00197	TC461765		bZIP	TaTF00407		bZIP	TaTF00412
bHLH	TaTF00198	TC396457		bZIP	TaTF00410		bZIP	TaTF00415
bHLH	TaTF00199	CK200319		bZIP	TaTF00412		bZIP	TaTF00416
bHLH	TaTF00200	TC418756		bZIP	TaTF00414		bZIP	TaTF00417
bHLH	TaTF00201	TC418552		bZIP	TaTF00415		C2H2	TaTF00423
bHLH	TaTF00202	TC385690		C2H2	TaTF00423		C2H2	TaTF00428
bHLH	TaTF00203	TC375383		C2H2	TaTF00431		C2H2	TaTF00433
bHLH	TaTF00204	CK207798		C2H2	TaTF00432		C2H2	TaTF00434
bHLH	TaTF00205	TC419352		C2H2	TaTF00433		C2H2	TaTF00435
bHLH	TaTF00206	CV775206		C2H2	TaTF00434		C2H2	TaTF00436
bHLH	TaTF00207	TC389471		C2H2	TaTF00435		C2H2	TaTF00441
bHLH	TaTF00208	TC415633		C2H2	TaTF00436		C2H2	TaTF00443
bHLH	TaTF00209	TC418914		C2H2	TaTF00438		C2H2	TaTF00444
bHLH	TaTF00210	TC418953		C2H2	TaTF00441		C2H2	TaTF00445
bHLH	TaTF00211	TC387084		C2H2	TaTF00442		C2H2	TaTF00446
bHLH	TaTF00212	CV780191		C2H2	TaTF00444		C2H2	TaTF00447
bHLH	TaTF00213	TC379256		C2H2	TaTF00446		C2H2	TaTF00448
bHLH	TaTF00214	CK166472		C2H2	TaTF00448		C2H2	TaTF00452
bHLH	TaTF00215	CV781809		C2H2	TaTF00452		C2H2	TaTF00453
bHLH	TaTF00216	TC386803		C2H2	TaTF00454		C2H2	TaTF00454
bHLH	TaTF00217	CJ827763		C2H2	TaTF00456		C2H2	TaTF00456
bHLH	TaTF00218	TC404130		C2H2	TaTF00457		C2H2	TaTF00457
bHLH	TaTF00219	TC369224		C2H2	TaTF00461		C2H2	TaTF00463
bHLH	TaTF00220	TC438646		C2H2	TaTF00463		C2H2	TaTF00464
bHLH	TaTF00221	TC394454		C2H2	TaTF00466		C2H2	TaTF00465
bHLH	TaTF00222	TC461943		C2H2	TaTF00467		C2H2	TaTF00466
bHLH	TaTF00223	TC398852		C3H	TaTF00469		C2H2	TaTF00467
bHLH	TaTF00224	CV780511		C3H	TaTF00474		C3H	TaTF00474
bHLH	TaTF00225	DR741873		C3H	TaTF00476		C3H	TaTF00476
bHLH	TaTF00226	TC404926		C3H	TaTF00478		C3H	TaTF00478
bHLH	TaTF00227	TC441029		C3H	TaTF00480		C3H	TaTF00480
bHLH	TaTF00228	TC447338		C3H	TaTF00482		C3H	TaTF00485
bHLH	TaTF00229	CJ641052		C3H	TaTF00485		C3H	TaTF00488
bHLH	TaTF00230	GH731632		C3H	TaTF00488		C3H	TaTF00491
bHLH	TaTF00231	TC375130		C3H	TaTF00489		C3H	TaTF00492
bHLH	TaTF00232	TC408034		C3H	TaTF00490		C3H	TaTF00496
bHLH	TaTF00233	TC427967		C3H	TaTF00491		C3H	TaTF00498
bHLH	TaTF00234	BE604255		C3H	TaTF00492		C3H	TaTF00499
bHLH	TaTF00235	TC461091		C3H	TaTF00493		C3H	TaTF00500
bHLH	TaTF00236	CD865039		C3H	TaTF00494		C3H	TaTF00501
bHLH	TaTF00237	TC395686		C3H	TaTF00495		C3H	TaTF00512
bHLH	TaTF00238	CN010357		C3H	TaTF00498		C3H	TaTF00513
bHLH	TaTF00239	CV772143		C3H	TaTF00499		C3H	TaTF00515
bHLH	TaTF00240	TC373709		C3H	TaTF00500		C3H	TaTF00516
bHLH	TaTF00241	TC403977		C3H	TaTF00502		C3H	TaTF00519
bHLH	TaTF00242	TC390283		C3H	TaTF00504		C3H	TaTF00520
bHLH	TaTF00243	CV760998		C3H	TaTF00508		C3H	TaTF00522
bHLH	TaTF00244	TC393465		C3H	TaTF00509		C3H	TaTF00524
bHLH	TaTF00245	TC407208		C3H	TaTF00510		CAMTA	TaTF00528
bHLH	TaTF00246	TC376132		C3H	TaTF00512		CAMTA	TaTF00529
bHLH	TaTF00247	TC384072		C3H	TaTF00513		CPP	TaTF00534
bHLH	TaTF00248	TC372963		C3H	TaTF00515		CPP	TaTF00536
bHLH	TaTF00249	TC461798		C3H	TaTF00516		CPP	TaTF00537
bHLH	TaTF00250	CN008306		C3H	TaTF00519		CPP	TaTF00538
bHLH	TaTF00251	CK203302		C3H	TaTF00520		CSD	TaTF00539
bHLH	TaTF00252	TC400778		C3H	TaTF00522		CSD	TaTF00541
bHLH	TaTF00253	TC429979		C3H	TaTF00524		CSD	TaTF00542
bHLH	TaTF00254	TC371633		CAMTA	TaTF00527		CSD	TaTF00543
bHLH	TaTF00255	TC385484		CAMTA	TaTF00529		CSD	TaTF00544
bHLH	TaTF00256	TC390191		CPP	TaTF00534		CSD	TaTF00545
bHLH	TaTF00257	TC376826		CPP	TaTF00538		CSD	TaTF00548
bHLH	TaTF00258	TC381307		CSD	TaTF00539		CSD	TaTF00551
bHLH	TaTF00259	TC449584		CSD	TaTF00540		CSD	TaTF00553
bHLH	TaTF00260	CV765299		CSD	TaTF00542		CSD	TaTF00555
bHLH	TaTF00261	TC386019		CSD	TaTF00543		CSD	TaTF00557
bHLH	TaTF00262	TC405904		CSD	TaTF00544		CSD	TaTF00560
bHLH	TaTF00263	TC426660		CSD	TaTF00551		CSD	TaTF00561
bHLH	TaTF00264	TC377840		CSD	TaTF00552		CSD	TaTF00562
bHLH	TaTF00265	TC378059		CSD	TaTF00555		CSD	TaTF00564
bHLH	TaTF00266	TC399512		CSD	TaTF00556		CSD	TaTF00565
bHLH	TaTF00267	TC433538		CSD	TaTF00558		CSD	TaTF00566
bHLH	TaTF00268	TC412137		CSD	TaTF00560		CSD	TaTF00569
bHLH	TaTF00269	TC390824		CSD	TaTF00561		CSD	TaTF00571
bHLH	TaTF00270	BJ286852		CSD	TaTF00562		CSD	TaTF00572
bHLH	TaTF00271	TC440468		CSD	TaTF00565		CSD	TaTF00573
bHLH	TaTF00272	TC416548		CSD	TaTF00566		CSD	TaTF00576
bHLH	TaTF00273	TC456271		CSD	TaTF00568		DBB	TaTF00579
bHLH	TaTF00274	TC418855		CSD	TaTF00569		DBB	TaTF00581
bHLH	TaTF00275	TC456863		CSD	TaTF00570		DBB	TaTF00586
bHLH	TaTF00276	CA644277		CSD	TaTF00571		DBB	TaTF00590
bHLH	TaTF00277	TC431378		CSD	TaTF00572		DBB	TaTF00592
bHLH	TaTF00278	TC409581		CSD	TaTF00575		DBB	TaTF00595
bHLH	TaTF00279	TC422226		CSD	TaTF00576		DBB	TaTF00596
bHLH	TaTF00280	CA654295		DBB	TaTF00577		DBB	TaTF00597
bHLH	TaTF00281	TC420002		DBB	TaTF00578		DBB	TaTF00606
bHLH	TaTF00282	DR741724		DBB	TaTF00582		DBB	TaTF00608
bHLH	TaTF00283	CA727763		DBB	TaTF00584		DBB	TaTF00609
bHLH	TaTF00284	BF473691		DBB	TaTF00588		Dof	TaTF00613
bHLH	TaTF00285	TC444389		DBB	TaTF00590		Dof	TaTF00614
bHLH	TaTF00286	CA618337		DBB	TaTF00593		Dof	TaTF00615
bHLH	TaTF00287	CV776938		DBB	TaTF00594		Dof	TaTF00619
bHLH	TaTF00288	CA638827		DBB	TaTF00595		Dof	TaTF00620
bHLH	TaTF00289	TC454288		DBB	TaTF00598		Dof	TaTF00622
bHLH	TaTF00290	CA653831		DBB	TaTF00599		Dof	TaTF00626
bHLH	TaTF00291	CA607265		DBB	TaTF00600		Dof	TaTF00628
bHLH	TaTF00292	DR733078		DBB	TaTF00601		Dof	TaTF00629
bHLH	TaTF00293	CK216878		DBB	TaTF00602		Dof	TaTF00630
bHLH	TaTF00294	CA598141		DBB	TaTF00603		Dof	TaTF00631
bHLH	TaTF00295	CA646857		DBB	TaTF00604		Dof	TaTF00633
bHLH	TaTF00296	CJ826765		DBB	TaTF00605		Dof	TaTF00635
BSD	TaTF00297	TC433279		DBB	TaTF00607		Dof	TaTF00637
BSD	TaTF00298	TC382437		DBB	TaTF00608		Dof	TaTF00638
BSD	TaTF00299	TC423628		DBB	TaTF00609		Dof	TaTF00640
BSD	TaTF00300	TC426582		Dof	TaTF00612		Dof	TaTF00641
BSD	TaTF00301	TC382486		Dof	TaTF00613		Dof	TaTF00642
BSD	TaTF00302	TC419936		Dof	TaTF00614		E2F/DP	TaTF00646
BSD	TaTF00303	TC461123		Dof	TaTF00621		E2F/DP	TaTF00647
BSD	TaTF00304	TC390174		Dof	TaTF00622		E2F/DP	TaTF00648
BSD	TaTF00305	TC432312		Dof	TaTF00623		EIL	TaTF00650
BSD	TaTF00306	TC381239		Dof	TaTF00626		EIL	TaTF00656
BSD	TaTF00307	DR736663		Dof	TaTF00630		EIL	TaTF00657
BSD	TaTF00308	TC434262		Dof	TaTF00631		EIL	TaTF00658
BSD	TaTF00309	TC377241		Dof	TaTF00634		EIL	TaTF00661
bZIP	TaTF00310	TC404437		Dof	TaTF00636		ERF	TaTF00663
bZIP	TaTF00311	TC369148		Dof	TaTF00637		ERF	TaTF00666
bZIP	TaTF00312	CA485656		Dof	TaTF00639		ERF	TaTF00670
bZIP	TaTF00313	TC436103		Dof	TaTF00640		ERF	TaTF00671
bZIP	TaTF00314	TC426358		Dof	TaTF00641		ERF	TaTF00676
bZIP	TaTF00315	TC368621		Dof	TaTF00642		ERF	TaTF00677
bZIP	TaTF00316	TC393090		Dof	TaTF00643		ERF	TaTF00681
bZIP	TaTF00317	TC386845		E2F/DP	TaTF00645		ERF	TaTF00682
bZIP	TaTF00318	CK206464		E2F/DP	TaTF00646		ERF	TaTF00683
bZIP	TaTF00319	TC459625		E2F/DP	TaTF00648		ERF	TaTF00684
bZIP	TaTF00320	CJ823715		EIL	TaTF00650		ERF	TaTF00691
bZIP	TaTF00321	TC421404		EIL	TaTF00653		ERF	TaTF00693
bZIP	TaTF00322	TC422348		EIL	TaTF00654		ERF	TaTF00695
bZIP	TaTF00323	TC388298		EIL	TaTF00656		ERF	TaTF00697
bZIP	TaTF00324	CV776972		EIL	TaTF00657		ERF	TaTF00703
bZIP	TaTF00325	TC376162		EIL	TaTF00658		ERF	TaTF00705
bZIP	TaTF00326	TC385689		EIL	TaTF00661		ERF	TaTF00706
bZIP	TaTF00327	CV768933		ERF	TaTF00663		ERF	TaTF00707
bZIP	TaTF00328	TC429925		ERF	TaTF00666		ERF	TaTF00708
bZIP	TaTF00329	TC392618		ERF	TaTF00670		ERF	TaTF00711
bZIP	TaTF00330	TC373240		ERF	TaTF00671		ERF	TaTF00714
bZIP	TaTF00331	CJ964716		ERF	TaTF00673		ERF	TaTF00715
bZIP	TaTF00332	TC445677		ERF	TaTF00675		ERF	TaTF00721
bZIP	TaTF00333	CA724666		ERF	TaTF00677		ERF	TaTF00725
bZIP	TaTF00334	TC412022		ERF	TaTF00684		ERF	TaTF00727
bZIP	TaTF00335	TC434674		ERF	TaTF00686		ERF	TaTF00728
bZIP	TaTF00336	TC414183		ERF	TaTF00689		ERF	TaTF00730
bZIP	TaTF00337	TC415740		ERF	TaTF00691		ERF	TaTF00731
bZIP	TaTF00338	TC374989		ERF	TaTF00694		ERF	TaTF00732
bZIP	TaTF00339	TC370663		ERF	TaTF00695		ERF	TaTF00733
bZIP	TaTF00340	TC396976		ERF	TaTF00697		ERF	TaTF00743
bZIP	TaTF00341	TC456441		ERF	TaTF00703		ERF	TaTF00744
bZIP	TaTF00342	TC397949		ERF	TaTF00704		ERF	TaTF00746
bZIP	TaTF00343	TC440345		ERF	TaTF00705		ERF	TaTF00750
bZIP	TaTF00344	CD490860		ERF	TaTF00706		ERF	TaTF00751
bZIP	TaTF00345	TC400412		ERF	TaTF00708		ERF	TaTF00754
bZIP	TaTF00346	TC423501		ERF	TaTF00711		ERF	TaTF00757
bZIP	TaTF00347	TC369758		ERF	TaTF00714		ERF	TaTF00766
bZIP	TaTF00348	BE400665		ERF	TaTF00715		ERF	TaTF00767
bZIP	TaTF00349	CD900778		ERF	TaTF00719		ERF	TaTF00769
bZIP	TaTF00350	TC392007		ERF	TaTF00722		ERF	TaTF00774
bZIP	TaTF00351	TC446279		ERF	TaTF00724		ERF	TaTF00778
bZIP	TaTF00352	TC416640		ERF	TaTF00725		ERF	TaTF00779
bZIP	TaTF00353	CA624383		ERF	TaTF00726		ERF	TaTF00780
bZIP	TaTF00354	CA639613		ERF	TaTF00727		ERF	TaTF00787
bZIP	TaTF00355	TC375182		ERF	TaTF00728		ERF	TaTF00790
bZIP	TaTF00356	TC413972		ERF	TaTF00730		ERF	TaTF00792
bZIP	TaTF00357	TC393642		ERF	TaTF00731		ERF	TaTF00802
bZIP	TaTF00358	TC368663		ERF	TaTF00732		ERF	TaTF00806
bZIP	TaTF00359	TC397436		ERF	TaTF00733		ERF	TaTF00809
bZIP	TaTF00360	TC403601		ERF	TaTF00735		ERF	TaTF00810
bZIP	TaTF00361	TC397879		ERF	TaTF00738		ERF	TaTF00812
bZIP	TaTF00362	CK217886		ERF	TaTF00739		ERF	TaTF00813
bZIP	TaTF00363	CA652994		ERF	TaTF00740		ERF	TaTF00818
bZIP	TaTF00364	TC420145		ERF	TaTF00741		ERF	TaTF00819
bZIP	TaTF00365	TC454472		ERF	TaTF00742		ERF	TaTF00824
bZIP	TaTF00366	TC377904		ERF	TaTF00743		ERF	TaTF00834
bZIP	TaTF00367	CV774779		ERF	TaTF00744		ERF	TaTF00835
bZIP	TaTF00368	TC387522		ERF	TaTF00747		ERF	TaTF00836
bZIP	TaTF00369	CA613094		ERF	TaTF00748		ERF	TaTF00837
bZIP	TaTF00370	BU100593		ERF	TaTF00749		ERF	TaTF00842
bZIP	TaTF00371	GH725749		ERF	TaTF00751		ERF	TaTF00843
bZIP	TaTF00372	GH721869		ERF	TaTF00752		ERF	TaTF00844
bZIP	TaTF00373	TC405871		ERF	TaTF00753		ERF	TaTF00845
bZIP	TaTF00374	CD868602		ERF	TaTF00754		ERF	TaTF00847
bZIP	TaTF00375	TC415554		ERF	TaTF00757		ERF	TaTF00849
bZIP	TaTF00376	TC410593		ERF	TaTF00760		ERF	TaTF00850
bZIP	TaTF00377	BE500054		ERF	TaTF00762		ERF	TaTF00852
bZIP	TaTF00378	BU101264		ERF	TaTF00763		ERF	TaTF00854
bZIP	TaTF00379	GH727017		ERF	TaTF00766		ERF	TaTF00857
bZIP	TaTF00380	TC401279		ERF	TaTF00767		ERF	TaTF00858
bZIP	TaTF00381	DR740223		ERF	TaTF00769		ERF	TaTF00861
bZIP	TaTF00382	TC399505		ERF	TaTF00770		ERF	TaTF00863
bZIP	TaTF00383	TC420889		ERF	TaTF00771		ERF	TaTF00865
bZIP	TaTF00384	TC398061		ERF	TaTF00773		ERF	TaTF00866
bZIP	TaTF00385	CD871271		ERF	TaTF00777		ERF	TaTF00868
bZIP	TaTF00386	TC409869		ERF	TaTF00780		ERF	TaTF00869
bZIP	TaTF00387	TC397529		ERF	TaTF00784		ERF	TaTF00870
bZIP	TaTF00388	TC418397		ERF	TaTF00785		ERF	TaTF00872
bZIP	TaTF00389	TC388481		ERF	TaTF00788		ERF	TaTF00873
bZIP	TaTF00390	TC397861		ERF	TaTF00789		ERF	TaTF00874
bZIP	TaTF00391	BQ246205		ERF	TaTF00790		ERF	TaTF00875
bZIP	TaTF00392	TC384367		ERF	TaTF00791		ERF	TaTF00876
bZIP	TaTF00393	TC411064		ERF	TaTF00792		ERF	TaTF00879
bZIP	TaTF00394	TC413825		ERF	TaTF00794		FAR1	TaTF00880
bZIP	TaTF00395	TC394510		ERF	TaTF00795		FAR1	TaTF00882
bZIP	TaTF00396	TC424701		ERF	TaTF00797		FAR1	TaTF00884
bZIP	TaTF00397	BE515838		ERF	TaTF00799		FAR1	TaTF00885
bZIP	TaTF00398	TC448234		ERF	TaTF00800		FAR1	TaTF00886
bZIP	TaTF00399	BU100519		ERF	TaTF00801		FAR1	TaTF00889
bZIP	TaTF00400	TC439292		ERF	TaTF00802		FAR1	TaTF00890
bZIP	TaTF00401	TC375010		ERF	TaTF00803		FAR1	TaTF00891
bZIP	TaTF00402	TC458436		ERF	TaTF00805		FAR1	TaTF00892
bZIP	TaTF00403	CA615857		ERF	TaTF00808		FHA	TaTF00902
bZIP	TaTF00404	TC427238		ERF	TaTF00809		FHA	TaTF00903
bZIP	TaTF00405	BQ903380		ERF	TaTF00810		FHA	TaTF00904
bZIP	TaTF00406	TC379332		ERF	TaTF00811		FHA	TaTF00909
bZIP	TaTF00407	CO349136		ERF	TaTF00812		FHA	TaTF00910
bZIP	TaTF00408	CJ589087		ERF	TaTF00813		FHA	TaTF00911
bZIP	TaTF00409	DR045005		ERF	TaTF00814		G2-like	TaTF00914
bZIP	TaTF00410	CA625328		ERF	TaTF00816		G2-like	TaTF00915
bZIP	TaTF00411	TC441002		ERF	TaTF00819		G2-like	TaTF00919
bZIP	TaTF00412	BJ316356		ERF	TaTF00820		G2-like	TaTF00921
bZIP	TaTF00413	TC427168		ERF	TaTF00821		G2-like	TaTF00922
bZIP	TaTF00414	TC404876		ERF	TaTF00823		G2-like	TaTF00924
bZIP	TaTF00415	BQ294574		ERF	TaTF00824		G2-like	TaTF00933
bZIP	TaTF00416	CJ851316		ERF	TaTF00825		G2-like	TaTF00934
bZIP	TaTF00417	TC437032		ERF	TaTF00826		G2-like	TaTF00935
bZIP	TaTF00418	TC423403		ERF	TaTF00827		G2-like	TaTF00936
bZIP	TaTF00419	TC408098		ERF	TaTF00829		G2-like	TaTF00937
C2H2	TaTF00420	TC446594		ERF	TaTF00831		G2-like	TaTF00939
C2H2	TaTF00421	TC407365		ERF	TaTF00832		G2-like	TaTF00940
C2H2	TaTF00422	DR045173		ERF	TaTF00834		G2-like	TaTF00943
C2H2	TaTF00423	AL813204		ERF	TaTF00836		G2-like	TaTF00944
C2H2	TaTF00424	TC405300		ERF	TaTF00838		GATA	TaTF00946
C2H2	TaTF00425	TC398908		ERF	TaTF00839		GATA	TaTF00948
C2H2	TaTF00426	TC377969		ERF	TaTF00841		GATA	TaTF00951
C2H2	TaTF00427	TC427365		ERF	TaTF00842		GATA	TaTF00956
C2H2	TaTF00428	TC407885		ERF	TaTF00843		GATA	TaTF00962
C2H2	TaTF00429	TC397693		ERF	TaTF00844		GATA	TaTF00963
C2H2	TaTF00430	TC385513		ERF	TaTF00845		GATA	TaTF00964
C2H2	TaTF00431	CK217283		ERF	TaTF00846		GATA	TaTF00965
C2H2	TaTF00432	TC455460		ERF	TaTF00850		GATA	TaTF00966
C2H2	TaTF00433	CJ659152		ERF	TaTF00851		GeBP	TaTF00967
C2H2	TaTF00434	TC412807		ERF	TaTF00852		GeBP	TaTF00972
C2H2	TaTF00435	CF133259		ERF	TaTF00853		GRAS	TaTF00989
C2H2	TaTF00436	TC397794		ERF	TaTF00855		GRAS	TaTF00993
C2H2	TaTF00437	TC405481		ERF	TaTF00856		GRAS	TaTF00997
C2H2	TaTF00438	CK214194		ERF	TaTF00858		GRAS	TaTF01000
C2H2	TaTF00439	TC381071		ERF	TaTF00859		GRAS	TaTF01001
C2H2	TaTF00440	TC416886		ERF	TaTF00860		GRAS	TaTF01004
C2H2	TaTF00441	CA712914		ERF	TaTF00861		GRAS	TaTF01006
C2H2	TaTF00442	CK161637		ERF	TaTF00862		GRAS	TaTF01007
C2H2	TaTF00443	TC417831		ERF	TaTF00863		GRAS	TaTF01009
C2H2	TaTF00444	CA596598		ERF	TaTF00864		GRAS	TaTF01010
C2H2	TaTF00445	TC440118		ERF	TaTF00865		GRAS	TaTF01012
C2H2	TaTF00446	CA486078		ERF	TaTF00866		GRAS	TaTF01013
C2H2	TaTF00447	TC408801		ERF	TaTF00867		GRAS	TaTF01014
C2H2	TaTF00448	TC444060		ERF	TaTF00868		GRAS	TaTF01015
C2H2	TaTF00449	TC398028		ERF	TaTF00869		GRAS	TaTF01016
C2H2	TaTF00450	TC382760		ERF	TaTF00871		GRAS	TaTF01018
C2H2	TaTF00451	BE400278		ERF	TaTF00872		GRAS	TaTF01020
C2H2	TaTF00452	TC413446		ERF	TaTF00873		GRAS	TaTF01021
C2H2	TaTF00453	CD866964		ERF	TaTF00876		GRAS	TaTF01022
C2H2	TaTF00454	TC439857		ERF	TaTF00877		GRAS	TaTF01025
C2H2	TaTF00455	TC370339		ERF	TaTF00878		GRAS	TaTF01026
C2H2	TaTF00456	AL812055		ERF	TaTF00879		GRAS	TaTF01027
C2H2	TaTF00457	TC461018		FAR1	TaTF00880		GRAS	TaTF01029
C2H2	TaTF00458	TC371264		FAR1	TaTF00882		GRAS	TaTF01030
C2H2	TaTF00459	TC384872		FAR1	TaTF00884		GRAS	TaTF01031
C2H2	TaTF00460	CK209294		FAR1	TaTF00887		GRAS	TaTF01033
C2H2	TaTF00461	TC386730		FAR1	TaTF00889		GRAS	TaTF01034
C2H2	TaTF00462	TC389607		FAR1	TaTF00890		GRAS	TaTF01036
C2H2	TaTF00463	BQ752960		FAR1	TaTF00891		GRAS	TaTF01037
C2H2	TaTF00464	TC428638		FAR1	TaTF00892		GRAS	TaTF01038
C2H2	TaTF00465	CD870841		FHA	TaTF00894		GRAS	TaTF01041
C2H2	TaTF00466	TC450317		FHA	TaTF00898		GRAS	TaTF01043
C2H2	TaTF00467	CD938973		FHA	TaTF00904		GRAS	TaTF01044
C3H	TaTF00468	TC437227		FHA	TaTF00907		GRAS	TaTF01045
C3H	TaTF00469	TC409037		FHA	TaTF00909		GRAS	TaTF01046
C3H	TaTF00470	TC400087		FHA	TaTF00910		GRAS	TaTF01047
C3H	TaTF00471	TC419023		FHA	TaTF00911		GRAS	TaTF01048
C3H	TaTF00472	CV779962		G2-like	TaTF00913		GRAS	TaTF01049
C3H	TaTF00473	TC384986		G2-like	TaTF00917		GRAS	TaTF01050
C3H	TaTF00474	CA731260		G2-like	TaTF00922		GRAS	TaTF01052
C3H	TaTF00475	TC409776		G2-like	TaTF00924		GRF	TaTF01056
C3H	TaTF00476	TC400549		G2-like	TaTF00931		HB-other	TaTF01058
C3H	TaTF00477	TC392829		G2-like	TaTF00933		HB-other	TaTF01059
C3H	TaTF00478	CD490804		G2-like	TaTF00935		HB-other	TaTF01062
C3H	TaTF00479	TC438681		G2-like	TaTF00936		HB-other	TaTF01064
C3H	TaTF00480	BJ217917		G2-like	TaTF00937		HB-other	TaTF01065
C3H	TaTF00481	TC382534		G2-like	TaTF00939		HB-other	TaTF01069
C3H	TaTF00482	DR740555		G2-like	TaTF00940		HB-other	TaTF01070
C3H	TaTF00483	TC388898		GATA	TaTF00948		HB-other	TaTF01072
C3H	TaTF00484	CA731869		GATA	TaTF00950		HB-other	TaTF01073
C3H	TaTF00485	TC442604		GATA	TaTF00952		HB-other	TaTF01082
C3H	TaTF00486	TC454803		GATA	TaTF00953		HB-other	TaTF01085
C3H	TaTF00487	TC380615		GATA	TaTF00958		HB-other	TaTF01086
C3H	TaTF00488	TC454574		GATA	TaTF00964		HB-other	TaTF01089
C3H	TaTF00489	CV776948		GATA	TaTF00966		HB-other	TaTF01094
C3H	TaTF00490	CV759575		GeBP	TaTF00967		HB-other	TaTF01097
C3H	TaTF00491	CA484533		GeBP	TaTF00968		HB-other	TaTF01098
C3H	TaTF00492	CD923654		GeBP	TaTF00972		HB-other	TaTF01099
C3H	TaTF00493	CJ907689		GRAS	TaTF00982		HB-other	TaTF01100
C3H	TaTF00494	BF474936		GRAS	TaTF00988		HB-other	TaTF01104
C3H	TaTF00495	CV777601		GRAS	TaTF00989		HB-other	TaTF01105
C3H	TaTF00496	TC410821		GRAS	TaTF00993		HB-other	TaTF01107
C3H	TaTF00497	TC439926		GRAS	TaTF00996		HB-other	TaTF01108
C3H	TaTF00498	TC413458		GRAS	TaTF00997		HB-other	TaTF01109
C3H	TaTF00499	CA702758		GRAS	TaTF00998		HB-other	TaTF01110
C3H	TaTF00500	TC420930		GRAS	TaTF01001		HB-other	TaTF01111
C3H	TaTF00501	TC402546		GRAS	TaTF01004		HB-other	TaTF01113
C3H	TaTF00502	DR733979		GRAS	TaTF01005		HB-other	TaTF01114
C3H	TaTF00503	TC374100		GRAS	TaTF01006		HB-other	TaTF01115
C3H	TaTF00504	CK162468		GRAS	TaTF01007		HB-other	TaTF01116
C3H	TaTF00505	TC419246		GRAS	TaTF01010		HB-other	TaTF01117
C3H	TaTF00506	TC419966		GRAS	TaTF01011		HB-other	TaTF01121
C3H	TaTF00507	TC438949		GRAS	TaTF01012		HB-other	TaTF01122
C3H	TaTF00508	TC459245		GRAS	TaTF01013		HB-other	TaTF01123
C3H	TaTF00509	CA690667		GRAS	TaTF01014		HB-other	TaTF01124
C3H	TaTF00510	TC376603		GRAS	TaTF01015		HB-other	TaTF01125
C3H	TaTF00511	CK207386		GRAS	TaTF01016		HB-other	TaTF01131
C3H	TaTF00512	CJ653854		GRAS	TaTF01018		HB-other	TaTF01133
C3H	TaTF00513	GH728499		GRAS	TaTF01019		HB-other	TaTF01136
C3H	TaTF00514	TC435797		GRAS	TaTF01020		HB-other	TaTF01137
C3H	TaTF00515	CA615341		GRAS	TaTF01021		HB-other	TaTF01138
C3H	TaTF00516	GH726184		GRAS	TaTF01022		HB-other	TaTF01139
C3H	TaTF00517	CA727501		GRAS	TaTF01024		HSF	TaTF01142
C3H	TaTF00518	TC392359		GRAS	TaTF01025		HSF	TaTF01143
C3H	TaTF00519	GH728837		GRAS	TaTF01027		HSF	TaTF01146
C3H	TaTF00520	TC457723		GRAS	TaTF01028		HSF	TaTF01150
C3H	TaTF00521	TC392734		GRAS	TaTF01029		HSF	TaTF01153
C3H	TaTF00522	CA600400		GRAS	TaTF01030		HSF	TaTF01155
C3H	TaTF00523	CD882349		GRAS	TaTF01031		HSF	TaTF01157
C3H	TaTF00524	AL812788		GRAS	TaTF01032		HSF	TaTF01160
C3H	TaTF00525	TC429206		GRAS	TaTF01033		HSF	TaTF01163
CAMTA	TaTF00526	TC416583		GRAS	TaTF01034		HSF	TaTF01168
CAMTA	TaTF00527	CJ922833		GRAS	TaTF01035		HSF	TaTF01169
CAMTA	TaTF00528	CJ698283		GRAS	TaTF01036		HSF	TaTF01171
CAMTA	TaTF00529	BE403579		GRAS	TaTF01037		HSF	TaTF01174
CO-like	TaTF00530	TC453772		GRAS	TaTF01038		HSF	TaTF01176
CO-like	TaTF00531	TC394339		GRAS	TaTF01039		HSF	TaTF01177
CO-like	TaTF00532	TC415739		GRAS	TaTF01041		HSF	TaTF01178
CO-like	TaTF00533	TC408507		GRAS	TaTF01043		HSF	TaTF01179
CPP	TaTF00534	BE498782		GRAS	TaTF01044		HSF	TaTF01180
CPP	TaTF00535	TC402905		GRAS	TaTF01045		HSF	TaTF01181
CPP	TaTF00536	TC451297		GRAS	TaTF01046		LBD(AS2/LOB)	TaTF01182
CPP	TaTF00537	TC453304		GRAS	TaTF01047		LBD(AS2/LOB)	TaTF01184
CPP	TaTF00538	CA599306		GRAS	TaTF01048		LBD(AS2/LOB)	TaTF01186
CSD	TaTF00539	TC410355		GRAS	TaTF01049		LBD(AS2/LOB)	TaTF01187
CSD	TaTF00540	TC412152		GRAS	TaTF01050		LBD(AS2/LOB)	TaTF01189
CSD	TaTF00541	TC404168		GRAS	TaTF01051		LBD(AS2/LOB)	TaTF01190
CSD	TaTF00542	TC419840		GRAS	TaTF01052		LBD(AS2/LOB)	TaTF01192
CSD	TaTF00543	CA651227		GRF	TaTF01056		LBD(AS2/LOB)	TaTF01197
CSD	TaTF00544	CA699762		HB-other	TaTF01057		LBD(AS2/LOB)	TaTF01198
CSD	TaTF00545	CA698504		HB-other	TaTF01058		LBD(AS2/LOB)	TaTF01199
CSD	TaTF00546	CA598302		HB-other	TaTF01060		LBD(AS2/LOB)	TaTF01200
CSD	TaTF00547	TC400845		HB-other	TaTF01063		LBD(AS2/LOB)	TaTF01201
CSD	TaTF00548	CK204138		HB-other	TaTF01064		LBD(AS2/LOB)	TaTF01202
CSD	TaTF00549	TC441951		HB-other	TaTF01065		LBD(AS2/LOB)	TaTF01204
CSD	TaTF00550	TC438777		HB-other	TaTF01068		LBD(AS2/LOB)	TaTF01205
CSD	TaTF00551	CK218031		HB-other	TaTF01070		LBD(AS2/LOB)	TaTF01206
CSD	TaTF00552	TC413213		HB-other	TaTF01071		LIM	TaTF01211
CSD	TaTF00553	TC401616		HB-other	TaTF01072		LIM	TaTF01213
CSD	TaTF00554	TC402679		HB-other	TaTF01078		LIM	TaTF01216
CSD	TaTF00555	CK196601		HB-other	TaTF01085		LIM	TaTF01217
CSD	TaTF00556	TC426520		HB-other	TaTF01086		LIM	TaTF01218
CSD	TaTF00557	CA727367		HB-other	TaTF01089		LIM	TaTF01219
CSD	TaTF00558	CV774245		HB-other	TaTF01090		LIM	TaTF01220
CSD	TaTF00559	TC437805		HB-other	TaTF01091		LIM	TaTF01221
CSD	TaTF00560	CA594094		HB-other	TaTF01093		LIM	TaTF01222
CSD	TaTF00561	CA727595		HB-other	TaTF01094		LIM	TaTF01224
CSD	TaTF00562	CK162286		HB-other	TaTF01095		LIM	TaTF01226
CSD	TaTF00563	DR736785		HB-other	TaTF01097		LIM	TaTF01227
CSD	TaTF00564	CK203873		HB-other	TaTF01100		LIM	TaTF01229
CSD	TaTF00565	TC435086		HB-other	TaTF01102		LSD	TaTF01232
CSD	TaTF00566	BE402006		HB-other	TaTF01103		LSD	TaTF01233
CSD	TaTF00567	CA726654		HB-other	TaTF01104		MIKC	TaTF01238
CSD	TaTF00568	DR737968		HB-other	TaTF01105		MIKC	TaTF01252
CSD	TaTF00569	BE516366		HB-other	TaTF01106		MIKC	TaTF01253
CSD	TaTF00570	CA711620		HB-other	TaTF01107		MIKC	TaTF01254
CSD	TaTF00571	CA718896		HB-other	TaTF01108		MIKC	TaTF01255
CSD	TaTF00572	CA640357		HB-other	TaTF01109		MIKC	TaTF01259
CSD	TaTF00573	CK200430		HB-other	TaTF01111		MIKC	TaTF01260
CSD	TaTF00574	TC455673		HB-other	TaTF01112		MIKC	TaTF01261
CSD	TaTF00575	CA691899		HB-other	TaTF01113		MIKC	TaTF01262
CSD	TaTF00576	CD892751		HB-other	TaTF01114		MIKC	TaTF01270
DBB	TaTF00577	TC441111		HB-other	TaTF01115		MIKC	TaTF01271
DBB	TaTF00578	CV758690		HB-other	TaTF01116		MIKC	TaTF01273
DBB	TaTF00579	BE418137		HB-other	TaTF01117		MIKC	TaTF01276
DBB	TaTF00580	TC430145		HB-other	TaTF01121		MIKC	TaTF01281
DBB	TaTF00581	CK199381		HB-other	TaTF01123		MIKC	TaTF01282
DBB	TaTF00582	CA721482		HB-other	TaTF01124		MIKC	TaTF01284
DBB	TaTF00583	TC419868		HB-other	TaTF01129		MIKC	TaTF01285
DBB	TaTF00584	DR739230		HB-other	TaTF01130		MIKC	TaTF01286
DBB	TaTF00585	TC402840		HB-other	TaTF01131		mTERF	TaTF01289
DBB	TaTF00586	TC379823		HB-other	TaTF01132		mTERF	TaTF01291
DBB	TaTF00587	TC380047		HB-other	TaTF01133		mTERF	TaTF01293
DBB	TaTF00588	CV758592		HB-other	TaTF01138		mTERF	TaTF01294
DBB	TaTF00589	TC387277		HB-other	TaTF01139		mTERF	TaTF01295
DBB	TaTF00590	BE213525		HSF	TaTF01140		mTERF	TaTF01297
DBB	TaTF00591	TC388632		HSF	TaTF01142		mTERF	TaTF01299
DBB	TaTF00592	TC381070		HSF	TaTF01144		mTERF	TaTF01301
DBB	TaTF00593	CV782225		HSF	TaTF01147		mTERF	TaTF01303
DBB	TaTF00594	TC386652		HSF	TaTF01150		mTERF	TaTF01308
DBB	TaTF00595	BE418087		HSF	TaTF01155		mTERF	TaTF01310
DBB	TaTF00596	CV782494		HSF	TaTF01159		mTERF	TaTF01311
DBB	TaTF00597	TC384314		HSF	TaTF01160		mTERF	TaTF01312
DBB	TaTF00598	DR740979		HSF	TaTF01162		mTERF	TaTF01314
DBB	TaTF00599	CA631737		HSF	TaTF01163		mTERF	TaTF01315
DBB	TaTF00600	CV771019		HSF	TaTF01166		mTERF	TaTF01316
DBB	TaTF00601	CV759342		HSF	TaTF01167		mTERF	TaTF01317
DBB	TaTF00602	CV773929		HSF	TaTF01168		mTERF	TaTF01318
DBB	TaTF00603	DR737416		HSF	TaTF01170		mTERF	TaTF01322
DBB	TaTF00604	CK216808		HSF	TaTF01173		mTERF	TaTF01324
DBB	TaTF00605	CV760913		HSF	TaTF01175		mTERF	TaTF01327
DBB	TaTF00606	CD866500		HSF	TaTF01176		mTERF	TaTF01328
DBB	TaTF00607	DR733387		HSF	TaTF01177		mTERF	TaTF01329
DBB	TaTF00608	CA621118		HSF	TaTF01178		mTERF	TaTF01330
DBB	TaTF00609	CA732211		HSF	TaTF01179		mTERF	TaTF01331
DBP	TaTF00610	TC383267		HSF	TaTF01180		mTERF	TaTF01333
DBP	TaTF00611	TC397584		HSF	TaTF01181		mTERF	TaTF01334
Dof	TaTF00612	TC454457		LBD(AS2/LOB)	TaTF01182		mTERF	TaTF01336
Dof	TaTF00613	CA484955		LBD(AS2/LOB)	TaTF01183		mTERF	TaTF01337
Dof	TaTF00614	TC388886		LBD(AS2/LOB)	TaTF01185		mTERF	TaTF01339
Dof	TaTF00615	TC390145		LBD(AS2/LOB)	TaTF01186		mTERF	TaTF01340
Dof	TaTF00616	TC406297		LBD(AS2/LOB)	TaTF01187		mTERF	TaTF01341
Dof	TaTF00617	TC398656		LBD(AS2/LOB)	TaTF01188		mTERF	TaTF01342
Dof	TaTF00618	CK208471		LBD(AS2/LOB)	TaTF01189		mTERF	TaTF01344
Dof	TaTF00619	TC368882		LBD(AS2/LOB)	TaTF01190		mTERF	TaTF01346
Dof	TaTF00620	TC407878		LBD(AS2/LOB)	TaTF01192		mTERF	TaTF01347
Dof	TaTF00621	BE497753		LBD(AS2/LOB)	TaTF01193		mTERF	TaTF01348
Dof	TaTF00622	GH731234		LBD(AS2/LOB)	TaTF01197		mTERF	TaTF01349
Dof	TaTF00623	GH731324		LBD(AS2/LOB)	TaTF01198		mTERF	TaTF01350
Dof	TaTF00624	TC459470		LBD(AS2/LOB)	TaTF01200		mTERF	TaTF01352
Dof	TaTF00625	TC377376		LBD(AS2/LOB)	TaTF01201		mTERF	TaTF01353
Dof	TaTF00626	CN008832		LBD(AS2/LOB)	TaTF01202		mTERF	TaTF01354
Dof	TaTF00627	TC425176		LBD(AS2/LOB)	TaTF01203		mTERF	TaTF01355
Dof	TaTF00628	CJ718096		LBD(AS2/LOB)	TaTF01205		mTERF	TaTF01356
Dof	TaTF00629	CD869214		LBD(AS2/LOB)	TaTF01206		mTERF	TaTF01357
Dof	TaTF00630	TC421267		LIM	TaTF01210		mTERF	TaTF01358
Dof	TaTF00631	BQ804451		LIM	TaTF01211		mTERF	TaTF01361
Dof	TaTF00632	TC395742		LIM	TaTF01213		mTERF	TaTF01362
Dof	TaTF00633	TC376905		LIM	TaTF01215		mTERF	TaTF01363
Dof	TaTF00634	TC377014		LIM	TaTF01216		M-type	TaTF01366
Dof	TaTF00635	GH725870		LIM	TaTF01217		M-type	TaTF01372
Dof	TaTF00636	TC449237		LIM	TaTF01218		M-type	TaTF01375
Dof	TaTF00637	CA702374		LIM	TaTF01219		M-type	TaTF01376
Dof	TaTF00638	GH721681		LIM	TaTF01220		M-type	TaTF01378
Dof	TaTF00639	TC383868		LIM	TaTF01221		M-type	TaTF01386
Dof	TaTF00640	CA633073		LIM	TaTF01224		M-type	TaTF01387
Dof	TaTF00641	CA593327		LIM	TaTF01225		M-type	TaTF01388
Dof	TaTF00642	CA660010		LIM	TaTF01226		M-type	TaTF01389
Dof	TaTF00643	CK212053		LIM	TaTF01227		M-type	TaTF01392
E2F/DP	TaTF00644	TC385090		LIM	TaTF01229		M-type	TaTF01393
E2F/DP	TaTF00645	TC450263		LSD	TaTF01231		M-type	TaTF01396
E2F/DP	TaTF00646	CD937212		LSD	TaTF01232		M-type	TaTF01397
E2F/DP	TaTF00647	TC410247		LSD	TaTF01233		M-type	TaTF01398
E2F/DP	TaTF00648	CD882927		MIKC	TaTF01238		M-type	TaTF01400
EIL	TaTF00649	TC411416		MIKC	TaTF01245		M-type	TaTF01401
EIL	TaTF00650	TC443536		MIKC	TaTF01249		M-type	TaTF01402
EIL	TaTF00651	TC400187		MIKC	TaTF01252		M-type	TaTF01403
EIL	TaTF00652	TC403785		MIKC	TaTF01253		M-type	TaTF01404
EIL	TaTF00653	CV772380		MIKC	TaTF01259		MYB	TaTF01405
EIL	TaTF00654	CK217953		MIKC	TaTF01260		MYB	TaTF01406
EIL	TaTF00655	TC451270		MIKC	TaTF01261		MYB	TaTF01412
EIL	TaTF00656	TC456224		MIKC	TaTF01262		MYB	TaTF01413
EIL	TaTF00657	BF483374		MIKC	TaTF01263		MYB	TaTF01414
EIL	TaTF00658	BE412351		MIKC	TaTF01271		MYB	TaTF01416
EIL	TaTF00659	TC460883		MIKC	TaTF01273		MYB	TaTF01417
EIL	TaTF00660	TC376859		MIKC	TaTF01275		MYB	TaTF01420
EIL	TaTF00661	TC405899		MIKC	TaTF01280		MYB	TaTF01421
EIL	TaTF00662	TC457905		MIKC	TaTF01283		MYB	TaTF01424
ERF	TaTF00663	TC438842		MIKC	TaTF01284		MYB	TaTF01427
ERF	TaTF00664	TC368737		MIKC	TaTF01285		MYB	TaTF01431
ERF	TaTF00665	DY761267		MIKC	TaTF01286		MYB	TaTF01434
ERF	TaTF00666	TC448287		mTERF	TaTF01291		MYB	TaTF01435
ERF	TaTF00667	TC380186		mTERF	TaTF01292		MYB	TaTF01437
ERF	TaTF00668	TC461021		mTERF	TaTF01293		MYB	TaTF01438
ERF	TaTF00669	TC403003		mTERF	TaTF01295		MYB	TaTF01443
ERF	TaTF00670	TC438133		mTERF	TaTF01298		MYB	TaTF01445
ERF	TaTF00671	TC456687		mTERF	TaTF01299		MYB	TaTF01447
ERF	TaTF00672	BE429439		mTERF	TaTF01302		MYB	TaTF01448
ERF	TaTF00673	TC426924		mTERF	TaTF01303		MYB	TaTF01449
ERF	TaTF00674	TC451156		mTERF	TaTF01304		MYB	TaTF01450
ERF	TaTF00675	CK161464		mTERF	TaTF01306		MYB	TaTF01453
ERF	TaTF00676	TC425870		mTERF	TaTF01307		MYB	TaTF01456
ERF	TaTF00677	CA605617		mTERF	TaTF01309		MYB	TaTF01459
ERF	TaTF00678	TC423679		mTERF	TaTF01313		MYB	TaTF01460
ERF	TaTF00679	TC368678		mTERF	TaTF01314		MYB	TaTF01461
ERF	TaTF00680	TC394317		mTERF	TaTF01315		MYB	TaTF01462
ERF	TaTF00681	CJ699314		mTERF	TaTF01316		MYB	TaTF01465
ERF	TaTF00682	TC434424		mTERF	TaTF01317		MYB	TaTF01466
ERF	TaTF00683	TC420680		mTERF	TaTF01321		MYB	TaTF01467
ERF	TaTF00684	TC453664		mTERF	TaTF01322		MYB	TaTF01471
ERF	TaTF00685	TC382673		mTERF	TaTF01323		MYB	TaTF01472
ERF	TaTF00686	TC368638		mTERF	TaTF01327		MYB	TaTF01473
ERF	TaTF00687	TC368699		mTERF	TaTF01328		MYB	TaTF01475
ERF	TaTF00688	TC392345		mTERF	TaTF01330		MYB	TaTF01477
ERF	TaTF00689	CV769171		mTERF	TaTF01331		MYB	TaTF01479
ERF	TaTF00690	DY761109		mTERF	TaTF01332		MYB	TaTF01482
ERF	TaTF00691	TC440973		mTERF	TaTF01333		MYB	TaTF01484
ERF	TaTF00692	TC370004		mTERF	TaTF01334		MYB	TaTF01485
ERF	TaTF00693	TC432885		mTERF	TaTF01336		MYB	TaTF01487
ERF	TaTF00694	CV768150		mTERF	TaTF01337		MYB	TaTF01488
ERF	TaTF00695	CA723694		mTERF	TaTF01340		MYB	TaTF01493
ERF	TaTF00696	TC370631		mTERF	TaTF01341		MYB	TaTF01498
ERF	TaTF00697	TC399868		mTERF	TaTF01342		MYB	TaTF01499
ERF	TaTF00698	TC445313		mTERF	TaTF01344		MYB	TaTF01500
ERF	TaTF00699	TC419432		mTERF	TaTF01346		MYB	TaTF01501
ERF	TaTF00700	DY761139		mTERF	TaTF01347		MYB	TaTF01502
ERF	TaTF00701	TC439910		mTERF	TaTF01348		MYB	TaTF01504
ERF	TaTF00702	TC431894		mTERF	TaTF01350		MYB	TaTF01505
ERF	TaTF00703	AL814466		mTERF	TaTF01351		MYB	TaTF01506
ERF	TaTF00704	DR741756		mTERF	TaTF01353		MYB	TaTF01507
ERF	TaTF00705	TC440783		mTERF	TaTF01354		MYB	TaTF01508
ERF	TaTF00706	BJ269631		mTERF	TaTF01355		MYB	TaTF01509
ERF	TaTF00707	CD865538		mTERF	TaTF01356		MYB	TaTF01513
ERF	TaTF00708	TC461194		mTERF	TaTF01357		MYB	TaTF01517
ERF	TaTF00709	TC443058		mTERF	TaTF01358		MYB	TaTF01520
ERF	TaTF00710	TC368692		mTERF	TaTF01360		MYB	TaTF01522
ERF	TaTF00711	TC414720		mTERF	TaTF01362		MYB	TaTF01525
ERF	TaTF00712	TC446644		mTERF	TaTF01363		MYB	TaTF01528
ERF	TaTF00713	TC368646		M-type	TaTF01364		MYB	TaTF01529
ERF	TaTF00714	TC454938		M-type	TaTF01366		MYB	TaTF01530
ERF	TaTF00715	GH732642		M-type	TaTF01367		MYB-related	TaTF01540
ERF	TaTF00716	TC379483		M-type	TaTF01368		MYB-related	TaTF01550
ERF	TaTF00717	DY761124		M-type	TaTF01370		MYB-related	TaTF01553
ERF	TaTF00718	TC368664		M-type	TaTF01372		MYB-related	TaTF01554
ERF	TaTF00719	CV780386		M-type	TaTF01373		MYB-related	TaTF01555
ERF	TaTF00720	CK209704		M-type	TaTF01374		MYB-related	TaTF01556
ERF	TaTF00721	CD869166		M-type	TaTF01375		MYB-related	TaTF01558
ERF	TaTF00722	TC385596		M-type	TaTF01378		MYB-related	TaTF01560
ERF	TaTF00723	TC388957		M-type	TaTF01380		MYB-related	TaTF01561
ERF	TaTF00724	TC380121		M-type	TaTF01383		MYB-related	TaTF01563
ERF	TaTF00725	CA691855		M-type	TaTF01384		MYB-related	TaTF01564
ERF	TaTF00726	DR738790		M-type	TaTF01385		MYB-related	TaTF01566
ERF	TaTF00727	CJ659302		M-type	TaTF01386		MYB-related	TaTF01568
ERF	TaTF00728	TC380453		M-type	TaTF01387		MYB-related	TaTF01571
ERF	TaTF00729	TC382577		M-type	TaTF01388		MYB-related	TaTF01573
ERF	TaTF00730	CA728150		M-type	TaTF01389		MYB-related	TaTF01575
ERF	TaTF00731	TC384504		M-type	TaTF01391		MYB-related	TaTF01576
ERF	TaTF00732	CA732630		M-type	TaTF01392		MYB-related	TaTF01580
ERF	TaTF00733	TC369519		M-type	TaTF01393		MYB-related	TaTF01586
ERF	TaTF00734	TC387278		M-type	TaTF01394		MYB-related	TaTF01589
ERF	TaTF00735	TC383710		M-type	TaTF01396		MYB-related	TaTF01594
ERF	TaTF00736	TC381233		M-type	TaTF01397		MYB-related	TaTF01595
ERF	TaTF00737	TC391350		M-type	TaTF01398		MYB-related	TaTF01598
ERF	TaTF00738	DR735713		M-type	TaTF01399		MYB-related	TaTF01600
ERF	TaTF00739	CA660147		M-type	TaTF01400		MYB-related	TaTF01602
ERF	TaTF00740	BE415201		M-type	TaTF01401		MYB-related	TaTF01605
ERF	TaTF00741	BQ606584		M-type	TaTF01403		MYB-related	TaTF01606
ERF	TaTF00742	TC368745		M-type	TaTF01404		MYB-related	TaTF01608
ERF	TaTF00743	TC404395		MYB	TaTF01405		MYB-related	TaTF01610
ERF	TaTF00744	CD891093		MYB	TaTF01406		MYB-related	TaTF01611
ERF	TaTF00745	CK162714		MYB	TaTF01408		MYB-related	TaTF01612
ERF	TaTF00746	TC382543		MYB	TaTF01409		MYB-related	TaTF01614
ERF	TaTF00747	DR741552		MYB	TaTF01410		MYB-related	TaTF01615
ERF	TaTF00748	DR738735		MYB	TaTF01414		MYB-related	TaTF01617
ERF	TaTF00749	CJ644262		MYB	TaTF01415		MYB-related	TaTF01618
ERF	TaTF00750	TC445831		MYB	TaTF01416		MYB-related	TaTF01620
ERF	TaTF00751	CA650649		MYB	TaTF01418		MYB-related	TaTF01623
ERF	TaTF00752	DR739772		MYB	TaTF01419		MYB-related	TaTF01626
ERF	TaTF00753	DR738044		MYB	TaTF01421		MYB-related	TaTF01627
ERF	TaTF00754	CA741620		MYB	TaTF01422		MYB-related	TaTF01628
ERF	TaTF00755	TC404937		MYB	TaTF01430		MYB-related	TaTF01629
ERF	TaTF00756	TC387892		MYB	TaTF01431		MYB-related	TaTF01634
ERF	TaTF00757	CA706332		MYB	TaTF01433		MYB-related	TaTF01637
ERF	TaTF00758	TC401726		MYB	TaTF01434		MYB-related	TaTF01638
ERF	TaTF00759	TC368673		MYB	TaTF01438		MYB-related	TaTF01641
ERF	TaTF00760	CV774904		MYB	TaTF01440		MYB-related	TaTF01642
ERF	TaTF00761	TC368772		MYB	TaTF01442		MYB-related	TaTF01643
ERF	TaTF00762	CK213695		MYB	TaTF01444		MYB-related	TaTF01644
ERF	TaTF00763	TC369355		MYB	TaTF01445		MYB-related	TaTF01645
ERF	TaTF00764	TC401740		MYB	TaTF01449		MYB-related	TaTF01646
ERF	TaTF00765	DR736260		MYB	TaTF01450		MYB-related	TaTF01649
ERF	TaTF00766	TC448017		MYB	TaTF01452		MYB-related	TaTF01651
ERF	TaTF00767	TC417098		MYB	TaTF01456		MYB-related	TaTF01654
ERF	TaTF00768	TC379740		MYB	TaTF01457		MYB-related	TaTF01658
ERF	TaTF00769	TC368670		MYB	TaTF01458		NAC	TaTF01661
ERF	TaTF00770	CV767041		MYB	TaTF01459		NAC	TaTF01664
ERF	TaTF00771	CA688107		MYB	TaTF01460		NAC	TaTF01674
ERF	TaTF00772	TC460553		MYB	TaTF01462		NAC	TaTF01675
ERF	TaTF00773	TC369029		MYB	TaTF01466		NAC	TaTF01676
ERF	TaTF00774	CK165821		MYB	TaTF01468		NAC	TaTF01678
ERF	TaTF00775	TC450943		MYB	TaTF01470		NAC	TaTF01683
ERF	TaTF00776	CA731809		MYB	TaTF01472		NAC	TaTF01685
ERF	TaTF00777	TC420837		MYB	TaTF01473		NAC	TaTF01687
ERF	TaTF00778	TC445644		MYB	TaTF01474		NAC	TaTF01690
ERF	TaTF00779	TC385894		MYB	TaTF01475		NAC	TaTF01691
ERF	TaTF00780	CK218004		MYB	TaTF01477		NAC	TaTF01693
ERF	TaTF00781	TC368740		MYB	TaTF01479		NAC	TaTF01694
ERF	TaTF00782	TC432496		MYB	TaTF01481		NAC	TaTF01698
ERF	TaTF00783	TC368722		MYB	TaTF01482		NAC	TaTF01699
ERF	TaTF00784	TC390033		MYB	TaTF01484		NAC	TaTF01700
ERF	TaTF00785	CK217403		MYB	TaTF01485		NAC	TaTF01701
ERF	TaTF00786	TC369397		MYB	TaTF01486		NAC	TaTF01706
ERF	TaTF00787	TC458966		MYB	TaTF01487		NAC	TaTF01707
ERF	TaTF00788	GH728567		MYB	TaTF01489		NAC	TaTF01711
ERF	TaTF00789	TC369328		MYB	TaTF01491		NAC	TaTF01713
ERF	TaTF00790	TC374270		MYB	TaTF01493		NAC	TaTF01727
ERF	TaTF00791	CV765890		MYB	TaTF01494		NAC	TaTF01731
ERF	TaTF00792	GH732948		MYB	TaTF01495		NAC	TaTF01732
ERF	TaTF00793	TC411137		MYB	TaTF01497		NAC	TaTF01735
ERF	TaTF00794	CK213900		MYB	TaTF01499		NAC	TaTF01739
ERF	TaTF00795	CK213036		MYB	TaTF01500		NAC	TaTF01742
ERF	TaTF00796	TC368676		MYB	TaTF01501		NAC	TaTF01743
ERF	TaTF00797	CK212126		MYB	TaTF01504		NAC	TaTF01744
ERF	TaTF00798	DY761237		MYB	TaTF01505		NAC	TaTF01745
ERF	TaTF00799	TC416713		MYB	TaTF01506		NAC	TaTF01747
ERF	TaTF00800	TC375712		MYB	TaTF01507		NAC	TaTF01749
ERF	TaTF00801	TC369459		MYB	TaTF01508		NAC	TaTF01750
ERF	TaTF00802	CA666313		MYB	TaTF01513		NAC	TaTF01751
ERF	TaTF00803	TC445762		MYB	TaTF01517		NAC	TaTF01753
ERF	TaTF00804	TC369010		MYB	TaTF01518		NAC	TaTF01755
ERF	TaTF00805	TC395716		MYB	TaTF01525		NAC	TaTF01756
ERF	TaTF00806	TC411411		MYB	TaTF01527		NAC	TaTF01757
ERF	TaTF00807	TC380899		MYB	TaTF01528		NAC	TaTF01761
ERF	TaTF00808	TC369798		MYB	TaTF01529		NAC	TaTF01762
ERF	TaTF00809	CA713347		MYB	TaTF01530		NAC	TaTF01763
ERF	TaTF00810	CA689720		MYB-related	TaTF01534		NAC	TaTF01764
ERF	TaTF00811	CK209009		MYB-related	TaTF01535		NAC	TaTF01767
ERF	TaTF00812	TC425426		MYB-related	TaTF01537		NAC	TaTF01773
ERF	TaTF00813	CA605464		MYB-related	TaTF01538		NAC	TaTF01774
ERF	TaTF00814	CK217052		MYB-related	TaTF01539		NAC	TaTF01775
ERF	TaTF00815	DY761299		MYB-related	TaTF01540		NAC	TaTF01783
ERF	TaTF00816	DR734438		MYB-related	TaTF01542		NAC	TaTF01785
ERF	TaTF00817	CK206573		MYB-related	TaTF01544		NAC	TaTF01786
ERF	TaTF00818	BE413988		MYB-related	TaTF01545		NAC	TaTF01787
ERF	TaTF00819	CD882583		MYB-related	TaTF01548		NAC	TaTF01789
ERF	TaTF00820	CJ638651		MYB-related	TaTF01551		NAC	TaTF01790
ERF	TaTF00821	TC369045		MYB-related	TaTF01552		NAC	TaTF01793
ERF	TaTF00822	TC369160		MYB-related	TaTF01554		NAC	TaTF01795
ERF	TaTF00823	CK214333		MYB-related	TaTF01556		NAC	TaTF01803
ERF	TaTF00824	BJ312281		MYB-related	TaTF01560		NAC	TaTF01804
ERF	TaTF00825	CV772046		MYB-related	TaTF01561		NAC	TaTF01805
ERF	TaTF00826	CK213563		MYB-related	TaTF01565		NAC	TaTF01806
ERF	TaTF00827	CK217378		MYB-related	TaTF01566		NAC	TaTF01808
ERF	TaTF00828	TC375655		MYB-related	TaTF01568		NAC	TaTF01810
ERF	TaTF00829	BE417162		MYB-related	TaTF01571		NAC	TaTF01812
ERF	TaTF00830	TC382456		MYB-related	TaTF01573		NAC	TaTF01815
ERF	TaTF00831	TC425592		MYB-related	TaTF01574		NAC	TaTF01816
ERF	TaTF00832	CK212878		MYB-related	TaTF01576		NAC	TaTF01817
ERF	TaTF00833	CA598527		MYB-related	TaTF01580		NAC	TaTF01818
ERF	TaTF00834	TC447835		MYB-related	TaTF01586		NAC	TaTF01819
ERF	TaTF00835	TC460583		MYB-related	TaTF01589		NAC	TaTF01821
ERF	TaTF00836	CA622305		MYB-related	TaTF01591		NAC	TaTF01823
ERF	TaTF00837	CK202439		MYB-related	TaTF01592		NAC	TaTF01825
ERF	TaTF00838	CK212603		MYB-related	TaTF01593		NAC	TaTF01826
ERF	TaTF00839	CA697417		MYB-related	TaTF01595		NAC	TaTF01827
ERF	TaTF00840	TC419692		MYB-related	TaTF01596		NAC	TaTF01828
ERF	TaTF00841	BF484074		MYB-related	TaTF01598		NAC	TaTF01829
ERF	TaTF00842	CA486959		MYB-related	TaTF01600		NAC	TaTF01830
ERF	TaTF00843	TC447844		MYB-related	TaTF01602		NAC	TaTF01832
ERF	TaTF00844	BQ240344		MYB-related	TaTF01604		NAC	TaTF01833
ERF	TaTF00845	CA731352		MYB-related	TaTF01605		NAC	TaTF01834
ERF	TaTF00846	CK161885		MYB-related	TaTF01606		NAC	TaTF01836
ERF	TaTF00847	BE414450		MYB-related	TaTF01608		NAC	TaTF01837
ERF	TaTF00848	TC442930		MYB-related	TaTF01611		NAC	TaTF01840
ERF	TaTF00849	CD865556		MYB-related	TaTF01612		NAC	TaTF01841
ERF	TaTF00850	CV066007		MYB-related	TaTF01615		NAC	TaTF01844
ERF	TaTF00851	DR734267		MYB-related	TaTF01617		NAC	TaTF01846
ERF	TaTF00852	CA660858		MYB-related	TaTF01619		NAC	TaTF01847
ERF	TaTF00853	TC435807		MYB-related	TaTF01620		NAC	TaTF01848
ERF	TaTF00854	CK203940		MYB-related	TaTF01623		NAC	TaTF01849
ERF	TaTF00855	DR738834		MYB-related	TaTF01625		NAC	TaTF01850
ERF	TaTF00856	CV768437		MYB-related	TaTF01626		NAC	TaTF01851
ERF	TaTF00857	CV762713		MYB-related	TaTF01627		NAC	TaTF01852
ERF	TaTF00858	BM138645		MYB-related	TaTF01631		NFYA	TaTF01860
ERF	TaTF00859	TC438201		MYB-related	TaTF01632		NFYA	TaTF01863
ERF	TaTF00860	TC369617		MYB-related	TaTF01634		NF-YB	TaTF01868
ERF	TaTF00861	CA715031		MYB-related	TaTF01635		NF-YB	TaTF01870
ERF	TaTF00862	CK216114		MYB-related	TaTF01636		NF-YB	TaTF01874
ERF	TaTF00863	CD889061		MYB-related	TaTF01637		NF-YB	TaTF01878
ERF	TaTF00864	CK214302		MYB-related	TaTF01638		NF-YB	TaTF01881
ERF	TaTF00865	CD924293		MYB-related	TaTF01641		NF-YB	TaTF01883
ERF	TaTF00866	CA732140		MYB-related	TaTF01643		NF-YB	TaTF01884
ERF	TaTF00867	CK212360		MYB-related	TaTF01646		NF-YB	TaTF01885
ERF	TaTF00868	GH728420		MYB-related	TaTF01648		NF-YB	TaTF01886
ERF	TaTF00869	TC405155		MYB-related	TaTF01649		NF-YB	TaTF01888
ERF	TaTF00870	TC377862		MYB-related	TaTF01651		NF-YB	TaTF01889
ERF	TaTF00871	CV776812		MYB-related	TaTF01654		NF-YB	TaTF01890
ERF	TaTF00872	TC400547		MYB-related	TaTF01659		NF-YB	TaTF01891
ERF	TaTF00873	BM136332		NAC	TaTF01661		NF-YB	TaTF01892
ERF	TaTF00874	TC384060		NAC	TaTF01663		NF-YC	TaTF01894
ERF	TaTF00875	TC442288		NAC	TaTF01664		NF-YC	TaTF01895
ERF	TaTF00876	TC416147		NAC	TaTF01666		NF-YC	TaTF01899
ERF	TaTF00877	CV781652		NAC	TaTF01667		NF-YC	TaTF01903
ERF	TaTF00878	CA640704		NAC	TaTF01670		NF-YC	TaTF01904
ERF	TaTF00879	AL815828		NAC	TaTF01674		NF-YC	TaTF01905
FAR1	TaTF00880	TC452769		NAC	TaTF01679		NF-YC	TaTF01906
FAR1	TaTF00881	DR736939		NAC	TaTF01684		NF-YC	TaTF01908
FAR1	TaTF00882	BQ239853		NAC	TaTF01685		NF-YC	TaTF01911
FAR1	TaTF00883	TC446474		NAC	TaTF01693		NF-YC	TaTF01913
FAR1	TaTF00884	CD894122		NAC	TaTF01696		NF-YC	TaTF01924
FAR1	TaTF00885	CJ698316		NAC	TaTF01697		NF-YC	TaTF01926
FAR1	TaTF00886	TC451629		NAC	TaTF01699		NF-YC	TaTF01931
FAR1	TaTF00887	CJ901992		NAC	TaTF01701		NF-YC	TaTF01932
FAR1	TaTF00888	TC407955		NAC	TaTF01702		NF-YC	TaTF01935
FAR1	TaTF00889	TC377494		NAC	TaTF01705		NF-YC	TaTF01936
FAR1	TaTF00890	TC448721		NAC	TaTF01706		NF-YC	TaTF01942
FAR1	TaTF00891	TC433563		NAC	TaTF01707		NF-YC	TaTF01947
FAR1	TaTF00892	TC405775		NAC	TaTF01708		NF-YC	TaTF01954
FAR1	TaTF00893	CK210074		NAC	TaTF01710		NF-YC	TaTF01955
FHA	TaTF00894	BQ839249		NAC	TaTF01715		NF-YC	TaTF01957
FHA	TaTF00895	TC387101		NAC	TaTF01717		NF-YC	TaTF01960
FHA	TaTF00896	TC434251		NAC	TaTF01719		NF-YC	TaTF01963
FHA	TaTF00897	TC404628		NAC	TaTF01721		NF-YC	TaTF01966
FHA	TaTF00898	TC372763		NAC	TaTF01722		NF-YC	TaTF01967
FHA	TaTF00899	TC371844		NAC	TaTF01723		NF-YC	TaTF01969
FHA	TaTF00900	TC373504		NAC	TaTF01725		NF-YC	TaTF01970
FHA	TaTF00901	TC371013		NAC	TaTF01728		NF-YC	TaTF01976
FHA	TaTF00902	CD867113		NAC	TaTF01729		NF-YC	TaTF01981
FHA	TaTF00903	TC420628		NAC	TaTF01732		NF-YC	TaTF01983
FHA	TaTF00904	TC440648		NAC	TaTF01733		NF-YC	TaTF01985
FHA	TaTF00905	TC391529		NAC	TaTF01734		NF-YC	TaTF01986
FHA	TaTF00906	TC399422		NAC	TaTF01736		NF-YC	TaTF01987
FHA	TaTF00907	TC438765		NAC	TaTF01737		NF-YC	TaTF01989
FHA	TaTF00908	TC380505		NAC	TaTF01738		NF-YC	TaTF01990
FHA	TaTF00909	CA731005		NAC	TaTF01740		NF-YC	TaTF01991
FHA	TaTF00910	BJ314515		NAC	TaTF01745		NF-YC	TaTF01993
FHA	TaTF00911	CA623454		NAC	TaTF01746		NF-YC	TaTF01994
FHA	TaTF00912	TC397328		NAC	TaTF01747		Nin-like	TaTF01995
G2-like	TaTF00913	TC382994		NAC	TaTF01748		Nin-like	TaTF01999
G2-like	TaTF00914	TC401314		NAC	TaTF01749		Nin-like	TaTF02000
G2-like	TaTF00915	CJ716875		NAC	TaTF01751		Nin-like	TaTF02004
G2-like	TaTF00916	TC416782		NAC	TaTF01752		OFP	TaTF02005
G2-like	TaTF00917	CJ944909		NAC	TaTF01753		OFP	TaTF02007
G2-like	TaTF00918	TC401692		NAC	TaTF01754		OFP	TaTF02008
G2-like	TaTF00919	GH721447		NAC	TaTF01758		OFP	TaTF02010
G2-like	TaTF00920	TC423165		NAC	TaTF01761		OFP	TaTF02011
G2-like	TaTF00921	TC431102		NAC	TaTF01762		OFP	TaTF02012
G2-like	TaTF00922	CA661906		NAC	TaTF01763		OFP	TaTF02013
G2-like	TaTF00923	TC380703		NAC	TaTF01764		OFP	TaTF02014
G2-like	TaTF00924	TC388729		NAC	TaTF01766		OFP	TaTF02015
G2-like	TaTF00925	TC440799		NAC	TaTF01770		OFP	TaTF02017
G2-like	TaTF00926	TC425321		NAC	TaTF01771		OFP	TaTF02019
G2-like	TaTF00927	TC391240		NAC	TaTF01772		OFP	TaTF02021
G2-like	TaTF00928	TC439180		NAC	TaTF01776		PLATZ	TaTF02029
G2-like	TaTF00929	DR736518		NAC	TaTF01777		PLATZ	TaTF02030
G2-like	TaTF00930	TC370976		NAC	TaTF01779		PLATZ	TaTF02031
G2-like	TaTF00931	TC409724		NAC	TaTF01781		PLATZ	TaTF02032
G2-like	TaTF00932	TC382839		NAC	TaTF01782		PLATZ	TaTF02034
G2-like	TaTF00933	TC457994		NAC	TaTF01783		PLATZ	TaTF02037
G2-like	TaTF00934	TC392904		NAC	TaTF01784		PLATZ	TaTF02038
G2-like	TaTF00935	CA498340		NAC	TaTF01785		RAV	TaTF02041
G2-like	TaTF00936	TC412390		NAC	TaTF01787		S1Fa-like	TaTF02047
G2-like	TaTF00937	BJ267285		NAC	TaTF01789		S1Fa-like	TaTF02048
G2-like	TaTF00938	TC417299		NAC	TaTF01793		S1Fa-like	TaTF02049
G2-like	TaTF00939	TC392324		NAC	TaTF01795		S1Fa-like	TaTF02051
G2-like	TaTF00940	TC431598		NAC	TaTF01797		S1Fa-like	TaTF02053
G2-like	TaTF00941	TC385483		NAC	TaTF01799		SBP	TaTF02055
G2-like	TaTF00942	TC391638		NAC	TaTF01801		SBP	TaTF02057
G2-like	TaTF00943	CJ841069		NAC	TaTF01802		SBP	TaTF02060
G2-like	TaTF00944	CD873874		NAC	TaTF01804		SBP	TaTF02061
GATA	TaTF00945	TC423400		NAC	TaTF01806		SBP	TaTF02062
GATA	TaTF00946	TC415152		NAC	TaTF01808		SBP	TaTF02063
GATA	TaTF00947	TC386820		NAC	TaTF01810		SBP	TaTF02064
GATA	TaTF00948	BG606139		NAC	TaTF01811		Sigma70-like	TaTF02069
GATA	TaTF00949	TC448091		NAC	TaTF01812		SRS	TaTF02072
GATA	TaTF00950	CV767209		NAC	TaTF01814		TALE	TaTF02073
GATA	TaTF00951	TC408694		NAC	TaTF01815		TALE	TaTF02075
GATA	TaTF00952	BQ161267		NAC	TaTF01817		TALE	TaTF02078
GATA	TaTF00953	TC406050		NAC	TaTF01819		TAZ	TaTF02083
GATA	TaTF00954	TC424220		NAC	TaTF01821		TAZ	TaTF02084
GATA	TaTF00955	TC439237		NAC	TaTF01822		TAZ	TaTF02085
GATA	TaTF00956	TC369107		NAC	TaTF01824		TAZ	TaTF02088
GATA	TaTF00957	TC451476		NAC	TaTF01825		TCP	TaTF02090
GATA	TaTF00958	TC427413		NAC	TaTF01826		TCP	TaTF02096
GATA	TaTF00959	TC450611		NAC	TaTF01828		Tify	TaTF02099
GATA	TaTF00960	TC385709		NAC	TaTF01829		Tify	TaTF02100
GATA	TaTF00961	TC435776		NAC	TaTF01830		Tify	TaTF02101
GATA	TaTF00962	TC416287		NAC	TaTF01832		Tify	TaTF02105
GATA	TaTF00963	TC423068		NAC	TaTF01833		Tify	TaTF02107
GATA	TaTF00964	TC456339		NAC	TaTF01834		Tify	TaTF02108
GATA	TaTF00965	TC389771		NAC	TaTF01837		Tify	TaTF02109
GATA	TaTF00966	CN010175		NAC	TaTF01838		Tify	TaTF02110
GeBP	TaTF00967	BJ302759		NAC	TaTF01839		Tify	TaTF02113
GeBP	TaTF00968	TC451908		NAC	TaTF01841		Tify	TaTF02115
GeBP	TaTF00969	TC407854		NAC	TaTF01842		Tify	TaTF02118
GeBP	TaTF00970	TC385057		NAC	TaTF01843		Tify	TaTF02119
GeBP	TaTF00971	TC421429		NAC	TaTF01844		Tify	TaTF02120
GeBP	TaTF00972	BE497710		NAC	TaTF01845		Tify	TaTF02121
GRAS	TaTF00973	TC406586		NAC	TaTF01847		Tify	TaTF02126
GRAS	TaTF00974	TC412782		NAC	TaTF01848		Tify	TaTF02129
GRAS	TaTF00975	TC381467		NAC	TaTF01849		Tify	TaTF02130
GRAS	TaTF00976	TC375906		NAC	TaTF01851		Tify	TaTF02131
GRAS	TaTF00977	TC432098		NAC	TaTF01852		Tify	TaTF02133
GRAS	TaTF00978	TC455384		NFYA	TaTF01858		Tify	TaTF02134
GRAS	TaTF00979	TC413123		NFYA	TaTF01860		Tify	TaTF02135
GRAS	TaTF00980	TC380528		NFYA	TaTF01863		Tify	TaTF02139
GRAS	TaTF00981	TC387228		NF-YB	TaTF01864		Tify	TaTF02142
GRAS	TaTF00982	TC397455		NF-YB	TaTF01867		Tify	TaTF02147
GRAS	TaTF00983	TC383401		NF-YB	TaTF01868		Tify	TaTF02151
GRAS	TaTF00984	TC400889		NF-YB	TaTF01872		Tify	TaTF02152
GRAS	TaTF00985	TC406514		NF-YB	TaTF01878		Tify	TaTF02156
GRAS	TaTF00986	CK205493		NF-YB	TaTF01879		Tify	TaTF02157
GRAS	TaTF00987	TC383554		NF-YB	TaTF01880		Tify	TaTF02159
GRAS	TaTF00988	TC395626		NF-YB	TaTF01881		Tify	TaTF02162
GRAS	TaTF00989	CD880810		NF-YB	TaTF01884		Tify	TaTF02164
GRAS	TaTF00990	CJ519870		NF-YB	TaTF01885		Tify	TaTF02165
GRAS	TaTF00991	TC373026		NF-YB	TaTF01886		Tify	TaTF02167
GRAS	TaTF00992	TC385315		NF-YB	TaTF01888		Tify	TaTF02168
GRAS	TaTF00993	BJ278200		NF-YB	TaTF01890		Tify	TaTF02169
GRAS	TaTF00994	TC379261		NF-YB	TaTF01891		Tify	TaTF02170
GRAS	TaTF00995	TC451497		NF-YB	TaTF01892		Tify	TaTF02172
GRAS	TaTF00996	CV782766		NF-YC	TaTF01894		Tify	TaTF02173
GRAS	TaTF00997	TC460063		NF-YC	TaTF01895		Trihelix	TaTF02176
GRAS	TaTF00998	TC408067		NF-YC	TaTF01899		Trihelix	TaTF02177
GRAS	TaTF00999	TC404123		NF-YC	TaTF01905		Trihelix	TaTF02179
GRAS	TaTF01000	TC392642		NF-YC	TaTF01906		Trihelix	TaTF02184
GRAS	TaTF01001	AL814737		NF-YC	TaTF01907		Trihelix	TaTF02185
GRAS	TaTF01002	TC398770		NF-YC	TaTF01908		Trihelix	TaTF02188
GRAS	TaTF01003	TC454109		NF-YC	TaTF01911		Trihelix	TaTF02190
GRAS	TaTF01004	GH726326		NF-YC	TaTF01912		Trihelix	TaTF02191
GRAS	TaTF01005	TC382488		NF-YC	TaTF01914		Trihelix	TaTF02192
GRAS	TaTF01006	BQ246859		NF-YC	TaTF01923		Trihelix	TaTF02193
GRAS	TaTF01007	BF474673		NF-YC	TaTF01928		Trihelix	TaTF02195
GRAS	TaTF01008	TC454479		NF-YC	TaTF01930		Trihelix	TaTF02198
GRAS	TaTF01009	TC456529		NF-YC	TaTF01931		Trihelix	TaTF02199
GRAS	TaTF01010	BM135782		NF-YC	TaTF01933		Trihelix	TaTF02200
GRAS	TaTF01011	CV776568		NF-YC	TaTF01934		Trihelix	TaTF02201
GRAS	TaTF01012	CD913289		NF-YC	TaTF01935		TUB	TaTF02206
GRAS	TaTF01013	CA661150		NF-YC	TaTF01941		TUB	TaTF02209
GRAS	TaTF01014	BJ212948		NF-YC	TaTF01946		TUB	TaTF02214
GRAS	TaTF01015	TC386321		NF-YC	TaTF01951		TUB	TaTF02218
GRAS	TaTF01016	CD881270		NF-YC	TaTF01953		TUB	TaTF02219
GRAS	TaTF01017	TC448457		NF-YC	TaTF01954		TUB	TaTF02221
GRAS	TaTF01018	TC370199		NF-YC	TaTF01955		TUB	TaTF02222
GRAS	TaTF01019	CA689787		NF-YC	TaTF01960		TUB	TaTF02223
GRAS	TaTF01020	CA627205		NF-YC	TaTF01963		TUB	TaTF02224
GRAS	TaTF01021	CA642589		NF-YC	TaTF01964		TUB	TaTF02226
GRAS	TaTF01022	CD490412		NF-YC	TaTF01965		TUB	TaTF02227
GRAS	TaTF01023	CK205880		NF-YC	TaTF01968		TUB	TaTF02229
GRAS	TaTF01024	BF474650		NF-YC	TaTF01970		VOZ	TaTF02238
GRAS	TaTF01025	CD928820		NF-YC	TaTF01972		VOZ	TaTF02241
GRAS	TaTF01026	CJ810181		NF-YC	TaTF01974		VOZ	TaTF02242
GRAS	TaTF01027	CD922253		NF-YC	TaTF01976		Whirly	TaTF02245
GRAS	TaTF01028	TC399466		NF-YC	TaTF01978		Whirly	TaTF02246
GRAS	TaTF01029	BE497732		NF-YC	TaTF01979		Whirly	TaTF02248
GRAS	TaTF01030	BQ245926		NF-YC	TaTF01980		WRKY	TaTF02256
GRAS	TaTF01031	CN008088		NF-YC	TaTF01981		WRKY	TaTF02258
GRAS	TaTF01032	CJ580801		NF-YC	TaTF01982		WRKY	TaTF02259
GRAS	TaTF01033	CA659278		NF-YC	TaTF01983		WRKY	TaTF02261
GRAS	TaTF01034	TC450334		NF-YC	TaTF01985		WRKY	TaTF02262
GRAS	TaTF01035	TC453738		NF-YC	TaTF01986		WRKY	TaTF02263
GRAS	TaTF01036	CA624957		NF-YC	TaTF01987		WRKY	TaTF02265
GRAS	TaTF01037	BQ237326		NF-YC	TaTF01989		WRKY	TaTF02266
GRAS	TaTF01038	CA501242		NF-YC	TaTF01991		WRKY	TaTF02267
GRAS	TaTF01039	AL828749		NF-YC	TaTF01994		WRKY	TaTF02270
GRAS	TaTF01040	CA671075		Nin-like	TaTF01995		WRKY	TaTF02273
GRAS	TaTF01041	CA721360		Nin-like	TaTF01996		WRKY	TaTF02278
GRAS	TaTF01042	TC442259		Nin-like	TaTF01998		WRKY	TaTF02281
GRAS	TaTF01043	CA622190		Nin-like	TaTF01999		WRKY	TaTF02283
GRAS	TaTF01044	CA644156		Nin-like	TaTF02001		WRKY	TaTF02288
GRAS	TaTF01045	CD885237		Nin-like	TaTF02004		WRKY	TaTF02291
GRAS	TaTF01046	BI480295		OFP	TaTF02005		WRKY	TaTF02293
GRAS	TaTF01047	CA717505		OFP	TaTF02006		WRKY	TaTF02297
GRAS	TaTF01048	CA624347		OFP	TaTF02008		WRKY	TaTF02299
GRAS	TaTF01049	CA689503		OFP	TaTF02010		WRKY	TaTF02300
GRAS	TaTF01050	CA729000		OFP	TaTF02011		WRKY	TaTF02303
GRAS	TaTF01051	BE415105		OFP	TaTF02012		WRKY	TaTF02304
GRAS	TaTF01052	BJ263477		OFP	TaTF02013		WRKY	TaTF02306
GRAS	TaTF01053	TC459069		OFP	TaTF02014		WRKY	TaTF02307
GRF	TaTF01054	CK209519		OFP	TaTF02015		WRKY	TaTF02312
GRF	TaTF01055	TC376461		OFP	TaTF02016		WRKY	TaTF02314
GRF	TaTF01056	GH732659		OFP	TaTF02017		WRKY	TaTF02317
HB-other	TaTF01057	TC440807		OFP	TaTF02019		WRKY	TaTF02318
HB-other	TaTF01058	CJ574771		OFP	TaTF02021		WRKY	TaTF02319
HB-other	TaTF01059	DR735506		PLATZ	TaTF02025		WRKY	TaTF02321
HB-other	TaTF01060	TC385064		PLATZ	TaTF02026		WRKY	TaTF02322
HB-other	TaTF01061	CJ629269		PLATZ	TaTF02028		WRKY	TaTF02331
HB-other	TaTF01062	DR739958		PLATZ	TaTF02029		WRKY	TaTF02332
HB-other	TaTF01063	CK163086		PLATZ	TaTF02030		WRKY	TaTF02333
HB-other	TaTF01064	TC410547		PLATZ	TaTF02034		WRKY	TaTF02334
HB-other	TaTF01065	CA627506		PLATZ	TaTF02035		WRKY	TaTF02335
HB-other	TaTF01066	TC395788		PLATZ	TaTF02036		WRKY	TaTF02337
HB-other	TaTF01067	CK208775		PLATZ	TaTF02037		WRKY	TaTF02338
HB-other	TaTF01068	TC441403		PLATZ	TaTF02038		WRKY	TaTF02340
HB-other	TaTF01069	TC378453		RAV	TaTF02040		WRKY	TaTF02344
HB-other	TaTF01070	TC411920		RAV	TaTF02041		WRKY	TaTF02346
HB-other	TaTF01071	TC395398		RAV	TaTF02042		WRKY	TaTF02347
HB-other	TaTF01072	CA498704		S1Fa-like	TaTF02045		WRKY	TaTF02348
HB-other	TaTF01073	TC453742		S1Fa-like	TaTF02046		WRKY	TaTF02349
HB-other	TaTF01074	TC439444		S1Fa-like	TaTF02047		WRKY	TaTF02351
HB-other	TaTF01075	TC441305		S1Fa-like	TaTF02048		WRKY	TaTF02353
HB-other	TaTF01076	TC378232		S1Fa-like	TaTF02050		WRKY	TaTF02357
HB-other	TaTF01077	TC416641		S1Fa-like	TaTF02051		WRKY	TaTF02358
HB-other	TaTF01078	TC406957		S1Fa-like	TaTF02053		WRKY	TaTF02359
HB-other	TaTF01079	TC388531		SBP	TaTF02055		WRKY	TaTF02361
HB-other	TaTF01080	TC417623		SBP	TaTF02057		WRKY	TaTF02362
HB-other	TaTF01081	TC444757		SBP	TaTF02060		WRKY	TaTF02363
HB-other	TaTF01082	TC377468		SBP	TaTF02061		WRKY	TaTF02365
HB-other	TaTF01083	TC454364		SBP	TaTF02062		WRKY	TaTF02369
HB-other	TaTF01084	TC444982		SBP	TaTF02063		WRKY	TaTF02372
HB-other	TaTF01085	TC457648		SBP	TaTF02065		WRKY	TaTF02373
HB-other	TaTF01086	TC380165		Sigma70-like	TaTF02066		WRKY	TaTF02374
HB-other	TaTF01087	TC438732		Sigma70-like	TaTF02069		WRKY	TaTF02377
HB-other	TaTF01088	DR741550		SRS	TaTF02072		WRKY	TaTF02378
HB-other	TaTF01089	TC429263		TALE	TaTF02073		WRKY	TaTF02379
HB-other	TaTF01090	TC412281		TALE	TaTF02075		WRKY	TaTF02383
HB-other	TaTF01091	CA719343		TALE	TaTF02078		WRKY	TaTF02384
HB-other	TaTF01092	CK206784		TAZ	TaTF02083		YABBY	TaTF02387
HB-other	TaTF01093	CK163466		TAZ	TaTF02084		YABBY	TaTF02388
HB-other	TaTF01094	GH731356		TAZ	TaTF02085		YABBY	TaTF02391
HB-other	TaTF01095	BU672315		TAZ	TaTF02086		YABBY	TaTF02392
HB-other	TaTF01096	TC423808		TAZ	TaTF02087		YABBY	TaTF02393
HB-other	TaTF01097	TC459180		TAZ	TaTF02088		ZF-HD	TaTF02397
HB-other	TaTF01098	TC444730		TCP	TaTF02093		ZF-HD	TaTF02398
HB-other	TaTF01099	TC397383		TCP	TaTF02095		ZF-HD	TaTF02401
HB-other	TaTF01100	CJ572977		TCP	TaTF02096		ZF-HD	TaTF02402
HB-other	TaTF01101	TC381523		Tify	TaTF02099		ZF-HD	TaTF02403
HB-other	TaTF01102	DR733861		Tify	TaTF02103		ZF-HD	TaTF02404
HB-other	TaTF01103	CK161665		Tify	TaTF02105		ZF-HD	TaTF02405
HB-other	TaTF01104	CA705548		Tify	TaTF02107		ZF-HD	TaTF02407
HB-other	TaTF01105	GH725422		Tify	TaTF02108
HB-other	TaTF01106	AL814137		Tify	TaTF02110
HB-other	TaTF01107	GH725197		Tify	TaTF02112
HB-other	TaTF01108	BQ239441		Tify	TaTF02114
HB-other	TaTF01109	TC419912		Tify	TaTF02118
HB-other	TaTF01110	TC418872		Tify	TaTF02121
HB-other	TaTF01111	TC416244		Tify	TaTF02122
HB-other	TaTF01112	CK214915		Tify	TaTF02125
HB-other	TaTF01113	CA600285		Tify	TaTF02126
HB-other	TaTF01114	BE499296		Tify	TaTF02127
HB-other	TaTF01115	CA687722		Tify	TaTF02128
HB-other	TaTF01116	TC436818		Tify	TaTF02130
HB-other	TaTF01117	TC412912		Tify	TaTF02132
HB-other	TaTF01118	TC387371		Tify	TaTF02136
HB-other	TaTF01119	TC442678		Tify	TaTF02137
HB-other	TaTF01120	TC415405		Tify	TaTF02140
HB-other	TaTF01121	TC456435		Tify	TaTF02142
HB-other	TaTF01122	CK204913		Tify	TaTF02144
HB-other	TaTF01123	TC461179		Tify	TaTF02146
HB-other	TaTF01124	CA700078		Tify	TaTF02147
HB-other	TaTF01125	CJ802041		Tify	TaTF02148
HB-other	TaTF01126	TC438902		Tify	TaTF02149
HB-other	TaTF01127	GR305065		Tify	TaTF02151
HB-other	TaTF01128	TC387307		Tify	TaTF02156
HB-other	TaTF01129	TC375601		Tify	TaTF02159
HB-other	TaTF01130	TC387848		Tify	TaTF02165
HB-other	TaTF01131	CA697789		Tify	TaTF02167
HB-other	TaTF01132	BG262975		Tify	TaTF02168
HB-other	TaTF01133	BQ240504		Tify	TaTF02169
HB-other	TaTF01134	TC447532		Tify	TaTF02170
HB-other	TaTF01135	TC419360		Tify	TaTF02171
HB-other	TaTF01136	CJ797636		Tify	TaTF02172
HB-other	TaTF01137	TC432676		Trihelix	TaTF02176
HB-other	TaTF01138	TC369502		Trihelix	TaTF02177
HB-other	TaTF01139	CD903435		Trihelix	TaTF02179
HSF	TaTF01140	DR735777		Trihelix	TaTF02184
HSF	TaTF01141	TC415997		Trihelix	TaTF02185
HSF	TaTF01142	BU100475		Trihelix	TaTF02186
HSF	TaTF01143	TC411846		Trihelix	TaTF02188
HSF	TaTF01144	DR740109		Trihelix	TaTF02189
HSF	TaTF01145	TC374943		Trihelix	TaTF02190
HSF	TaTF01146	TC434922		Trihelix	TaTF02193
HSF	TaTF01147	CV762050		Trihelix	TaTF02195
HSF	TaTF01148	TC402419		Trihelix	TaTF02198
HSF	TaTF01149	TC439504		Trihelix	TaTF02199
HSF	TaTF01150	CD939626		Trihelix	TaTF02200
HSF	TaTF01151	TC394862		Trihelix	TaTF02201
HSF	TaTF01152	TC429109		TUB	TaTF02209
HSF	TaTF01153	TC432537		TUB	TaTF02218
HSF	TaTF01154	TC415148		TUB	TaTF02219
HSF	TaTF01155	CD924855		TUB	TaTF02223
HSF	TaTF01156	TC395052		TUB	TaTF02224
HSF	TaTF01157	TC386043		TUB	TaTF02225
HSF	TaTF01158	TC453344		TUB	TaTF02227
HSF	TaTF01159	AJ601747		TUB	TaTF02228
HSF	TaTF01160	TC419092		TUB	TaTF02229
HSF	TaTF01161	TC434382		TUB	TaTF02230
HSF	TaTF01162	TC450863		TUB	TaTF02231
HSF	TaTF01163	TC414742		TUB	TaTF02232
HSF	TaTF01164	TC454187		TUB	TaTF02234
HSF	TaTF01165	TC401549		TUB	TaTF02235
HSF	TaTF01166	CV758782		VOZ	TaTF02237
HSF	TaTF01167	TC442365		VOZ	TaTF02242
HSF	TaTF01168	TC449001		Whirly	TaTF02243
HSF	TaTF01169	TC439637		Whirly	TaTF02245
HSF	TaTF01170	CA657309		Whirly	TaTF02248
HSF	TaTF01171	TC454144		WRKY	TaTF02253
HSF	TaTF01172	DY741996		WRKY	TaTF02255
HSF	TaTF01173	BE470775		WRKY	TaTF02259
HSF	TaTF01174	TC410648		WRKY	TaTF02260
HSF	TaTF01175	AJ603615		WRKY	TaTF02261
HSF	TaTF01176	BE400660		WRKY	TaTF02262
HSF	TaTF01177	BQ170998		WRKY	TaTF02263
HSF	TaTF01178	CA484478		WRKY	TaTF02266
HSF	TaTF01179	CA610399		WRKY	TaTF02267
HSF	TaTF01180	CN009110		WRKY	TaTF02269
HSF	TaTF01181	BE516862		WRKY	TaTF02270
LBD(AS2/LOB)	TaTF01182	TC385222		WRKY	TaTF02271
LBD(AS2/LOB)	TaTF01183	TC412541		WRKY	TaTF02272
LBD(AS2/LOB)	TaTF01184	TC398318		WRKY	TaTF02275
LBD(AS2/LOB)	TaTF01185	CV766071		WRKY	TaTF02276
LBD(AS2/LOB)	TaTF01186	TC397439		WRKY	TaTF02278
LBD(AS2/LOB)	TaTF01187	TC458252		WRKY	TaTF02281
LBD(AS2/LOB)	TaTF01188	DR734545		WRKY	TaTF02285
LBD(AS2/LOB)	TaTF01189	CK194180		WRKY	TaTF02288
LBD(AS2/LOB)	TaTF01190	CA595509		WRKY	TaTF02290
LBD(AS2/LOB)	TaTF01191	CJ626650		WRKY	TaTF02292
LBD(AS2/LOB)	TaTF01192	CV066605		WRKY	TaTF02293
LBD(AS2/LOB)	TaTF01193	BG908017		WRKY	TaTF02294
LBD(AS2/LOB)	TaTF01194	TC409137		WRKY	TaTF02295
LBD(AS2/LOB)	TaTF01195	TC383006		WRKY	TaTF02298
LBD(AS2/LOB)	TaTF01196	CK209481		WRKY	TaTF02299
LBD(AS2/LOB)	TaTF01197	AL826404		WRKY	TaTF02300
LBD(AS2/LOB)	TaTF01198	TC458162		WRKY	TaTF02302
LBD(AS2/LOB)	TaTF01199	CK193306		WRKY	TaTF02303
LBD(AS2/LOB)	TaTF01200	TC425511		WRKY	TaTF02304
LBD(AS2/LOB)	TaTF01201	CA709855		WRKY	TaTF02306
LBD(AS2/LOB)	TaTF01202	CJ550944		WRKY	TaTF02308
LBD(AS2/LOB)	TaTF01203	CK216737		WRKY	TaTF02309
LBD(AS2/LOB)	TaTF01204	CK204535		WRKY	TaTF02312
LBD(AS2/LOB)	TaTF01205	AL830915		WRKY	TaTF02314
LBD(AS2/LOB)	TaTF01206	CA635814		WRKY	TaTF02317
LIM	TaTF01207	TC401301		WRKY	TaTF02318
LIM	TaTF01208	TC371783		WRKY	TaTF02320
LIM	TaTF01209	TC370509		WRKY	TaTF02321
LIM	TaTF01210	CV776529		WRKY	TaTF02322
LIM	TaTF01211	TC402476		WRKY	TaTF02324
LIM	TaTF01212	TC387884		WRKY	TaTF02325
LIM	TaTF01213	TC412697		WRKY	TaTF02330
LIM	TaTF01214	TC406091		WRKY	TaTF02333
LIM	TaTF01215	CD490935		WRKY	TaTF02335
LIM	TaTF01216	CA620108		WRKY	TaTF02336
LIM	TaTF01217	CJ581463		WRKY	TaTF02337
LIM	TaTF01218	CA605185		WRKY	TaTF02338
LIM	TaTF01219	GH726677		WRKY	TaTF02339
LIM	TaTF01220	CA624550		WRKY	TaTF02340
LIM	TaTF01221	GH728868		WRKY	TaTF02344
LIM	TaTF01222	CD872772		WRKY	TaTF02346
LIM	TaTF01223	TC385377		WRKY	TaTF02347
LIM	TaTF01224	TC393585		WRKY	TaTF02348
LIM	TaTF01225	CV770355		WRKY	TaTF02350
LIM	TaTF01226	BJ280903		WRKY	TaTF02351
LIM	TaTF01227	GH732988		WRKY	TaTF02352
LIM	TaTF01228	TC390068		WRKY	TaTF02354
LIM	TaTF01229	CA605996		WRKY	TaTF02356
LIM	TaTF01230	TC385148		WRKY	TaTF02357
LSD	TaTF01231	TC400534		WRKY	TaTF02359
LSD	TaTF01232	CA663048		WRKY	TaTF02361
LSD	TaTF01233	CA624463		WRKY	TaTF02363
LSD	TaTF01234	CA664882		WRKY	TaTF02364
LSD	TaTF01235	TC391744		WRKY	TaTF02365
LSD	TaTF01236	CA669040		WRKY	TaTF02367
MIKC	TaTF01237	TC368749		WRKY	TaTF02369
MIKC	TaTF01238	TC407932		WRKY	TaTF02370
MIKC	TaTF01239	TC368972		WRKY	TaTF02372
MIKC	TaTF01240	TC368685		WRKY	TaTF02373
MIKC	TaTF01241	TC380934		WRKY	TaTF02375
MIKC	TaTF01242	TC397243		WRKY	TaTF02377
MIKC	TaTF01243	GD188285		WRKY	TaTF02379
MIKC	TaTF01244	TC376762		WRKY	TaTF02382
MIKC	TaTF01245	CV773838		WRKY	TaTF02383
MIKC	TaTF01246	TC371227		YABBY	TaTF02388
MIKC	TaTF01247	TC453880		YABBY	TaTF02391
MIKC	TaTF01248	TC368877		YABBY	TaTF02392
MIKC	TaTF01249	CV779604		YABBY	TaTF02393
MIKC	TaTF01250	TC375322		ZF-HD	TaTF02396
MIKC	TaTF01251	TC369143		ZF-HD	TaTF02397
MIKC	TaTF01252	TC368970		ZF-HD	TaTF02398
MIKC	TaTF01253	TC390252		ZF-HD	TaTF02401
MIKC	TaTF01254	TC408107		ZF-HD	TaTF02402
MIKC	TaTF01255	TC433002		ZF-HD	TaTF02403
MIKC	TaTF01256	BE430838		ZF-HD	TaTF02404
MIKC	TaTF01257	TC425482		ZF-HD	TaTF02405
MIKC	TaTF01258	TC385075
MIKC	TaTF01259	TC376486
MIKC	TaTF01260	TC368980
MIKC	TaTF01261	TC382983
MIKC	TaTF01262	TC369505
MIKC	TaTF01263	TC370370
MIKC	TaTF01264	TC376055
MIKC	TaTF01265	TC380687
MIKC	TaTF01266	TC375063
MIKC	TaTF01267	TC374784
MIKC	TaTF01268	TC372617
MIKC	TaTF01269	TC386343
MIKC	TaTF01270	TC391315
MIKC	TaTF01271	TC368730
MIKC	TaTF01272	TC414284
MIKC	TaTF01273	CA732850
MIKC	TaTF01274	TC375507
MIKC	TaTF01275	TC448525
MIKC	TaTF01276	TC369697
MIKC	TaTF01277	TC392281
MIKC	TaTF01278	CK207285
MIKC	TaTF01279	TC387959
MIKC	TaTF01280	TC446459
MIKC	TaTF01281	TC423121
MIKC	TaTF01282	TC368773
MIKC	TaTF01283	TC408426
MIKC	TaTF01284	TC438229
MIKC	TaTF01285	TC430349
MIKC	TaTF01286	TC395872
mTERF	TaTF01287	TC447505
mTERF	TaTF01288	TC373761
mTERF	TaTF01289	TC437987
mTERF	TaTF01290	TC402447
mTERF	TaTF01291	TC421295
mTERF	TaTF01292	CK209287
mTERF	TaTF01293	TC378412
mTERF	TaTF01294	TC389921
mTERF	TaTF01295	TC376993
mTERF	TaTF01296	TC408189
mTERF	TaTF01297	TC458079
mTERF	TaTF01298	TC418804
mTERF	TaTF01299	CN011362
mTERF	TaTF01300	CK207380
mTERF	TaTF01301	DR732513
mTERF	TaTF01302	TC403880
mTERF	TaTF01303	TC453857
mTERF	TaTF01304	TC455601
mTERF	TaTF01305	TC395665
mTERF	TaTF01306	TC385374
mTERF	TaTF01307	BQ804794
mTERF	TaTF01308	TC374002
mTERF	TaTF01309	CN012433
mTERF	TaTF01310	CK159611
mTERF	TaTF01311	TC395935
mTERF	TaTF01312	CJ556447
mTERF	TaTF01313	TC431241
mTERF	TaTF01314	TC404530
mTERF	TaTF01315	CA658217
mTERF	TaTF01316	TC397340
mTERF	TaTF01317	TC440312
mTERF	TaTF01318	TC439852
mTERF	TaTF01319	TC418690
mTERF	TaTF01320	TC422122
mTERF	TaTF01321	CK212428
mTERF	TaTF01322	TC451739
mTERF	TaTF01323	TC408499
mTERF	TaTF01324	TC413775
mTERF	TaTF01325	TC425310
mTERF	TaTF01326	TC426662
mTERF	TaTF01327	CO347080
mTERF	TaTF01328	TC376320
mTERF	TaTF01329	GH721852
mTERF	TaTF01330	TC408222
mTERF	TaTF01331	CJ654965
mTERF	TaTF01332	CK213953
mTERF	TaTF01333	CJ687536
mTERF	TaTF01334	CD896402
mTERF	TaTF01335	TC384334
mTERF	TaTF01336	TC461172
mTERF	TaTF01337	TC419134
mTERF	TaTF01338	TC423713
mTERF	TaTF01339	TC373614
mTERF	TaTF01340	BQ246132
mTERF	TaTF01341	CJ569422
mTERF	TaTF01342	CD895075
mTERF	TaTF01343	CJ629088
mTERF	TaTF01344	BJ209226
mTERF	TaTF01345	TC461396
mTERF	TaTF01346	BJ254907
mTERF	TaTF01347	CN011311
mTERF	TaTF01348	CJ675852
mTERF	TaTF01349	TC428288
mTERF	TaTF01350	TC401957
mTERF	TaTF01351	TC416024
mTERF	TaTF01352	CJ782693
mTERF	TaTF01353	TC426159
mTERF	TaTF01354	BJ257234
mTERF	TaTF01355	TC408432
mTERF	TaTF01356	BQ171104
mTERF	TaTF01357	BE415744
mTERF	TaTF01358	TC418681
mTERF	TaTF01359	TC428463
mTERF	TaTF01360	CJ877248
mTERF	TaTF01361	CD863542
mTERF	TaTF01362	BJ236511
mTERF	TaTF01363	CN011214
M-type	TaTF01364	TC461196
M-type	TaTF01365	CA599270
M-type	TaTF01366	CA702655
M-type	TaTF01367	CA593340
M-type	TaTF01368	CA664008
M-type	TaTF01369	TC436727
M-type	TaTF01370	TC459187
M-type	TaTF01371	TC423990
M-type	TaTF01372	GH724160
M-type	TaTF01373	TC421766
M-type	TaTF01374	TC438280
M-type	TaTF01375	CJ721490
M-type	TaTF01376	TC378699
M-type	TaTF01377	TC372780
M-type	TaTF01378	CA689679
M-type	TaTF01379	TC417485
M-type	TaTF01380	TC377230
M-type	TaTF01381	TC373439
M-type	TaTF01382	TC372510
M-type	TaTF01383	CA703086
M-type	TaTF01384	TC440618
M-type	TaTF01385	CA715845
M-type	TaTF01386	AF516763
M-type	TaTF01387	CD916235
M-type	TaTF01388	BJ305419
M-type	TaTF01389	CA500464
M-type	TaTF01390	TC456419
M-type	TaTF01391	CA646775
M-type	TaTF01392	CA688636
M-type	TaTF01393	TC425660
M-type	TaTF01394	TC378148
M-type	TaTF01395	BE431006
M-type	TaTF01396	CA593080
M-type	TaTF01397	BQ902600
M-type	TaTF01398	EB512975
M-type	TaTF01399	CJ932790
M-type	TaTF01400	CA704512
M-type	TaTF01401	TC415138
M-type	TaTF01402	TC428871
M-type	TaTF01403	BJ247094
M-type	TaTF01404	CA621507
MYB	TaTF01405	BE403536
MYB	TaTF01406	TC433058
MYB	TaTF01407	TC388071
MYB	TaTF01408	CK209326
MYB	TaTF01409	DR739259
MYB	TaTF01410	BE490076
MYB	TaTF01411	TC387164
MYB	TaTF01412	TC406337
MYB	TaTF01413	TC409652
MYB	TaTF01414	TC408476
MYB	TaTF01415	TC400601
MYB	TaTF01416	CA731053
MYB	TaTF01417	TC378595
MYB	TaTF01418	CV781991
MYB	TaTF01419	TC439155
MYB	TaTF01420	CK196046
MYB	TaTF01421	CD897978
MYB	TaTF01422	TC378287
MYB	TaTF01423	TC417317
MYB	TaTF01424	TC384887
MYB	TaTF01425	TC393594
MYB	TaTF01426	TC401062
MYB	TaTF01427	TC369451
MYB	TaTF01428	TC373409
MYB	TaTF01429	TC369315
MYB	TaTF01430	DR738647
MYB	TaTF01431	DR740626
MYB	TaTF01432	TC400325
MYB	TaTF01433	BE490032
MYB	TaTF01434	TC445753
MYB	TaTF01435	CK202175
MYB	TaTF01436	TC393545
MYB	TaTF01437	TC409534
MYB	TaTF01438	TC399034
MYB	TaTF01439	TC392514
MYB	TaTF01440	CK213802
MYB	TaTF01441	TC396085
MYB	TaTF01442	CK213728
MYB	TaTF01443	TC428857
MYB	TaTF01444	TC378997
MYB	TaTF01445	GH732336
MYB	TaTF01446	TC379979
MYB	TaTF01447	CJ779536
MYB	TaTF01448	TC415131
MYB	TaTF01449	BE489186
MYB	TaTF01450	CD936130
MYB	TaTF01451	TC404282
MYB	TaTF01452	CK163104
MYB	TaTF01453	TC403523
MYB	TaTF01454	TC451283
MYB	TaTF01455	TC377587
MYB	TaTF01456	CJ672796
MYB	TaTF01457	CK214307
MYB	TaTF01458	DR741381
MYB	TaTF01459	BE497135
MYB	TaTF01460	TC382246
MYB	TaTF01461	TC407008
MYB	TaTF01462	TC385528
MYB	TaTF01463	CK209452
MYB	TaTF01464	TC372131
MYB	TaTF01465	CJ799711
MYB	TaTF01466	BJ280856
MYB	TaTF01467	CB307436
MYB	TaTF01468	BQ245626
MYB	TaTF01469	TC369251
MYB	TaTF01470	CK208426
MYB	TaTF01471	TC369134
MYB	TaTF01472	BM135365
MYB	TaTF01473	BE637817
MYB	TaTF01474	CV765960
MYB	TaTF01475	TC441137
MYB	TaTF01476	TC421314
MYB	TaTF01477	TC409984
MYB	TaTF01478	CK207038
MYB	TaTF01479	TC460184
MYB	TaTF01480	TC368630
MYB	TaTF01481	TC372108
MYB	TaTF01482	TC402533
MYB	TaTF01483	BQ483726
MYB	TaTF01484	CA730504
MYB	TaTF01485	CA502415
MYB	TaTF01486	DR734066
MYB	TaTF01487	CA695662
MYB	TaTF01488	CK199342
MYB	TaTF01489	CV779174
MYB	TaTF01490	TC449492
MYB	TaTF01491	TC382497
MYB	TaTF01492	TC379509
MYB	TaTF01493	TC439540
MYB	TaTF01494	AL827602
MYB	TaTF01495	TC449376
MYB	TaTF01496	TC376188
MYB	TaTF01497	TC390593
MYB	TaTF01498	CJ717827
MYB	TaTF01499	CA712636
MYB	TaTF01500	BI479563
MYB	TaTF01501	GH726446
MYB	TaTF01502	TC449046
MYB	TaTF01503	TC409069
MYB	TaTF01504	CV760367
MYB	TaTF01505	BQ606182
MYB	TaTF01506	CA599927
MYB	TaTF01507	TC377810
MYB	TaTF01508	TC382092
MYB	TaTF01509	CK199412
MYB	TaTF01510	TC396280
MYB	TaTF01511	DR736512
MYB	TaTF01512	TC444607
MYB	TaTF01513	CA718492
MYB	TaTF01514	TC404290
MYB	TaTF01515	TC448331
MYB	TaTF01516	TC393396
MYB	TaTF01517	CA631475
MYB	TaTF01518	CK212520
MYB	TaTF01519	TC423568
MYB	TaTF01520	TC405591
MYB	TaTF01521	TC444497
MYB	TaTF01522	CK202415
MYB	TaTF01523	TC454489
MYB	TaTF01524	TC460644
MYB	TaTF01525	CA486662
MYB	TaTF01526	TC432510
MYB	TaTF01527	CV782692
MYB	TaTF01528	TC381764
MYB	TaTF01529	BJ305979
MYB	TaTF01530	CA733637
MYB	TaTF01531	TC384582
MYB-related	TaTF01532	CK210012
MYB-related	TaTF01533	TC426920
MYB-related	TaTF01534	TC386994
MYB-related	TaTF01535	TC404869
MYB-related	TaTF01536	TC379795
MYB-related	TaTF01537	CV769268
MYB-related	TaTF01538	CJ643319
MYB-related	TaTF01539	TC401906
MYB-related	TaTF01540	TC455559
MYB-related	TaTF01541	TC370250
MYB-related	TaTF01542	TC419811
MYB-related	TaTF01543	TC396962
MYB-related	TaTF01544	TC390958
MYB-related	TaTF01545	AL822208
MYB-related	TaTF01546	TC416591
MYB-related	TaTF01547	TC390019
MYB-related	TaTF01548	CV780115
MYB-related	TaTF01549	TC374213
MYB-related	TaTF01550	TC387582
MYB-related	TaTF01551	DR735628
MYB-related	TaTF01552	CV781823
MYB-related	TaTF01553	CJ782604
MYB-related	TaTF01554	CA727544
MYB-related	TaTF01555	TC430730
MYB-related	TaTF01556	CD934846
MYB-related	TaTF01557	TC390596
MYB-related	TaTF01558	CJ834558
MYB-related	TaTF01559	TC399232
MYB-related	TaTF01560	CA616489
MYB-related	TaTF01561	CA693845
MYB-related	TaTF01562	TC419405
MYB-related	TaTF01563	TC388892
MYB-related	TaTF01564	CJ563152
MYB-related	TaTF01565	TC436053
MYB-related	TaTF01566	BE405462
MYB-related	TaTF01567	TC378234
MYB-related	TaTF01568	TC444219
MYB-related	TaTF01569	TC379133
MYB-related	TaTF01570	TC416931
MYB-related	TaTF01571	TC382875
MYB-related	TaTF01572	TC379200
MYB-related	TaTF01573	CD882446
MYB-related	TaTF01574	CV758616
MYB-related	TaTF01575	TC399592
MYB-related	TaTF01576	CA644002
MYB-related	TaTF01577	TC427778
MYB-related	TaTF01578	TC378534
MYB-related	TaTF01579	TC401720
MYB-related	TaTF01580	CA502640
MYB-related	TaTF01581	TC385192
MYB-related	TaTF01582	TC439753
MYB-related	TaTF01583	TC388217
MYB-related	TaTF01584	TC396264
MYB-related	TaTF01585	TC430609
MYB-related	TaTF01586	BI480520
MYB-related	TaTF01587	TC409114
MYB-related	TaTF01588	TC396817
MYB-related	TaTF01589	BE515584
MYB-related	TaTF01590	TC395738
MYB-related	TaTF01591	CJ535500
MYB-related	TaTF01592	CJ881257
MYB-related	TaTF01593	TC427224
MYB-related	TaTF01594	CK202011
MYB-related	TaTF01595	TC412820
MYB-related	TaTF01596	CV758992
MYB-related	TaTF01597	TC387285
MYB-related	TaTF01598	CA642543
MYB-related	TaTF01599	TC421430
MYB-related	TaTF01600	TC458408
MYB-related	TaTF01601	TC374035
MYB-related	TaTF01602	CA707730
MYB-related	TaTF01603	TC444903
MYB-related	TaTF01604	TC404940
MYB-related	TaTF01605	CA623533
MYB-related	TaTF01606	BE427243
MYB-related	TaTF01607	TC444252
MYB-related	TaTF01608	BE604852
MYB-related	TaTF01609	TC412015
MYB-related	TaTF01610	TC386542
MYB-related	TaTF01611	TC394193
MYB-related	TaTF01612	CA602634
MYB-related	TaTF01613	TC453644
MYB-related	TaTF01614	TC386711
MYB-related	TaTF01615	CD886124
MYB-related	TaTF01616	TC395577
MYB-related	TaTF01617	TC444265
MYB-related	TaTF01618	TC418209
MYB-related	TaTF01619	TC369114
MYB-related	TaTF01620	CD937924
MYB-related	TaTF01621	TC426034
MYB-related	TaTF01622	TC431703
MYB-related	TaTF01623	TC445181
MYB-related	TaTF01624	TC388169
MYB-related	TaTF01625	CV775992
MYB-related	TaTF01626	BE427090
MYB-related	TaTF01627	CA659645
MYB-related	TaTF01628	CA619026
MYB-related	TaTF01629	CK201557
MYB-related	TaTF01630	TC385433
MYB-related	TaTF01631	GH727542
MYB-related	TaTF01632	CD915337
MYB-related	TaTF01633	TC370780
MYB-related	TaTF01634	TC413321
MYB-related	TaTF01635	CJ914687
MYB-related	TaTF01636	TC437011
MYB-related	TaTF01637	TC427248
MYB-related	TaTF01638	TC384743
MYB-related	TaTF01639	TC392468
MYB-related	TaTF01640	TC375378
MYB-related	TaTF01641	TC449252
MYB-related	TaTF01642	CK215917
MYB-related	TaTF01643	CA628413
MYB-related	TaTF01644	TC403649
MYB-related	TaTF01645	CD866328
MYB-related	TaTF01646	TC452317
MYB-related	TaTF01647	TC370322
MYB-related	TaTF01648	CA631868
MYB-related	TaTF01649	CA691990
MYB-related	TaTF01650	TC393430
MYB-related	TaTF01651	CA631528
MYB-related	TaTF01652	TC428578
MYB-related	TaTF01653	TC373263
MYB-related	TaTF01654	CJ585062
MYB-related	TaTF01655	GH732882
MYB-related	TaTF01656	TC443723
MYB-related	TaTF01657	DR736144
MYB-related	TaTF01658	TC403510
MYB-related	TaTF01659	CJ921468
NAC	TaTF01660	CJ628428
NAC	TaTF01661	BQ483881
NAC	TaTF01662	TC418179
NAC	TaTF01663	CV764243
NAC	TaTF01664	BI479719
NAC	TaTF01665	TC382290
NAC	TaTF01666	TC426074
NAC	TaTF01667	CK161215
NAC	TaTF01668	TC368951
NAC	TaTF01669	TC400903
NAC	TaTF01670	DR741628
NAC	TaTF01671	TC373684
NAC	TaTF01672	CA596628
NAC	TaTF01673	TC386059
NAC	TaTF01674	TC381672
NAC	TaTF01675	TC386728
NAC	TaTF01676	TC408890
NAC	TaTF01677	TC409218
NAC	TaTF01678	TC387430
NAC	TaTF01679	CV766084
NAC	TaTF01680	TC403006
NAC	TaTF01681	TC370740
NAC	TaTF01682	TC376566
NAC	TaTF01683	TC426995
NAC	TaTF01684	DR741527
NAC	TaTF01685	TC397358
NAC	TaTF01686	TC372094
NAC	TaTF01687	TC394733
NAC	TaTF01688	TC429623
NAC	TaTF01689	TC446327
NAC	TaTF01690	TC428263
NAC	TaTF01691	TC445139
NAC	TaTF01692	TC456400
NAC	TaTF01693	BQ239008
NAC	TaTF01694	TC389391
NAC	TaTF01695	TC368677
NAC	TaTF01696	TC385246
NAC	TaTF01697	DR740230
NAC	TaTF01698	TC460808
NAC	TaTF01699	CJ689216
NAC	TaTF01700	TC380915
NAC	TaTF01701	BQ241466
NAC	TaTF01702	DR741689
NAC	TaTF01703	TC384770
NAC	TaTF01704	TC409768
NAC	TaTF01705	CA731045
NAC	TaTF01706	TC408638
NAC	TaTF01707	CJ681642
NAC	TaTF01708	DR741533
NAC	TaTF01709	TC399193
NAC	TaTF01710	CV760974
NAC	TaTF01711	CK195996
NAC	TaTF01712	TC371535
NAC	TaTF01713	TC437022
NAC	TaTF01714	TC374096
NAC	TaTF01715	CK161741
NAC	TaTF01716	TC439041
NAC	TaTF01717	CV772065
NAC	TaTF01718	TC394469
NAC	TaTF01719	CK162277
NAC	TaTF01720	TC409235
NAC	TaTF01721	TC380211
NAC	TaTF01722	CK213356
NAC	TaTF01723	CK217339
NAC	TaTF01724	TC383612
NAC	TaTF01725	CJ947949
NAC	TaTF01726	TC437522
NAC	TaTF01727	TC458527
NAC	TaTF01728	CV760976
NAC	TaTF01729	TC378810
NAC	TaTF01730	TC424942
NAC	TaTF01731	TC450302
NAC	TaTF01732	CA721518
NAC	TaTF01733	CV769327
NAC	TaTF01734	CV775953
NAC	TaTF01735	TC405549
NAC	TaTF01736	DR741415
NAC	TaTF01737	DR741604
NAC	TaTF01738	DR741350
NAC	TaTF01739	TC385066
NAC	TaTF01740	CV772721
NAC	TaTF01741	TC381753
NAC	TaTF01742	CD878476
NAC	TaTF01743	TC419058
NAC	TaTF01744	TC434869
NAC	TaTF01745	TC399585
NAC	TaTF01746	DR741885
NAC	TaTF01747	TC425044
NAC	TaTF01748	DR741759
NAC	TaTF01749	TC457409
NAC	TaTF01750	TC446024
NAC	TaTF01751	CA654630
NAC	TaTF01752	DR733716
NAC	TaTF01753	BQ244641
NAC	TaTF01754	TC417994
NAC	TaTF01755	TC409605
NAC	TaTF01756	CD873166
NAC	TaTF01757	TC413944
NAC	TaTF01758	CV773809
NAC	TaTF01759	TC428721
NAC	TaTF01760	TC369100
NAC	TaTF01761	CA731144
NAC	TaTF01762	BQ620604
NAC	TaTF01763	TC417894
NAC	TaTF01764	CA655466
NAC	TaTF01765	TC369201
NAC	TaTF01766	CV764367
NAC	TaTF01767	TC380483
NAC	TaTF01768	TC453496
NAC	TaTF01769	TC455599
NAC	TaTF01770	CV771545
NAC	TaTF01771	TC445712
NAC	TaTF01772	DR741517
NAC	TaTF01773	TC429164
NAC	TaTF01774	CJ712039
NAC	TaTF01775	TC380354
NAC	TaTF01776	DR741669
NAC	TaTF01777	TC437326
NAC	TaTF01778	TC410555
NAC	TaTF01779	TC449859
NAC	TaTF01780	TC406073
NAC	TaTF01781	CV761732
NAC	TaTF01782	CV759092
NAC	TaTF01783	CA662580
NAC	TaTF01784	TC378577
NAC	TaTF01785	TC368798
NAC	TaTF01786	TC451333
NAC	TaTF01787	CA706715
NAC	TaTF01788	TC396307
NAC	TaTF01789	CA712210
NAC	TaTF01790	TC453833
NAC	TaTF01791	TC442742
NAC	TaTF01792	TC379104
NAC	TaTF01793	BM135572
NAC	TaTF01794	TC425238
NAC	TaTF01795	CA696751
NAC	TaTF01796	TC420375
NAC	TaTF01797	DR734750
NAC	TaTF01798	TC442116
NAC	TaTF01799	TC459366
NAC	TaTF01800	TC407388
NAC	TaTF01801	DR741892
NAC	TaTF01802	TC388616
NAC	TaTF01803	CD862255
NAC	TaTF01804	BE403860
NAC	TaTF01805	CJ694612
NAC	TaTF01806	CA731571
NAC	TaTF01807	TC431393
NAC	TaTF01808	CA697104
NAC	TaTF01809	TC417616
NAC	TaTF01810	TC423145
NAC	TaTF01811	CV769813
NAC	TaTF01812	AL814751
NAC	TaTF01813	TC433839
NAC	TaTF01814	CV770324
NAC	TaTF01815	GH732745
NAC	TaTF01816	CJ653446
NAC	TaTF01817	TC372104
NAC	TaTF01818	TC426523
NAC	TaTF01819	CA663946
NAC	TaTF01820	TC430747
NAC	TaTF01821	CA621230
NAC	TaTF01822	CV778720
NAC	TaTF01823	TC380541
NAC	TaTF01824	TC377607
NAC	TaTF01825	CA698471
NAC	TaTF01826	CA625260
NAC	TaTF01827	TC455525
NAC	TaTF01828	CJ574921
NAC	TaTF01829	CA602588
NAC	TaTF01830	CA677895
NAC	TaTF01831	CK207895
NAC	TaTF01832	CA599828
NAC	TaTF01833	CA681317
NAC	TaTF01834	CA631263
NAC	TaTF01835	TC426398
NAC	TaTF01836	TC397971
NAC	TaTF01837	CA659480
NAC	TaTF01838	TC440256
NAC	TaTF01839	CV778382
NAC	TaTF01840	CK197109
NAC	TaTF01841	TC392242
NAC	TaTF01842	TC426883
NAC	TaTF01843	TC391121
NAC	TaTF01844	BE427246
NAC	TaTF01845	CA713604
NAC	TaTF01846	GH722854
NAC	TaTF01847	CA633555
NAC	TaTF01848	CA627153
NAC	TaTF01849	CA617995
NAC	TaTF01850	TC411053
NAC	TaTF01851	CA664418
NAC	TaTF01852	CA657349
NFYA	TaTF01853	TC370257
NFYA	TaTF01854	TC368940
NFYA	TaTF01855	TC387143
NFYA	TaTF01856	TC380679
NFYA	TaTF01857	CK207274
NFYA	TaTF01858	TC449460
NFYA	TaTF01859	TC426343
NFYA	TaTF01860	TC435761
NFYA	TaTF01861	TC399072
NFYA	TaTF01862	TC377727
NFYA	TaTF01863	TC416813
NF-YB	TaTF01864	TC404303
NF-YB	TaTF01865	TC448500
NF-YB	TaTF01866	TC389739
NF-YB	TaTF01867	TC450503
NF-YB	TaTF01868	BE418716
NF-YB	TaTF01869	TC428846
NF-YB	TaTF01870	CK203103
NF-YB	TaTF01871	TC377531
NF-YB	TaTF01872	CV774357
NF-YB	TaTF01873	TC421266
NF-YB	TaTF01874	TC399027
NF-YB	TaTF01875	TC394942
NF-YB	TaTF01876	TC407049
NF-YB	TaTF01877	TC378325
NF-YB	TaTF01878	GH725847
NF-YB	TaTF01879	CA486204
NF-YB	TaTF01880	CV776390
NF-YB	TaTF01881	TC449561
NF-YB	TaTF01882	CD936066
NF-YB	TaTF01883	CJ556520
NF-YB	TaTF01884	BE498067
NF-YB	TaTF01885	TC421624
NF-YB	TaTF01886	TC402906
NF-YB	TaTF01887	DR736314
NF-YB	TaTF01888	TC424117
NF-YB	TaTF01889	TC412803
NF-YB	TaTF01890	CA648800
NF-YB	TaTF01891	TC399731
NF-YB	TaTF01892	BJ300368
NF-YC	TaTF01893	TC375863
NF-YC	TaTF01894	TC425961
NF-YC	TaTF01895	TC379191
NF-YC	TaTF01896	TC393420
NF-YC	TaTF01897	TC455389
NF-YC	TaTF01898	TC406193
NF-YC	TaTF01899	DN829033
NF-YC	TaTF01900	TC419040
NF-YC	TaTF01901	TC388533
NF-YC	TaTF01902	TC452279
NF-YC	TaTF01903	TC395947
NF-YC	TaTF01904	TC387183
NF-YC	TaTF01905	CD887383
NF-YC	TaTF01906	CD898514
NF-YC	TaTF01907	CV781321
NF-YC	TaTF01908	CA708403
NF-YC	TaTF01909	TC448628
NF-YC	TaTF01910	CK209329
NF-YC	TaTF01911	TC404950
NF-YC	TaTF01912	CK162331
NF-YC	TaTF01913	TC451093
NF-YC	TaTF01914	CK212325
NF-YC	TaTF01915	BU672690
NF-YC	TaTF01916	TC385207
NF-YC	TaTF01917	BE416913
NF-YC	TaTF01918	BM135310
NF-YC	TaTF01919	TC425499
NF-YC	TaTF01920	TC444774
NF-YC	TaTF01921	CA637195
NF-YC	TaTF01922	CJ589297
NF-YC	TaTF01923	CK211469
NF-YC	TaTF01924	CK199247
NF-YC	TaTF01925	TC408907
NF-YC	TaTF01926	TC416751
NF-YC	TaTF01927	TC405030
NF-YC	TaTF01928	TC450305
NF-YC	TaTF01929	TC440419
NF-YC	TaTF01930	CV781260
NF-YC	TaTF01931	CV066260
NF-YC	TaTF01932	CK201656
NF-YC	TaTF01933	BJ231946
NF-YC	TaTF01934	CA725412
NF-YC	TaTF01935	CA644711
NF-YC	TaTF01936	CK199811
NF-YC	TaTF01937	CN012219
NF-YC	TaTF01938	TC401330
NF-YC	TaTF01939	TC394716
NF-YC	TaTF01940	TC397301
NF-YC	TaTF01941	TC456814
NF-YC	TaTF01942	CK171252
NF-YC	TaTF01943	TC398936
NF-YC	TaTF01944	TC390393
NF-YC	TaTF01945	TC385264
NF-YC	TaTF01946	CK213256
NF-YC	TaTF01947	CA632917
NF-YC	TaTF01948	TC433711
NF-YC	TaTF01949	TC397676
NF-YC	TaTF01950	TC414514
NF-YC	TaTF01951	CK216853
NF-YC	TaTF01952	TC411287
NF-YC	TaTF01953	CK211987
NF-YC	TaTF01954	CA719504
NF-YC	TaTF01955	TC411732
NF-YC	TaTF01956	TC414373
NF-YC	TaTF01957	TC418477
NF-YC	TaTF01958	TC459588
NF-YC	TaTF01959	TC456150
NF-YC	TaTF01960	CK212616
NF-YC	TaTF01961	TC446799
NF-YC	TaTF01962	TC396003
NF-YC	TaTF01963	CA701034
NF-YC	TaTF01964	CK214679
NF-YC	TaTF01965	CK214224
NF-YC	TaTF01966	BE414498
NF-YC	TaTF01967	TC395265
NF-YC	TaTF01968	CV773354
NF-YC	TaTF01969	TC427330
NF-YC	TaTF01970	CA615425
NF-YC	TaTF01971	TC432504
NF-YC	TaTF01972	CK213872
NF-YC	TaTF01973	TC431765
NF-YC	TaTF01974	CK214687
NF-YC	TaTF01975	TC410016
NF-YC	TaTF01976	TC446774
NF-YC	TaTF01977	TC393376
NF-YC	TaTF01978	CK218068
NF-YC	TaTF01979	CK216054
NF-YC	TaTF01980	CK164005
NF-YC	TaTF01981	TC402797
NF-YC	TaTF01982	CJ558175
NF-YC	TaTF01983	CA593018
NF-YC	TaTF01984	TC456894
NF-YC	TaTF01985	CJ570781
NF-YC	TaTF01986	CJ658593
NF-YC	TaTF01987	CD887741
NF-YC	TaTF01988	TC445733
NF-YC	TaTF01989	CA604241
NF-YC	TaTF01990	CV769989
NF-YC	TaTF01991	CA658255
NF-YC	TaTF01992	TC404371
NF-YC	TaTF01993	CK204302
NF-YC	TaTF01994	TC458419
Nin-like	TaTF01995	TC414964
Nin-like	TaTF01996	TC457811
Nin-like	TaTF01997	TC394131
Nin-like	TaTF01998	TC445427
Nin-like	TaTF01999	TC373816
[truncated: 408 more rows]
