# Supplementary material for: Genome-wide characterization of developmental stage- and tissue-specific transcription factors in wheat
Source: BMC Genomics. 2015 Feb 25;16(1):125. doi: 10.1186/s12864-015-1313-y (PMC4344791; doi:10.1186/s12864-015-1313-y)
Supplement: Additional file 2: Table S3. — TFs with their original developmental stage information. The number in the ninth column is the sum of each TF appears at the dormant seed, germinating seed, reproductive, ripening, seedling, and vegetative stages. [file 12864_2015_1313_MOESM2_ESM.xls]

## Sheet: TFs at differenent stage 
Family	TF ID	Dormant seed	Germinating seed	Reproductive	Ripening	Seedling	Vegetative	Sum of each TF appears at dormant seed, germinating seed, reproductive, ripening, seedling, and vegetative stage	Unclear developmental stage
Alfin-like	TaTF00001	1		1	1	1	1	5
Alfin-like	TaTF00002	1						1
Alfin-like	TaTF00003	1	1	1	1	1	1	6	1
Alfin-like	TaTF00004							0	1
Alfin-like	TaTF00005	1		1	1	1		4	1
Alfin-like	TaTF00006	1		1	1	1		4	1
Alfin-like	TaTF00007	1		1		1	1	4	1
Alfin-like	TaTF00008	1		1	1	1	1	5	1
Alfin-like	TaTF00009							0	1
Alfin-like	TaTF00010			1		1		2
Alfin-like	TaTF00011	1						1
Alfin-like	TaTF00012					1		1
Alfin-like	TaTF00013			1				1
Alfin-like	TaTF00014	1		1	1	1		4	1
Alfin-like	TaTF00015						1	1
Alfin-like	TaTF00016	1		1	1	1	1	5	1
Alfin-like	TaTF00017	1		1		1	1	4	1
Alfin-like	TaTF00018	1			1		1	3	1
Alfin-like	TaTF00019			1	1			2
Alfin-like	TaTF00020			1				1
Alfin-like	TaTF00021					1	1	2
AP2	TaTF00022			1				1	1
AP2	TaTF00023			1	1	1	1	4	1
AP2	TaTF00024			1		1		2	1
AP2	TaTF00025	1				1		2	1
AP2	TaTF00026			1	1	1	1	4	1
AP2	TaTF00027						1	1
AP2	TaTF00028			1	1	1	1	4	1
AP2	TaTF00029	1		1				2	1
AP2	TaTF00030			1				1
ARF	TaTF00031			1	1	1	1	4	1
ARF	TaTF00032	1		1		1	1	4
ARF	TaTF00033			1			1	2	1
ARF	TaTF00034			1				1	1
ARF	TaTF00035			1		1	1	3
ARF	TaTF00036	1		1	1	1	1	5	1
ARF	TaTF00037			1	1			2	1
ARF	TaTF00038			1			1	2
ARF	TaTF00039	1		1	1	1		4	1
ARF	TaTF00040	1		1				2
ARR-B	TaTF00041	1		1		1	1	4	1
B3	TaTF00042			1				1
B3	TaTF00043							0	1
B3	TaTF00044			1	1			2
B3	TaTF00045			1			1	2
B3	TaTF00046						1	1
B3	TaTF00047				1	1		2	1
B3	TaTF00048				1	1		2
B3	TaTF00049			1		1		2	1
B3	TaTF00050							0	1
B3	TaTF00051							0	1
B3	TaTF00052			1				1
B3	TaTF00053	1		1	1			3
B3	TaTF00054	1		1	1			3	1
B3	TaTF00055			1		1		2	1
B3	TaTF00056			1				1
B3	TaTF00057					1		1
B3	TaTF00058			1		1		2
B3	TaTF00059						1	1
B3	TaTF00060							0	1
B3	TaTF00061			1				1
B3	TaTF00062				1			1
B3	TaTF00063						1	1	1
B3	TaTF00064			1				1
B3	TaTF00065					1		1	1
B3	TaTF00066	1			1			2	1
B3	TaTF00067	1	1	1	1	1		5	1
B3	TaTF00068						1	1
B3	TaTF00069	1		1				2
B3	TaTF00070			1				1
B3	TaTF00071			1				1
B3	TaTF00072			1				1
B3	TaTF00073							0	1
B3	TaTF00074					1		1
B3	TaTF00075			1	1			2
B3	TaTF00076	1		1		1		3	1
B3	TaTF00077	1		1				2
B3	TaTF00078					1		1
B3	TaTF00079		1	1		1		3
B3	TaTF00080				1			1
B3	TaTF00081			1				1
B3	TaTF00082						1	1
B3	TaTF00083			1				1
B3	TaTF00084				1			1
B3	TaTF00085			1	1		1	3	1
B3	TaTF00086			1				1
B3	TaTF00087			1				1
B3	TaTF00088			1				1
B3	TaTF00089			1				1
B3	TaTF00090					1		1
B3	TaTF00091			1				1
B3	TaTF00092			1				1
B3	TaTF00093			1				1
B3	TaTF00094			1				1
B3	TaTF00095	1		1		1	1	4	1
B3	TaTF00096							0	1
B3	TaTF00097			1				1
B3	TaTF00098			1				1
B3	TaTF00099			1				1
B3	TaTF00100	1		1	1			3
B3	TaTF00101			1		1		2
B3	TaTF00102			1				1
B3	TaTF00103			1				1
B3	TaTF00104			1				1
B3	TaTF00105			1	1	1		3	1
B3	TaTF00106	1						1
B3	TaTF00107			1				1
B3	TaTF00108					1		1	1
B3	TaTF00109			1				1
B3	TaTF00110				1			1
B3	TaTF00111			1				1
B3	TaTF00112			1	1			2
B3	TaTF00113			1			1	2
B3	TaTF00114			1				1
B3	TaTF00115	1		1				2
B3	TaTF00116			1				1
B3	TaTF00117			1				1
B3	TaTF00118	1		1	1			3	1
B3	TaTF00119			1				1
B3	TaTF00120			1	1			2
B3	TaTF00121					1		1
B3	TaTF00122					1		1
B3	TaTF00123	1			1	1		3
B3	TaTF00124			1				1
B3	TaTF00125					1	1	2
B3	TaTF00126	1						1
B3	TaTF00127						1	1
B3	TaTF00128	1		1				2
B3	TaTF00129	1		1	1	1		4	1
B3	TaTF00130					1		1
B3	TaTF00131							0	1
B3	TaTF00132			1				1
B3	TaTF00133					1		1
B3	TaTF00134					1		1
B3	TaTF00135			1		1		2
B3	TaTF00136				1			1
B3	TaTF00137	1		1	1			3
B3	TaTF00138					1		1
B3	TaTF00139	1		1		1		3
B3	TaTF00140	1					1	2
B3	TaTF00141	1						1
B3	TaTF00142			1				1
B3	TaTF00143			1				1
B3	TaTF00144			1				1
B3	TaTF00145					1		1
B3	TaTF00146	1					1	2
B3	TaTF00147	1						1
BBR-BPC	TaTF00148		1		1		1	3	1
BBR-BPC	TaTF00149	1		1		1		3
BBR-BPC	TaTF00150							0	1
BBR-BPC	TaTF00151				1			1
BBR-BPC	TaTF00152			1		1		2
BES1	TaTF00153			1		1		2	1
BES1	TaTF00154	1						1	1
BES1	TaTF00155							0	1
BES1	TaTF00156	1						1	1
bHLH	TaTF00157					1	1	2	1
bHLH	TaTF00158					1		1
bHLH	TaTF00159					1		1	1
bHLH	TaTF00160					1		1
bHLH	TaTF00161			1	1	1		3	1
bHLH	TaTF00162							0	1
bHLH	TaTF00163				1			1
bHLH	TaTF00164			1				1
bHLH	TaTF00165					1		1
bHLH	TaTF00166							0	1
bHLH	TaTF00167					1		1
bHLH	TaTF00168					1		1	1
bHLH	TaTF00169	1			1	1		3	1
bHLH	TaTF00170			1				1
bHLH	TaTF00171			1				1
bHLH	TaTF00172				1			1
bHLH	TaTF00173					1		1	1
bHLH	TaTF00174	1		1	1	1		4	1
bHLH	TaTF00175			1	1			2
bHLH	TaTF00176	1		1	1	1	1	5	1
bHLH	TaTF00177	1		1		1		3
bHLH	TaTF00178	1				1		2	1
bHLH	TaTF00179					1		1	1
bHLH	TaTF00180							0	1
bHLH	TaTF00181			1				1
bHLH	TaTF00182				1			1
bHLH	TaTF00183			1				1
bHLH	TaTF00184	1		1			1	3	1
bHLH	TaTF00185					1		1
bHLH	TaTF00186			1		1		2	1
bHLH	TaTF00187					1	1	2	1
bHLH	TaTF00188							0	1
bHLH	TaTF00189			1	1			2
bHLH	TaTF00190			1				1
bHLH	TaTF00191							0	1
bHLH	TaTF00192					1		1
bHLH	TaTF00193	1	1		1			3
bHLH	TaTF00194							0	1
bHLH	TaTF00195	1		1	1	1		4	1
bHLH	TaTF00196	1			1			2
bHLH	TaTF00197			1		1		2
bHLH	TaTF00198				1	1		2	1
bHLH	TaTF00199							0	1
bHLH	TaTF00200	1	1		1			3
bHLH	TaTF00201					1		1
bHLH	TaTF00202					1	1	2	1
bHLH	TaTF00203	1		1	1	1		4	1
bHLH	TaTF00204							0	1
bHLH	TaTF00205			1	1			2	1
bHLH	TaTF00206						1	1
bHLH	TaTF00207					1		1	1
bHLH	TaTF00208						1	1	1
bHLH	TaTF00209	1		1	1	1		4	1
bHLH	TaTF00210					1	1	2
bHLH	TaTF00211				1			1	1
bHLH	TaTF00212						1	1
bHLH	TaTF00213						1	1
bHLH	TaTF00214							0	1
bHLH	TaTF00215						1	1
bHLH	TaTF00216			1				1	1
bHLH	TaTF00217							0	1
bHLH	TaTF00218			1				1	1
bHLH	TaTF00219						1	1
bHLH	TaTF00220							0	1
bHLH	TaTF00221					1	1	2	1
bHLH	TaTF00222			1				1	1
bHLH	TaTF00223					1	1	2	1
bHLH	TaTF00224						1	1
bHLH	TaTF00225						1	1
bHLH	TaTF00226			1				1	1
bHLH	TaTF00227					1	1	2	1
bHLH	TaTF00228							0	1
bHLH	TaTF00229	1						1
bHLH	TaTF00230	1						1
bHLH	TaTF00231					1		1	1
bHLH	TaTF00232	1		1	1	1		4
bHLH	TaTF00233	1						1
bHLH	TaTF00234						1	1
bHLH	TaTF00235	1		1		1	1	4
bHLH	TaTF00236							0	1
bHLH	TaTF00237	1		1				2
bHLH	TaTF00238			1				1
bHLH	TaTF00239						1	1
bHLH	TaTF00240	1		1				2	1
bHLH	TaTF00241			1				1
bHLH	TaTF00242	1		1	1	1		4	1
bHLH	TaTF00243						1	1
bHLH	TaTF00244			1			1	2
bHLH	TaTF00245					1		1
bHLH	TaTF00246	1		1		1	1	4	1
bHLH	TaTF00247	1			1			2	1
bHLH	TaTF00248			1				1
bHLH	TaTF00249					1		1	1
bHLH	TaTF00250			1				1
bHLH	TaTF00251							0	1
bHLH	TaTF00252							0	1
bHLH	TaTF00253					1		1	1
bHLH	TaTF00254	1		1	1	1		4	1
bHLH	TaTF00255							0	1
bHLH	TaTF00256			1				1	1
bHLH	TaTF00257			1	1	1		3	1
bHLH	TaTF00258							0	1
bHLH	TaTF00259					1		1
bHLH	TaTF00260						1	1
bHLH	TaTF00261					1	1	2
bHLH	TaTF00262			1				1	1
bHLH	TaTF00263					1		1	1
bHLH	TaTF00264	1			1	1		3	1
bHLH	TaTF00265					1	1	2
bHLH	TaTF00266	1						1	1
bHLH	TaTF00267					1		1	1
bHLH	TaTF00268			1				1
bHLH	TaTF00269					1		1	1
bHLH	TaTF00270					1		1
bHLH	TaTF00271	1		1				2
bHLH	TaTF00272				1			1
bHLH	TaTF00273			1				1
bHLH	TaTF00274	1		1	1	1	1	5
bHLH	TaTF00275		1	1				2
bHLH	TaTF00276					1		1
bHLH	TaTF00277					1		1	1
bHLH	TaTF00278			1		1		2
bHLH	TaTF00279			1				1
bHLH	TaTF00280					1		1
bHLH	TaTF00281			1				1
bHLH	TaTF00282						1	1
bHLH	TaTF00283			1				1
bHLH	TaTF00284			1	1			2
bHLH	TaTF00285					1	1	2
bHLH	TaTF00286					1		1
bHLH	TaTF00287						1	1
bHLH	TaTF00288					1		1
bHLH	TaTF00289			1				1	1
bHLH	TaTF00290					1		1
bHLH	TaTF00291					1		1
bHLH	TaTF00292							0	1
bHLH	TaTF00293						1	1
bHLH	TaTF00294							0	1
bHLH	TaTF00295					1		1
bHLH	TaTF00296							0	1
BSD	TaTF00297	1				1		2	1
BSD	TaTF00298	1		1	1	1	1	5	1
BSD	TaTF00299			1	1			2
BSD	TaTF00300			1		1		2
BSD	TaTF00301	1		1	1	1	1	5	1
BSD	TaTF00302				1			1
BSD	TaTF00303							0	1
BSD	TaTF00304					1		1	1
BSD	TaTF00305	1				1		2	1
BSD	TaTF00306			1				1	1
BSD	TaTF00307							0	1
BSD	TaTF00308			1		1	1	3	1
BSD	TaTF00309	1					1	2	1
bZIP	TaTF00310	1			1			2
bZIP	TaTF00311	1		1		1		3	1
bZIP	TaTF00312			1				1
bZIP	TaTF00313					1		1	1
bZIP	TaTF00314			1			1	2	1
bZIP	TaTF00315		1	1	1	1		4
bZIP	TaTF00316			1	1	1		3	1
bZIP	TaTF00317					1		1	1
bZIP	TaTF00318					1		1	1
bZIP	TaTF00319			1				1	1
bZIP	TaTF00320							0	1
bZIP	TaTF00321	1		1				2
bZIP	TaTF00322	1						1	1
bZIP	TaTF00323	1		1	1	1	1	5	1
bZIP	TaTF00324						1	1
bZIP	TaTF00325					1	1	2	1
bZIP	TaTF00326					1	1	2
bZIP	TaTF00327						1	1
bZIP	TaTF00328					1		1	1
bZIP	TaTF00329	1		1	1	1	1	5	1
bZIP	TaTF00330			1		1	1	3	1
bZIP	TaTF00331					1		1
bZIP	TaTF00332				1	1		2
bZIP	TaTF00333					1		1
bZIP	TaTF00334			1		1		2	1
bZIP	TaTF00335					1		1	1
bZIP	TaTF00336			1				1
bZIP	TaTF00337	1		1	1	1		4	1
bZIP	TaTF00338	1		1	1	1		4	1
bZIP	TaTF00339	1		1	1	1	1	5	1
bZIP	TaTF00340	1						1	1
bZIP	TaTF00341	1						1
bZIP	TaTF00342	1		1		1		3
bZIP	TaTF00343					1	1	2
bZIP	TaTF00344					1		1
bZIP	TaTF00345	1		1	1	1		4
bZIP	TaTF00346		1	1				2
bZIP	TaTF00347	1	1	1	1	1	1	6	1
bZIP	TaTF00348			1				1
bZIP	TaTF00349	1			1	1		3
bZIP	TaTF00350			1	1	1	1	4	1
bZIP	TaTF00351		1		1			2
bZIP	TaTF00352	1		1	1		1	4	1
bZIP	TaTF00353					1		1
bZIP	TaTF00354					1		1
bZIP	TaTF00355	1		1	1	1		4	1
bZIP	TaTF00356			1		1		2	1
bZIP	TaTF00357			1		1	1	3
bZIP	TaTF00358	1			1			2
bZIP	TaTF00359	1			1			2
bZIP	TaTF00360					1		1	1
bZIP	TaTF00361					1		1
bZIP	TaTF00362						1	1
bZIP	TaTF00363					1		1
bZIP	TaTF00364	1	1	1	1	1		5
bZIP	TaTF00365					1		1
bZIP	TaTF00366	1		1	1	1		4	1
bZIP	TaTF00367						1	1
bZIP	TaTF00368	1		1	1	1		4	1
bZIP	TaTF00369					1		1
bZIP	TaTF00370					1		1
bZIP	TaTF00371	1						1
bZIP	TaTF00372							0	1
bZIP	TaTF00373	1				1		2
bZIP	TaTF00374							0	1
bZIP	TaTF00375							0	1
bZIP	TaTF00376						1	1
bZIP	TaTF00377			1				1
bZIP	TaTF00378					1		1
bZIP	TaTF00379	1						1
bZIP	TaTF00380				1			1
bZIP	TaTF00381						1	1
bZIP	TaTF00382	1		1		1		3	1
bZIP	TaTF00383					1		1	1
bZIP	TaTF00384	1		1	1	1	1	5	1
bZIP	TaTF00385							0	1
bZIP	TaTF00386			1	1			2
bZIP	TaTF00387	1		1	1		1	4
bZIP	TaTF00388				1	1	1	3	1
bZIP	TaTF00389	1		1	1	1	1	5	1
bZIP	TaTF00390	1		1	1	1		4	1
bZIP	TaTF00391				1			1
bZIP	TaTF00392							0	1
bZIP	TaTF00393			1		1	1	3	1
bZIP	TaTF00394						1	1
bZIP	TaTF00395	1				1	1	3
bZIP	TaTF00396	1		1	1			3
bZIP	TaTF00397	1						1
bZIP	TaTF00398	1			1	1		3
bZIP	TaTF00399					1		1
bZIP	TaTF00400	1		1	1	1	1	5	1
bZIP	TaTF00401	1		1	1	1		4	1
bZIP	TaTF00402			1	1			2
bZIP	TaTF00403					1		1
bZIP	TaTF00404					1	1	2
bZIP	TaTF00405			1				1
bZIP	TaTF00406			1	1			2	1
bZIP	TaTF00407					1		1
bZIP	TaTF00408							0	1
bZIP	TaTF00409							0	1
bZIP	TaTF00410					1		1
bZIP	TaTF00411			1		1		2
bZIP	TaTF00412			1				1
bZIP	TaTF00413	1		1	1	1		4	1
bZIP	TaTF00414	1						1	1
bZIP	TaTF00415					1		1
bZIP	TaTF00416							0	1
bZIP	TaTF00417	1			1			2
bZIP	TaTF00418			1		1		2
bZIP	TaTF00419			1		1	1	3	1
C2H2	TaTF00420	1		1	1			3	1
C2H2	TaTF00421			1	1	1		3	1
C2H2	TaTF00422							0	1
C2H2	TaTF00423			1				1
C2H2	TaTF00424			1		1		2
C2H2	TaTF00425							0	1
C2H2	TaTF00426	1				1		2	1
C2H2	TaTF00427	1		1				2
C2H2	TaTF00428	1		1				2
C2H2	TaTF00429	1		1	1			3
C2H2	TaTF00430	1			1	1	1	4	1
C2H2	TaTF00431						1	1
C2H2	TaTF00432					1		1
C2H2	TaTF00433			1				1
C2H2	TaTF00434				1			1	1
C2H2	TaTF00435			1				1
C2H2	TaTF00436			1				1
C2H2	TaTF00437			1	1			2
C2H2	TaTF00438						1	1
C2H2	TaTF00439	1		1		1	1	4	1
C2H2	TaTF00440			1		1		2
C2H2	TaTF00441				1			1
C2H2	TaTF00442					1		1
C2H2	TaTF00443							0	1
C2H2	TaTF00444			1				1
C2H2	TaTF00445							0	1
C2H2	TaTF00446			1				1
C2H2	TaTF00447					1	1	2
C2H2	TaTF00448			1				1	1
C2H2	TaTF00449	1		1	1			3
C2H2	TaTF00450	1				1		2	1
C2H2	TaTF00451			1	1			2
C2H2	TaTF00452			1				1
C2H2	TaTF00453							0	1
C2H2	TaTF00454					1		1	1
C2H2	TaTF00455			1	1	1		3	1
C2H2	TaTF00456			1				1
C2H2	TaTF00457					1		1
C2H2	TaTF00458				1	1		2	1
C2H2	TaTF00459					1	1	2	1
C2H2	TaTF00460							0	1
C2H2	TaTF00461						1	1
C2H2	TaTF00462					1	1	2
C2H2	TaTF00463						1	1
C2H2	TaTF00464							0	1
C2H2	TaTF00465							0	1
C2H2	TaTF00466			1				1
C2H2	TaTF00467			1				1
C3H	TaTF00468	1		1	1	1		4
C3H	TaTF00469			1				1	1
C3H	TaTF00470	1		1	1		1	4	1
C3H	TaTF00471			1	1	1		3
C3H	TaTF00472	1		1	1	1	1	5
C3H	TaTF00473	1		1	1	1	1	5	1
C3H	TaTF00474			1				1
C3H	TaTF00475	1		1	1	1	1	5	1
C3H	TaTF00476			1				1	1
C3H	TaTF00477			1	1			2
C3H	TaTF00478					1		1
C3H	TaTF00479	1		1				2
C3H	TaTF00480			1				1
C3H	TaTF00481	1		1	1	1		4	1
C3H	TaTF00482						1	1
C3H	TaTF00483	1		1	1	1	1	5	1
C3H	TaTF00484			1	1			2
C3H	TaTF00485			1				1
C3H	TaTF00486	1		1				2
C3H	TaTF00487			1		1	1	3	1
C3H	TaTF00488				1			1
C3H	TaTF00489						1	1
C3H	TaTF00490						1	1
C3H	TaTF00491			1				1
C3H	TaTF00492				1			1
C3H	TaTF00493					1		1
C3H	TaTF00494			1				1
C3H	TaTF00495						1	1
C3H	TaTF00496	1			1			2
C3H	TaTF00497	1		1	1			3
C3H	TaTF00498	1						1	1
C3H	TaTF00499				1			1
C3H	TaTF00500			1				1
C3H	TaTF00501			1			1	2
C3H	TaTF00502						1	1
C3H	TaTF00503			1	1	1		3	1
C3H	TaTF00504					1		1
C3H	TaTF00505			1		1	1	3	1
C3H	TaTF00506			1	1	1		3
C3H	TaTF00507			1	1			2	1
C3H	TaTF00508					1		1	1
C3H	TaTF00509					1		1
C3H	TaTF00510			1				1	1
C3H	TaTF00511							0	1
C3H	TaTF00512			1				1
C3H	TaTF00513				1			1
C3H	TaTF00514				1	1		2	1
C3H	TaTF00515					1		1
C3H	TaTF00516	1						1
C3H	TaTF00517			1			1	2
C3H	TaTF00518			1	1	1		3	1
C3H	TaTF00519				1			1
C3H	TaTF00520			1				1
C3H	TaTF00521	1		1	1	1	1	5	1
C3H	TaTF00522			1				1
C3H	TaTF00523			1		1		2
C3H	TaTF00524			1				1
C3H	TaTF00525	1		1				2	1
CAMTA	TaTF00526			1	1			2	1
CAMTA	TaTF00527					1		1
CAMTA	TaTF00528							0	1
CAMTA	TaTF00529					1		1
CO-like	TaTF00530	1		1	1	1		4	1
CO-like	TaTF00531				1	1	1	3	1
CO-like	TaTF00532	1		1	1	1	1	5	1
CO-like	TaTF00533	1				1		2	1
CPP	TaTF00534			1				1
CPP	TaTF00535	1		1			1	3	1
CPP	TaTF00536			1		1		2
CPP	TaTF00537			1			1	2
CPP	TaTF00538			1				1
CSD	TaTF00539					1		1	1
CSD	TaTF00540					1		1	1
CSD	TaTF00541	1				1		2	1
CSD	TaTF00542					1		1	1
CSD	TaTF00543					1		1
CSD	TaTF00544					1		1
CSD	TaTF00545				1	1		2
CSD	TaTF00546							0	1
CSD	TaTF00547	1		1	1	1	1	5	1
CSD	TaTF00548							0	1
CSD	TaTF00549	1			1	1	1	4	1
CSD	TaTF00550	1	1	1	1	1		5	1
CSD	TaTF00551						1	1
CSD	TaTF00552					1		1
CSD	TaTF00553							0	1
CSD	TaTF00554	1	1	1	1	1	1	6	1
CSD	TaTF00555					1		1	1
CSD	TaTF00556				1			1	1
CSD	TaTF00557			1	1			2
CSD	TaTF00558						1	1
CSD	TaTF00559	1		1	1	1	1	5
CSD	TaTF00560			1				1
CSD	TaTF00561			1				1
CSD	TaTF00562					1		1
CSD	TaTF00563							0	1
CSD	TaTF00564							0	1
CSD	TaTF00565					1		1
CSD	TaTF00566				1			1
CSD	TaTF00567							0	1
CSD	TaTF00568						1	1
CSD	TaTF00569	1						1
CSD	TaTF00570				1			1
CSD	TaTF00571		1					1
CSD	TaTF00572					1		1
CSD	TaTF00573							0	1
CSD	TaTF00574	1				1		2
CSD	TaTF00575					1		1
CSD	TaTF00576	1						1
DBB	TaTF00577			1				1	1
DBB	TaTF00578						1	1
DBB	TaTF00579					1	1	2
DBB	TaTF00580				1	1		2
DBB	TaTF00581							0	1
DBB	TaTF00582				1			1
DBB	TaTF00583		1			1	1	3
DBB	TaTF00584						1	1
DBB	TaTF00585	1		1	1	1	1	5	1
DBB	TaTF00586					1	1	2	1
DBB	TaTF00587	1		1	1	1	1	5	1
DBB	TaTF00588						1	1
DBB	TaTF00589	1		1			1	3
DBB	TaTF00590					1		1
DBB	TaTF00591			1		1	1	3
DBB	TaTF00592					1	1	2	1
DBB	TaTF00593						1	1
DBB	TaTF00594						1	1
DBB	TaTF00595						1	1
DBB	TaTF00596	1			1		1	3
DBB	TaTF00597					1	1	2	1
DBB	TaTF00598						1	1
DBB	TaTF00599					1		1
DBB	TaTF00600						1	1
DBB	TaTF00601						1	1
DBB	TaTF00602						1	1
DBB	TaTF00603						1	1
DBB	TaTF00604						1	1
DBB	TaTF00605						1	1
DBB	TaTF00606							0	1
DBB	TaTF00607						1	1
DBB	TaTF00608					1		1
DBB	TaTF00609			1				1
DBP	TaTF00610	1		1	1	1		4	1
DBP	TaTF00611			1		1		2	1
Dof	TaTF00612					1		1	1
Dof	TaTF00613			1				1
Dof	TaTF00614					1		1	1
Dof	TaTF00615			1		1		2
Dof	TaTF00616			1		1	1	3
Dof	TaTF00617	1		1		1		3
Dof	TaTF00618							0	1
Dof	TaTF00619	1			1			2	1
Dof	TaTF00620	1		1	1			3
Dof	TaTF00621			1				1
Dof	TaTF00622	1						1
Dof	TaTF00623	1						1
Dof	TaTF00624				1	1		2
Dof	TaTF00625	1		1	1		1	4
Dof	TaTF00626			1				1
Dof	TaTF00627			1		1		2	1
Dof	TaTF00628							0	1
Dof	TaTF00629							0	1
Dof	TaTF00630	1						1
Dof	TaTF00631				1			1
Dof	TaTF00632	1		1				2
Dof	TaTF00633					1	1	2
Dof	TaTF00634						1	1
Dof	TaTF00635	1			1			2
Dof	TaTF00636				1			1	1
Dof	TaTF00637				1			1
Dof	TaTF00638							0	1
Dof	TaTF00639						1	1
Dof	TaTF00640					1		1
Dof	TaTF00641			1				1
Dof	TaTF00642					1		1
Dof	TaTF00643						1	1
E2F/DP	TaTF00644		1	1		1		3
E2F/DP	TaTF00645	1						1
E2F/DP	TaTF00646			1				1
E2F/DP	TaTF00647				1		1	2
E2F/DP	TaTF00648					1		1
EIL	TaTF00649	1		1		1	1	4	1
EIL	TaTF00650	1						1	1
EIL	TaTF00651	1		1		1	1	4	1
EIL	TaTF00652				1	1		2
EIL	TaTF00653						1	1
EIL	TaTF00654						1	1
EIL	TaTF00655	1		1				2
EIL	TaTF00656					1		1	1
EIL	TaTF00657			1				1
EIL	TaTF00658					1		1
EIL	TaTF00659			1		1		2
EIL	TaTF00660	1		1		1	1	4	1
EIL	TaTF00661			1				1
EIL	TaTF00662			1		1		2
ERF	TaTF00663			1				1
ERF	TaTF00664	1	1	1	1	1	1	6	1
ERF	TaTF00665							0	1
ERF	TaTF00666			1				1	1
ERF	TaTF00667					1	1	2
ERF	TaTF00668			1			1	2
ERF	TaTF00669			1	1	1	1	4	1
ERF	TaTF00670			1				1
ERF	TaTF00671					1		1	1
ERF	TaTF00672							0	1
ERF	TaTF00673				1			1	1
ERF	TaTF00674			1	1	1		3	1
ERF	TaTF00675					1		1
ERF	TaTF00676	1					1	2	1
ERF	TaTF00677					1		1
ERF	TaTF00678			1		1		2	1
ERF	TaTF00679	1	1	1	1	1	1	6	1
ERF	TaTF00680			1	1	1	1	4
ERF	TaTF00681							0	1
ERF	TaTF00682			1			1	2
ERF	TaTF00683							0	1
ERF	TaTF00684			1				1
ERF	TaTF00685	1		1	1	1		4	1
ERF	TaTF00686			1				1	1
ERF	TaTF00687	1		1	1	1		4	1
ERF	TaTF00688		1	1		1	1	4	1
ERF	TaTF00689						1	1
ERF	TaTF00690							0	1
ERF	TaTF00691					1		1	1
ERF	TaTF00692	1	1	1	1	1		5	1
ERF	TaTF00693				1		1	2
ERF	TaTF00694						1	1
ERF	TaTF00695					1		1
ERF	TaTF00696			1		1		2
ERF	TaTF00697						1	1
ERF	TaTF00698	1			1	1		3
ERF	TaTF00699	1		1			1	3
ERF	TaTF00700							0	1
ERF	TaTF00701				1		1	2
ERF	TaTF00702					1	1	2
ERF	TaTF00703				1			1
ERF	TaTF00704						1	1
ERF	TaTF00705			1				1
ERF	TaTF00706			1				1
ERF	TaTF00707							0	1
ERF	TaTF00708				1			1	1
ERF	TaTF00709			1		1		2	1
ERF	TaTF00710			1		1		2	1
ERF	TaTF00711				1			1	1
ERF	TaTF00712			1	1	1	1	4	1
ERF	TaTF00713	1		1	1	1	1	5	1
ERF	TaTF00714					1		1	1
ERF	TaTF00715			1				1
ERF	TaTF00716		1			1		2	1
ERF	TaTF00717							0	1
ERF	TaTF00718		1	1		1	1	4	1
ERF	TaTF00719						1	1
ERF	TaTF00720							0	1
ERF	TaTF00721							0	1
ERF	TaTF00722						1	1
ERF	TaTF00723	1		1		1	1	4
ERF	TaTF00724						1	1
ERF	TaTF00725					1		1
ERF	TaTF00726						1	1
ERF	TaTF00727			1				1
ERF	TaTF00728					1		1	1
ERF	TaTF00729			1		1	1	3	1
ERF	TaTF00730			1				1
ERF	TaTF00731					1		1	1
ERF	TaTF00732			1				1
ERF	TaTF00733				1			1	1
ERF	TaTF00734	1	1	1		1	1	5	1
ERF	TaTF00735					1		1	1
ERF	TaTF00736					1	1	2	1
ERF	TaTF00737			1		1	1	3	1
ERF	TaTF00738					1		1
ERF	TaTF00739					1		1
ERF	TaTF00740					1		1
ERF	TaTF00741				1			1
ERF	TaTF00742					1		1	1
ERF	TaTF00743				1			1	1
ERF	TaTF00744	1						1
ERF	TaTF00745	1		1	1	1	1	5
ERF	TaTF00746							0	1
ERF	TaTF00747						1	1
ERF	TaTF00748						1	1
ERF	TaTF00749	1						1
ERF	TaTF00750					1	1	2
ERF	TaTF00751					1		1
ERF	TaTF00752						1	1
ERF	TaTF00753						1	1
ERF	TaTF00754			1				1
ERF	TaTF00755	1		1	1	1	1	5	1
ERF	TaTF00756			1	1			2	1
ERF	TaTF00757				1			1
ERF	TaTF00758	1		1	1	1		4	1
ERF	TaTF00759				1	1		2	1
ERF	TaTF00760						1	1
ERF	TaTF00761			1			1	2	1
ERF	TaTF00762						1	1
ERF	TaTF00763					1		1	1
ERF	TaTF00764	1		1	1	1	1	5	1
ERF	TaTF00765							0	1
ERF	TaTF00766			1				1	1
ERF	TaTF00767					1		1	1
ERF	TaTF00768	1			1	1		3
ERF	TaTF00769					1		1	1
ERF	TaTF00770						1	1
ERF	TaTF00771					1		1
ERF	TaTF00772			1		1		2
ERF	TaTF00773			1				1	1
ERF	TaTF00774							0	1
ERF	TaTF00775			1		1		2	1
ERF	TaTF00776			1		1		2
ERF	TaTF00777			1				1	1
ERF	TaTF00778					1	1	2
ERF	TaTF00779			1			1	2	1
ERF	TaTF00780						1	1
ERF	TaTF00781	1		1	1	1		4	1
ERF	TaTF00782	1	1					2	1
ERF	TaTF00783					1	1	2	1
ERF	TaTF00784					1		1	1
ERF	TaTF00785						1	1
ERF	TaTF00786							0	1
ERF	TaTF00787	1		1				2
ERF	TaTF00788				1			1
ERF	TaTF00789						1	1
ERF	TaTF00790					1		1	1
ERF	TaTF00791						1	1
ERF	TaTF00792			1				1
ERF	TaTF00793			1	1		1	3
ERF	TaTF00794						1	1
ERF	TaTF00795						1	1
ERF	TaTF00796			1		1	1	3	1
ERF	TaTF00797						1	1
ERF	TaTF00798							0	1
ERF	TaTF00799					1		1
ERF	TaTF00800			1				1	1
ERF	TaTF00801						1	1
ERF	TaTF00802					1		1
ERF	TaTF00803					1		1
ERF	TaTF00804					1	1	2	1
ERF	TaTF00805						1	1
ERF	TaTF00806					1	1	2	1
ERF	TaTF00807					1	1	2
ERF	TaTF00808						1	1
ERF	TaTF00809				1			1
ERF	TaTF00810					1		1
ERF	TaTF00811						1	1	1
ERF	TaTF00812			1				1
ERF	TaTF00813					1		1
ERF	TaTF00814						1	1
ERF	TaTF00815							0	1
ERF	TaTF00816						1	1
ERF	TaTF00817							0	1
ERF	TaTF00818							0	1
ERF	TaTF00819					1		1
ERF	TaTF00820	1						1
ERF	TaTF00821						1	1
ERF	TaTF00822					1	1	2	1
ERF	TaTF00823						1	1
ERF	TaTF00824			1				1
ERF	TaTF00825						1	1
ERF	TaTF00826						1	1
ERF	TaTF00827						1	1
ERF	TaTF00828	1	1	1	1	1	1	6	1
ERF	TaTF00829			1				1
ERF	TaTF00830	1		1	1	1		4	1
ERF	TaTF00831					1		1
ERF	TaTF00832						1	1
ERF	TaTF00833							0	1
ERF	TaTF00834				1			1
ERF	TaTF00835					1	1	2
ERF	TaTF00836					1		1
ERF	TaTF00837							0	1
ERF	TaTF00838						1	1
ERF	TaTF00839					1		1
ERF	TaTF00840	1		1	1			3
ERF	TaTF00841			1				1
ERF	TaTF00842			1				1
ERF	TaTF00843	1						1
ERF	TaTF00844				1			1
ERF	TaTF00845			1				1
ERF	TaTF00846					1		1
ERF	TaTF00847							0	1
ERF	TaTF00848			1		1		2
ERF	TaTF00849							0	1
ERF	TaTF00850				1			1
ERF	TaTF00851						1	1
ERF	TaTF00852					1		1
ERF	TaTF00853	1						1
ERF	TaTF00854							0	1
ERF	TaTF00855						1	1
ERF	TaTF00856						1	1
ERF	TaTF00857			1			1	2
ERF	TaTF00858			1				1
ERF	TaTF00859					1		1
ERF	TaTF00860						1	1
ERF	TaTF00861				1			1
ERF	TaTF00862						1	1
ERF	TaTF00863	1						1
ERF	TaTF00864						1	1
ERF	TaTF00865				1			1
ERF	TaTF00866			1				1
ERF	TaTF00867						1	1
ERF	TaTF00868				1			1
ERF	TaTF00869	1						1
ERF	TaTF00870							0	1
ERF	TaTF00871						1	1
ERF	TaTF00872	1						1
ERF	TaTF00873			1				1
ERF	TaTF00874			1	1			2
ERF	TaTF00875							0	1
ERF	TaTF00876					1		1
ERF	TaTF00877						1	1
ERF	TaTF00878					1		1
ERF	TaTF00879				1			1
FAR1	TaTF00880			1				1	1
FAR1	TaTF00881							0	1
FAR1	TaTF00882				1			1
FAR1	TaTF00883			1	1			2
FAR1	TaTF00884	1						1
FAR1	TaTF00885							0	1
FAR1	TaTF00886			1		1		2
FAR1	TaTF00887					1		1
FAR1	TaTF00888			1	1			2
FAR1	TaTF00889	1						1	1
FAR1	TaTF00890			1				1
FAR1	TaTF00891			1				1
FAR1	TaTF00892			1				1
FAR1	TaTF00893							0	1
FHA	TaTF00894						1	1
FHA	TaTF00895	1		1	1	1	1	5	1
FHA	TaTF00896			1	1	1		3
FHA	TaTF00897	1		1		1		3	1
FHA	TaTF00898					1		1	1
FHA	TaTF00899	1		1		1	1	4	1
FHA	TaTF00900	1		1		1	1	4	1
FHA	TaTF00901			1		1	1	3	1
FHA	TaTF00902							0	1
FHA	TaTF00903	1		1				2
FHA	TaTF00904			1				1	1
FHA	TaTF00905	1		1	1	1		4
FHA	TaTF00906			1	1	1	1	4
FHA	TaTF00907						1	1	1
FHA	TaTF00908	1		1	1	1	1	5	1
FHA	TaTF00909			1				1
FHA	TaTF00910			1				1
FHA	TaTF00911					1		1
FHA	TaTF00912			1		1		2	1
G2-like	TaTF00913					1		1	1
G2-like	TaTF00914					1	1	2
G2-like	TaTF00915							0	1
G2-like	TaTF00916			1			1	2	1
G2-like	TaTF00917					1		1
G2-like	TaTF00918			1		1		2	1
G2-like	TaTF00919							0	1
G2-like	TaTF00920	1				1		2
G2-like	TaTF00921							0	1
G2-like	TaTF00922					1		1
G2-like	TaTF00923	1		1	1	1		4	1
G2-like	TaTF00924					1		1	1
G2-like	TaTF00925			1		1		2	1
G2-like	TaTF00926			1		1		2	1
G2-like	TaTF00927			1		1	1	3	1
G2-like	TaTF00928	1				1	1	3
G2-like	TaTF00929							0	1
G2-like	TaTF00930	1		1	1	1	1	5	1
G2-like	TaTF00931					1		1
G2-like	TaTF00932	1		1	1	1	1	5	1
G2-like	TaTF00933	1						1
G2-like	TaTF00934				1		1	2
G2-like	TaTF00935			1				1
G2-like	TaTF00936			1				1
G2-like	TaTF00937			1				1
G2-like	TaTF00938	1				1		2	1
G2-like	TaTF00939					1		1	1
G2-like	TaTF00940					1		1	1
G2-like	TaTF00941	1				1		2	1
G2-like	TaTF00942	1		1		1		3	1
G2-like	TaTF00943							0	1
G2-like	TaTF00944							0	1
GATA	TaTF00945	1		1	1	1		4
GATA	TaTF00946	1			1			2
GATA	TaTF00947			1		1	1	3	1
GATA	TaTF00948	1						1
GATA	TaTF00949			1	1			2
GATA	TaTF00950						1	1
GATA	TaTF00951	1					1	2
GATA	TaTF00952					1		1
GATA	TaTF00953			1				1
GATA	TaTF00954	1		1	1	1		4	1
GATA	TaTF00955			1	1			2
GATA	TaTF00956	1			1			2	1
GATA	TaTF00957			1	1	1	1	4	1
GATA	TaTF00958			1				1	1
GATA	TaTF00959	1				1		2
GATA	TaTF00960	1		1	1			3	1
GATA	TaTF00961				1	1		2
GATA	TaTF00962							0	1
GATA	TaTF00963							0	1
GATA	TaTF00964	1						1
GATA	TaTF00965			1		1		2
GATA	TaTF00966			1				1
GeBP	TaTF00967			1				1
GeBP	TaTF00968					1		1	1
GeBP	TaTF00969			1	1	1		3	1
GeBP	TaTF00970	1			1			2	1
GeBP	TaTF00971	1		1				2	1
GeBP	TaTF00972			1				1
GRAS	TaTF00973	1		1	1	1		4
GRAS	TaTF00974	1		1		1	1	4	1
GRAS	TaTF00975			1	1	1		3	1
GRAS	TaTF00976	1		1	1	1	1	5	1
GRAS	TaTF00977			1	1	1	1	4	1
GRAS	TaTF00978				1	1		2	1
GRAS	TaTF00979	1		1		1	1	4
GRAS	TaTF00980	1		1		1	1	4	1
GRAS	TaTF00981	1	1	1		1		4	1
GRAS	TaTF00982			1				1	1
GRAS	TaTF00983				1	1		2	1
GRAS	TaTF00984			1		1		2	1
GRAS	TaTF00985	1		1			1	3	1
GRAS	TaTF00986							0	1
GRAS	TaTF00987	1		1				2	1
GRAS	TaTF00988			1				1	1
GRAS	TaTF00989					1		1
GRAS	TaTF00990							0	1
GRAS	TaTF00991	1		1	1	1	1	5	1
GRAS	TaTF00992			1		1		2	1
GRAS	TaTF00993					1		1
GRAS	TaTF00994	1			1			2	1
GRAS	TaTF00995	1			1	1		3	1
GRAS	TaTF00996						1	1
GRAS	TaTF00997				1			1	1
GRAS	TaTF00998					1		1	1
GRAS	TaTF00999			1		1		2	1
GRAS	TaTF01000					1	1	2
GRAS	TaTF01001				1			1
GRAS	TaTF01002	1				1		2	1
GRAS	TaTF01003	1		1				2
GRAS	TaTF01004	1						1
GRAS	TaTF01005					1		1	1
GRAS	TaTF01006				1			1
GRAS	TaTF01007			1				1
GRAS	TaTF01008			1		1		2
GRAS	TaTF01009			1		1		2
GRAS	TaTF01010			1				1
GRAS	TaTF01011						1	1
GRAS	TaTF01012	1						1
GRAS	TaTF01013					1		1
GRAS	TaTF01014			1				1
GRAS	TaTF01015				1			1	1
GRAS	TaTF01016					1		1
GRAS	TaTF01017			1		1		2
GRAS	TaTF01018			1				1	1
GRAS	TaTF01019					1		1
GRAS	TaTF01020					1		1
GRAS	TaTF01021					1		1
GRAS	TaTF01022					1		1
GRAS	TaTF01023							0	1
GRAS	TaTF01024			1				1
GRAS	TaTF01025	1						1
GRAS	TaTF01026							0	1
GRAS	TaTF01027				1			1
GRAS	TaTF01028			1				1	1
GRAS	TaTF01029			1				1
GRAS	TaTF01030				1			1
GRAS	TaTF01031			1				1
GRAS	TaTF01032			1				1
GRAS	TaTF01033					1		1
GRAS	TaTF01034	1						1
GRAS	TaTF01035			1				1	1
GRAS	TaTF01036					1		1
GRAS	TaTF01037				1			1
GRAS	TaTF01038			1				1
GRAS	TaTF01039					1		1
GRAS	TaTF01040							0	1
GRAS	TaTF01041				1			1
GRAS	TaTF01042							0	1
GRAS	TaTF01043					1		1
GRAS	TaTF01044					1		1
GRAS	TaTF01045				1			1
GRAS	TaTF01046					1		1
GRAS	TaTF01047				1			1
GRAS	TaTF01048					1		1
GRAS	TaTF01049					1		1
GRAS	TaTF01050			1				1
GRAS	TaTF01051					1		1
GRAS	TaTF01052			1				1
GRAS	TaTF01053	1				1		2
GRF	TaTF01054							0	1
GRF	TaTF01055	1	1	1	1	1		5	1
GRF	TaTF01056			1				1
HB-other	TaTF01057					1		1	1
HB-other	TaTF01058				1			1
HB-other	TaTF01059							0	1
HB-other	TaTF01060						1	1
HB-other	TaTF01061							0	1
HB-other	TaTF01062			1			1	2
HB-other	TaTF01063					1		1
HB-other	TaTF01064			1				1	1
HB-other	TaTF01065					1		1
HB-other	TaTF01066				1	1		2	1
HB-other	TaTF01067							0	1
HB-other	TaTF01068						1	1	1
HB-other	TaTF01069	1					1	2
HB-other	TaTF01070			1				1
HB-other	TaTF01071			1				1	1
HB-other	TaTF01072			1				1
HB-other	TaTF01073					1	1	2
HB-other	TaTF01074			1		1	1	3	1
HB-other	TaTF01075			1		1		2	1
HB-other	TaTF01076	1		1	1	1	1	5	1
HB-other	TaTF01077					1	1	2	1
HB-other	TaTF01078			1				1	1
HB-other	TaTF01079	1	1	1		1		4
HB-other	TaTF01080			1		1		2	1
HB-other	TaTF01081	1		1		1		3	1
HB-other	TaTF01082			1		1		2
HB-other	TaTF01083	1		1				2	1
HB-other	TaTF01084	1		1	1	1		4
HB-other	TaTF01085			1				1	1
HB-other	TaTF01086				1			1
HB-other	TaTF01087			1		1		2
HB-other	TaTF01088					1	1	2
HB-other	TaTF01089			1				1
HB-other	TaTF01090			1				1	1
HB-other	TaTF01091		1					1
HB-other	TaTF01092							0	1
HB-other	TaTF01093					1		1
HB-other	TaTF01094	1						1
HB-other	TaTF01095						1	1
HB-other	TaTF01096			1		1	1	3
HB-other	TaTF01097			1				1
HB-other	TaTF01098			1	1			2
HB-other	TaTF01099	1			1			2	1
HB-other	TaTF01100				1			1
HB-other	TaTF01101	1		1		1	1	4	1
HB-other	TaTF01102						1	1
HB-other	TaTF01103					1		1
HB-other	TaTF01104				1			1
HB-other	TaTF01105	1						1
HB-other	TaTF01106						1	1
HB-other	TaTF01107	1						1
HB-other	TaTF01108				1			1
HB-other	TaTF01109				1			1
HB-other	TaTF01110	1			1			2
HB-other	TaTF01111						1	1	1
HB-other	TaTF01112						1	1
HB-other	TaTF01113			1				1
HB-other	TaTF01114			1				1
HB-other	TaTF01115					1		1
HB-other	TaTF01116					1		1
HB-other	TaTF01117				1			1
HB-other	TaTF01118			1		1		2	1
HB-other	TaTF01119				1	1		2
HB-other	TaTF01120			1		1		2	1
HB-other	TaTF01121	1						1	1
HB-other	TaTF01122							0	1
HB-other	TaTF01123					1		1	1
HB-other	TaTF01124		1					1
HB-other	TaTF01125							0	1
HB-other	TaTF01126	1		1		1	1	4
HB-other	TaTF01127							0	1
HB-other	TaTF01128	1		1	1	1		4	1
HB-other	TaTF01129						1	1
HB-other	TaTF01130						1	1
HB-other	TaTF01131					1		1
HB-other	TaTF01132			1				1
HB-other	TaTF01133				1			1
HB-other	TaTF01134	1		1	1			3	1
HB-other	TaTF01135					1	1	2
HB-other	TaTF01136							0	1
HB-other	TaTF01137							0	1
HB-other	TaTF01138				1			1	1
HB-other	TaTF01139	1						1
HSF	TaTF01140					1		1
HSF	TaTF01141	1		1				2
HSF	TaTF01142					1		1
HSF	TaTF01143				1		1	2
HSF	TaTF01144						1	1
HSF	TaTF01145	1		1	1			3	1
HSF	TaTF01146			1			1	2
HSF	TaTF01147						1	1
HSF	TaTF01148			1		1	1	3
HSF	TaTF01149					1	1	2
HSF	TaTF01150			1				1
HSF	TaTF01151		1		1	1	1	4
HSF	TaTF01152	1		1				2
HSF	TaTF01153					1	1	2
HSF	TaTF01154			1		1		2
HSF	TaTF01155				1			1
HSF	TaTF01156	1			1	1	1	4	1
HSF	TaTF01157	1			1			2	1
HSF	TaTF01158			1			1	2
HSF	TaTF01159					1		1
HSF	TaTF01160	1						1
HSF	TaTF01161					1	1	2
HSF	TaTF01162					1		1
HSF	TaTF01163			1				1
HSF	TaTF01164				1		1	2
HSF	TaTF01165				1	1	1	3	1
HSF	TaTF01166						1	1
HSF	TaTF01167					1		1
HSF	TaTF01168				1			1
HSF	TaTF01169					1	1	2
HSF	TaTF01170					1		1
HSF	TaTF01171				1		1	2
HSF	TaTF01172							0	1
HSF	TaTF01173					1		1
HSF	TaTF01174			1			1	2	1
HSF	TaTF01175					1		1
HSF	TaTF01176			1				1
HSF	TaTF01177			1				1
HSF	TaTF01178			1				1
HSF	TaTF01179					1		1
HSF	TaTF01180			1				1
HSF	TaTF01181	1						1
LBD(AS2/LOB)	TaTF01182				1			1	1
LBD(AS2/LOB)	TaTF01183	1						1	1
LBD(AS2/LOB)	TaTF01184			1		1		2
LBD(AS2/LOB)	TaTF01185						1	1
LBD(AS2/LOB)	TaTF01186			1				1
LBD(AS2/LOB)	TaTF01187					1		1
LBD(AS2/LOB)	TaTF01188						1	1
LBD(AS2/LOB)	TaTF01189					1		1	1
LBD(AS2/LOB)	TaTF01190			1				1
LBD(AS2/LOB)	TaTF01191							0	1
LBD(AS2/LOB)	TaTF01192				1			1
LBD(AS2/LOB)	TaTF01193					1		1
LBD(AS2/LOB)	TaTF01194	1		1				2	1
LBD(AS2/LOB)	TaTF01195				1	1	1	3	1
LBD(AS2/LOB)	TaTF01196							0	1
LBD(AS2/LOB)	TaTF01197					1		1
LBD(AS2/LOB)	TaTF01198					1		1	1
LBD(AS2/LOB)	TaTF01199							0	1
LBD(AS2/LOB)	TaTF01200	1						1
LBD(AS2/LOB)	TaTF01201				1			1
LBD(AS2/LOB)	TaTF01202			1				1
LBD(AS2/LOB)	TaTF01203						1	1
LBD(AS2/LOB)	TaTF01204							0	1
LBD(AS2/LOB)	TaTF01205			1				1
LBD(AS2/LOB)	TaTF01206					1		1
LIM	TaTF01207					1	1	2	1
LIM	TaTF01208	1		1	1	1	1	5	1
LIM	TaTF01209	1	1	1	1	1	1	6	1
LIM	TaTF01210						1	1
LIM	TaTF01211			1				1
LIM	TaTF01212			1		1	1	3
LIM	TaTF01213			1				1
LIM	TaTF01214					1	1	2
LIM	TaTF01215					1		1
LIM	TaTF01216					1		1
LIM	TaTF01217	1						1
LIM	TaTF01218					1		1
LIM	TaTF01219	1						1
LIM	TaTF01220					1		1
LIM	TaTF01221				1			1
LIM	TaTF01222							0	1
LIM	TaTF01223							0	1
LIM	TaTF01224			1				1	1
LIM	TaTF01225						1	1
LIM	TaTF01226					1		1
LIM	TaTF01227			1				1
LIM	TaTF01228			1	1	1		3	1
LIM	TaTF01229					1		1
LIM	TaTF01230	1				1	1	3	1
LSD	TaTF01231					1		1
LSD	TaTF01232					1		1
LSD	TaTF01233					1		1
LSD	TaTF01234				1	1		2
LSD	TaTF01235			1		1		2
LSD	TaTF01236							0	1
MIKC	TaTF01237			1			1	2	1
MIKC	TaTF01238			1				1
MIKC	TaTF01239			1	1			2	1
MIKC	TaTF01240	1		1	1			3	1
MIKC	TaTF01241	1		1	1		1	4
MIKC	TaTF01242	1		1				2
MIKC	TaTF01243							0	1
MIKC	TaTF01244	1		1		1		3
MIKC	TaTF01245						1	1
MIKC	TaTF01246	1		1	1		1	4	1
MIKC	TaTF01247	1		1				2
MIKC	TaTF01248	1		1	1			3	1
MIKC	TaTF01249						1	1
MIKC	TaTF01250	1	1	1	1	1	1	6
MIKC	TaTF01251			1	1			2
MIKC	TaTF01252			1				1
MIKC	TaTF01253			1				1
MIKC	TaTF01254			1			1	2
MIKC	TaTF01255	1		1				2
MIKC	TaTF01256							0	1
MIKC	TaTF01257	1		1				2	1
MIKC	TaTF01258	1		1	1			3
MIKC	TaTF01259			1				1
MIKC	TaTF01260			1				1	1
MIKC	TaTF01261			1				1
MIKC	TaTF01262			1				1
MIKC	TaTF01263			1				1	1
MIKC	TaTF01264			1	1			2	1
MIKC	TaTF01265			1		1		2
MIKC	TaTF01266			1	1	1	1	4	1
MIKC	TaTF01267			1	1			2
MIKC	TaTF01268			1	1	1	1	4	1
MIKC	TaTF01269	1		1	1			3	1
MIKC	TaTF01270	1			1			2
MIKC	TaTF01271					1		1
MIKC	TaTF01272			1	1			2
MIKC	TaTF01273			1				1
MIKC	TaTF01274	1		1	1		1	4	1
MIKC	TaTF01275			1				1	1
MIKC	TaTF01276					1	1	2	1
MIKC	TaTF01277	1		1	1			3
MIKC	TaTF01278							0	1
MIKC	TaTF01279	1		1		1	1	4	1
MIKC	TaTF01280					1		1
MIKC	TaTF01281					1	1	2
MIKC	TaTF01282	1				1	1	3	1
MIKC	TaTF01283			1				1	1
MIKC	TaTF01284			1				1
MIKC	TaTF01285			1				1
MIKC	TaTF01286			1				1
mTERF	TaTF01287		1		1	1		3
mTERF	TaTF01288	1		1	1	1	1	5	1
mTERF	TaTF01289							0	1
mTERF	TaTF01290			1		1		2	1
mTERF	TaTF01291				1			1
mTERF	TaTF01292						1	1	1
mTERF	TaTF01293			1				1
mTERF	TaTF01294			1		1		2
mTERF	TaTF01295			1				1
mTERF	TaTF01296			1	1	1		3
mTERF	TaTF01297							0	1
mTERF	TaTF01298					1		1
mTERF	TaTF01299			1				1
mTERF	TaTF01300							0	1
mTERF	TaTF01301							0	1
mTERF	TaTF01302	1						1	1
mTERF	TaTF01303			1				1
mTERF	TaTF01304			1				1	1
mTERF	TaTF01305	1		1	1	1		4
mTERF	TaTF01306					1		1
mTERF	TaTF01307				1			1
mTERF	TaTF01308							0	1
mTERF	TaTF01309			1				1
mTERF	TaTF01310							0	1
mTERF	TaTF01311			1		1		2
mTERF	TaTF01312							0	1
mTERF	TaTF01313	1						1	1
mTERF	TaTF01314				1			1
mTERF	TaTF01315					1		1
mTERF	TaTF01316					1		1	1
mTERF	TaTF01317			1				1
mTERF	TaTF01318	1		1				2
mTERF	TaTF01319	1		1				2
mTERF	TaTF01320			1		1		2
mTERF	TaTF01321						1	1
mTERF	TaTF01322			1				1
mTERF	TaTF01323					1		1
mTERF	TaTF01324			1			1	2
mTERF	TaTF01325					1	1	2
mTERF	TaTF01326				1	1		2	1
mTERF	TaTF01327					1		1
mTERF	TaTF01328			1				1
mTERF	TaTF01329							0	1
mTERF	TaTF01330				1			1
mTERF	TaTF01331			1				1
mTERF	TaTF01332						1	1
mTERF	TaTF01333	1						1
mTERF	TaTF01334	1						1
mTERF	TaTF01335			1		1		2
mTERF	TaTF01336			1				1	1
mTERF	TaTF01337				1			1
mTERF	TaTF01338			1			1	2
mTERF	TaTF01339							0	1
mTERF	TaTF01340				1			1
mTERF	TaTF01341				1			1
mTERF	TaTF01342	1						1
mTERF	TaTF01343							0	1
mTERF	TaTF01344			1				1
mTERF	TaTF01345				1	1		2
mTERF	TaTF01346			1				1
mTERF	TaTF01347			1				1
mTERF	TaTF01348				1			1
mTERF	TaTF01349							0	1
mTERF	TaTF01350				1			1
mTERF	TaTF01351			1				1	1
mTERF	TaTF01352							0	1
mTERF	TaTF01353			1				1
mTERF	TaTF01354			1				1
mTERF	TaTF01355				1			1	1
mTERF	TaTF01356			1				1
mTERF	TaTF01357					1		1
mTERF	TaTF01358			1				1
mTERF	TaTF01359			1		1		2
mTERF	TaTF01360					1		1
mTERF	TaTF01361							0	1
mTERF	TaTF01362				1			1
mTERF	TaTF01363			1				1
M-type	TaTF01364			1				1	1
M-type	TaTF01365							0	1
M-type	TaTF01366				1			1
M-type	TaTF01367			1				1
M-type	TaTF01368					1		1
M-type	TaTF01369			1	1			2
M-type	TaTF01370	1						1
M-type	TaTF01371			1	1			2
M-type	TaTF01372	1						1
M-type	TaTF01373					1		1
M-type	TaTF01374					1		1
M-type	TaTF01375					1		1	1
M-type	TaTF01376	1		1		1		3
M-type	TaTF01377	1	1			1		3
M-type	TaTF01378					1		1
M-type	TaTF01379	1					1	2
M-type	TaTF01380						1	1
M-type	TaTF01381	1			1	1		3	1
M-type	TaTF01382	1				1	1	3
M-type	TaTF01383				1			1
M-type	TaTF01384					1		1	1
M-type	TaTF01385				1			1
M-type	TaTF01386						1	1
M-type	TaTF01387	1						1
M-type	TaTF01388			1				1
M-type	TaTF01389			1				1
M-type	TaTF01390			1		1		2	1
M-type	TaTF01391					1		1
M-type	TaTF01392					1		1
M-type	TaTF01393			1				1
M-type	TaTF01394					1		1
M-type	TaTF01395							0	1
M-type	TaTF01396			1				1
M-type	TaTF01397			1				1
M-type	TaTF01398			1				1
M-type	TaTF01399					1		1
M-type	TaTF01400				1			1
M-type	TaTF01401				1			1
M-type	TaTF01402							0	1
M-type	TaTF01403			1				1
M-type	TaTF01404					1		1
MYB	TaTF01405					1		1
MYB	TaTF01406			1				1
MYB	TaTF01407	1				1		2	1
MYB	TaTF01408						1	1	1
MYB	TaTF01409						1	1
MYB	TaTF01410					1		1
MYB	TaTF01411	1		1	1			3
MYB	TaTF01412	1				1		2	1
MYB	TaTF01413			1			1	2
MYB	TaTF01414				1			1
MYB	TaTF01415			1				1	1
MYB	TaTF01416			1				1
MYB	TaTF01417			1		1		2
MYB	TaTF01418						1	1
MYB	TaTF01419						1	1	1
MYB	TaTF01420							0	1
MYB	TaTF01421	1						1
MYB	TaTF01422						1	1
MYB	TaTF01423			1		1		2
MYB	TaTF01424					1	1	2	1
MYB	TaTF01425	1		1	1	1		4
MYB	TaTF01426	1		1	1	1		4
MYB	TaTF01427				1		1	2
MYB	TaTF01428	1	1	1		1		4	1
MYB	TaTF01429			1			1	2	1
MYB	TaTF01430						1	1
MYB	TaTF01431						1	1
MYB	TaTF01432	1		1	1	1		4
MYB	TaTF01433					1		1
MYB	TaTF01434					1		1
MYB	TaTF01435							0	1
MYB	TaTF01436	1	1	1	1	1		5	1
MYB	TaTF01437			1		1		2
MYB	TaTF01438					1		1
MYB	TaTF01439			1		1		2	1
MYB	TaTF01440						1	1
MYB	TaTF01441			1		1		2
MYB	TaTF01442						1	1
MYB	TaTF01443			1			1	2
MYB	TaTF01444						1	1
MYB	TaTF01445			1				1
MYB	TaTF01446			1			1	2	1
MYB	TaTF01447							0	1
MYB	TaTF01448			1			1	2
MYB	TaTF01449					1		1
MYB	TaTF01450			1				1
MYB	TaTF01451	1				1		2
MYB	TaTF01452					1		1
MYB	TaTF01453			1			1	2
MYB	TaTF01454					1	1	2
MYB	TaTF01455					1	1	2
MYB	TaTF01456				1			1
MYB	TaTF01457						1	1
MYB	TaTF01458						1	1
MYB	TaTF01459					1		1
MYB	TaTF01460			1				1
MYB	TaTF01461	1			1			2
MYB	TaTF01462						1	1	1
MYB	TaTF01463							0	1
MYB	TaTF01464			1		1		2	1
MYB	TaTF01465							0	1
MYB	TaTF01466					1		1
MYB	TaTF01467				1	1		2
MYB	TaTF01468				1			1
MYB	TaTF01469			1			1	2	1
MYB	TaTF01470						1	1	1
MYB	TaTF01471							0	1
MYB	TaTF01472			1				1
MYB	TaTF01473			1				1
MYB	TaTF01474						1	1
MYB	TaTF01475				1			1
MYB	TaTF01476			1	1	1		3
MYB	TaTF01477				1			1
MYB	TaTF01478							0	1
MYB	TaTF01479			1				1
MYB	TaTF01480	1		1	1			3
MYB	TaTF01481					1		1	1
MYB	TaTF01482						1	1	1
MYB	TaTF01483			1			1	2
MYB	TaTF01484			1				1
MYB	TaTF01485			1				1
MYB	TaTF01486						1	1
MYB	TaTF01487					1		1
MYB	TaTF01488							0	1
MYB	TaTF01489						1	1
MYB	TaTF01490		1	1			1	3
MYB	TaTF01491						1	1	1
MYB	TaTF01492					1	1	2	1
MYB	TaTF01493			1				1
MYB	TaTF01494					1		1
MYB	TaTF01495			1				1
MYB	TaTF01496	1		1		1	1	4	1
MYB	TaTF01497						1	1	1
MYB	TaTF01498							0	1
MYB	TaTF01499				1			1
MYB	TaTF01500			1				1
MYB	TaTF01501	1						1
MYB	TaTF01502	1			1			2
MYB	TaTF01503	1		1		1	1	4
MYB	TaTF01504						1	1
MYB	TaTF01505				1			1
MYB	TaTF01506			1				1
MYB	TaTF01507						1	1
MYB	TaTF01508					1		1	1
MYB	TaTF01509							0	1
MYB	TaTF01510					1	1	2	1
MYB	TaTF01511							0	1
MYB	TaTF01512							0	1
MYB	TaTF01513				1			1
MYB	TaTF01514	1				1		2
MYB	TaTF01515	1		1				2
MYB	TaTF01516	1		1		1	1	4	1
MYB	TaTF01517					1		1
MYB	TaTF01518						1	1
MYB	TaTF01519	1				1	1	3	1
MYB	TaTF01520							0	1
MYB	TaTF01521	1		1		1		3	1
MYB	TaTF01522							0	1
MYB	TaTF01523					1	1	2
MYB	TaTF01524			1		1		2
MYB	TaTF01525			1				1
MYB	TaTF01526	1				1		2	1
MYB	TaTF01527						1	1
MYB	TaTF01528					1		1	1
MYB	TaTF01529			1				1
MYB	TaTF01530			1				1
MYB	TaTF01531			1		1		2	1
MYB-related	TaTF01532							0	1
MYB-related	TaTF01533			1			1	2
MYB-related	TaTF01534						1	1
MYB-related	TaTF01535					1		1	1
MYB-related	TaTF01536	1		1	1	1	1	5	1
MYB-related	TaTF01537						1	1
MYB-related	TaTF01538	1						1
MYB-related	TaTF01539						1	1	1
MYB-related	TaTF01540				1			1
MYB-related	TaTF01541			1	1			2	1
MYB-related	TaTF01542				1			1	1
MYB-related	TaTF01543	1				1	1	3	1
MYB-related	TaTF01544					1		1	1
MYB-related	TaTF01545					1		1
MYB-related	TaTF01546			1		1		2	1
MYB-related	TaTF01547					1	1	2	1
MYB-related	TaTF01548						1	1
MYB-related	TaTF01549			1			1	2	1
MYB-related	TaTF01550							0	1
MYB-related	TaTF01551					1		1
MYB-related	TaTF01552						1	1
MYB-related	TaTF01553							0	1
MYB-related	TaTF01554			1				1
MYB-related	TaTF01555							0	1
MYB-related	TaTF01556			1				1
MYB-related	TaTF01557	1		1		1	1	4	1
MYB-related	TaTF01558							0	1
MYB-related	TaTF01559	1		1	1	1	1	5	1
MYB-related	TaTF01560					1		1
MYB-related	TaTF01561					1		1
MYB-related	TaTF01562	1		1		1		3	1
MYB-related	TaTF01563							0	1
MYB-related	TaTF01564							0	1
MYB-related	TaTF01565			1				1	1
MYB-related	TaTF01566					1		1
MYB-related	TaTF01567			1		1	1	3
MYB-related	TaTF01568					1		1
MYB-related	TaTF01569			1		1		2	1
MYB-related	TaTF01570			1		1	1	3
MYB-related	TaTF01571					1		1	1
MYB-related	TaTF01572			1		1		2	1
MYB-related	TaTF01573					1		1
MYB-related	TaTF01574						1	1
MYB-related	TaTF01575			1		1		2
MYB-related	TaTF01576					1		1
MYB-related	TaTF01577	1		1	1	1		4	1
MYB-related	TaTF01578	1				1	1	3
MYB-related	TaTF01579			1		1		2
MYB-related	TaTF01580			1				1
MYB-related	TaTF01581	1		1	1	1		4	1
MYB-related	TaTF01582		1	1	1	1	1	5
MYB-related	TaTF01583	1		1		1		3	1
MYB-related	TaTF01584	1		1				2	1
MYB-related	TaTF01585			1		1	1	3
MYB-related	TaTF01586					1		1
MYB-related	TaTF01587	1		1		1		3
MYB-related	TaTF01588			1	1	1		3
MYB-related	TaTF01589	1						1
MYB-related	TaTF01590			1			1	2	1
MYB-related	TaTF01591	1						1
MYB-related	TaTF01592					1		1
MYB-related	TaTF01593					1		1	1
MYB-related	TaTF01594							0	1
MYB-related	TaTF01595	1						1
MYB-related	TaTF01596						1	1
MYB-related	TaTF01597		1			1	1	3
MYB-related	TaTF01598					1		1
MYB-related	TaTF01599			1		1	1	3	1
MYB-related	TaTF01600					1		1
MYB-related	TaTF01601			1	1	1	1	4	1
MYB-related	TaTF01602				1			1
MYB-related	TaTF01603				1	1		2
MYB-related	TaTF01604			1				1	1
MYB-related	TaTF01605					1		1
MYB-related	TaTF01606				1			1
MYB-related	TaTF01607			1		1		2
MYB-related	TaTF01608			1				1
MYB-related	TaTF01609			1	1	1	1	4	1
MYB-related	TaTF01610	1			1			2	1
MYB-related	TaTF01611					1		1	1
MYB-related	TaTF01612					1		1
MYB-related	TaTF01613	1		1				2
MYB-related	TaTF01614				1	1		2
MYB-related	TaTF01615	1						1
MYB-related	TaTF01616	1		1	1	1	1	5	1
MYB-related	TaTF01617					1		1
MYB-related	TaTF01618	1				1		2
MYB-related	TaTF01619					1		1	1
MYB-related	TaTF01620			1				1
MYB-related	TaTF01621			1			1	2
MYB-related	TaTF01622	1				1	1	3
MYB-related	TaTF01623					1		1
MYB-related	TaTF01624	1		1		1		3	1
MYB-related	TaTF01625						1	1
MYB-related	TaTF01626				1			1
MYB-related	TaTF01627					1		1
MYB-related	TaTF01628					1	1	2
MYB-related	TaTF01629							0	1
MYB-related	TaTF01630	1		1	1		1	4	1
MYB-related	TaTF01631	1						1
MYB-related	TaTF01632	1						1
MYB-related	TaTF01633	1				1		2	1
MYB-related	TaTF01634			1				1
MYB-related	TaTF01635					1		1
MYB-related	TaTF01636					1		1
MYB-related	TaTF01637				1			1
MYB-related	TaTF01638					1		1
MYB-related	TaTF01639					1	1	2	1
MYB-related	TaTF01640			1	1	1		3	1
MYB-related	TaTF01641					1		1
MYB-related	TaTF01642			1			1	2
MYB-related	TaTF01643					1		1
MYB-related	TaTF01644							0	1
MYB-related	TaTF01645							0	1
MYB-related	TaTF01646						1	1	1
MYB-related	TaTF01647			1	1	1		3	1
MYB-related	TaTF01648					1		1
MYB-related	TaTF01649					1		1
MYB-related	TaTF01650	1		1	1			3
MYB-related	TaTF01651					1		1
MYB-related	TaTF01652	1		1		1		3	1
MYB-related	TaTF01653	1		1	1	1		4	1
MYB-related	TaTF01654	1						1
MYB-related	TaTF01655			1			1	2
MYB-related	TaTF01656			1	1			2
MYB-related	TaTF01657							0	1
MYB-related	TaTF01658					1	1	2
MYB-related	TaTF01659					1		1
NAC	TaTF01660							0	1
NAC	TaTF01661						1	1
NAC	TaTF01662	1		1		1	1	4	1
NAC	TaTF01663						1	1
NAC	TaTF01664			1				1
NAC	TaTF01665	1		1			1	3
NAC	TaTF01666					1		1
NAC	TaTF01667					1		1
NAC	TaTF01668			1		1	1	3
NAC	TaTF01669			1	1	1		3	1
NAC	TaTF01670						1	1
NAC	TaTF01671			1			1	2
NAC	TaTF01672			1		1		2
NAC	TaTF01673	1		1	1		1	4
NAC	TaTF01674				1			1
NAC	TaTF01675	1					1	2
NAC	TaTF01676	1			1			2
NAC	TaTF01677	1		1	1			3
NAC	TaTF01678					1	1	2	1
NAC	TaTF01679						1	1
NAC	TaTF01680			1		1		2	1
NAC	TaTF01681			1	1		1	3
NAC	TaTF01682	1		1	1	1	1	5
NAC	TaTF01683				1		1	2
NAC	TaTF01684						1	1
NAC	TaTF01685				1			1	1
NAC	TaTF01686	1		1	1	1	1	5	1
NAC	TaTF01687					1	1	2
NAC	TaTF01688	1		1	1	1		4	1
NAC	TaTF01689			1	1	1		3	1
NAC	TaTF01690	1			1			2
NAC	TaTF01691							0	1
NAC	TaTF01692			1		1		2
NAC	TaTF01693				1			1
NAC	TaTF01694							0	1
NAC	TaTF01695	1		1	1	1	1	5	1
NAC	TaTF01696						1	1
NAC	TaTF01697						1	1
NAC	TaTF01698				1		1	2
NAC	TaTF01699	1						1
NAC	TaTF01700					1	1	2
NAC	TaTF01701				1			1
NAC	TaTF01702						1	1
NAC	TaTF01703	1		1	1	1	1	5
NAC	TaTF01704	1	1	1		1	1	5	1
NAC	TaTF01705			1				1
NAC	TaTF01706			1				1
NAC	TaTF01707				1			1
NAC	TaTF01708						1	1
NAC	TaTF01709	1		1		1		3	1
NAC	TaTF01710						1	1
NAC	TaTF01711							0	1
NAC	TaTF01712	1		1	1		1	4	1
NAC	TaTF01713					1	1	2
NAC	TaTF01714					1	1	2	1
NAC	TaTF01715					1		1
NAC	TaTF01716	1				1	1	3	1
NAC	TaTF01717						1	1
NAC	TaTF01718			1	1	1	1	4	1
NAC	TaTF01719					1		1
NAC	TaTF01720	1		1	1	1		4
NAC	TaTF01721						1	1
NAC	TaTF01722						1	1
NAC	TaTF01723						1	1
NAC	TaTF01724			1		1	1	3
NAC	TaTF01725					1		1
NAC	TaTF01726	1		1				2
NAC	TaTF01727				1		1	2
NAC	TaTF01728						1	1
NAC	TaTF01729						1	1
NAC	TaTF01730			1		1	1	3
NAC	TaTF01731	1			1			2
NAC	TaTF01732				1			1
NAC	TaTF01733						1	1
NAC	TaTF01734						1	1
NAC	TaTF01735			1			1	2
NAC	TaTF01736						1	1
NAC	TaTF01737						1	1
NAC	TaTF01738						1	1
NAC	TaTF01739					1	1	2
NAC	TaTF01740						1	1
NAC	TaTF01741					1	1	2
NAC	TaTF01742							0	1
NAC	TaTF01743				1		1	2
NAC	TaTF01744					1	1	2	1
NAC	TaTF01745				1			1	1
NAC	TaTF01746						1	1
NAC	TaTF01747			1				1
NAC	TaTF01748						1	1
NAC	TaTF01749					1		1	1
NAC	TaTF01750					1	1	2
NAC	TaTF01751					1		1
NAC	TaTF01752						1	1
NAC	TaTF01753				1			1
NAC	TaTF01754			1				1	1
NAC	TaTF01755		1				1	2
NAC	TaTF01756							0	1
NAC	TaTF01757	1			1			2
NAC	TaTF01758						1	1
NAC	TaTF01759			1		1		2	1
NAC	TaTF01760	1				1	1	3	1
NAC	TaTF01761			1				1
NAC	TaTF01762					1		1
NAC	TaTF01763			1				1
NAC	TaTF01764					1		1
NAC	TaTF01765	1	1	1		1	1	5
NAC	TaTF01766						1	1
NAC	TaTF01767					1	1	2
NAC	TaTF01768	1		1	1	1	1	5
NAC	TaTF01769				1	1	1	3
NAC	TaTF01770						1	1
NAC	TaTF01771					1		1	1
NAC	TaTF01772						1	1
NAC	TaTF01773							0	1
NAC	TaTF01774							0	1
NAC	TaTF01775			1			1	2
NAC	TaTF01776						1	1
NAC	TaTF01777			1				1	1
NAC	TaTF01778			1	1			2
NAC	TaTF01779				1			1	1
NAC	TaTF01780			1	1			2
NAC	TaTF01781						1	1
NAC	TaTF01782						1	1
NAC	TaTF01783					1		1
NAC	TaTF01784						1	1
NAC	TaTF01785			1				1	1
NAC	TaTF01786	1			1			2
NAC	TaTF01787				1			1
NAC	TaTF01788			1	1			2	1
NAC	TaTF01789				1			1
NAC	TaTF01790				1		1	2
NAC	TaTF01791	1					1	2
NAC	TaTF01792					1	1	2
NAC	TaTF01793			1				1
NAC	TaTF01794			1		1		2	1
NAC	TaTF01795					1		1
NAC	TaTF01796			1		1		2
NAC	TaTF01797						1	1
NAC	TaTF01798				1	1		2
NAC	TaTF01799					1		1
NAC	TaTF01800			1	1			2	1
NAC	TaTF01801						1	1
NAC	TaTF01802			1				1	1
NAC	TaTF01803							0	1
NAC	TaTF01804					1		1
NAC	TaTF01805							0	1
NAC	TaTF01806			1				1
NAC	TaTF01807				1	1		2
NAC	TaTF01808					1		1
NAC	TaTF01809					1	1	2
NAC	TaTF01810						1	1	1
NAC	TaTF01811						1	1
NAC	TaTF01812				1			1
NAC	TaTF01813			1		1		2
NAC	TaTF01814						1	1
NAC	TaTF01815			1				1
NAC	TaTF01816			1		1		2
NAC	TaTF01817			1				1
NAC	TaTF01818							0	1
NAC	TaTF01819					1		1
NAC	TaTF01820			1		1		2	1
NAC	TaTF01821					1		1
NAC	TaTF01822						1	1
NAC	TaTF01823				1		1	2
NAC	TaTF01824					1		1
NAC	TaTF01825					1		1
NAC	TaTF01826					1		1
NAC	TaTF01827				1		1	2
NAC	TaTF01828				1			1
NAC	TaTF01829					1		1
NAC	TaTF01830					1		1
NAC	TaTF01831							0	1
NAC	TaTF01832			1				1
NAC	TaTF01833					1		1
NAC	TaTF01834					1		1
NAC	TaTF01835			1		1		2	1
NAC	TaTF01836							0	1
NAC	TaTF01837					1		1
NAC	TaTF01838					1		1	1
NAC	TaTF01839						1	1
NAC	TaTF01840							0	1
NAC	TaTF01841			1				1
NAC	TaTF01842					1		1
NAC	TaTF01843					1		1
NAC	TaTF01844				1			1
NAC	TaTF01845				1			1
NAC	TaTF01846							0	1
NAC	TaTF01847					1		1
NAC	TaTF01848					1		1
NAC	TaTF01849					1		1
NAC	TaTF01850							0	1
NAC	TaTF01851					1		1
NAC	TaTF01852					1		1
NFYA	TaTF01853	1		1	1			3	1
NFYA	TaTF01854	1			1		1	3	1
NFYA	TaTF01855	1		1				2	1
NFYA	TaTF01856	1		1	1	1	1	5	1
NFYA	TaTF01857							0	1
NFYA	TaTF01858			1				1	1
NFYA	TaTF01859	1		1				2
NFYA	TaTF01860						1	1	1
NFYA	TaTF01861	1		1		1		3
NFYA	TaTF01862			1	1		1	3	1
NFYA	TaTF01863	1						1
NF-YB	TaTF01864			1				1	1
NF-YB	TaTF01865			1		1		2
NF-YB	TaTF01866	1		1	1	1		4	1
NF-YB	TaTF01867			1				1	1
NF-YB	TaTF01868						1	1
NF-YB	TaTF01869	1		1			1	3
NF-YB	TaTF01870							0	1
NF-YB	TaTF01871	1		1	1	1		4	1
NF-YB	TaTF01872						1	1
NF-YB	TaTF01873	1		1	1			3
NF-YB	TaTF01874	1			1			2
NF-YB	TaTF01875			1	1	1	1	4	1
NF-YB	TaTF01876	1		1		1		3	1
NF-YB	TaTF01877	1		1		1		3
NF-YB	TaTF01878	1						1
NF-YB	TaTF01879			1				1
NF-YB	TaTF01880						1	1
NF-YB	TaTF01881				1			1
NF-YB	TaTF01882			1		1		2
NF-YB	TaTF01883							0	1
NF-YB	TaTF01884			1				1
NF-YB	TaTF01885					1		1
NF-YB	TaTF01886				1			1
NF-YB	TaTF01887							0	1
NF-YB	TaTF01888			1				1
NF-YB	TaTF01889	1			1			2	1
NF-YB	TaTF01890					1		1
NF-YB	TaTF01891				1			1
NF-YB	TaTF01892			1				1
NF-YC	TaTF01893	1		1	1	1	1	5	1
NF-YC	TaTF01894			1				1
NF-YC	TaTF01895						1	1
NF-YC	TaTF01896			1		1	1	3	1
NF-YC	TaTF01897			1		1		2
NF-YC	TaTF01898	1		1	1	1	1	5
NF-YC	TaTF01899					1		1
NF-YC	TaTF01900	1			1			2
NF-YC	TaTF01901	1		1	1	1	1	5	1
NF-YC	TaTF01902			1		1	1	3	1
NF-YC	TaTF01903	1		1	1			3	1
NF-YC	TaTF01904	1			1			2	1
NF-YC	TaTF01905	1						1
NF-YC	TaTF01906	1						1
NF-YC	TaTF01907						1	1
NF-YC	TaTF01908				1			1
NF-YC	TaTF01909	1		1		1		3
NF-YC	TaTF01910							0	1
NF-YC	TaTF01911			1				1
NF-YC	TaTF01912					1		1
NF-YC	TaTF01913			1			1	2
NF-YC	TaTF01914						1	1
NF-YC	TaTF01915							0	1
NF-YC	TaTF01916	1	1	1	1	1	1	6	1
NF-YC	TaTF01917	1	1	1	1	1	1	6
NF-YC	TaTF01918			1		1		2
NF-YC	TaTF01919		1	1	1			3
NF-YC	TaTF01920	1		1	1	1	1	5	1
NF-YC	TaTF01921				1	1		2
NF-YC	TaTF01922							0	1
NF-YC	TaTF01923						1	1
NF-YC	TaTF01924							0	1
NF-YC	TaTF01925		1	1	1	1	1	5	1
NF-YC	TaTF01926			1			1	2
NF-YC	TaTF01927	1		1	1	1	1	5
NF-YC	TaTF01928				1			1	1
NF-YC	TaTF01929	1		1		1		3
NF-YC	TaTF01930						1	1
NF-YC	TaTF01931				1			1
NF-YC	TaTF01932							0	1
NF-YC	TaTF01933				1			1
NF-YC	TaTF01934					1		1
NF-YC	TaTF01935					1		1
NF-YC	TaTF01936							0	1
NF-YC	TaTF01937	1		1	1	1	1	5
NF-YC	TaTF01938			1		1		2	1
NF-YC	TaTF01939	1		1	1	1	1	5
NF-YC	TaTF01940	1		1	1	1	1	5	1
NF-YC	TaTF01941					1		1	1
NF-YC	TaTF01942							0	1
NF-YC	TaTF01943			1	1	1	1	4	1
NF-YC	TaTF01944	1	1	1	1	1	1	6	1
NF-YC	TaTF01945		1	1	1	1	1	5	1
NF-YC	TaTF01946						1	1
NF-YC	TaTF01947				1	1		2
NF-YC	TaTF01948		1	1		1	1	4
NF-YC	TaTF01949	1	1	1	1	1	1	6	1
NF-YC	TaTF01950			1	1	1		3
NF-YC	TaTF01951						1	1
NF-YC	TaTF01952	1	1	1	1	1	1	6
NF-YC	TaTF01953						1	1
NF-YC	TaTF01954		1					1
NF-YC	TaTF01955			1				1
NF-YC	TaTF01956			1	1	1	1	4	1
NF-YC	TaTF01957	1					1	2
NF-YC	TaTF01958				1	1		2
NF-YC	TaTF01959			1		1		2
NF-YC	TaTF01960						1	1
NF-YC	TaTF01961				1	1		2
NF-YC	TaTF01962			1	1			2	1
NF-YC	TaTF01963		1					1
NF-YC	TaTF01964						1	1
NF-YC	TaTF01965						1	1
NF-YC	TaTF01966							0	1
NF-YC	TaTF01967							0	1
NF-YC	TaTF01968						1	1
NF-YC	TaTF01969			1			1	2
NF-YC	TaTF01970					1		1
NF-YC	TaTF01971			1			1	2	1
NF-YC	TaTF01972						1	1
NF-YC	TaTF01973			1	1			2
NF-YC	TaTF01974						1	1
NF-YC	TaTF01975	1	1	1	1	1	1	6	1
NF-YC	TaTF01976						1	1
NF-YC	TaTF01977	1	1	1	1	1	1	6	1
NF-YC	TaTF01978						1	1
NF-YC	TaTF01979						1	1
NF-YC	TaTF01980					1		1
NF-YC	TaTF01981			1				1
NF-YC	TaTF01982			1				1	1
NF-YC	TaTF01983			1				1
NF-YC	TaTF01984					1	1	2
NF-YC	TaTF01985				1			1
NF-YC	TaTF01986			1				1
NF-YC	TaTF01987	1						1
NF-YC	TaTF01988	1	1	1	1	1	1	6	1
NF-YC	TaTF01989					1		1
NF-YC	TaTF01990				1		1	2
NF-YC	TaTF01991					1		1
NF-YC	TaTF01992					1	1	2	1
NF-YC	TaTF01993							0	1
NF-YC	TaTF01994					1		1	1
Nin-like	TaTF01995					1		1	1
Nin-like	TaTF01996			1				1	1
Nin-like	TaTF01997	1		1	1	1		4	1
Nin-like	TaTF01998					1		1	1
Nin-like	TaTF01999					1		1	1
[truncated: 408 more rows]
