# Supplementary material for: Genome-wide characterization of developmental stage- and tissue-specific transcription factors in wheat
Source: BMC Genomics. 2015 Feb 25;16(1):125. doi: 10.1186/s12864-015-1313-y (PMC4344791; doi:10.1186/s12864-015-1313-y)
Supplement: Additional file 3: Table S5. — Validation the developmental stage information of the 1326 putative specific TFs by BLAST. [file 12864_2015_1313_MOESM3_ESM.xls]

## Sheet: Developmental-stage EST BLAST
query sequence ID	subject sequence ID	identity(%)	alignment length (bp)	mismatches (bp)	gap opens	query start	query end	subject start	subject end	evalue	bit score	query sequence length (bp)	subject sequence length (bp)	is subject sequence id the same as query sequence id	alignment length/query sequence length	subject sequence length-query sequence length (bp)
TC427941	CK216511	92.3	1039	58	21	36	1058	1071	39	0	1461	1059	1086	FALSE	0.981114	27
TC427941	CK205976	90.64	1004	69	23	73	1058	1036	40	0	1315	1059	1037	FALSE	0.948064	-22
TC427941	HX144776	94.34	795	34	9	230	1018	793	4	0	1212	1059	793	FALSE	0.750708	-266
TC427941	HX144751	98.1	686	9	2	1	686	82	763	0	1192	1059	763	FALSE	0.647781	-296
TC427941	CV764879	98.08	678	11	2	1	678	147	822	0	1186	1059	823	FALSE	0.640227	-236
TC427941	BJ300497	98.29	642	7	2	1	642	41	678	0	1122	1059	678	FALSE	0.606232	-381
TC427941	CJ695729	94.74	703	26	11	360	1052	1	702	0	1107	1059	726	FALSE	0.663834	-333
TC427941	BJ268956	98.83	598	6	1	1	598	55	651	0	1064	1059	651	FALSE	0.564684	-408
TC427941	CD865939	97.81	593	12	1	1	593	67	658	0	1022	1059	672	FALSE	0.559962	-387
TC427941	BJ273874	95.43	635	20	7	342	972	655	26	0	1007	1059	655	FALSE	0.599622	-404
CD895328	CD895328	100	473	0	0	1	473	1	473	0	874	473	473	TRUE	1	0
CD895328	CD938995	99.77	428	0	1	29	456	458	32	0	784	473	722	FALSE	0.904863	249
CD895328	CJ643441	98.36	428	6	1	29	456	115	541	0	761	473	569	FALSE	0.904863	96
CD895328	CJ535121	99.76	412	0	1	29	440	411	1	0	754	473	528	FALSE	0.871036	55
CD895328	CJ834852	95.82	431	13	4	29	456	223	651	0	691	473	680	FALSE	0.911205	207
CD895328	CJ851972	95.81	430	13	4	29	455	302	729	0	689	473	729	FALSE	0.909091	256
CD895328	CJ536353	99.73	368	0	1	29	396	367	1	0	673	473	714	FALSE	0.778013	241
CD895328	CK206986	94.51	437	12	10	29	456	375	808	0	665	473	1021	FALSE	0.92389	548
CD895328	CJ539456	99.72	363	0	1	29	391	362	1	0	664	473	442	FALSE	0.767442	-31
CD895328	CJ847642	95.82	407	12	4	29	432	405	1	0	652	473	653	FALSE	0.860465	180
GH726667	GH726667	100	828	0	0	1	828	1	828	0	1530	839	839	TRUE	0.986889	0
GH726667	CD938995	96.03	403	12	4	2	404	33	431	0	652	828	722	FALSE	0.486715	-106
GH726667	CD895328	95.79	404	12	5	2	404	455	56	0	647	828	473	FALSE	0.487923	-355
GH726667	CJ535121	96.13	388	11	4	17	404	1	384	9e-179	630	828	528	FALSE	0.468599	-300
GH726667	CJ643441	94.54	403	18	4	2	404	540	142	9e-179	630	828	569	FALSE	0.486715	-259
GH726667	CJ851972	92.61	406	22	7	2	404	729	329	1e-162	577	828	729	FALSE	0.490338	-99
GH726667	CJ834852	92.61	406	22	7	2	404	650	250	1e-162	577	828	680	FALSE	0.490338	-148
GH726667	CJ536353	96.51	344	8	4	61	404	1	340	3e-159	566	828	714	FALSE	0.415459	-114
GH726667	CJ539456	96.46	339	8	4	66	404	1	335	2e-156	556	828	442	FALSE	0.40942	-386
GH726667	CJ847642	92.95	383	19	7	25	404	1	378	7e-155	551	828	653	FALSE	0.46256	-175
CA690589	CA690589	100	477	0	0	1	477	1	477	0	837	477	477	TRUE	1	0
CA690589	CJ589612	94.39	446	24	1	1	446	4	448	0	704	477	760	FALSE	0.93501	283
CA690589	CK216511	93.5	446	28	1	1	446	67	511	0	682	477	1086	FALSE	0.93501	609
CA690589	CJ695729	91.93	446	35	1	1	446	681	237	0	664	477	726	FALSE	0.93501	249
CA690589	CD936703	92.38	446	33	1	1	446	35	479	0	654	477	586	FALSE	0.93501	109
CA690589	CK205976	91.48	446	36	2	1	446	67	510	2e-179	632	477	1037	FALSE	0.93501	560
CA690589	BJ306317	92.34	431	29	4	12	442	1	427	9e-179	630	477	527	FALSE	0.903564	50
CA690589	HX144776	91.47	434	35	2	13	446	1	432	2e-174	616	477	793	FALSE	0.909853	316
CA690589	DY741702	91.24	434	36	2	1	434	33	464	1e-172	610	477	507	FALSE	0.909853	30
CA690589	CD933964	91.46	410	32	3	37	446	536	130	3e-163	579	477	536	FALSE	0.859539	59
TC443410	BJ268105	99.5	604	0	3	568	1169	2	604	0	1096	1209	613	FALSE	0.499586	-596
TC443410	BJ259732	98.39	620	9	1	1	620	1	619	0	1088	1209	619	FALSE	0.512821	-590
TC443410	BJ273023	99.49	591	1	2	568	1158	589	1	0	1075	1209	590	FALSE	0.488834	-619
TC443410	BQ170845	99.61	510	1	1	701	1209	510	1	0	931	1209	512	FALSE	0.421836	-697
TC443410	BJ265451	93.87	604	19	11	577	1176	693	104	0	894	1209	693	FALSE	0.499586	-516
TC443410	BF483769	97.27	366	5	4	4	369	1	361	2e-174	616	1209	361	FALSE	0.30273	-848
BU099640	BU099640	100	608	0	0	1	608	22	629	0	1120	629	629	TRUE	0.966614	0
TC392327	CK205461	100	1072	0	0	1	1072	1094	23	0	1965	1072	1094	FALSE	1	22
TC392327	CK205452	95.11	1023	33	17	53	1072	1025	17	0	1604	1072	1039	FALSE	0.954291	-33
TC392327	HX175420	96.21	818	23	3	140	950	3	819	0	1338	1072	819	FALSE	0.76306	-253
TC392327	BJ251530	97.05	747	15	2	331	1071	763	18	0	1254	1072	763	FALSE	0.696828	-309
TC392327	CV766459	93.51	832	37	14	20	839	9	835	0	1229	1072	836	FALSE	0.776119	-236
TC392327	CK159231	95.94	739	19	7	185	916	160	894	0	1201	1072	897	FALSE	0.689366	-175
TC392327	CV760939	93.24	814	33	9	20	813	9	820	0	1184	1072	824	FALSE	0.759328	-248
TC392327	CN009644	99.84	632	0	1	348	979	1	631	0	1160	1072	631	FALSE	0.589552	-441
TC392327	BJ256250	96.54	694	21	3	117	808	9	701	0	1151	1072	701	FALSE	0.647388	-371
TC392327	CJ689379	97.28	662	16	2	140	800	2	662	0	1127	1072	666	FALSE	0.617537	-406
TC456713	BJ306511	99.1	670	4	2	1	669	669	1	0	1171	669	669	FALSE	1.00149	0
TC456713	CK205461	97.67	600	13	1	1	599	611	12	0	1048	669	1094	FALSE	0.896861	425
TC456713	CK205452	96.35	602	16	6	1	599	604	6	0	1002	669	1039	FALSE	0.899851	370
TC456713	BJ251530	95.54	606	19	3	1	599	610	6	0	979	669	763	FALSE	0.90583	94
TC456713	BF474495	96.15	572	16	1	1	566	44	615	0	946	669	615	FALSE	0.855007	-54
TC456713	AL810092	93.94	594	22	8	39	619	1	593	0	904	669	594	FALSE	0.887892	-75
TC456713	CN009644	98.19	496	9	0	1	496	136	631	0	883	669	631	FALSE	0.741405	-38
TC456713	CJ510349	92.02	589	39	2	89	669	732	144	0	854	669	732	FALSE	0.880419	63
TC456713	CJ506742	91.34	589	43	2	89	669	731	143	0	841	669	731	FALSE	0.880419	62
TC456713	HX175445	95.84	505	15	1	100	598	505	1	0	826	669	506	FALSE	0.754858	-163
TC404850	CJ548544	99.86	740	1	0	770	1509	740	1	0	1363	1587	740	FALSE	0.466289	-847
TC404850	CJ824419	98.5	731	11	0	63	793	9	739	0	1290	1587	739	FALSE	0.460618	-848
TC404850	CJ656275	99.71	701	2	0	416	1116	1	701	0	1284	1587	701	FALSE	0.441714	-886
TC404850	BJ255384	100	635	0	0	953	1587	635	1	0	1173	1587	635	FALSE	0.400126	-952
TC404850	CJ786128	93.98	747	29	7	721	1459	740	2	0	1116	1587	740	FALSE	0.470699	-847
TC404850	CJ535970	93.79	741	29	7	855	1587	738	7	0	1098	1587	738	FALSE	0.466919	-849
TC404850	BJ249131	99.31	578	3	1	1	577	1	578	0	1042	1587	578	FALSE	0.364209	-1009
TC404850	CJ824757	97.18	602	17	0	63	664	4	605	0	1031	1587	609	FALSE	0.379332	-978
TC404850	CJ644262	93.52	633	29	7	586	1212	1	627	0	937	1587	633	FALSE	0.398866	-954
TC404850	BG604348	93.08	650	29	7	841	1482	642	1	0	937	1587	642	FALSE	0.409578	-945
TC369436	BQ744365	99.84	635	1	0	23	657	13	647	0	1168	962	647	FALSE	0.660083	-315
CV973301	CV973301	100	481	0	0	1	481	1	481	0	881	481	481	TRUE	1	0
TC392292	BQ162117	100	631	0	0	1709	2339	649	19	0	1166	2361	649	FALSE	0.26726	-1712
TC392292	CA735236	99.53	425	2	0	752	1176	441	17	0	776	2361	460	FALSE	0.180008	-1901
TC392292	CJ654606	79.97	714	143	0	353	1066	1	714	1e-147	527	2361	714	FALSE	0.302414	-1647
TC392292	BM138397	97.56	164	0	4	779	942	1	160	1e-72	278	2361	160	FALSE	0.0694621	-2201
TC392292	CJ948921	76.2	500	88	17	900	1390	1	478	8e-60	235	2361	747	FALSE	0.211775	-1614
TC392292	CA717571	100	85	0	0	2	86	78	162	2e-36	158	2361	323	FALSE	0.0360017	-2038
TC392292	CJ642645	76.9	277	37	17	1122	1390	2	259	1e-28	132	2361	625	FALSE	0.117323	-1736
TC392292	CA498059	92.11	76	5	1	1315	1390	30	104	7e-21	106	2361	534	FALSE	0.0321898	-1827
TC400209	CA500766	99.85	655	1	0	243	897	1	655	0	1205	897	655	FALSE	0.730212	-242
TC400209	BJ257188	100	636	0	0	1	636	1	636	0	1171	897	636	FALSE	0.70903	-261
TC400209	BJ257160	99.83	588	0	1	1	588	1	587	0	1075	897	587	FALSE	0.655518	-310
TC400209	CV782429	95.89	632	9	17	281	896	148	778	0	1009	897	879	FALSE	0.704571	-18
TC384932	CJ579874	99.77	872	1	1	335	1205	872	1	0	1600	1303	872	FALSE	0.669225	-431
TC384932	CJ579874	96.12	129	4	1	881	1008	209	81	5e-52	209	1303	872	FALSE	0.0990023	-431
TC384932	CJ579874	96.12	129	4	1	998	1126	326	199	5e-52	209	1303	872	FALSE	0.0990023	-431
TC384932	CJ686394	100	799	0	0	1	799	1	799	0	1476	1303	799	FALSE	0.6132	-504
TC384932	BJ321359	100	753	0	0	551	1303	753	1	0	1391	1303	753	FALSE	0.577897	-550
TC384932	BJ321359	96.12	129	4	1	881	1008	306	178	5e-52	209	1303	753	FALSE	0.0990023	-550
TC384932	BJ321359	96.12	129	4	1	998	1126	423	296	5e-52	209	1303	753	FALSE	0.0990023	-550
TC384932	BJ265853	100	672	0	0	600	1271	672	1	0	1242	1303	672	FALSE	0.515733	-631
TC384932	BJ265853	96.12	129	4	1	881	1008	274	146	5e-52	209	1303	672	FALSE	0.0990023	-631
TC384932	BJ265853	96.12	129	4	1	998	1126	391	264	5e-52	209	1303	672	FALSE	0.0990023	-631
TC384932	BJ315884	100	41	0	0	2	42	604	644	5e-12	76.8	1303	644	FALSE	0.0314658	-659
CD454301	CD454301	100	656	0	0	1	656	18	673	0	1212	673	673	TRUE	0.97474	0
CD454301	DY761280	84.14	498	60	13	165	647	5	498	9e-129	464	656	910	FALSE	0.759146	254
CD454301	DY761278	84.14	498	60	13	165	647	1234	741	9e-129	464	656	1238	FALSE	0.759146	582
CD454301	HX180682	85.16	384	53	2	192	574	371	751	2e-106	390	656	751	FALSE	0.585366	95
CD454301	AL828107	87.17	265	28	6	386	647	555	294	1e-78	298	656	555	FALSE	0.403963	-101
CD454301	DR739314	84.85	264	31	8	387	647	838	581	2e-66	257	656	1143	FALSE	0.402439	487
CD454301	CA645839	82.08	307	50	3	205	509	307	4	2e-66	257	656	534	FALSE	0.467988	-122
CD454301	CJ726035	83.52	261	33	8	387	645	297	45	8e-60	235	656	736	FALSE	0.397866	80
CD454301	CJ622160	81.23	261	39	8	387	645	405	657	1e-53	215	656	810	FALSE	0.397866	154
CD454301	HX060400	80.36	275	42	8	380	645	348	77	1e-48	198	656	606	FALSE	0.419207	-50
TC417749	BJ274849	99.71	699	0	2	309	1005	702	4	0	1275	1042	702	FALSE	0.670825	-340
TC417749	CD936763	100	648	0	0	13	660	9	656	0	1197	1042	656	FALSE	0.621881	-386
TC417749	BJ269880	99.83	596	0	1	1	595	1	596	0	1094	1042	596	FALSE	0.571977	-446
TC417749	BJ272758	95.31	683	19	6	319	988	683	1	0	1070	1042	683	FALSE	0.65547	-359
TC417749	CD936791	93.32	704	32	6	42	741	36	728	0	1026	1042	728	FALSE	0.675624	-314
TC417749	BJ251811	95.26	654	18	5	348	988	654	1	0	1020	1042	654	FALSE	0.627639	-388
TC417749	BJ214663	95.12	635	18	10	365	987	634	1	0	990	1042	634	FALSE	0.609405	-408
TC417749	BJ267820	93.58	654	27	5	23	673	2	643	0	961	1042	643	FALSE	0.627639	-399
TC417749	CD936856	93.94	644	21	13	417	1042	665	22	0	959	1042	665	FALSE	0.618042	-377
TC417749	BJ215209	93.53	649	19	8	376	1005	648	4	0	946	1042	648	FALSE	0.622841	-394
CA599683	CA599683	100	567	0	0	1	567	1	567	0	1007	605	605	TRUE	0.93719	0
CA599683	BJ258796	86.89	267	35	0	166	432	50	316	3e-79	300	567	613	FALSE	0.470899	46
CA599683	DR741345	78.87	388	61	12	14	384	456	839	1e-67	261	567	1109	FALSE	0.684303	542
CA599683	CA497014	91.33	150	8	3	419	567	1	146	2e-50	204	567	268	FALSE	0.26455	-299
DN828973	DN828973	100	717	0	0	1	717	58	774	0	1325	774	774	TRUE	0.926357	0
DN828973	CJ679023	80.99	626	65	18	1	602	99	694	9e-129	464	717	751	FALSE	0.873082	34
DN828973	CJ567162	81.95	554	84	16	155	703	723	181	3e-128	462	717	723	FALSE	0.772664	6
DN828973	CJ568119	81.94	537	81	16	163	694	707	182	4e-122	442	717	707	FALSE	0.748954	-10
DN828973	BJ272644	82.01	528	79	16	181	703	722	206	7e-120	435	717	722	FALSE	0.736402	5
DN828973	BJ252442	81.89	519	78	16	181	694	659	152	4e-117	425	717	659	FALSE	0.723849	-58
DN828973	CJ572198	91.48	305	26	0	399	703	520	216	2e-115	420	717	736	FALSE	0.425384	19
DN828973	CD935927	91.48	305	26	0	399	703	575	271	2e-115	420	717	693	FALSE	0.425384	-24
DN828973	CD935776	91.48	305	26	0	399	703	534	230	2e-115	420	717	672	FALSE	0.425384	-45
DN828973	BJ272824	91.48	305	26	0	399	703	485	181	2e-115	420	717	647	FALSE	0.425384	-70
DR741345	DR741345	100	1091	0	0	1	1091	19	1109	0	2012	1109	1109	TRUE	0.983769	0
DR741345	CV758641	94.33	441	24	1	1	440	120	560	0	675	1091	636	FALSE	0.404216	-455
DR741345	HX169849	76.72	653	105	33	254	871	63	703	2e-85	320	1091	747	FALSE	0.598533	-344
DR741345	HX191967	79.61	461	80	10	416	871	84	535	8e-85	318	1091	760	FALSE	0.422548	-331
DR741345	HX200342	79.61	461	80	10	416	871	87	538	8e-85	318	1091	670	FALSE	0.422548	-421
DR741345	CA599683	78.87	388	61	12	438	821	14	384	1e-67	261	1091	605	FALSE	0.355637	-486
GH732844	GH732844	100	700	0	0	1	700	1	700	0	1290	703	703	TRUE	0.995733	0
BQ609009	BQ609009	100	632	0	0	1	632	1	632	0	1160	632	632	TRUE	1	0
BQ609009	CJ622160	94.74	627	30	3	6	631	645	21	0	985	632	810	FALSE	0.992089	178
BQ609009	CJ726035	93.2	632	40	3	1	631	52	681	0	959	632	736	FALSE	1	104
BQ609009	DY761225	90.08	645	44	9	1	631	651	1289	0	822	632	1524	FALSE	1.02057	892
BQ609009	CJ894627	86.63	486	33	13	162	631	533	64	3e-143	512	632	533	FALSE	0.768987	-99
BQ609009	CJ882732	86.46	458	30	13	190	631	3	444	1e-132	477	632	494	FALSE	0.724684	-138
BQ609009	CA716201	83.04	395	35	16	239	617	1	379	6e-91	339	632	464	FALSE	0.625	-168
BQ609009	CJ730551	94.74	171	7	1	461	631	1	169	3e-69	267	632	232	FALSE	0.27057	-400
BQ609009	DY761226	82.35	323	39	12	1	310	683	1000	1e-68	265	632	1373	FALSE	0.511076	741
BQ609009	CJ939444	82.04	323	40	12	1	310	624	307	5e-67	259	632	665	FALSE	0.511076	33
BJ319151	BJ319151	100	723	0	0	1	723	1	723	0	1336	723	723	TRUE	1	0
BJ319151	BE430665	83.83	470	70	4	228	697	678	215	1e-122	444	723	685	FALSE	0.650069	-38
TC441585	CA645839	97.04	540	10	6	1	540	1	534	0	909	610	534	FALSE	0.885246	-76
TC441585	DY761114	99.33	451	0	3	160	610	461	14	0	813	610	461	FALSE	0.739344	-149
TC441585	HX180682	89.51	429	36	4	3	431	687	268	7e-150	534	610	751	FALSE	0.703279	141
TC441585	HX149909	85.84	353	39	6	78	429	554	212	1e-98	364	610	556	FALSE	0.578689	-54
TC441585	HX149856	85.84	353	39	6	78	429	554	212	1e-98	364	610	556	FALSE	0.578689	-54
TC441585	HX149883	85.8	324	35	6	107	429	1	314	3e-89	333	610	597	FALSE	0.531148	-13
TC441585	HX149828	85.71	308	33	6	123	429	5	302	1e-83	315	610	585	FALSE	0.504918	-25
TC441585	CD454301	82.41	307	49	3	4	307	526	222	4e-68	263	610	673	FALSE	0.503279	63
TC441585	DY761280	92.22	180	14	0	1	180	363	184	6e-66	255	610	910	FALSE	0.295082	300
TC441585	DY761280	78.29	129	11	12	237	365	112	1	3e-09	67.6	610	910	FALSE	0.211475	300
TC441585	DY761278	92.22	180	14	0	1	180	876	1055	6e-66	255	610	1238	FALSE	0.295082	628
TC441585	DY761278	78.03	132	12	12	234	365	1124	1238	3e-09	67.6	610	1238	FALSE	0.216393	628
BU099578	BU099578	100	702	0	0	1	702	1	702	0	1297	702	702	TRUE	1	0
BJ313799	BJ313799	100	620	0	0	1	620	1	620	0	1146	620	620	TRUE	1	0
TC446729	CJ580391	99.65	849	2	1	533	1380	849	1	0	1550	1380	849	FALSE	0.615217	-531
TC446729	CJ686886	99.88	812	0	1	1	812	1	811	0	1493	1380	811	FALSE	0.588406	-569
TC446729	CJ686886	100	33	0	0	663	695	616	648	1e-07	62.1	1380	811	FALSE	0.023913	-569
TC446729	BQ171206	87.08	472	39	11	105	566	467	8	9e-144	514	1380	467	FALSE	0.342029	-913
TC446729	CJ543979	84.85	515	39	16	121	610	614	114	3e-134	483	1380	614	FALSE	0.373188	-766
TC446729	CA637653	87.27	330	25	7	190	508	1	324	1e-97	361	1380	474	FALSE	0.23913	-906
TC446729	CA607037	86.36	176	15	9	3	177	248	415	1e-47	195	1380	523	FALSE	0.127536	-857
TC446729	CD886924	84.31	153	24	0	3	155	338	490	3e-34	150	1380	490	FALSE	0.11087	-890
TC446729	BJ211211	80.95	210	21	8	385	590	6	200	1e-33	148	1380	210	FALSE	0.152174	-1170
TC446729	BJ218588	82.81	128	13	3	385	508	149	27	7e-21	106	1380	154	FALSE	0.0927536	-1226
CN010066	CN010066	100	646	0	0	1	646	1	646	0	1194	646	646	TRUE	1	0
CN010066	CJ681300	91.82	477	25	4	13	483	219	687	0	658	646	694	FALSE	0.73839	48
CN010066	CD931593	90.87	482	32	4	159	640	111	580	2e-180	636	646	648	FALSE	0.74613	2
CN010066	CJ674137	90.46	482	34	4	159	640	28	497	4e-177	625	646	695	FALSE	0.74613	49
CN010066	BQ239490	94.92	394	17	1	159	549	225	618	9e-174	614	646	644	FALSE	0.609907	-2
CN010066	CJ672641	89.79	480	37	4	159	638	110	577	3e-173	612	646	638	FALSE	0.743034	-8
CN010066	CD928444	95.77	378	16	0	159	536	218	595	1e-172	610	646	595	FALSE	0.585139	-51
CN010066	BJ267697	90.6	447	30	4	194	640	5	439	7e-165	584	646	658	FALSE	0.69195	12
CN010066	CD939721	88.59	482	43	2	159	640	84	553	1e-162	577	646	704	FALSE	0.74613	58
CN010066	CD935885	88.59	482	43	2	159	640	214	683	1e-162	577	646	694	FALSE	0.74613	48
DN949015	DN949015	100	821	0	0	1	821	66	886	0	1517	886	886	TRUE	0.926637	0
DN949015	DN949015	98.21	56	1	0	753	808	789	844	1e-18	99	886	886	TRUE	0.0632054	0
DN949015	DN949015	98.21	56	1	0	724	779	818	873	1e-18	99	886	886	TRUE	0.0632054	0
DN949015	DN949015	100	29	0	0	780	808	787	815	2e-05	54.7	886	886	TRUE	0.0327314	0
DN949015	DN949015	100	29	0	0	722	750	845	873	2e-05	54.7	886	886	TRUE	0.0327314	0
DN949015	CA501918	92.78	360	2	1	462	821	36	371	3e-139	499	821	658	FALSE	0.43849	-163
DN949015	CA501918	98.21	56	1	0	753	808	274	329	1e-18	99	821	658	FALSE	0.0682095	-163
DN949015	CA501918	100	29	0	0	780	808	272	300	2e-05	54.7	821	658	FALSE	0.0353228	-163
DN949015	CD452435	100	51	0	0	570	620	638	588	1e-17	95.3	821	640	FALSE	0.0621194	-181
DN949015	BE442542	100	33	0	0	588	620	1	33	1e-07	62.1	821	605	FALSE	0.0401949	-216
CA611070	CA611070	100	634	0	0	1	634	1	634	0	1109	634	634	TRUE	1	0
CA611070	HX180682	87.23	423	23	31	122	527	751	343	3e-128	462	634	751	FALSE	0.667192	117
CA611070	DY761280	88.06	377	32	13	3	378	544	180	7e-120	435	634	910	FALSE	0.594637	276
CA611070	DY761278	88.06	377	32	13	3	378	695	1059	7e-120	435	634	1238	FALSE	0.594637	604
CA611070	HX180654	96.63	178	6	0	1	178	522	699	4e-78	296	634	699	FALSE	0.280757	65
CA611070	CA645839	83.33	294	27	22	186	471	3	282	2e-65	254	634	534	FALSE	0.463722	-100
CA611070	CK204389	100	42	0	0	1	42	783	824	1e-12	78.7	634	825	FALSE	0.0662461	191
CA705561	CA705561	100	452	0	0	3	454	4	455	0	791	457	457	TRUE	0.989059	0
CA705561	CK206706	96.32	408	12	3	8	415	258	662	0	684	454	981	FALSE	0.898678	527
CA705561	CJ542530	96.66	389	10	3	27	415	626	241	0	656	454	626	FALSE	0.856828	172
CA705561	CK207002	93.87	408	21	4	8	415	253	656	1e-177	627	454	992	FALSE	0.898678	538
CA705561	CJ847148	97.01	368	8	3	48	415	605	241	4e-177	625	454	608	FALSE	0.810573	154
CA705561	CJ588062	95.79	380	13	3	36	415	669	293	1e-176	623	454	669	FALSE	0.837004	215
CA705561	CJ650611	96.96	362	8	3	54	415	1	359	9e-174	614	454	568	FALSE	0.797357	114
CA705561	BU101064	94.79	384	11	9	15	395	224	601	2e-170	603	454	605	FALSE	0.845815	151
CA705561	CJ834079	97.13	348	7	3	68	415	3	347	4e-167	592	454	636	FALSE	0.76652	182
CA705561	CA736539	97.05	339	10	0	8	346	355	17	7e-165	584	454	393	FALSE	0.746696	-61
BJ207387	BJ207387	100	636	0	0	1	636	1	636	0	1171	636	636	TRUE	1	0
BJ207387	BJ267820	99.67	609	1	1	28	636	2	609	0	1112	636	643	FALSE	0.957547	7
BJ207387	BJ245902	99.48	575	0	3	62	636	1	572	0	1042	636	605	FALSE	0.904088	-31
BJ207387	CD936791	98.14	592	8	3	47	636	36	626	0	1029	636	728	FALSE	0.930818	92
BJ207387	CD886738	98.75	558	4	3	2	558	18	573	0	990	636	573	FALSE	0.877358	-63
BJ207387	BJ268013	94.23	607	18	5	43	636	9	611	0	911	636	639	FALSE	0.954403	3
BJ207387	CD936763	93.14	627	27	6	22	636	13	635	0	905	636	656	FALSE	0.985849	20
BJ207387	CJ675562	97.99	497	8	2	2	497	122	617	0	874	636	617	FALSE	0.781447	-19
BJ207387	BJ269880	92.97	583	26	5	22	592	17	596	0	835	636	596	FALSE	0.916667	-40
BJ207387	BJ213943	99.73	368	0	1	269	636	2	368	0	673	636	495	FALSE	0.578616	-141
BF428736	BF428736	100	477	0	0	1	477	1	477	0	881	477	477	TRUE	1	0
BF428736	CD931593	86.61	366	35	9	20	381	115	470	5e-107	392	477	648	FALSE	0.767296	171
BF428736	CD928444	86.61	366	35	9	20	381	222	577	5e-107	392	477	595	FALSE	0.767296	118
BF428736	BQ239490	86.61	366	35	9	20	381	229	584	5e-107	392	477	644	FALSE	0.767296	167
BF428736	CJ674137	86.07	366	37	9	20	381	32	387	1e-103	381	477	695	FALSE	0.767296	218
BF428736	CJ672641	86.07	366	37	9	20	381	114	469	1e-103	381	477	638	FALSE	0.767296	161
BF428736	BJ267697	88.09	319	26	7	66	381	20	329	8e-100	368	477	658	FALSE	0.668763	181
BF428736	CD939721	85.25	366	40	9	20	381	88	443	1e-98	364	477	704	FALSE	0.767296	227
BF428736	CD935944	85.25	366	40	9	20	381	214	569	1e-98	364	477	692	FALSE	0.767296	215
BF428736	CD935885	85.25	366	40	9	20	381	218	573	1e-98	364	477	694	FALSE	0.767296	217
TC451083	BJ317865	100	675	0	0	455	1129	675	1	0	1247	1129	675	FALSE	0.597874	-454
TC451083	BJ312376	100	666	0	0	1	666	1	666	0	1230	1129	666	FALSE	0.589903	-463
TC451083	BJ313983	94.29	595	23	3	524	1115	587	1	0	900	1129	587	FALSE	0.527015	-542
TC451083	FR856446	82.8	250	38	5	657	905	447	202	8e-55	219	1129	492	FALSE	0.221435	-637
TC451083	FR855259	82.8	250	38	5	657	905	447	202	8e-55	219	1129	468	FALSE	0.221435	-661
TC451083	FR854779	82.8	250	38	5	657	905	447	202	8e-55	219	1129	485	FALSE	0.221435	-644
TC451083	FR856466	82.66	248	38	5	659	905	445	202	1e-53	215	1129	445	FALSE	0.219663	-684
TC451083	FR855738	82.98	235	35	5	672	905	7	237	2e-51	207	1129	438	FALSE	0.208149	-691
TC451083	FR855061	84.56	149	20	3	757	905	347	202	1e-32	145	1129	366	FALSE	0.131975	-763
CJ675562	CJ675562	100	617	0	0	1	617	1	617	0	1114	617	617	TRUE	1	0
CJ675562	CD886738	97.81	502	11	0	116	617	12	513	0	880	617	573	FALSE	0.813614	-44
CJ675562	BJ207387	97.99	497	8	2	122	617	2	497	0	874	617	636	FALSE	0.805511	19
CJ675562	BJ267820	98.09	471	8	1	147	617	2	471	0	832	617	643	FALSE	0.763371	26
CJ675562	BJ245902	97.94	436	7	2	182	617	1	434	0	765	617	605	FALSE	0.706645	-12
CJ675562	CD936791	96.47	453	15	1	166	617	36	488	0	758	617	728	FALSE	0.734198	111
CJ675562	CJ661250	89.4	547	34	8	1	524	106	651	0	682	617	677	FALSE	0.886548	60
CJ675562	CD936763	91.04	502	32	5	127	617	1	500	0	678	617	656	FALSE	0.813614	39
CJ675562	BJ269880	91.6	488	30	3	141	617	17	504	0	676	617	596	FALSE	0.790924	-21
CJ675562	BJ268013	92.52	468	23	2	162	617	9	476	0	671	617	639	FALSE	0.758509	22
CJ659423	CJ659423	100	807	0	0	1	807	16	822	0	1447	825	825	TRUE	0.978182	0
CJ659423	CJ907307	91.84	196	13	2	1	196	255	447	2e-70	270	810	728	FALSE	0.241975	-82
CJ659423	CJ907018	91.84	196	13	2	1	196	251	443	2e-70	270	810	696	FALSE	0.241975	-114
CJ659423	BJ211633	91.84	196	13	2	1	196	322	514	2e-70	270	810	589	FALSE	0.241975	-221
CJ659423	BM134433	91.67	144	11	1	664	807	1	143	8e-55	219	810	153	FALSE	0.177778	-657
CJ659423	BJ266380	94.34	53	3	0	144	196	377	325	1e-13	82.4	810	618	FALSE	0.0654321	-192
CJ659423	CJ548850	93.75	48	3	0	149	196	765	718	7e-11	73.1	810	765	FALSE	0.0592593	-45
BJ301830	BJ301830	100	643	0	0	1	643	1	643	0	1188	643	643	TRUE	1	0
CJ506974	CJ506974	100	818	0	0	1	818	1	818	0	1496	818	818	TRUE	1	0
CJ506974	HX093328	99.84	637	1	0	56	692	1	637	0	1173	818	637	FALSE	0.778729	-181
CJ506974	HX093327	99.84	632	1	0	64	695	1	632	0	1164	818	632	FALSE	0.772616	-186
CJ506974	BJ275112	92.79	666	30	13	1	650	67	730	0	948	818	730	FALSE	0.814181	-88
CJ506974	BJ308503	98.22	505	9	0	139	643	196	700	0	883	818	700	FALSE	0.617359	-118
CJ506974	BJ308503	92.23	103	7	1	1	103	18	119	1e-32	145	818	700	FALSE	0.125917	-118
CJ506974	BJ308503	94.03	67	4	0	36	102	129	195	9e-20	102	818	700	FALSE	0.0819071	-118
CJ506974	CD876672	92.04	578	28	13	1	562	57	632	0	797	818	632	FALSE	0.706601	-186
CJ506974	HX093297	97.76	446	6	4	375	818	643	200	0	773	818	643	FALSE	0.545232	-175
CJ506974	HX093297	87.38	206	24	2	596	800	353	149	5e-62	243	818	643	FALSE	0.251834	-175
CJ506974	HX093297	87.5	136	17	0	596	731	284	149	5e-37	159	818	643	FALSE	0.166259	-175
CJ506974	HX093296	97.64	424	6	4	397	818	621	200	0	732	818	621	FALSE	0.518337	-197
CJ506974	HX093296	87.38	206	24	2	596	800	353	149	5e-62	243	818	621	FALSE	0.251834	-197
CJ506974	HX093296	87.5	136	17	0	596	731	284	149	5e-37	159	818	621	FALSE	0.166259	-197
CJ506974	CD937201	97.81	366	8	0	139	504	227	592	2e-179	632	818	594	FALSE	0.447433	-224
CJ506974	CD937201	92.23	103	7	1	1	103	49	150	1e-32	145	818	594	FALSE	0.125917	-224
CJ506974	CD937201	92.54	67	5	0	36	102	160	226	4e-18	97.1	818	594	FALSE	0.0819071	-224
CJ506974	BJ302659	91.56	225	16	3	596	818	703	480	1e-83	315	818	703	FALSE	0.275061	-115
CJ506974	BJ302659	86.29	197	25	2	596	791	633	438	8e-55	219	818	703	FALSE	0.240831	-115
CJ506974	BJ302659	86.05	129	18	0	596	724	564	436	2e-31	141	818	703	FALSE	0.157702	-115
TC418018	BJ255824	99.82	555	0	1	58	612	1	554	0	1018	612	564	FALSE	0.906863	-48
TC418018	BJ310974	100	540	0	0	1	540	540	1	0	998	612	540	FALSE	0.882353	-72
TC418018	BJ261354	100	478	0	0	58	535	478	1	0	883	612	478	FALSE	0.781046	-134
TC418018	BE516151	93.78	209	12	1	401	609	500	293	4e-83	313	612	500	FALSE	0.341503	-112
TC418018	CJ543979	81.16	345	46	8	130	457	611	269	5e-67	259	612	614	FALSE	0.563725	2
TC418018	BQ171206	84.27	248	33	2	113	354	465	218	2e-60	237	612	467	FALSE	0.405229	-145
TC418018	CA637653	87.31	197	23	1	196	392	1	195	2e-56	224	612	474	FALSE	0.321895	-138
AL824955	AL824955	100	383	0	0	1	383	1	383	0	708	383	383	TRUE	1	0
AL824955	HX021051	100	42	0	0	342	383	1	42	1e-12	78.7	383	328	FALSE	0.109661	-55
TC412762	BJ307640	99.38	648	0	4	1	648	644	1	0	1171	697	644	FALSE	0.929699	-53
TC412762	BJ312157	100	571	0	0	127	697	571	1	0	1051	697	571	FALSE	0.819225	-126
TC412762	BJ253084	87.79	680	42	19	5	677	648	3	0	760	697	658	FALSE	0.97561	-39
CA498919	CA498919	100	632	0	0	1	632	1	632	0	1168	632	632	TRUE	1	0
TC385973	CJ551811	100	847	0	0	1	847	847	1	0	1565	897	862	FALSE	0.944259	-35
TC385973	BQ162002	100	716	0	0	182	897	738	23	0	1323	897	738	FALSE	0.798216	-159
TC385973	CJ548850	78.86	757	99	38	63	810	718	14	6e-126	455	897	765	FALSE	0.843924	-132
TC385973	CJ918787	77.38	703	98	38	117	810	706	56	1e-98	364	897	712	FALSE	0.783724	-185
TC385973	CJ919086	77.24	703	99	38	117	810	706	56	5e-97	359	897	706	FALSE	0.783724	-191
TC385973	BJ219103	76.24	564	79	36	256	810	569	52	1e-63	248	897	569	FALSE	0.628763	-328
TC385973	CA637841	81.36	236	34	6	362	593	28	257	3e-44	183	897	550	FALSE	0.263099	-347
TC436842	CJ513861	99.72	705	0	2	1	705	703	1	0	1282	782	717	FALSE	0.901535	-65
TC436842	BQ172046	100	437	0	0	346	782	458	22	0	808	782	458	FALSE	0.558824	-324
TC433100	BJ207548	99.19	617	5	0	98	714	13	629	0	1112	714	629	FALSE	0.864146	-85
TC433100	CA498940	97.31	520	14	0	1	520	17	536	0	883	714	536	FALSE	0.728291	-178
TC433100	BG263336	96.73	367	5	5	67	432	78	438	1e-171	606	714	438	FALSE	0.514006	-276
TC433100	BJ207505	97.98	248	3	2	98	343	1	248	7e-120	435	714	251	FALSE	0.347339	-463
TC433100	BJ269773	96.88	160	3	2	555	714	70	227	8e-70	268	714	547	FALSE	0.22409	-167
TC433100	BJ266880	95.73	164	2	5	555	714	46	208	5e-67	259	714	585	FALSE	0.229692	-129
TC461032	CN011220	100	743	0	0	59	801	13	755	0	1373	1035	755	FALSE	0.717874	-280
TC461032	CJ571885	91.73	834	38	9	175	982	829	1	0	1129	1035	832	FALSE	0.805797	-203
TC461032	CD453926	100	582	0	0	454	1035	618	37	0	1075	1035	618	FALSE	0.562319	-417
TC461032	CJ553524	93.14	714	43	3	175	888	744	37	0	1068	1035	785	FALSE	0.689855	-250
TC461032	BJ214612	95.21	606	23	3	283	888	670	71	0	953	1035	670	FALSE	0.585507	-365
TC461032	BE606476	100	515	0	0	1	515	1	515	0	952	1035	515	FALSE	0.497585	-520
TC461032	CD888225	94.94	573	27	1	306	878	694	124	0	896	1035	696	FALSE	0.553623	-339
TC461032	CJ678718	94.63	484	23	3	1	481	300	783	0	747	1035	783	FALSE	0.467633	-252
TC461032	AL808392	98.94	379	3	1	1	378	69	447	0	676	1035	447	FALSE	0.366184	-588
TC461032	CJ661052	93.2	397	26	1	1	396	300	696	1e-167	593	1035	698	FALSE	0.383575	-337
BJ308496	BJ308496	100	670	0	0	1	670	1	670	0	1234	670	670	TRUE	1	0
BJ308496	BJ272659	94.8	481	24	1	1	481	15	494	0	749	670	731	FALSE	0.71791	61
BJ308496	BJ272659	100	40	0	0	571	610	494	533	2e-11	75	670	731	FALSE	0.0597015	61
BJ308496	HE862894	94.49	399	22	0	14	412	405	7	2e-174	616	670	407	FALSE	0.595522	-263
BJ308496	CJ680523	95.27	275	13	0	150	424	276	2	6e-121	438	670	276	FALSE	0.410448	-394
BJ308496	BQ905459	100	218	0	0	249	466	1	218	2e-110	403	670	309	FALSE	0.325373	-361
BJ308496	BQ905459	100	40	0	0	571	610	218	257	2e-11	75	670	309	FALSE	0.0597015	-361
BJ308496	BJ267713	95.26	190	9	0	292	481	691	502	8e-80	302	670	691	FALSE	0.283582	21
BJ308496	BJ267713	100	40	0	0	571	610	502	463	2e-11	75	670	691	FALSE	0.0597015	21
BJ308496	BJ275963	91.24	194	16	1	132	324	1	194	3e-74	283	670	194	FALSE	0.289552	-476
BJ308496	CA502206	94.29	140	8	0	342	481	625	486	1e-53	215	670	625	FALSE	0.208955	-45
BJ308496	CA502206	100	40	0	0	571	610	486	447	2e-11	75	670	625	FALSE	0.0597015	-45
BJ308496	CJ573742	97.53	81	2	0	401	481	4	84	7e-31	139	670	303	FALSE	0.120896	-367
BJ308496	CJ573742	100	40	0	0	571	610	84	123	2e-11	75	670	303	FALSE	0.0597015	-367
BJ308496	HX191609	100	65	0	0	606	670	590	526	2e-25	121	670	725	FALSE	0.0970149	55
TC424084	BJ214821	99.55	669	2	1	1	668	669	1	0	1218	684	669	FALSE	0.97807	-15
TC424084	BQ171214	99.56	452	2	0	190	641	480	29	0	824	684	480	FALSE	0.660819	-204
TC424084	BJ214826	92.66	572	25	4	92	656	563	2	0	809	684	629	FALSE	0.836257	-55
TC424084	BJ207552	95.02	201	10	0	92	292	467	667	3e-84	316	684	668	FALSE	0.29386	-16
TC424084	BJ269552	100	141	0	0	544	684	1	141	1e-67	261	684	151	FALSE	0.20614	-533
TC424084	BJ274506	97.08	137	0	4	523	655	137	1	1e-57	228	684	138	FALSE	0.200292	-546
CA730721	CA730721	100	641	0	0	1	641	1	641	0	1166	643	643	TRUE	0.99689	0
CA730721	CA727785	89.33	581	44	10	33	598	9	586	0	719	643	604	FALSE	0.903577	-39
CA730721	CJ672835	89.45	512	39	8	26	522	6	517	0	638	643	517	FALSE	0.796267	-126
CA730721	BJ304943	89.48	504	38	8	39	527	1	504	1e-176	623	643	524	FALSE	0.783826	-119
CA730721	HX250926	85.05	301	26	9	195	478	1	299	6e-76	289	643	534	FALSE	0.468118	-109
CA730721	HX249977	85.05	301	26	9	195	478	1	299	6e-76	289	643	553	FALSE	0.468118	-90
CA730721	HX150938	86.4	250	31	2	345	594	1	247	5e-72	276	643	247	FALSE	0.388802	-396
CA730721	HX256565	85.58	215	31	0	300	514	1	215	5e-57	226	643	508	FALSE	0.33437	-135
TC415560	BJ267432	98.93	563	5	1	187	749	562	1	0	1005	749	562	FALSE	0.751669	-187
TC415560	BJ267916	99.25	534	3	1	178	711	547	15	0	963	749	556	FALSE	0.712951	-193
TC415560	BJ272384	99.8	505	1	0	1	505	1	505	0	924	749	505	FALSE	0.674232	-244
TC415560	BJ272851	97.85	511	5	6	201	711	1	505	0	881	749	519	FALSE	0.682243	-230
TC426595	CJ558711	99.65	867	0	3	712	1578	864	1	0	1581	1578	864	FALSE	0.54943	-714
TC426595	CJ665985	100	801	0	0	1	801	1	801	0	1480	1578	801	FALSE	0.507605	-777
TC426595	CJ963830	97.78	451	10	0	1100	1550	457	7	0	797	1578	457	FALSE	0.285805	-1121
TC426595	CJ681072	91.13	564	25	15	1032	1575	1	559	0	741	1578	568	FALSE	0.357414	-1010
TC426595	CJ574309	91.23	536	23	14	1021	1537	531	1	0	708	1578	531	FALSE	0.33967	-1047
TC426595	BJ310957	93.99	466	16	7	1114	1578	457	3	0	695	1578	626	FALSE	0.295311	-952
TC426595	BJ304547	97.99	199	4	0	916	1114	23	221	4e-93	346	1578	612	FALSE	0.126109	-966
TC426595	CJ574319	97.14	140	4	0	1021	1160	141	2	6e-61	239	1578	141	FALSE	0.0887199	-1437
CJ543979	CJ543979	100	614	0	0	1	614	1	614	0	1134	614	614	TRUE	1	0
CJ543979	CJ686886	84.85	515	39	16	114	614	610	121	3e-134	483	614	811	FALSE	0.838762	197
CJ543979	CA637653	87.91	364	25	12	173	531	358	9	3e-114	416	614	474	FALSE	0.592834	-140
CJ543979	BQ171206	83.98	462	37	14	165	614	15	451	5e-112	409	614	467	FALSE	0.752443	-147
CJ543979	BJ211211	92.16	204	9	2	134	335	200	2	1e-73	281	614	210	FALSE	0.332248	-404
CJ543979	BJ310974	81.16	345	46	8	269	611	84	411	5e-67	259	614	540	FALSE	0.561889	-74
CJ543979	BJ261354	81.16	345	46	8	269	611	79	406	5e-67	259	614	478	FALSE	0.561889	-136
CJ543979	BJ255824	81.16	345	46	8	269	611	399	72	5e-67	259	614	564	FALSE	0.561889	-50
CJ543979	BJ218588	90	160	7	4	178	335	1	153	1e-48	198	614	154	FALSE	0.260586	-460
CJ543979	CD886924	100	35	0	0	580	614	490	456	1e-08	65.8	614	490	FALSE	0.0570033	-124
BM134518	BM134518	100	467	0	0	1	467	1	467	0	863	467	467	TRUE	1	0
TC407107	CJ844265	99.82	558	0	1	28	584	558	1	0	1024	584	558	FALSE	0.955479	-26
TC407107	CJ843942	100	546	0	0	38	583	546	1	0	1009	584	546	FALSE	0.934932	-38
TC407107	CJ957324	100	528	0	0	57	584	540	13	0	976	584	540	FALSE	0.90411	-44
TC407107	HX136014	100	521	0	0	64	584	531	11	0	963	584	531	FALSE	0.892123	-53
TC407107	CJ945351	100	510	0	0	75	584	1	510	0	942	584	571	FALSE	0.873288	-13
TC407107	CJ831082	99.8	502	1	0	1	502	1	502	0	924	584	502	FALSE	0.859589	-82
TC407107	HX135988	100	486	0	0	99	584	1	486	0	898	584	547	FALSE	0.832192	-37
TC407107	CJ831405	99.78	460	1	0	13	472	1	460	0	845	584	460	FALSE	0.787671	-124
TC407107	HX180682	91.6	595	33	5	1	584	645	57	0	806	584	751	FALSE	1.01884	167
TC407107	HX149909	90.79	554	39	6	32	584	556	14	0	730	584	556	FALSE	0.94863	-28
TC413520	BJ271989	99.67	598	0	2	345	941	597	1	0	1092	941	597	FALSE	0.635494	-344
TC413520	BJ266880	99.32	586	1	3	12	595	1	585	0	1055	941	585	FALSE	0.622742	-356
TC413520	BJ269773	99.26	538	0	3	1	538	14	547	0	965	941	547	FALSE	0.571732	-394
TC413520	BJ207552	97.67	472	9	2	377	848	2	471	0	809	941	668	FALSE	0.501594	-273
TC413520	BJ274740	97.55	367	9	0	534	900	367	1	0	645	941	372	FALSE	0.390011	-569
TC413520	BJ207548	96.91	162	2	3	57	217	470	629	8e-70	268	941	629	FALSE	0.172157	-312
TC413520	CA600285	97.78	90	1	1	260	349	12	100	2e-35	154	941	638	FALSE	0.0956429	-303
TC413520	BJ214826	98.59	71	1	0	778	848	629	559	5e-27	126	941	629	FALSE	0.0754516	-312
TC447138	BQ238986	98.45	646	9	1	221	866	16	660	0	1136	1006	660	FALSE	0.642147	-346
TC447138	BQ608620	98.18	548	10	0	1	548	552	5	0	961	1006	552	FALSE	0.544732	-454
TC447138	CD895947	93.63	565	19	7	311	861	12	573	0	828	1006	573	FALSE	0.56163	-433
TC447138	BQ236075	100	312	0	0	695	1006	312	1	1e-162	577	1006	312	FALSE	0.310139	-694
BG263336	BG263336	100	438	0	0	1	438	1	438	0	806	438	438	TRUE	1	0
BG263336	BJ207548	99.71	345	1	0	94	438	3	347	7e-180	634	438	629	FALSE	0.787671	191
BG263336	CA498940	93.46	367	17	5	78	438	83	448	2e-151	540	438	536	FALSE	0.8379	98
BG263336	BJ207505	97.58	248	4	2	104	349	1	248	1e-118	431	438	251	FALSE	0.56621	-187
BF429174	BF429174	100	567	0	0	1	567	1	567	0	1044	567	567	TRUE	1	0
BF429174	BE498443	73.3	367	85	9	196	552	76	439	2e-26	124	567	599	FALSE	0.647266	32
BF429174	HX250926	75.21	234	52	3	196	423	265	498	7e-21	106	567	534	FALSE	0.412698	-33
BF429174	HX249977	75.21	234	52	3	196	423	265	498	7e-21	106	567	553	FALSE	0.412698	-14
TC397065	BJ217029	99.85	662	0	1	36	696	662	1	0	1216	713	662	FALSE	0.928471	-51
TC397065	BJ209588	100	637	0	0	1	637	1	637	0	1173	713	637	FALSE	0.893408	-76
TC397065	BJ321952	99.75	398	0	1	298	694	398	1	0	728	713	399	FALSE	0.558205	-314
TC397065	BJ316433	100	363	0	0	304	666	1	363	0	671	713	363	FALSE	0.509116	-350
TC397065	BJ212838	99.36	314	0	2	402	713	2	315	7e-160	568	713	328	FALSE	0.440393	-385
TC397065	BJ220313	99.67	299	0	1	402	700	298	1	3e-153	545	713	299	FALSE	0.419355	-414
TC443581	CD374012	100	594	0	0	149	742	618	25	0	1098	742	618	FALSE	0.800539	-124
TC443581	CD936383	93.26	564	34	3	150	712	609	49	0	832	742	611	FALSE	0.760108	-131
TC443581	BM135613	99.77	437	1	0	1	437	1	437	0	804	742	437	FALSE	0.588949	-305
TC443581	CD888225	83.81	420	55	10	63	480	619	211	2e-105	387	742	696	FALSE	0.566038	-46
TC443581	CJ571885	79.86	571	77	24	63	619	622	76	3e-104	383	742	832	FALSE	0.769542	90
TC443581	BJ214612	79.86	571	77	24	63	619	572	26	3e-104	383	742	670	FALSE	0.769542	-72
TC443581	CJ553524	80.11	553	76	23	63	601	538	6	1e-103	381	742	785	FALSE	0.745283	43
TC443581	CN011220	83.37	421	57	10	63	481	335	744	1e-102	377	742	755	FALSE	0.567385	13
TC443581	CD453926	84.43	334	48	4	150	481	613	282	5e-87	326	742	618	FALSE	0.450135	-124
TC443581	AL829387	78.73	315	48	14	260	563	5	311	5e-47	193	742	328	FALSE	0.424528	-414
CD936383	CD936383	100	611	0	0	1	611	1	611	0	1122	611	611	TRUE	1	0
CD936383	CD374012	93.26	564	34	3	49	609	55	617	0	832	611	618	FALSE	0.923077	7
CD936383	BM135613	93.77	289	16	2	322	609	437	150	6e-121	438	611	437	FALSE	0.472995	-174
CD936383	CJ571885	80.75	483	68	16	142	611	76	546	6e-96	355	611	832	FALSE	0.790507	221
CD936383	BJ214612	80.75	483	68	16	142	611	26	496	6e-96	355	611	670	FALSE	0.790507	59
CD936383	CJ553524	81.22	458	65	15	167	611	13	462	8e-95	351	611	785	FALSE	0.749591	174
CD936383	CD453926	82.38	403	52	14	224	611	217	615	8e-90	335	611	618	FALSE	0.659574	7
CD936383	CD888225	82.29	401	54	13	224	611	147	543	3e-89	333	611	696	FALSE	0.656301	85
CD936383	CN011220	84.32	338	45	7	278	611	744	411	5e-87	326	611	755	FALSE	0.553191	144
CD936383	AL829387	79.38	325	50	12	186	499	323	5	1e-53	215	611	328	FALSE	0.531915	-283
CA657561	CA657561	100	365	0	0	1	365	1	365	0	638	395	395	TRUE	0.924051	0
CA657561	DY761280	89.84	364	16	21	1	364	500	158	3e-128	462	368	910	FALSE	0.98913	542
CA657561	DY761278	89.84	364	16	21	1	364	739	1081	3e-128	462	368	1238	FALSE	0.98913	870
CA657561	CA606409	89.6	327	12	22	23	344	4	313	1e-112	411	368	317	FALSE	0.888587	-51
TC439208	CD452960	100	683	0	0	264	946	701	19	0	1262	946	701	FALSE	0.721987	-245
TC439208	BE446121	100	589	0	0	1	589	15	603	0	1088	946	603	FALSE	0.622622	-343
TC439208	CJ891563	93.17	732	48	2	38	769	1	730	0	1074	946	730	FALSE	0.773784	-216
TC439208	CJ879819	93.74	639	39	1	301	939	666	29	0	959	946	669	FALSE	0.675476	-277
TC439208	BJ313907	93.72	637	38	2	34	670	1	635	0	953	946	636	FALSE	0.673362	-310
TC439208	BJ313929	93.72	589	35	2	35	623	1	587	0	881	946	589	FALSE	0.622622	-357
TC439208	BQ483088	93.24	518	34	1	144	660	1	518	0	761	946	586	FALSE	0.547569	-360
TC439208	CV767473	88.49	608	39	16	334	939	851	273	0	708	946	853	FALSE	0.642706	-93
TC439208	CV773493	87.96	598	38	19	344	939	837	272	0	675	946	837	FALSE	0.632135	-109
TC439208	CD897579	92.01	463	33	4	1	461	584	124	0	647	946	591	FALSE	0.489429	-355
BF484636	BF484636	100	619	0	0	1	619	1	619	0	1144	619	619	TRUE	1	0
BF484636	HX150938	100	114	0	0	1	114	134	247	1e-52	211	619	247	FALSE	0.184168	-372
BF484636	CA727785	96.52	115	4	0	7	121	475	589	2e-46	191	619	604	FALSE	0.185784	-15
BF484636	BJ304943	95.31	64	3	0	7	70	461	524	9e-20	102	619	524	FALSE	0.103393	-95
TC450730	CD931600	99.46	555	3	0	281	835	555	1	0	1009	835	555	FALSE	0.664671	-280
TC450730	CD931601	99.81	524	1	0	1	524	1	524	0	961	835	524	FALSE	0.627545	-311
TC450730	BQ487407	80.94	320	48	9	197	511	133	444	2e-61	241	835	444	FALSE	0.383234	-391
TC450730	HX150965	90.99	111	10	0	197	307	32	142	3e-34	150	835	164	FALSE	0.132934	-671
DR741316	DR741316	100	1072	0	0	1	1072	25	1096	0	1980	1096	1096	TRUE	0.978102	0
DR741316	DR740387	91.82	1039	66	18	1	1028	29	1059	0	1430	1072	1073	FALSE	0.969216	1
DR741316	CD926158	91.28	654	43	14	329	980	12	653	0	880	1072	653	FALSE	0.610075	-419
DR741316	CJ637767	86.55	394	38	15	593	984	1	381	2e-115	420	1072	614	FALSE	0.367537	-458
DR741316	CD490528	88.48	243	15	7	558	800	740	511	1e-73	281	1072	768	FALSE	0.226679	-304
DR741316	CJ901622	82.03	295	38	15	692	984	1	282	2e-60	237	1072	621	FALSE	0.275187	-451
DR741316	BG606494	98.51	134	2	0	1	134	284	417	2e-60	237	1072	484	FALSE	0.125	-588
DR741316	HX061996	90	140	14	0	1	140	333	194	1e-43	182	1072	558	FALSE	0.130597	-514
DR741316	CD909851	90	140	14	0	1	140	335	474	1e-43	182	1072	605	FALSE	0.130597	-467
DR741316	BQ243082	90.37	135	13	0	1	135	364	230	1e-42	178	1072	428	FALSE	0.125933	-644
CD895947	CD895947	100	558	0	0	1	558	1	558	0	1031	573	573	TRUE	0.973822	0
CD895947	BQ238986	94.71	548	14	5	12	558	106	639	0	837	558	660	FALSE	0.982079	102
CD895947	BQ608620	95.45	242	10	1	12	252	242	1	6e-106	388	558	552	FALSE	0.433692	-6
CD895947	BQ236075	95.48	155	2	4	405	558	312	162	5e-62	243	558	312	FALSE	0.277778	-246
CO346773	CO346773	100	370	0	0	1	370	14	383	0	684	420	420	TRUE	0.880952	0
CO346773	CJ845127	94.01	367	21	1	4	370	384	19	5e-156	555	370	815	FALSE	0.991892	445
CO346773	CJ844810	94.01	367	21	1	4	370	383	18	5e-156	555	370	653	FALSE	0.991892	283
CO346773	HX173439	99.67	299	0	1	1	299	298	1	3e-153	545	370	375	FALSE	0.808108	5
CO346773	HX101878	96.89	322	10	0	46	367	1	322	2e-151	540	370	331	FALSE	0.87027	-39
CO346773	HX101908	96.63	297	10	0	4	300	297	1	1e-137	494	370	300	FALSE	0.802703	-70
CO346773	CJ831956	94.17	309	17	1	4	312	436	743	2e-130	470	370	745	FALSE	0.835135	375
CO346773	CJ832267	93.79	290	17	1	4	293	436	724	7e-120	435	370	724	FALSE	0.783784	354
CO346773	CJ797502	94.33	282	16	0	4	285	401	682	3e-119	433	370	691	FALSE	0.762162	321
CO346773	CJ810255	94.67	244	13	0	4	247	244	1	4e-103	379	370	580	FALSE	0.659459	210
BJ215953	BJ215953	100	667	0	0	1	667	1	667	0	1232	667	667	TRUE	1	0
CA677551	CA677551	100	501	0	0	1	501	1	501	0	878	517	517	TRUE	0.969052	0
CA677551	CV773493	99.05	211	0	2	1	210	335	544	1e-102	377	505	837	FALSE	0.417822	332
CA677551	CV767473	99.05	211	0	2	1	210	337	546	1e-102	377	505	853	FALSE	0.417822	348
CA677551	AL817509	97.63	211	3	2	1	210	219	428	1e-98	364	505	436	FALSE	0.417822	-69
CA677551	CJ879819	96.77	186	5	1	3	187	94	279	5e-82	309	505	669	FALSE	0.368317	164
CA677551	CD452960	93.62	188	11	1	1	187	90	277	4e-73	279	505	701	FALSE	0.372277	196
CA677551	BQ483088	97.83	92	0	2	120	210	586	496	2e-36	158	505	586	FALSE	0.182178	81
CA677551	CJ891563	95.12	82	3	1	107	187	730	649	1e-27	128	505	730	FALSE	0.162376	225
CJ951884	CJ951884	100	186	0	0	1	186	1	186	5e-87	326	186	186	TRUE	1	0
CA704687	CA704687	100	474	0	0	1	474	1	474	0	865	474	474	TRUE	1	0
CA704687	HX192754	97.44	430	8	3	46	474	1	428	0	736	474	770	FALSE	0.907173	296
CA704687	HE862707	95.47	397	17	1	44	440	19	414	7e-180	634	474	775	FALSE	0.837553	301
CA704687	CV973401	93.43	335	19	3	101	434	2	334	1e-137	494	474	408	FALSE	0.706751	-66
TC398371	CJ902974	99.45	731	3	1	31	761	1	730	0	1327	1034	730	FALSE	0.706963	-304
TC398371	CJ889439	97.13	731	16	3	270	999	727	1	0	1230	1034	727	FALSE	0.706963	-307
TC398371	CJ877757	100	640	0	0	1	640	1	640	0	1182	1034	640	FALSE	0.618956	-394
TC398371	CJ899759	100	559	0	0	86	644	1	559	0	1033	1034	559	FALSE	0.540619	-475
TC398371	CV780848	92.93	622	16	20	275	869	230	850	0	880	1034	901	FALSE	0.601547	-133
TC398371	CV780848	100	92	0	0	6	97	142	233	2e-40	171	1034	901	FALSE	0.0889749	-133
TC398371	CJ879516	99.33	446	3	0	589	1034	1	446	0	808	1034	456	FALSE	0.431335	-578
TC398371	CJ891245	99.04	418	3	1	587	1004	417	1	0	749	1034	433	FALSE	0.404255	-601
TC398371	CA633545	92.04	540	6	35	1	535	52	559	0	728	1034	710	FALSE	0.522244	-324
TC398371	CD904316	94.8	423	12	4	582	1003	422	9	0	651	1034	677	FALSE	0.409091	-357
TC398371	CD904316	95.67	254	2	4	291	542	675	429	3e-109	399	1034	677	FALSE	0.245648	-357
TC398371	CJ666674	90.64	203	15	2	802	1003	1	200	1e-72	278	1034	237	FALSE	0.196325	-797
CD886788	CD886788	100	561	0	0	1	561	1	561	0	1037	561	561	TRUE	1	0
CD886788	HX193027	100	439	0	0	123	561	1	439	0	811	561	781	FALSE	0.782531	220
CD886788	HX111884	89.68	349	36	0	213	561	148	496	3e-123	446	561	620	FALSE	0.622103	59
CD886788	HX111885	90.26	267	26	0	295	561	1	267	3e-94	350	561	382	FALSE	0.475936	-179
CD886788	CF133575	90.26	267	26	0	295	561	763	497	3e-94	350	561	763	FALSE	0.475936	202
CD886788	CO347959	91.19	227	20	0	335	561	434	208	5e-82	309	561	434	FALSE	0.404635	-127
CD886788	HX192999	100	158	0	0	404	561	730	573	5e-77	292	561	730	FALSE	0.28164	169
BE499604	BE499604	100	485	0	0	1	485	1	485	0	896	485	485	TRUE	1	0
BJ253084	BJ253084	100	658	0	0	1	658	1	658	0	1208	658	658	TRUE	1	0
BJ253084	BJ307640	88.84	645	36	13	32	648	4	640	0	760	658	644	FALSE	0.980243	-14
BJ253084	BJ312157	86.49	555	37	17	3	523	21	571	1e-162	577	658	571	FALSE	0.843465	-87
CV973401	CV973401	100	378	0	0	1	378	18	395	0	699	408	408	TRUE	0.926471	0
CV973401	HX192754	93.19	382	21	5	1	378	72	452	2e-156	556	378	770	FALSE	1.01058	392
CV973401	HE862707	93.48	322	19	2	1	321	92	412	1e-132	477	378	775	FALSE	0.851852	397
CV973401	CA704687	93.71	318	18	2	1	317	118	434	4e-132	475	378	474	FALSE	0.84127	96
CD881972	CD881972	100	693	0	0	1	693	17	709	0	1280	709	709	TRUE	0.977433	0
CD881972	BE446801	91.87	123	9	1	30	152	343	464	2e-40	171	693	509	FALSE	0.177489	-184
CD881972	BE443549	91.87	123	9	1	30	152	343	464	2e-40	171	693	567	FALSE	0.177489	-126
CD881972	CJ939444	82.29	96	17	0	566	661	659	564	9e-15	86.1	693	665	FALSE	0.138528	-28
CD881972	CJ927427	82.29	96	17	0	566	661	172	267	3e-14	84.2	693	570	FALSE	0.138528	-123
CD881972	DY761228	82.29	96	17	0	566	661	648	743	3e-14	84.2	693	1479	FALSE	0.138528	786
CD881972	DY761226	82.29	96	17	0	566	661	648	743	3e-14	84.2	693	1373	FALSE	0.138528	680
CD916568	CD916568	100	272	0	0	1	272	1	272	2e-140	503	272	272	TRUE	1	0
CA593240	CA593240	100	520	0	0	1	520	18	537	0	957	551	551	TRUE	0.943739	0
CA593240	HX171431	95.26	506	9	15	1	506	633	143	0	787	520	695	FALSE	0.973077	175
CA593240	BJ215774	93.32	449	15	15	58	506	627	194	0	649	520	627	FALSE	0.863462	107
CA593240	HX171406	100	293	0	0	1	293	459	751	4e-152	542	520	751	FALSE	0.563462	231
CA593240	CD901689	92.25	387	15	15	120	506	12	383	7e-150	534	520	481	FALSE	0.744231	-39
CA593240	CO345624	92.02	376	17	13	116	491	5	367	3e-144	516	520	367	FALSE	0.723077	-153
CA593240	CJ616803	90.08	353	20	15	154	506	438	101	7e-125	451	520	438	FALSE	0.678846	-82
CA593240	CJ532298	92.59	324	9	15	183	506	385	77	7e-125	451	520	385	FALSE	0.623077	-135
CA593240	HX248926	96.34	273	6	4	155	427	270	2	3e-123	446	520	270	FALSE	0.525	-250
CA593240	CJ640678	92.48	319	9	15	188	506	1	304	4e-122	442	520	439	FALSE	0.613462	-81
BQ609421	BQ609421	100	559	0	0	1	559	1	559	0	1029	560	560	TRUE	0.998214	0
BQ609421	CA704981	96.08	102	4	0	458	559	2	103	3e-39	167	560	471	FALSE	0.182143	-89
TC391840	CJ640188	99.85	669	1	0	170	838	1	669	0	1221	840	671	FALSE	0.796429	-169
TC391840	CJ806158	99.69	639	1	1	169	807	1	638	0	1170	840	638	FALSE	0.760714	-202
TC391840	CK198510	96.03	706	28	0	1	706	102	807	0	1151	840	816	FALSE	0.840476	-24
TC391840	CJ627975	99.46	559	3	0	280	838	2	560	0	1022	840	782	FALSE	0.665476	-58
TC391840	CJ779566	98.9	455	3	2	384	838	1	453	0	817	840	487	FALSE	0.541667	-353
TC391840	CJ779432	97.42	388	10	0	412	799	1	388	0	678	840	388	FALSE	0.461905	-452
TC391840	HX168185	82.88	333	48	7	138	467	150	476	2e-76	291	840	728	FALSE	0.396429	-112
TC391840	GH732889	82.88	333	48	7	138	467	187	513	2e-76	291	840	620	FALSE	0.396429	-220
TC391840	HX141400	81.68	333	52	8	138	467	154	480	8e-70	268	840	753	FALSE	0.396429	-87
TC391840	CJ921685	81.68	333	52	7	138	467	24	350	8e-70	268	840	754	FALSE	0.396429	-86
TC394215	CJ627975	99.36	782	5	0	1	782	1	782	0	1426	1308	782	FALSE	0.597859	-526
TC394215	CJ791396	99.13	690	4	2	587	1274	690	1	0	1214	1308	690	FALSE	0.527523	-618
TC394215	CJ531778	99.71	678	2	0	631	1308	678	1	0	1212	1308	678	FALSE	0.518349	-630
TC394215	CJ640188	99.28	559	4	0	2	560	111	669	0	1018	1308	671	FALSE	0.42737	-637
TC394215	CJ806158	99.81	528	1	0	2	529	111	638	0	972	1308	638	FALSE	0.40367	-670
TC394215	CJ779566	99.39	489	1	2	106	594	1	487	0	887	1308	487	FALSE	0.373853	-821
TC394215	HX184257	85.36	731	56	26	562	1282	4	693	0	723	1308	767	FALSE	0.558869	-541
TC394215	CJ779432	97.42	388	10	0	134	521	1	388	0	678	1308	388	FALSE	0.296636	-920
TC394215	BE518176	89.32	515	49	5	425	938	1	510	0	649	1308	519	FALSE	0.393731	-789
TC394215	CK198510	93.68	427	27	0	2	428	381	807	0	641	1308	816	FALSE	0.326453	-492
TC421197	CJ919373	99.84	616	0	1	206	821	615	1	0	1131	913	615	FALSE	0.674699	-298
TC421197	HX070097	99.84	608	0	1	212	819	607	1	0	1116	913	607	FALSE	0.665936	-306
TC421197	GH724803	100	556	0	0	1	556	16	571	0	1027	913	571	FALSE	0.608981	-342
TC421197	HX062599	94.46	668	29	5	142	802	720	54	0	1022	913	720	FALSE	0.731654	-193
TC421197	GH724504	99.02	512	4	1	47	557	512	1	0	917	913	512	FALSE	0.560789	-401
TC421197	CJ952623	100	460	0	0	454	913	1	460	0	850	913	470	FALSE	0.503834	-443
TC421197	CJ952323	100	460	0	0	454	913	1	460	0	850	913	470	FALSE	0.503834	-443
TC421197	CJ919659	94.38	480	26	1	328	806	480	1	0	774	913	480	FALSE	0.525739	-433
TC421197	DR740037	93.55	527	20	14	1	527	545	1057	0	773	913	1069	FALSE	0.577218	156
TC421197	CJ964698	99.76	419	0	1	454	871	419	1	0	767	913	419	FALSE	0.458927	-494
TC412407	CK162734	100	875	0	0	1	875	1	875	0	1602	875	1026	FALSE	1	151
TC412407	GH723290	99.81	521	1	0	225	745	22	542	0	957	875	542	FALSE	0.595429	-333
TC412407	CJ690357	98.71	310	4	0	551	860	1	310	5e-156	555	875	751	FALSE	0.354286	-124
TC412407	CJ874131	91.91	408	9	3	453	860	1	384	7e-155	551	875	568	FALSE	0.466286	-307
TC412407	CJ885947	97.45	314	5	2	547	860	725	415	2e-150	536	875	725	FALSE	0.358857	-150
TC412407	CD874931	96.31	325	12	0	19	343	230	554	7e-150	534	875	558	FALSE	0.371429	-317
TC412407	CJ583936	94.28	297	17	0	564	860	725	429	3e-134	483	875	725	FALSE	0.339429	-150
TC412407	CA501375	96.57	175	3	2	686	860	18	189	6e-76	289	875	585	FALSE	0.2	-290
TC412407	CJ690470	93.14	175	12	0	686	860	1	175	6e-71	272	875	204	FALSE	0.2	-671
TC412407	HX070097	84.77	256	27	6	510	756	440	188	4e-63	246	875	607	FALSE	0.292571	-268
CA618726	CA618726	100	533	0	0	1	533	1	533	0	952	533	533	TRUE	1	0
CA618726	CJ714777	91.79	390	24	8	1	382	246	635	1e-152	544	533	639	FALSE	0.731707	106
CA618726	HX255124	81.92	437	49	26	62	468	696	260	6e-96	355	533	696	FALSE	0.819887	163
CA618726	CJ610271	83.46	381	29	32	164	510	725	345	2e-91	340	533	725	FALSE	0.714822	192
CA618726	CK196746	81.24	421	60	16	23	430	447	861	3e-89	333	533	872	FALSE	0.789869	339
CA618726	CD864988	88.99	227	25	0	22	248	458	684	1e-73	281	533	695	FALSE	0.425891	162
CA618726	BJ279947	88.99	227	25	0	22	248	405	631	1e-73	281	533	634	FALSE	0.425891	101
CA714807	CA714807	100	429	0	0	1	429	1	429	0	785	432	432	TRUE	0.993056	0
CA502657	CA502657	100	633	0	0	1	633	1	633	0	1170	633	633	TRUE	1	0
CA502657	CD865039	87.39	238	29	1	327	564	118	354	6e-71	272	633	691	FALSE	0.375987	58
CA502657	CD872621	88.73	204	23	0	361	564	227	430	3e-64	250	633	693	FALSE	0.322275	60
CA502657	CD872523	88.73	204	23	0	361	564	694	491	3e-64	250	633	780	FALSE	0.322275	147
CA502657	CD872522	88.73	204	23	0	361	564	311	514	3e-64	250	633	696	FALSE	0.322275	63
CA502657	CK196746	87.62	210	26	0	368	577	453	662	1e-62	244	633	872	FALSE	0.331754	239
CA502657	HX255109	88.83	179	20	0	368	546	409	587	2e-55	220	633	599	FALSE	0.28278	-34
CA502657	CA650144	88.2	178	20	1	368	545	14	190	1e-52	211	633	481	FALSE	0.281201	-152
CA502657	AL826586	90.48	63	3	2	189	251	285	344	4e-13	80.5	633	391	FALSE	0.0995261	-242
TC430326	CD452898	100	691	0	0	136	826	712	22	0	1277	826	712	FALSE	0.836562	-114
TC430326	BE445401	100	536	0	0	1	536	1	536	0	990	826	536	FALSE	0.64891	-290
CA650144	CA650144	100	422	0	0	1	422	14	435	0	736	481	481	TRUE	0.877339	0
CA650144	HX182580	89.84	374	26	10	1	364	686	315	3e-134	483	422	709	FALSE	0.886256	287
CA650144	CK196746	90.22	368	19	15	1	358	453	813	3e-133	479	422	872	FALSE	0.872038	450
CA650144	HX255124	88.66	388	27	15	34	406	696	311	4e-132	475	422	696	FALSE	0.919431	274
CA650144	HX182553	91.21	307	18	7	1	300	397	701	7e-115	418	422	701	FALSE	0.727488	279
CA650144	CD871052	90.94	254	16	5	1	250	456	706	1e-93	348	422	709	FALSE	0.601896	287
CA650144	CA616874	88.73	284	18	10	1	274	240	519	4e-93	346	422	521	FALSE	0.672986	99
CA650144	CD864988	92.58	229	11	4	1	225	465	691	1e-87	327	422	695	FALSE	0.542654	273
CA650144	BJ279947	92.89	225	10	4	1	221	412	634	5e-87	326	422	634	FALSE	0.533175	212
CA650144	HX255109	99.44	178	0	1	1	177	409	586	6e-86	322	422	599	FALSE	0.421801	177
TC391977	CD871052	98.87	709	8	0	10	718	1	709	0	1271	718	709	FALSE	0.987465	-9
TC391977	CD864988	97.12	695	20	0	1	695	1	695	0	1173	718	695	FALSE	0.967967	-23
TC391977	HX182553	99.08	651	4	2	69	717	1	651	0	1168	718	701	FALSE	0.906685	-17
TC391977	BJ279947	97.32	634	17	0	54	687	1	634	0	1077	718	634	FALSE	0.883008	-84
TC391977	HX255109	95.49	599	27	0	57	655	1	599	0	957	718	599	FALSE	0.834262	-119
TC391977	CK196746	95.73	586	24	1	125	709	113	698	0	942	718	872	FALSE	0.816156	154
TC391977	CA616874	97.98	495	5	5	226	716	1	494	0	856	718	521	FALSE	0.689415	-197
TC391977	AL826586	98.21	391	6	1	6	395	1	391	0	682	718	391	FALSE	0.544568	-327
TC391977	BJ280100	93.77	401	23	2	85	484	14	413	7e-170	601	718	413	FALSE	0.558496	-305
TC391977	BJ280125	94.17	343	20	0	96	438	1	343	2e-146	523	718	343	FALSE	0.477716	-375
CA599399	CA599399	100	582	0	0	1	582	1	582	0	1042	597	597	TRUE	0.974874	0
CA599399	CA501565	90.91	561	31	5	32	582	3	553	0	752	582	631	FALSE	0.963918	49
CA599399	CA484056	90.83	447	20	7	19	454	1	437	2e-165	586	582	439	FALSE	0.768041	-143
CA599399	CA600416	90.56	413	29	5	171	582	12	415	1e-157	560	582	558	FALSE	0.709622	-24
CA599399	CA599925	88.62	123	7	2	12	127	461	583	4e-33	147	582	596	FALSE	0.21134	14
CA599399	CA599951	86.18	123	10	2	12	127	461	583	8e-30	135	582	591	FALSE	0.21134	9
TC429339	CA501565	99.84	618	0	1	1	618	1	617	0	1134	618	631	FALSE	1	13
TC429339	CA484056	98.59	427	4	2	3	428	14	439	0	756	618	439	FALSE	0.690939	-179
TC429339	CA599399	90.75	562	31	6	3	554	32	582	0	747	618	597	FALSE	0.909385	-21
TC429339	CA600416	92.47	478	26	4	141	618	12	479	0	680	618	558	FALSE	0.773463	-60
TC429339	CK207643	89.06	265	25	4	356	618	1003	741	5e-87	326	618	1123	FALSE	0.428803	505
BQ609595	BQ609595	100	589	0	0	1	589	1	589	0	1085	589	589	TRUE	1	0
BQ609595	CK203763	96.45	507	4	14	1	507	127	619	0	826	589	867	FALSE	0.860781	278
BQ609595	CK193295	96.45	507	4	14	1	507	131	623	0	826	589	809	FALSE	0.860781	220
BQ609595	CA729999	96.45	507	4	14	1	507	23	515	0	826	589	595	FALSE	0.860781	6
BQ609595	BQ609900	96.45	507	4	14	1	507	1	493	0	826	589	762	FALSE	0.860781	173
BQ609595	BJ312892	96.45	507	4	14	1	507	31	523	0	826	589	620	FALSE	0.860781	31
BQ609595	AW448518	96.45	507	4	14	1	507	1	493	0	826	589	762	FALSE	0.860781	173
BQ609595	CA729501	97.15	491	4	10	1	491	10	490	0	822	589	595	FALSE	0.833616	6
BQ609595	HX017711	99.3	426	2	1	15	440	1	425	0	771	589	425	FALSE	0.72326	-164
BQ609595	CD935418	95.11	491	14	10	1	491	13	493	0	767	589	693	FALSE	0.833616	104
TC436511	CK196746	99.74	767	1	1	45	811	106	871	0	1393	812	872	FALSE	0.944581	60
TC436511	HX182553	94.31	686	36	3	14	697	17	701	0	1048	812	701	FALSE	0.844828	-111
TC436511	HX255109	99.82	571	0	1	14	583	29	599	0	1048	812	599	FALSE	0.703202	-213
TC436511	CD864988	95.42	612	26	2	14	624	85	695	0	974	812	695	FALSE	0.753695	-117
TC436511	BJ279947	95.69	603	25	1	14	615	32	634	0	968	812	634	FALSE	0.742611	-178
TC436511	CD871052	94.39	624	33	2	14	636	76	698	0	963	812	709	FALSE	0.768473	-103
TC436511	CA616874	93.09	521	31	5	154	671	1	519	0	763	812	521	FALSE	0.641626	-291
TC436511	BJ280100	99.76	413	0	1	1	412	1	413	0	756	812	413	FALSE	0.508621	-399
TC436511	BJ280125	100	343	0	0	24	366	1	343	7e-180	634	812	343	FALSE	0.422414	-469
TC436511	HX182580	91.95	435	17	18	370	788	709	277	3e-168	595	812	709	FALSE	0.535714	-103
TC381552	HX146519	99.63	816	2	1	608	1423	818	4	0	1489	1423	818	FALSE	0.573436	-605
TC381552	CJ561416	99.38	813	3	2	612	1423	812	1	0	1474	1423	812	FALSE	0.571328	-611
TC381552	CJ854698	99.86	691	0	1	626	1316	1	690	0	1269	1423	693	FALSE	0.485594	-730
TC381552	CJ668635	99.28	691	5	0	1	691	1	691	0	1254	1423	691	FALSE	0.485594	-732
TC381552	CJ867434	100	676	0	0	596	1271	676	1	0	1249	1423	676	FALSE	0.475053	-747
TC381552	BJ230119	99.28	692	2	3	703	1394	689	1	0	1247	1423	689	FALSE	0.486297	-734
TC381552	CJ931453	94.73	664	32	2	749	1412	1	661	0	1033	1423	668	FALSE	0.46662	-755
TC381552	CJ943766	94.73	626	30	2	734	1359	623	1	0	970	1423	623	FALSE	0.439916	-800
TC381552	HX146493	99.8	512	1	0	1	512	199	710	0	942	1423	710	FALSE	0.359803	-713
TC381552	CV775642	89.71	748	56	18	555	1291	104	841	0	939	1423	841	FALSE	0.52565	-582
CA485701	CA485701	100	540	0	0	1	540	1	540	0	998	540	540	TRUE	1	0
TC440923	BJ240962	99.43	701	4	0	446	1146	701	1	0	1277	1146	701	FALSE	0.611693	-445
TC440923	BJ235747	99.49	593	0	3	1	593	1	590	0	1075	1146	590	FALSE	0.517452	-556
TC440923	CA727029	96.21	422	7	1	82	494	1	422	0	682	1146	422	FALSE	0.368237	-724
TC440923	BJ240992	98.46	324	5	0	779	1102	324	1	9e-164	580	1146	324	FALSE	0.282723	-822
TC440923	BQ166718	93.19	367	24	1	767	1132	387	21	6e-151	538	1146	387	FALSE	0.320244	-759
TC440923	BF473691	91.82	391	13	6	53	433	1	382	1e-147	527	1146	382	FALSE	0.341187	-764
TC440923	BQ609408	87.21	430	51	4	278	707	90	515	2e-135	486	1146	518	FALSE	0.375218	-628
CA600416	CA600416	100	499	0	0	1	499	26	524	0	922	558	558	TRUE	0.894265	0
CA600416	CA501565	93.29	477	23	3	1	468	155	631	0	695	499	631	FALSE	0.955912	132
CA600416	CA599399	90.98	399	26	5	1	390	185	582	3e-153	545	499	597	FALSE	0.799599	98
CA600416	CK207643	89.13	322	33	2	179	499	1016	696	3e-109	399	499	1123	FALSE	0.645291	624
CA600416	CA484056	88.89	270	17	6	1	259	167	434	6e-86	322	499	439	FALSE	0.541082	-60
CA618258	CA618258	100	573	0	0	1	573	1	573	0	1014	574	574	TRUE	0.998258	0
TC403377	CJ659035	98.66	746	10	0	108	853	3	748	0	1341	1026	748	FALSE	0.727096	-278
TC403377	CJ551406	99.86	692	1	0	335	1026	692	1	0	1275	1026	742	FALSE	0.674464	-284
TC403377	CK207771	92.97	868	45	8	172	1026	978	114	0	1253	1026	1100	FALSE	0.846004	74
TC403377	CA502087	100	673	0	0	1	673	26	698	0	1243	1026	698	FALSE	0.655945	-328
TC403377	CK207798	91.74	884	53	12	159	1026	991	112	0	1212	1026	1081	FALSE	0.861598	55
TC403377	CA502429	95.21	606	17	4	433	1026	20	625	0	948	1026	694	FALSE	0.590643	-332
CK162648	CK162648	100	1058	0	0	1	1058	1	1058	0	1903	1058	1058	TRUE	1	0
CK162648	CK161466	95.4	1044	29	19	8	1046	1	1030	0	1640	1058	1102	FALSE	0.986767	44
CK162648	CK194160	93.26	534	17	16	149	678	135	653	0	769	1058	846	FALSE	0.504726	-212
CK162648	HX163452	85.32	109	14	2	716	823	722	615	3e-24	117	1058	811	FALSE	0.103025	-247
CK162648	HX163426	85.32	109	14	2	716	823	535	642	3e-24	117	1058	696	FALSE	0.103025	-362
CK162648	BJ312512	84.47	103	14	2	712	813	512	613	2e-20	104	1058	615	FALSE	0.0973535	-443
CK162648	BJ281746	88.61	79	9	0	716	794	558	636	3e-19	100	1058	640	FALSE	0.0746692	-418
CK162648	BE498044	84	100	14	2	712	810	411	509	1e-18	99	1058	512	FALSE	0.094518	-546
CK162648	BJ312513	86.75	83	11	0	712	794	521	603	4e-18	97.1	1058	605	FALSE	0.0784499	-453
CK162648	BJ286852	89.33	75	6	2	750	823	674	601	1e-17	95.3	1058	674	FALSE	0.0708885	-384
TC418552	CA659375	98.38	554	5	4	1	552	1	552	0	965	556	554	FALSE	0.996403	-2
TC418552	CA659377	97.65	554	4	9	1	554	1	545	0	941	556	547	FALSE	0.996403	-9
TC418552	CK162472	92.77	512	15	22	1	490	40	551	0	721	556	1033	FALSE	0.920863	477
TC418552	BE419052	99.74	381	0	1	1	380	109	489	0	697	556	489	FALSE	0.685252	-67
TC418552	CA596123	98.94	376	4	0	1	376	182	557	0	680	556	600	FALSE	0.676259	44
TC418552	CD886755	93.7	460	16	11	1	448	126	584	0	676	556	591	FALSE	0.827338	35
TC418552	CJ858162	92.96	469	11	22	44	490	55	523	0	664	556	743	FALSE	0.843525	187
TC418552	CJ858485	92.75	469	12	22	44	490	50	518	0	660	556	730	FALSE	0.843525	174
TC418552	CD905818	92.74	441	20	12	47	475	12	452	1e-177	627	556	454	FALSE	0.793165	-102
TC418552	BQ245782	95.43	394	14	2	1	390	79	472	4e-177	625	556	474	FALSE	0.708633	-82
CV775206	CV775206	100	756	0	0	1	756	98	853	0	1397	853	853	TRUE	0.886284	0
CV775206	DR741839	96.42	642	9	14	1	642	11	638	0	1046	756	1053	FALSE	0.849206	297
CV775206	CV779721	95.71	652	15	13	1	652	92	730	0	1037	756	880	FALSE	0.862434	124
CV775206	CV762718	96.14	621	10	14	22	642	110	716	0	1002	756	836	FALSE	0.821429	80
CV775206	CK166472	95.03	624	14	15	19	642	88	694	0	965	756	1138	FALSE	0.825397	382
CV775206	CJ706065	95.49	599	14	12	27	625	3	588	0	959	756	739	FALSE	0.792328	-17
CV775206	CV775791	89.58	643	39	21	1	640	95	712	0	791	756	868	FALSE	0.850529	112
CV775206	BQ620697	91.45	585	27	16	30	611	12	576	0	782	756	593	FALSE	0.77381	-163
CV775206	HX063945	91.68	577	26	15	38	611	4	561	0	780	756	566	FALSE	0.763228	-190
CV775206	CJ706777	92.71	549	23	11	27	572	1	535	0	778	756	691	FALSE	0.72619	-65
TC389471	BJ283368	99.2	746	2	4	465	1210	742	1	0	1345	1219	742	FALSE	0.611977	-477
TC389471	CK200622	99.44	716	1	3	1	715	103	816	0	1299	1219	816	FALSE	0.587367	-403
TC389471	BJ278314	100	649	0	0	18	666	14	662	0	1199	1219	662	FALSE	0.532404	-557
TC389471	BQ161560	100	542	0	0	678	1219	560	19	0	1002	1219	560	FALSE	0.444627	-659
TC389471	BE442659	99.81	538	1	0	26	563	1	538	0	990	1219	538	FALSE	0.441345	-681
TC389471	CK200319	95.55	607	10	13	536	1133	734	136	0	955	1219	835	FALSE	0.497949	-384
TC389471	BE446513	99.62	523	2	0	41	563	1	523	0	955	1219	523	FALSE	0.42904	-696
TC389471	BE444761	100	410	0	0	25	434	1	410	0	758	1219	410	FALSE	0.336341	-809
TC415633	CV775791	99.74	775	1	1	1	775	95	868	0	1419	775	868	FALSE	1	93
TC415633	BQ620697	97.2	572	15	1	32	602	14	585	0	966	775	593	FALSE	0.738065	-182
TC415633	CJ706777	98.53	545	7	1	26	569	1	545	0	963	775	691	FALSE	0.703226	-84
TC415633	CK217048	96.42	586	18	3	12	595	79	663	0	963	775	1096	FALSE	0.756129	321
TC415633	HX063945	97.51	563	13	1	34	595	1	563	0	961	775	566	FALSE	0.726452	-209
TC415633	CJ706742	98.33	539	8	1	32	569	1	539	0	948	775	713	FALSE	0.695484	-62
TC415633	CJ704725	97.44	546	13	1	25	569	1	546	0	942	775	600	FALSE	0.704516	-175
TC415633	DR741839	91.72	616	37	8	1	605	11	623	0	843	775	1053	FALSE	0.794839	278
TC415633	CV779721	90.64	641	44	10	1	628	92	729	0	837	775	880	FALSE	0.827097	105
TC415633	CK166472	91.34	612	35	11	4	605	76	679	0	821	775	1138	FALSE	0.789677	363
TC387084	GH723507	97.48	753	8	5	1	752	1	743	0	1267	777	750	FALSE	0.969112	-27
TC387084	CK193354	96.36	741	13	5	41	777	98	828	0	1206	777	828	FALSE	0.953668	51
TC387084	GH722068	98.25	686	5	3	57	735	4	689	0	1195	777	689	FALSE	0.882883	-88
TC387084	GH728397	98.46	586	4	4	139	721	1	584	0	1027	777	584	FALSE	0.754183	-193
TC387084	CK199362	94.68	489	6	9	17	500	66	539	0	743	777	858	FALSE	0.629344	81
TC387084	BE446013	99.03	206	2	0	395	600	1	206	2e-100	370	777	445	FALSE	0.265122	-332
TC387084	BE446013	98.15	108	1	1	599	706	339	445	2e-45	187	777	445	FALSE	0.138996	-332
CV780191	CV780191	100	738	0	0	1	738	97	834	0	1360	834	834	TRUE	0.884892	0
CV780191	CV781809	94.15	633	20	17	12	627	184	816	0	950	738	951	FALSE	0.857724	213
CV780191	DR741839	90.66	728	36	11	12	736	37	735	0	941	738	1053	FALSE	0.98645	315
CV780191	CK166472	90.66	728	33	11	12	736	96	791	0	935	738	1138	FALSE	0.98645	400
CV780191	CV762718	90.26	729	38	12	12	737	115	813	0	922	738	836	FALSE	0.987805	98
CV780191	CV779721	88.96	734	47	14	12	738	118	824	0	878	738	880	FALSE	0.99458	142
CV780191	CJ706065	87.87	717	54	12	12	725	3	689	0	854	738	739	FALSE	0.971545	1
CV780191	CJ706777	86.75	717	57	19	12	725	1	682	0	802	738	691	FALSE	0.971545	-47
CV780191	CJ706742	86.73	716	56	20	23	735	6	685	0	798	738	713	FALSE	0.97019	-25
CV780191	CK217048	87.64	712	50	21	12	720	93	769	0	793	738	1096	FALSE	0.96477	358
TC379256	DR741839	99.41	1023	5	1	110	1132	32	1053	0	1853	1132	1053	FALSE	0.90371	-79
TC379256	CV762718	99.64	836	2	1	1	836	1	835	0	1526	1132	836	FALSE	0.738516	-296
TC379256	CK166472	98.12	744	10	2	113	856	94	833	0	1295	1132	1138	FALSE	0.657244	6
TC379256	CV779721	94.03	837	30	10	7	825	1	835	0	1251	1132	880	FALSE	0.739399	-252
TC379256	CJ600614	96.56	727	20	5	400	1122	805	80	0	1203	1132	805	FALSE	0.642226	-327
TC379256	CJ706065	94.32	739	40	2	115	853	3	739	0	1199	1132	739	FALSE	0.652827	-393
TC379256	CV775206	94.06	741	17	18	1	716	1	739	0	1099	1132	853	FALSE	0.654594	-279
TC379256	CV780191	90.14	842	43	15	3	814	2	833	0	1059	1132	834	FALSE	0.743816	-298
TC379256	CJ601356	90.22	736	60	10	402	1130	799	69	0	961	1132	799	FALSE	0.650177	-333
TC379256	CK217048	87.94	829	80	14	110	929	88	905	0	961	1132	1096	FALSE	0.732332	-36
CV781809	CV781809	100	922	0	0	30	951	30	951	0	1692	951	951	TRUE	0.969506	0
CV781809	CV780191	91.34	762	25	21	57	816	1	723	0	1005	951	834	FALSE	0.801262	-117
CV781809	CV775206	87.72	741	45	24	60	793	6	707	0	824	951	853	FALSE	0.77918	-98
CV781809	CV779721	89.51	677	32	17	64	736	4	645	0	822	951	880	FALSE	0.711882	-71
CV781809	CV775791	88.44	675	31	26	61	729	2	635	0	773	951	868	FALSE	0.709779	-83
CV781809	CV762718	87.33	679	34	16	61	733	6	638	0	732	951	836	FALSE	0.713985	-115
CV781809	DR741839	90.41	563	22	12	174	733	27	560	0	713	951	1053	FALSE	0.592008	102
CV781809	CK166472	90.71	549	23	9	176	721	88	611	0	708	951	1138	FALSE	0.577287	187
CV781809	CJ706065	91.26	515	17	9	184	695	3	492	0	678	951	739	FALSE	0.541535	-212
CV781809	DR733359	85.28	686	66	20	60	741	6	660	0	678	951	831	FALSE	0.721346	-120
TC386803	CK207771	99.43	1060	6	0	1	1060	1100	41	0	1921	1060	1100	FALSE	1	40
TC386803	CK207798	93.7	1047	53	11	23	1060	1081	39	0	1559	1060	1081	FALSE	0.987736	21
TC386803	CA502429	99.85	675	1	0	382	1056	20	694	0	1242	1060	694	FALSE	0.636792	-366
TC386803	CJ551406	95.17	704	22	4	284	987	692	1	0	1103	1060	742	FALSE	0.664151	-318
TC386803	CJ659035	92.09	683	50	4	123	802	67	748	0	979	1060	748	FALSE	0.64434	-312
TC386803	CA502087	91.85	503	37	4	123	622	197	698	0	701	1060	698	FALSE	0.474528	-362
TC404130	CJ789626	100	703	0	0	239	941	716	14	0	1299	941	716	FALSE	0.747078	-225
TC404130	CJ777722	99.84	625	1	0	175	799	1	625	0	1149	941	625	FALSE	0.664187	-316
TC404130	BJ259338	99.32	296	2	0	1	296	1	296	2e-145	520	941	296	FALSE	0.314559	-645
TC404130	BJ264227	95.8	119	5	0	685	803	119	1	1e-48	198	941	119	FALSE	0.126461	-822
TC369224	DR741808	98.66	1047	6	8	24	1069	22	1061	0	1849	1069	1096	FALSE	0.97942	27
TC369224	DR741502	97.47	1068	15	11	1	1066	1	1058	0	1812	1069	1131	FALSE	0.999065	62
TC369224	CV778291	97.65	723	14	3	24	745	106	826	0	1242	1069	835	FALSE	0.676333	-234
TC369224	CV765299	92.34	627	36	12	3	623	92	712	0	883	1069	777	FALSE	0.586529	-292
TC369224	HX060476	92.08	543	33	10	480	1021	541	8	0	756	1069	568	FALSE	0.507951	-501
TC369224	HX123989	93.83	486	24	6	480	965	480	1	0	726	1069	615	FALSE	0.45463	-454
TC369224	HX094820	95.26	443	18	3	480	922	446	7	0	699	1069	627	FALSE	0.414406	-442
TC369224	HX094820	94.07	118	7	0	338	455	627	510	4e-43	180	1069	627	FALSE	0.110384	-442
TC369224	CJ942263	95.26	443	18	3	480	922	442	3	0	699	1069	737	FALSE	0.414406	-332
TC369224	CJ942263	94.83	232	12	0	224	455	737	506	4e-98	363	1069	737	FALSE	0.217025	-332
TC369224	CA601201	94.31	439	17	8	480	918	48	478	0	665	1069	571	FALSE	0.410664	-498
TC369224	CJ941507	95.25	421	17	3	480	900	418	1	0	664	1069	784	FALSE	0.393826	-285
TC369224	CJ941507	95.21	292	14	0	164	455	773	482	3e-128	462	1069	784	FALSE	0.273152	-285
TC461943	CA595706	99.66	589	0	2	59	647	1	587	0	1057	671	611	FALSE	0.877794	-60
TC461943	CF182130	90.57	562	31	11	92	647	5	550	0	734	671	799	FALSE	0.837556	128
TC461943	BE488570	90.65	492	22	13	91	576	1	474	7e-180	634	671	474	FALSE	0.733234	-197
TC461943	BE489147	90.07	433	19	13	91	517	1	415	2e-151	540	671	416	FALSE	0.645306	-255
TC461943	BE489585	90	430	20	12	81	504	1	413	7e-150	534	671	413	FALSE	0.640835	-258
TC461943	BE516953	97.06	170	5	0	105	274	196	365	6e-76	289	671	365	FALSE	0.253353	-306
TC461943	CJ840114	99.09	110	0	1	1	110	1	109	4e-48	196	671	123	FALSE	0.163934	-548
TC461943	CJ520329	98.48	66	0	1	1	66	7	71	1e-23	115	671	699	FALSE	0.0983607	28
TC461943	BJ323085	98.48	66	0	1	1	66	23	87	1e-23	115	671	702	FALSE	0.0983607	31
TC461943	HX251887	98.46	65	0	1	2	66	105	168	4e-23	113	671	608	FALSE	0.0968703	-63
CV780511	CV780511	100	776	0	0	1	776	87	862	0	1426	862	862	TRUE	0.900232	0
CV780511	DR741873	96.52	718	21	4	1	718	9	722	0	1188	776	1085	FALSE	0.925258	309
CV780511	HX063945	85.35	157	22	1	211	366	238	394	1e-37	161	776	566	FALSE	0.20232	-210
CV780511	HX070599	85.35	157	22	1	211	366	20	176	1e-37	161	776	343	FALSE	0.20232	-433
CV780511	CJ704725	85.35	157	22	1	211	366	247	403	1e-37	161	776	600	FALSE	0.20232	-176
CV780511	CJ706777	85.35	157	22	1	211	366	246	402	1e-37	161	776	691	FALSE	0.20232	-85
CV780511	CJ706742	85.35	157	22	1	211	366	240	396	1e-37	161	776	713	FALSE	0.20232	-63
CV780511	CV775791	85.35	157	22	1	211	366	365	521	1e-37	161	776	868	FALSE	0.20232	92
CV780511	BQ620697	85.35	157	22	1	211	366	253	409	1e-37	161	776	593	FALSE	0.20232	-183
CV780511	CJ706749	84.71	157	23	1	211	366	159	315	5e-37	159	776	325	FALSE	0.20232	-451
DR741873	DR741873	100	1085	0	0	1	1085	1	1085	0	2001	1085	1085	TRUE	1	0
DR741873	CV780511	96.42	726	22	4	1	722	79	804	0	1197	1085	862	FALSE	0.669124	-223
DR741873	CA628114	83.91	261	20	9	746	985	1	260	1e-58	231	1085	270	FALSE	0.240553	-815
DR741873	HX063945	85.35	157	22	1	219	374	238	394	1e-37	161	1085	566	FALSE	0.1447	-519
DR741873	HX070599	85.35	157	22	1	219	374	20	176	1e-37	161	1085	343	FALSE	0.1447	-742
DR741873	CJ704725	85.35	157	22	1	219	374	247	403	1e-37	161	1085	600	FALSE	0.1447	-485
DR741873	CJ706777	85.35	157	22	1	219	374	246	402	1e-37	161	1085	691	FALSE	0.1447	-394
DR741873	CJ706742	85.35	157	22	1	219	374	240	396	1e-37	161	1085	713	FALSE	0.1447	-372
DR741873	CV775791	85.35	157	22	1	219	374	365	521	1e-37	161	1085	868	FALSE	0.1447	-217
DR741873	BQ620697	85.35	157	22	1	219	374	253	409	1e-37	161	1085	593	FALSE	0.1447	-492
TC404926	CJ872403	99.74	758	2	0	593	1350	758	1	0	1391	1538	758	FALSE	0.492848	-780
TC404926	CJ859490	100	664	0	0	487	1150	1	664	0	1227	1538	664	FALSE	0.43173	-874
TC404926	BJ302823	100	647	0	0	1	647	1	647	0	1195	1538	647	FALSE	0.420676	-891
TC404926	BJ308671	99.67	615	0	2	925	1538	614	1	0	1123	1538	614	FALSE	0.39987	-924
TC404926	CK205007	90.44	586	23	20	176	742	288	859	0	754	1538	859	FALSE	0.381014	-679
TC404926	CK204658	98.18	274	1	4	176	449	290	559	4e-132	475	1538	864	FALSE	0.178153	-674
TC404926	CA719614	90.52	211	15	5	175	380	148	358	4e-73	279	1538	452	FALSE	0.137191	-1086
TC404926	CA719614	90	70	1	6	382	445	383	452	9e-15	86.1	1538	452	FALSE	0.0455137	-1086
CJ641052	CJ641052	100	680	0	0	1	680	1	680	0	1256	701	701	TRUE	0.970043	0
CJ641052	HX164783	98.83	685	2	2	1	680	4	687	0	1218	680	753	FALSE	1.00735	73
CJ641052	HX164810	100	281	0	0	400	680	717	437	2e-145	520	680	717	FALSE	0.413235	37
GH731632	GH731632	100	691	0	0	1	691	1	691	0	1269	873	873	TRUE	0.791523	0
GH731632	CD931180	99.23	650	2	3	33	680	649	1	0	1171	691	653	FALSE	0.940666	-38
GH731632	CD927206	99.23	648	2	3	33	678	647	1	0	1168	691	649	FALSE	0.937771	-42
GH731632	CD931181	98.78	655	4	4	29	680	654	1	0	1164	691	654	FALSE	0.947902	-37
GH731632	CN008833	99.46	556	3	0	118	673	558	3	0	1013	691	558	FALSE	0.804631	-133
GH731632	CK162021	94.87	643	23	10	24	662	653	17	0	1000	691	1123	FALSE	0.930535	432
GH731632	CA701608	98.56	554	7	1	123	675	554	1	0	981	691	554	FALSE	0.801737	-137
GH731632	HX160520	96.1	589	18	3	95	683	720	137	0	957	691	721	FALSE	0.852388	30
GH731632	HX186337	96.25	586	17	5	24	605	585	1	0	957	691	819	FALSE	0.848046	128
GH731632	HX186388	96.24	585	17	5	24	604	584	1	0	955	691	733	FALSE	0.846599	42
TC375130	CJ557607	99.34	758	5	0	660	1417	758	1	0	1382	1417	758	FALSE	0.534933	-659
TC375130	CJ867409	100	743	0	0	675	1417	743	1	0	1373	1417	743	FALSE	0.524347	-674
TC375130	CJ854611	100	724	0	0	1	724	1	724	0	1338	1417	724	FALSE	0.510939	-693
TC375130	HX161673	100	717	0	0	658	1374	717	1	0	1325	1417	717	FALSE	0.505999	-700
TC375130	HX124697	95.68	740	19	5	173	912	1	727	0	1177	1417	727	FALSE	0.52223	-690
TC375130	HX124722	96.38	719	13	4	557	1274	711	5	0	1171	1417	711	FALSE	0.50741	-706
TC375130	BJ282874	94.59	665	18	9	437	1101	647	1	0	1013	1417	648	FALSE	0.469301	-769
TC375130	BE443820	99.61	509	1	1	610	1118	1	508	0	928	1417	539	FALSE	0.35921	-878
TC375130	BE444267	99.07	429	4	0	636	1064	1	429	0	771	1417	429	FALSE	0.302752	-988
TC375130	CA644277	91.18	510	21	15	516	1018	1	493	0	691	1417	493	FALSE	0.359915	-924
TC427967	CJ535439	99.56	689	3	0	10	698	689	1	0	1262	698	702	FALSE	0.987106	4
TC427967	CJ643751	97.62	547	13	0	1	547	1	547	0	963	698	547	FALSE	0.783668	-151
BE604255	BE604255	100	479	0	0	1	479	1	479	0	881	479	479	TRUE	1	0
BE604255	BJ240167	99.22	255	1	1	1	254	11	265	4e-127	459	479	635	FALSE	0.532359	156
BE604255	BJ240167	99.12	228	1	1	253	479	357	584	1e-112	411	479	635	FALSE	0.475992	156
BE604255	BJ234301	99.12	227	1	1	253	479	428	203	5e-112	409	479	645	FALSE	0.473904	166
BE604255	BJ234301	99.21	126	1	0	129	254	645	520	4e-58	230	479	645	FALSE	0.263048	166
BE604255	CJ845479	82.92	281	23	5	105	367	76	349	1e-58	231	479	746	FALSE	0.586639	267
BE604255	CJ832680	82.92	281	23	5	105	367	671	398	1e-58	231	479	700	FALSE	0.586639	221
BE604255	CN013252	91.23	171	14	1	13	182	683	513	1e-58	231	479	715	FALSE	0.356994	236
BE604255	CD899986	91.18	170	14	1	13	181	491	322	4e-58	230	479	637	FALSE	0.354906	158
BE604255	CJ810337	90.7	172	14	2	13	182	17	188	1e-57	228	479	657	FALSE	0.359081	178
BE604255	CJ797525	91.19	159	13	1	25	182	622	464	1e-53	215	479	622	FALSE	0.331942	143
CN010357	CN010357	100	727	0	0	1	727	1	727	0	1343	727	727	TRUE	1	0
CN010357	BE430625	90.76	487	28	10	6	476	143	628	2e-180	636	727	951	FALSE	0.669876	224
CN010357	BE430666	90.75	454	26	9	6	443	142	595	3e-168	595	727	595	FALSE	0.624484	-132
CN010357	BE430984	91.9	420	17	10	6	409	149	567	5e-161	571	727	583	FALSE	0.577717	-144
CN010357	HX185958	90	370	22	1	124	478	65	434	9e-129	464	727	659	FALSE	0.508941	-68
CN010357	HX185958	93.85	65	4	0	36	100	1	65	1e-18	99	727	659	FALSE	0.0894085	-68
CN010357	HX060904	85.98	428	34	8	70	478	67	487	7e-120	435	727	580	FALSE	0.588721	-147
CN010357	CJ727583	85.51	428	36	8	70	478	97	517	1e-117	427	727	632	FALSE	0.588721	-95
CN010357	CJ623770	86.67	165	16	3	320	478	798	634	1e-42	178	727	798	FALSE	0.22696	71
CN010357	HX060933	85.14	148	16	3	337	478	521	374	4e-33	147	727	521	FALSE	0.203576	-206
CN010357	BE430373	97.06	34	1	0	518	551	593	560	2e-06	58.4	727	594	FALSE	0.0467675	-133
CV772143	CV772143	100	760	0	0	1	760	98	857	0	1400	857	857	TRUE	0.886814	0
CV772143	CD491218	88.18	516	39	14	238	743	694	191	9e-169	597	760	694	FALSE	0.678947	-66
CV772143	BG906258	92.46	411	23	7	323	730	658	253	3e-164	582	760	658	FALSE	0.540789	-102
TC403977	BJ272339	99.87	745	1	0	595	1339	745	1	0	1369	1339	745	FALSE	0.556385	-594
TC403977	BJ258012	99.85	664	0	1	1	663	1	664	0	1216	1339	664	FALSE	0.495892	-675
TC403977	BJ267378	99.68	631	0	2	318	946	1	631	0	1153	1339	631	FALSE	0.471247	-708
TC403977	BJ263635	100	580	0	0	707	1286	580	1	0	1072	1339	580	FALSE	0.433159	-759
TC403977	HX137328	92.1	772	16	16	568	1305	761	1	0	1046	1339	761	FALSE	0.57655	-578
TC403977	HX190532	91.66	731	16	16	615	1311	720	1	0	970	1339	720	FALSE	0.54593	-619
TC403977	HX137303	96.6	412	13	1	1	412	312	722	0	682	1339	722	FALSE	0.307692	-617
TC403977	BF482372	100	183	0	0	719	901	15	197	6e-91	339	1339	403	FALSE	0.136669	-936
TC403977	CA614912	92.52	214	9	2	1113	1324	1	209	8e-80	302	1339	270	FALSE	0.159821	-1069
TC403977	HX190508	92.59	135	9	1	1	135	512	645	5e-47	193	1339	645	FALSE	0.100822	-694
CV760998	CV760998	100	751	0	0	1	751	99	849	0	1387	849	849	TRUE	0.88457	0
CV760998	DR741414	93.22	752	38	13	1	748	7	749	0	1094	751	1118	FALSE	1.00133	367
CV760998	CJ931194	93.4	727	36	12	25	748	1	718	0	1066	751	725	FALSE	0.968043	-26
CV760998	CJ930897	93.4	727	36	12	25	748	1	718	0	1066	751	721	FALSE	0.968043	-30
CV760998	CJ902795	93.23	709	36	12	43	748	1	700	0	1033	751	723	FALSE	0.944075	-28
CV760998	CJ711726	94.82	637	30	3	20	654	1	636	0	1011	751	647	FALSE	0.848202	-104
CV760998	CJ703132	89.4	698	57	11	13	701	25	714	0	869	751	760	FALSE	0.929427	9
CV760998	HX001030	97.79	408	9	0	48	455	1	408	0	704	751	408	FALSE	0.543276	-343
CV760998	CJ943055	88.92	415	34	12	337	748	764	359	3e-143	512	751	764	FALSE	0.552597	13
CV760998	CJ943332	89.59	394	29	12	358	748	744	360	4e-137	492	751	744	FALSE	0.524634	-7
TC407208	CJ905309	100	720	0	0	1	720	1	720	0	1330	831	720	FALSE	0.866426	-111
TC407208	CJ916961	98.84	689	6	2	143	831	704	18	0	1238	831	704	FALSE	0.829122	-127
TC407208	BJ262953	92.29	363	28	0	383	745	612	250	3e-144	516	831	620	FALSE	0.436823	-211
TC407208	BJ257371	92.29	363	28	0	383	745	9	371	3e-144	516	831	591	FALSE	0.436823	-240
TC407208	CJ670290	80.97	641	116	3	108	745	99	736	2e-140	503	831	796	FALSE	0.77136	-35
TC407208	CJ563167	80.81	641	117	3	108	745	658	21	7e-140	501	831	786	FALSE	0.77136	-45
TC407208	CJ925595	80.66	641	118	3	108	745	40	677	4e-137	492	831	742	FALSE	0.77136	-89
TC407208	CJ915259	80.66	641	118	3	108	745	682	45	4e-137	492	831	686	FALSE	0.77136	-145
TC407208	CJ914981	80.66	641	118	3	108	745	685	48	4e-137	492	831	692	FALSE	0.77136	-139
TC407208	CJ668436	80.76	629	115	3	110	735	63	688	2e-135	486	831	799	FALSE	0.756919	-32
TC372963	CJ577712	98.82	929	3	8	47	968	928	1	0	1650	1315	928	FALSE	0.706464	-387
TC372963	CJ684325	100	831	0	0	6	836	1	831	0	1535	1315	831	FALSE	0.631939	-484
TC372963	CJ655943	100	689	0	0	254	942	6	694	0	1273	1315	703	FALSE	0.523954	-612
TC372963	CJ548192	99.85	656	0	1	246	901	655	1	0	1205	1315	655	FALSE	0.498859	-660
TC372963	BJ259174	99.24	657	2	3	1	656	1	655	0	1186	1315	655	FALSE	0.49962	-660
TC372963	BJ263404	100	579	0	0	737	1315	579	1	0	1066	1315	579	FALSE	0.440304	-736
TC372963	CA593880	89.94	487	14	34	370	821	1	487	9e-174	614	1315	487	FALSE	0.370342	-828
TC461798	CK161410	100	1179	0	0	570	1748	4	1182	0	2156	1748	1182	FALSE	0.674485	-566
TC461798	HX185077	97.42	814	8	13	798	1598	817	4	0	1378	1748	817	FALSE	0.465675	-931
TC461798	DR736628	92.9	915	50	10	606	1507	89	1001	0	1321	1748	1082	FALSE	0.523455	-666
TC461798	CK163648	94.69	829	30	9	606	1422	137	963	0	1277	1748	1067	FALSE	0.474256	-681
TC461798	HX185051	99.85	684	1	0	606	1289	40	723	0	1258	1748	723	FALSE	0.391304	-1025
TC461798	CK207523	90.69	924	60	21	603	1507	996	80	0	1210	1748	1140	FALSE	0.528604	-608
TC461798	CD878387	100	611	0	0	1	611	625	15	0	1129	1748	625	FALSE	0.349542	-1123
TC461798	CJ628848	95.42	655	25	5	856	1507	22	674	0	1042	1748	707	FALSE	0.374714	-1041
TC461798	CJ685712	99.3	569	3	1	1	569	726	159	0	1027	1748	783	FALSE	0.325515	-965
TC461798	CJ520108	95.7	628	27	0	856	1483	628	1	0	1014	1748	665	FALSE	0.359268	-1083
CN008306	CN008306	100	464	0	0	1	464	1	464	0	857	464	464	TRUE	1	0
TC429979	DR736628	99.42	1030	4	2	198	1227	13	1040	0	1864	1227	1082	FALSE	0.839446	-145
TC429979	CK163648	96.54	1013	25	10	154	1165	18	1021	0	1672	1227	1067	FALSE	0.825591	-160
TC429979	CK207523	92.25	1032	56	24	207	1227	1055	37	0	1443	1227	1140	FALSE	0.841076	-87
TC429979	CK161410	92.58	917	51	11	274	1188	40	941	0	1306	1227	1182	FALSE	0.747351	-45
TC429979	CD937433	99.28	698	1	4	162	859	1	694	0	1258	1227	694	FALSE	0.568867	-533
TC429979	CJ628848	96.99	698	13	8	515	1207	1	695	0	1168	1227	707	FALSE	0.568867	-520
TC429979	HX185051	94.98	737	23	7	235	971	1	723	0	1146	1227	723	FALSE	0.600652	-504
TC429979	CD884114	99.68	622	1	1	1	622	1	621	0	1136	1227	621	FALSE	0.506927	-606
TC429979	CJ520108	97.31	669	12	6	499	1165	665	1	0	1133	1227	665	FALSE	0.545232	-562
TC429979	HX185077	91.9	728	38	13	466	1188	817	106	0	1000	1227	817	FALSE	0.593317	-410
TC390191	CJ552043	97.89	760	16	0	13	772	760	1	0	1345	786	803	FALSE	0.966921	17
TC390191	CJ659646	99.85	667	1	0	22	688	1	667	0	1229	786	667	FALSE	0.848601	-119
TC390191	DY742242	99.16	479	4	0	308	786	479	1	0	870	786	479	FALSE	0.609415	-307
TC390191	BQ903204	98.26	403	4	2	13	412	403	1	0	708	786	429	FALSE	0.512723	-357
TC390191	CA731498	93.56	404	24	2	32	434	63	465	7e-170	601	786	626	FALSE	0.513995	-160
TC390191	CN008170	100	269	0	0	517	785	4	272	9e-139	497	786	287	FALSE	0.342239	-499
TC390191	BJ219746	88.66	335	22	9	434	761	326	1	4e-108	396	786	685	FALSE	0.426209	-101
TC390191	BJ219746	91.83	257	19	2	179	434	684	429	2e-96	357	786	685	FALSE	0.326972	-101
TC390191	BJ212287	89.62	318	20	6	434	744	361	672	5e-107	392	786	672	FALSE	0.40458	-114
TC390191	BJ212287	91.47	258	19	3	179	434	2	258	8e-95	351	786	672	FALSE	0.328244	-114
TC449584	AL821481	99.4	504	2	1	87	590	1	503	0	913	813	503	FALSE	0.619926	-310
TC449584	CD882633	99.78	449	0	1	365	813	448	1	0	822	813	448	FALSE	0.552276	-365
TC449584	CD882516	99.72	360	0	1	1	360	1	359	0	658	813	359	FALSE	0.442804	-454
TC449584	CJ581472	96.07	331	7	5	403	728	337	8	7e-150	534	813	337	FALSE	0.407134	-476
TC449584	CJ687931	96.45	310	6	4	423	728	4	312	2e-141	507	813	383	FALSE	0.381304	-430
TC449584	CJ583261	96.17	287	6	4	446	728	291	6	9e-129	464	813	416	FALSE	0.353014	-397
TC449584	HX004947	96.09	281	6	4	452	728	292	13	2e-125	453	813	292	FALSE	0.345633	-521
TC449584	HX004931	96.01	276	6	4	457	728	1	275	1e-122	444	813	335	FALSE	0.339483	-478
TC449584	HX036465	98.94	189	2	0	540	728	3	191	6e-91	339	813	262	FALSE	0.232472	-551
TC449584	HX036482	98.43	191	2	1	513	703	190	1	8e-90	335	813	197	FALSE	0.234932	-616
CV765299	CV765299	100	682	0	0	1	682	96	777	0	1256	777	777	TRUE	0.877735	0
CV765299	DR741502	91.97	623	38	12	1	617	7	623	0	865	682	1131	FALSE	0.91349	449
CV765299	CV778291	92.24	606	35	12	18	617	106	705	0	854	682	835	FALSE	0.888563	153
CV765299	DR741808	91.93	607	36	13	18	617	22	622	0	839	682	1096	FALSE	0.890029	414
CV765299	DR741593	90.89	428	31	3	20	445	20	441	2e-160	569	682	1083	FALSE	0.627566	401
CV765299	CV772220	90.82	425	31	3	23	445	109	527	9e-159	564	682	852	FALSE	0.623167	170
CV765299	CV769001	91	422	30	3	20	439	107	522	9e-159	564	682	856	FALSE	0.618768	174
CV765299	CV758707	90.8	424	31	3	24	445	105	522	3e-158	562	682	855	FALSE	0.621701	173
CV765299	CV771092	90.78	423	31	3	25	445	105	521	1e-157	560	682	881	FALSE	0.620235	199
CV765299	CV769641	90.71	420	31	3	28	445	108	521	5e-156	555	682	862	FALSE	0.615836	180
TC405904	GH721702	99.87	769	1	0	1	769	769	1	0	1415	930	769	FALSE	0.826882	-161
TC405904	GH732126	99.66	590	2	0	213	802	590	1	0	1079	930	590	FALSE	0.634409	-340
TC405904	AL812827	98.69	459	5	1	7	465	53	510	0	813	930	510	FALSE	0.493548	-420
TC405904	BE516546	91.14	542	19	10	54	571	593	57	0	708	930	593	FALSE	0.582796	-337
TC405904	CK195136	98.77	243	2	1	528	770	392	151	1e-118	431	930	813	FALSE	0.26129	-117
TC405904	CJ805749	99.57	235	0	1	697	930	1	235	1e-117	427	930	245	FALSE	0.252688	-685
TC405904	CA626476	91.05	313	24	3	209	517	9	321	2e-115	420	930	509	FALSE	0.336559	-421
TC405904	CJ818443	100	214	0	0	678	891	214	1	4e-108	396	930	214	FALSE	0.230108	-716
TC405904	CJ557098	90.86	186	17	0	265	450	710	525	3e-64	250	930	883	FALSE	0.2	-47
TC405904	CJ664446	90.86	186	17	0	265	450	345	530	3e-64	250	930	716	FALSE	0.2	-214
TC426660	CD872468	100	702	0	0	1	702	1	702	0	1297	702	702	FALSE	1	0
TC426660	AL822793	99.11	451	3	1	169	619	1	450	0	811	702	450	FALSE	0.64245	-252
TC426660	CV763731	86.58	641	54	18	1	632	189	806	0	678	702	859	FALSE	0.913105	157
TC426660	CJ907688	86.48	466	45	9	170	632	1	451	3e-138	496	702	519	FALSE	0.663818	-183
TC426660	AL826038	93.23	325	22	0	308	632	4	328	3e-133	479	702	411	FALSE	0.462963	-291
TC426660	AL812827	90.22	92	9	0	541	632	44	135	2e-25	121	702	510	FALSE	0.131054	-192
TC426660	CJ834708	94.74	76	2	2	565	639	1	75	3e-24	117	702	727	FALSE	0.108262	25
TC426660	CJ834379	94.67	75	2	2	566	639	1	74	1e-23	115	702	714	FALSE	0.106838	12
TC399512	GH722334	99.85	687	0	1	1	687	1	686	0	1262	840	686	FALSE	0.817857	-154
TC399512	CK207507	94.29	805	40	6	41	840	36	839	0	1229	840	1133	FALSE	0.958333	293
TC399512	GH721037	99.17	602	3	2	1	601	14	614	0	1083	840	614	FALSE	0.716667	-226
TC399512	CD899260	98.3	528	9	0	313	840	11	538	0	926	840	538	FALSE	0.628571	-302
TC399512	CD872873	98.21	504	6	3	340	840	727	224	0	878	840	727	FALSE	0.6	-113
TC399512	HX170582	98.91	459	2	3	385	840	173	631	0	817	840	767	FALSE	0.546429	-73
TC399512	HX170582	99.44	178	1	0	33	210	1	178	2e-86	324	840	767	FALSE	0.211905	-73
TC399512	HX170609	98.91	458	2	3	386	840	689	232	0	815	840	689	FALSE	0.545238	-151
TC399512	CA697101	94.35	513	14	15	252	764	1	498	0	784	840	603	FALSE	0.610714	-237
TC399512	CD870492	97.34	451	9	3	393	840	1	451	0	763	840	716	FALSE	0.536905	-124
TC399512	CK214179	91.95	534	35	8	314	840	965	433	0	741	840	1045	FALSE	0.635714	205
TC433538	CK207507	99.82	1133	2	0	1	1133	1	1133	0	2074	1133	1133	FALSE	1	0
TC433538	GH722334	95.22	648	29	2	36	683	41	686	0	1026	1133	686	FALSE	0.571933	-447
TC433538	CD899260	96.05	532	16	5	309	839	11	538	0	861	1133	538	FALSE	0.46955	-595
TC433538	GH721037	93.78	563	32	3	36	597	54	614	0	845	1133	614	FALSE	0.496911	-519
TC433538	CD872873	93.59	562	31	5	340	898	723	164	0	833	1133	727	FALSE	0.496028	-406
TC433538	CD870492	95.18	519	20	5	389	904	1	517	0	815	1133	716	FALSE	0.458076	-417
TC433538	CK214179	90.86	602	45	10	310	904	965	367	0	798	1133	1045	FALSE	0.531333	-88
TC433538	HX170582	93.86	521	27	5	381	898	173	691	0	780	1133	767	FALSE	0.459841	-366
TC433538	HX170582	91.81	171	13	1	36	206	9	178	6e-61	239	1133	767	FALSE	0.150927	-366
TC433538	HX170609	93.85	520	27	5	382	898	689	172	0	778	1133	689	FALSE	0.458959	-444
TC433538	BF200519	99.23	390	1	2	379	768	1	388	0	702	1133	388	FALSE	0.344219	-745
TC412137	BJ219856	100	696	0	0	577	1272	696	1	0	1282	1272	696	FALSE	0.54717	-576
TC412137	BJ212396	98.15	704	13	0	1	704	1	704	0	1229	1272	704	FALSE	0.553459	-568
TC412137	CA595595	97.89	570	9	2	49	618	9	575	0	983	1272	579	FALSE	0.448113	-693
TC412137	CA593168	93.68	475	22	8	2	468	30	504	0	712	1272	505	FALSE	0.373428	-767
TC412137	CA593353	90.57	403	28	8	2	394	30	432	3e-148	529	1272	613	FALSE	0.316824	-659
TC412137	CA726297	100	102	0	0	1054	1155	193	92	6e-46	189	1272	214	FALSE	0.0801887	-1058
TC390824	CJ703242	100	810	0	0	1	810	1	810	0	1496	866	810	FALSE	0.935335	-56
TC390824	CJ597518	99.14	697	6	0	161	857	697	1	0	1264	866	697	FALSE	0.80485	-169
TC390824	CJ705982	100	622	0	0	245	866	1	622	0	1149	866	632	FALSE	0.718245	-234
TC390824	CJ600525	100	584	0	0	235	818	584	1	0	1079	866	594	FALSE	0.674365	-272
TC390824	BE518433	100	526	0	0	50	575	1	526	0	972	866	526	FALSE	0.60739	-340
TC390824	CJ703243	97.81	456	10	0	263	718	2	457	0	806	866	457	FALSE	0.526559	-409
TC390824	BQ166125	99.77	438	0	1	430	866	465	28	0	802	866	465	FALSE	0.505774	-401
TC390824	CJ670290	82.36	669	98	11	127	791	96	748	9e-159	564	866	796	FALSE	0.772517	-70
TC390824	CA635540	85.87	545	35	40	30	568	1	509	9e-159	564	866	603	FALSE	0.62933	-263
TC390824	CJ925595	82.21	669	99	11	127	791	37	689	4e-157	558	866	742	FALSE	0.772517	-124
BJ286852	BJ286852	100	674	0	0	1	674	1	674	0	1242	674	674	TRUE	1	0
BJ286852	HX163452	100	448	0	0	227	674	241	688	0	828	674	811	FALSE	0.664688	137
BJ286852	HX163426	100	128	0	0	547	674	696	569	2e-60	237	674	696	FALSE	0.189911	22
BJ286852	BJ226359	88.1	126	13	2	550	674	196	72	1e-33	148	674	644	FALSE	0.186944	-30
BJ286852	CK205828	73.72	449	82	27	228	659	355	784	5e-32	143	674	1004	FALSE	0.666172	330
BJ286852	CK161466	82.84	134	20	3	542	674	874	743	2e-25	121	674	1102	FALSE	0.198813	428
BJ286852	BJ312512	93.94	66	4	0	609	674	615	550	3e-19	100	674	615	FALSE	0.0979228	-59
BJ286852	CK162648	89.33	75	6	2	601	674	823	750	1e-17	95.3	674	1058	FALSE	0.111276	384
BJ286852	BE498044	93.65	63	4	0	612	674	512	450	1e-17	95.3	674	512	FALSE	0.0934718	-162
BJ286852	BJ281746	100	49	0	0	626	674	640	592	2e-16	91.6	674	640	FALSE	0.0727003	-34
TC416548	BJ234301	99.54	647	1	2	1	647	1	645	0	1179	786	645	FALSE	0.823155	-141
TC416548	BJ240167	100	635	0	0	152	786	635	1	0	1173	786	635	FALSE	0.807888	-151
TC416548	BE604255	99.22	255	1	1	522	776	254	1	4e-127	459	786	479	FALSE	0.324427	-307
TC416548	BE604255	99.12	228	1	1	203	430	479	253	1e-112	411	786	479	FALSE	0.290076	-307
TC416548	CN013252	89.58	192	18	2	594	784	513	703	5e-62	243	786	715	FALSE	0.244275	-71
TC416548	CD899986	89.53	191	18	2	595	784	322	511	2e-61	241	786	637	FALSE	0.243003	-149
TC416548	CJ810337	91.38	174	12	3	594	765	188	16	8e-60	235	786	657	FALSE	0.221374	-129
TC416548	CJ797525	91.88	160	11	2	594	752	464	622	6e-56	222	786	622	FALSE	0.203562	-164
TC416548	HX089213	92	125	8	2	81	205	80	202	2e-41	174	786	625	FALSE	0.159033	-161
TC416548	DR741890	92	125	8	2	81	205	104	226	2e-41	174	786	1074	FALSE	0.159033	288
TC416548	CV781031	92	125	8	2	81	205	183	305	2e-41	174	786	819	FALSE	0.159033	33
TC456271	BJ300649	100	633	0	0	1	633	1	633	0	1166	890	633	FALSE	0.711236	-257
TC456271	BQ170888	99.76	410	1	0	481	890	430	21	0	752	890	430	FALSE	0.460674	-460
TC456271	BF485412	94.67	225	8	4	1	223	24	246	4e-93	346	890	519	FALSE	0.252809	-371
TC456271	BF485412	96.08	51	2	0	238	288	469	519	3e-14	84.2	890	519	FALSE	0.0573034	-371
TC456271	BJ226250	94.41	179	2	3	519	697	2	172	8e-70	268	890	181	FALSE	0.201124	-709
TC456271	BJ231158	93.55	155	2	3	519	673	147	1	5e-57	226	890	148	FALSE	0.174157	-742
CA644277	CA644277	100	493	0	0	1	493	1	493	0	867	493	493	TRUE	1	0
CA644277	BJ282874	94.59	499	14	13	1	493	572	81	0	780	493	648	FALSE	1.01217	155
CA644277	HX124722	94.1	458	14	13	42	493	711	261	0	704	493	711	FALSE	0.929006	218
CA644277	HX124697	96.95	394	5	7	1	393	340	727	0	664	493	727	FALSE	0.799189	234
CA644277	BE443820	89.42	416	20	15	95	493	1	409	6e-146	521	493	539	FALSE	0.843813	46
CA644277	BE444267	87.95	390	23	15	121	493	1	383	2e-126	457	493	429	FALSE	0.791075	-64
CA644277	HX161673	88.32	368	19	15	143	493	717	357	6e-121	438	493	717	FALSE	0.74645	224
CA644277	CJ557607	86.89	366	24	15	145	493	758	400	3e-114	416	493	758	FALSE	0.742394	265
CA644277	CJ867409	87.75	351	19	15	160	493	743	400	2e-111	407	493	743	FALSE	0.711968	250
CA644277	CJ854611	98.56	209	3	0	1	209	516	724	6e-101	372	493	724	FALSE	0.423935	231
TC431378	CJ861905	99.22	769	6	0	198	966	769	1	0	1387	966	769	FALSE	0.796066	-197
TC431378	HX146493	99.01	710	7	0	21	730	1	710	0	1275	966	710	FALSE	0.73499	-256
TC431378	BJ225309	99.34	610	4	0	1	610	1	610	0	1105	966	610	FALSE	0.63147	-356
TC431378	CJ850532	98.53	545	7	1	1	544	39	583	0	963	966	583	FALSE	0.564182	-383
TC431378	CJ668635	98.52	539	8	0	219	757	1	539	0	955	966	691	FALSE	0.557971	-275
TC431378	CV779139	91.35	682	43	15	1	667	143	823	0	918	966	848	FALSE	0.706004	-118
TC431378	AL821685	99	400	3	1	41	439	1	400	0	715	966	400	FALSE	0.414079	-566
TC431378	CA682075	92.78	443	15	13	167	598	2	438	3e-178	628	966	438	FALSE	0.458592	-528
TC431378	AL826621	96.51	372	6	3	153	517	22	393	4e-172	608	966	393	FALSE	0.385093	-573
TC431378	HX106846	97.56	82	2	0	301	382	1	82	2e-31	141	966	82	FALSE	0.0848861	-884
TC422226	BJ269304	99.83	586	1	0	1	586	1	586	0	1074	586	586	FALSE	1	0
TC422226	BJ269413	99.78	457	1	0	83	539	1	457	0	841	586	457	FALSE	0.779863	-129
TC422226	CA730910	87.96	548	45	11	45	583	56	591	2e-180	636	586	633	FALSE	0.935154	47
TC422226	CD939673	87.76	572	31	12	45	586	64	626	2e-179	632	586	708	FALSE	0.976109	122
TC422226	HX078471	89.7	495	37	12	104	586	45	537	2e-175	619	586	639	FALSE	0.84471	53
TC422226	CA727763	90.64	481	21	8	116	584	1	469	7e-175	617	586	632	FALSE	0.820819	46
TC422226	HX034376	100	323	0	0	43	365	1	323	9e-169	597	586	323	FALSE	0.551195	-263
TC422226	CD936153	91.45	421	21	4	178	586	1	418	9e-159	564	586	625	FALSE	0.71843	39
TC422226	BJ322896	99.28	279	2	0	308	586	603	325	2e-141	507	586	702	FALSE	0.476109	116
TC422226	BJ274253	99.64	275	1	0	312	586	585	311	2e-140	503	586	585	FALSE	0.469283	-1
CA654295	CA654295	100	402	0	0	1	402	1	402	0	743	414	414	TRUE	0.971014	0
TC420002	CD939673	100	708	0	0	1	708	1	708	0	1308	1062	708	FALSE	0.666667	-354
TC420002	CD936153	99.52	625	2	1	209	832	1	625	0	1138	1062	625	FALSE	0.588512	-437
TC420002	CD936099	99.48	580	2	1	483	1062	579	1	0	1053	1062	579	FALSE	0.546139	-483
TC420002	CA727763	94.26	592	25	4	191	782	45	627	0	917	1062	632	FALSE	0.557439	-430
TC420002	CD934880	98.81	503	5	1	503	1005	502	1	0	894	1062	503	FALSE	0.473635	-559
TC420002	CA730910	88.14	607	48	10	17	623	9	591	0	710	1062	633	FALSE	0.571563	-429
TC420002	HX078471	86.83	630	47	17	108	728	37	639	0	671	1062	639	FALSE	0.59322	-423
TC420002	BJ322896	86.19	637	47	20	339	968	603	1	0	652	1062	702	FALSE	0.599812	-360
TC420002	BJ274253	86.69	616	42	19	343	952	585	4	0	647	1062	585	FALSE	0.580038	-477
TC420002	BJ269304	87.94	572	30	12	64	626	45	586	0	638	1062	586	FALSE	0.538606	-476
DR741724	DR741724	100	1070	0	0	1	1070	1	1070	0	1977	1070	1070	TRUE	1	0
DR741724	DR741611	89.19	703	72	4	23	724	40	739	0	876	1070	1081	FALSE	0.657009	11
DR741724	DR741611	100	30	0	0	459	488	427	456	7e-06	56.5	1070	1081	FALSE	0.0280374	11
DR741724	DR741622	88.94	705	70	8	23	724	37	736	0	863	1070	1096	FALSE	0.658879	26
DR741724	DR741622	100	30	0	0	459	488	423	452	7e-06	56.5	1070	1096	FALSE	0.0280374	26
DR741724	DR741593	87.8	746	80	11	23	763	45	784	0	863	1070	1083	FALSE	0.697196	13
DR741724	DR741593	100	30	0	0	459	488	431	460	7e-06	56.5	1070	1083	FALSE	0.0280374	13
DR741724	CV772220	88.97	707	67	10	23	724	131	831	0	863	1070	852	FALSE	0.660748	-218
DR741724	CV772220	100	30	0	0	459	488	517	546	7e-06	56.5	1070	852	FALSE	0.0280374	-218
DR741724	CJ929336	90.73	647	56	4	24	669	1	644	0	859	1070	688	FALSE	0.604673	-382
DR741724	CJ929336	100	30	0	0	459	488	386	415	7e-06	56.5	1070	688	FALSE	0.0280374	-382
DR741724	DR741621	88.79	705	72	7	23	724	38	738	0	857	1070	1096	FALSE	0.658879	26
DR741724	DR741621	100	30	0	0	459	488	425	454	7e-06	56.5	1070	1096	FALSE	0.0280374	26
DR741724	CJ930136	91.83	612	46	4	24	634	1	609	0	852	1070	631	FALSE	0.571963	-439
DR741724	CJ930136	100	30	0	0	459	488	386	415	7e-06	56.5	1070	631	FALSE	0.0280374	-439
DR741724	CV769641	90.45	649	55	7	23	669	125	768	0	850	1070	862	FALSE	0.606542	-208
DR741724	CV769641	100	30	0	0	459	488	511	540	7e-06	56.5	1070	862	FALSE	0.0280374	-208
DR741724	HX094791	90.57	636	56	4	35	669	1	633	0	839	1070	655	FALSE	0.594393	-415
DR741724	HX094791	100	30	0	0	459	488	375	404	7e-06	56.5	1070	655	FALSE	0.0280374	-415
CA727763	CA727763	100	627	0	0	1	627	1	627	0	1118	632	632	TRUE	0.992089	0
CA727763	CD936153	94.25	574	24	4	63	627	1	574	0	889	632	625	FALSE	0.908228	-7
CA727763	CD939673	94.79	518	18	4	45	553	191	708	0	813	632	708	FALSE	0.81962	76
CA727763	HX078471	86.76	589	43	14	1	567	58	633	0	638	632	639	FALSE	0.931962	7
CA727763	BJ269304	90.85	481	20	8	1	469	116	584	1e-176	623	632	586	FALSE	0.761076	-46
CA727763	CA730910	88.4	474	46	4	1	468	121	591	5e-161	571	632	633	FALSE	0.75	1
CA727763	BJ269413	90.11	435	19	8	1	423	34	456	3e-153	545	632	457	FALSE	0.688291	-175
CA727763	CV776938	82.63	593	70	14	49	623	115	692	9e-144	514	632	848	FALSE	0.938291	216
CA727763	CJ523352	85.22	467	54	7	160	623	573	119	6e-141	505	632	573	FALSE	0.738924	-59
CA727763	BJ322896	85.91	447	48	6	184	627	603	169	7e-135	484	632	702	FALSE	0.707278	70
BF473691	BF473691	100	382	0	0	1	382	1	382	0	706	382	382	TRUE	1	0
BF473691	CA727029	94.48	362	10	2	30	382	1	361	3e-154	549	382	422	FALSE	0.947644	40
BF473691	BJ235747	91.82	391	13	6	1	382	53	433	1e-147	527	382	590	FALSE	1.02356	208
CA618337	CA618337	100	555	0	0	1	555	1	555	0	1014	555	555	TRUE	1	0
CA618337	CJ806402	88.21	195	23	0	2	196	310	504	3e-59	233	555	764	FALSE	0.351351	209
CA618337	CK210106	87.03	185	24	0	1	185	355	539	5e-52	209	555	1060	FALSE	0.333333	505
CV776938	CV776938	100	751	0	0	1	751	98	848	0	1387	848	848	TRUE	0.885613	0
CV776938	HX078471	88.39	534	44	4	18	542	112	636	1e-177	627	751	639	FALSE	0.711052	-112
CV776938	CD936153	84.11	604	60	14	32	611	1	592	7e-155	551	751	625	FALSE	0.804261	-126
CV776938	CK216878	84.44	572	68	11	15	574	269	831	1e-152	544	751	1119	FALSE	0.761651	368
CV776938	CD939673	84.84	521	49	12	15	517	192	700	9e-139	497	751	708	FALSE	0.693742	-43
CV776938	CA596564	86.25	451	49	3	171	611	29	476	3e-138	496	751	667	FALSE	0.600533	-84
CV776938	BJ322896	87.39	436	43	2	171	597	603	171	4e-137	492	751	702	FALSE	0.580559	-49
CV776938	BJ274253	87.5	432	42	2	175	597	585	157	6e-136	488	751	585	FALSE	0.575233	-166
CV776938	CJ523352	85.16	465	56	3	147	602	573	113	3e-134	483	751	573	FALSE	0.619174	-178
CV776938	HX196580	86.93	436	45	3	171	597	549	117	3e-133	479	751	611	FALSE	0.580559	-140
CA638827	CA638827	100	591	0	0	1	591	1	591	0	1074	591	591	TRUE	1	0
CA638827	CJ824505	96.54	549	1	17	1	531	99	647	0	894	591	648	FALSE	0.928934	57
CA638827	CJ824177	96.54	549	1	17	1	531	97	645	0	894	591	652	FALSE	0.928934	61
CA638827	CJ837221	98.24	511	1	8	1	503	511	1	0	889	591	630	FALSE	0.864636	39
CA638827	CJ837550	98.42	505	1	7	1	498	508	4	0	883	591	627	FALSE	0.854484	36
CA638827	BJ282051	95.56	563	4	20	1	542	24	586	0	883	591	615	FALSE	0.952623	24
CA638827	BJ287183	96	550	4	17	1	532	550	1	0	880	591	574	FALSE	0.930626	-17
CA638827	CJ807156	95.37	562	6	19	1	542	110	671	0	878	591	687	FALSE	0.950931	96
CA638827	CJ848890	95.8	548	6	16	1	531	69	616	0	870	591	616	FALSE	0.927242	25
CA638827	CJ860362	96.93	521	6	10	1	511	521	1	0	867	591	587	FALSE	0.881557	-4
TC454288	CK205034	99.45	730	1	3	1	730	102	828	0	1319	730	828	FALSE	1	98
TC454288	HX158712	96.38	580	11	8	152	729	1	572	0	946	730	806	FALSE	0.794521	76
TC454288	CK204685	98.02	504	2	8	1	504	102	597	0	869	730	841	FALSE	0.690411	111
TC454288	BQ903256	98.99	199	2	0	488	686	199	1	2e-96	357	730	199	FALSE	0.272603	-531
TC454288	CV766224	95.68	139	1	5	593	729	108	243	8e-55	219	730	844	FALSE	0.190411	114
TC454288	DR741534	92.81	139	5	5	593	729	21	156	1e-48	198	730	1074	FALSE	0.190411	344
CA653831	CA653831	100	512	0	0	1	512	1	512	0	917	512	512	TRUE	1	0
CA653831	HX104799	95.24	63	2	1	197	259	206	267	1e-18	99	512	522	FALSE	0.123047	10
CA653831	HX104798	95.24	63	2	1	197	259	211	272	1e-18	99	512	534	FALSE	0.123047	22
CA653831	CJ882841	95.24	63	2	1	197	259	104	165	1e-18	99	512	722	FALSE	0.123047	210
CA653831	DR740578	95.24	63	2	1	197	259	100	161	1e-18	99	512	1120	FALSE	0.123047	608
CA607265	CA607265	100	677	0	0	1	677	1	677	0	1177	732	732	TRUE	0.924863	0
CA607265	CA600074	99.29	140	0	1	4	142	349	488	8e-65	252	677	649	FALSE	0.206795	-28
CA607265	BE499206	99.28	139	1	0	4	142	20	158	8e-65	252	677	359	FALSE	0.205318	-318
CA607265	CA646857	98.58	141	0	2	4	142	26	166	1e-63	248	677	500	FALSE	0.208272	-177
CA607265	CA646857	89.55	67	1	6	325	385	165	231	1e-13	82.4	677	500	FALSE	0.098966	-177
CA607265	HX039011	98.61	72	0	1	4	74	178	249	5e-27	126	677	317	FALSE	0.106352	-360
CA607265	HX038828	98.48	66	0	1	4	68	219	284	1e-23	115	677	284	FALSE	0.0974889	-393
CK216878	CK216878	100	1119	0	0	1	1119	1	1119	0	2067	1119	1119	TRUE	1	0
CK216878	CV776938	84.44	572	68	11	269	831	112	671	1e-152	544	1119	848	FALSE	0.511171	-271
CK216878	CD939673	84.46	534	60	14	263	784	186	708	6e-141	505	1119	708	FALSE	0.477212	-411
CK216878	CD936153	83.57	560	67	17	286	831	1	549	7e-140	501	1119	625	FALSE	0.500447	-494
CK216878	HX078471	83.45	562	62	16	253	801	95	638	1e-137	494	1119	639	FALSE	0.502234	-480
CK216878	CA727763	81.57	575	78	17	268	831	45	602	2e-130	470	1119	632	FALSE	0.513852	-487
CK216878	BJ269304	83.99	431	39	14	268	686	160	572	2e-105	387	1119	586	FALSE	0.385165	-533
CK216878	CA730910	83.74	412	38	17	268	666	165	560	4e-98	363	1119	633	FALSE	0.368186	-486
CK216878	BJ269413	83.63	397	35	14	268	652	78	456	1e-93	348	1119	457	FALSE	0.354781	-662
CK216878	BJ322896	81.6	424	53	10	419	831	603	194	4e-88	329	1119	702	FALSE	0.37891	-417
CA646857	CA646857	100	387	0	0	1	387	1	387	0	678	500	500	TRUE	0.774	0
CA646857	BE499206	87.19	367	32	15	7	369	1	356	6e-116	422	387	359	FALSE	0.94832	-28
CA646857	CA600074	93.82	259	8	8	1	258	324	575	6e-106	388	387	649	FALSE	0.669251	262
CA646857	CA607265	98.58	141	0	2	26	166	4	142	1e-63	248	387	732	FALSE	0.364341	345
CA646857	CA607265	89.55	67	1	6	165	231	325	385	1e-13	82.4	387	732	FALSE	0.173127	345
CA646857	HX039011	98.97	97	1	0	1	97	153	249	2e-41	174	387	317	FALSE	0.250646	-70
CA646857	HX038828	100	91	0	0	1	91	194	284	8e-40	169	387	284	FALSE	0.235142	-103
TC419936	CJ567853	99.51	823	2	2	1	823	822	2	0	1496	967	822	FALSE	0.851086	-145
TC419936	BQ238542	99.84	626	1	0	342	967	626	1	0	1151	967	626	FALSE	0.647363	-341
TC419936	HX020329	89.77	342	23	7	567	902	336	1	1e-117	427	967	336	FALSE	0.353671	-631
TC419936	CJ922923	89.53	344	24	6	533	870	2	339	4e-117	425	967	354	FALSE	0.355739	-613
TC419936	CJ934992	90.34	321	24	5	513	832	315	1	1e-113	414	967	315	FALSE	0.331954	-652
TC419936	CJ923529	88.66	344	26	8	534	870	1	338	1e-112	411	967	353	FALSE	0.355739	-614
TC419936	CJ935614	90.19	316	24	5	513	827	313	4	5e-112	409	967	313	FALSE	0.326784	-654
TC390174	CJ959238	98.48	789	11	1	367	1155	788	1	0	1391	1200	788	FALSE	0.6575	-412
TC390174	CJ947294	100	721	0	0	1	721	15	735	0	1332	1200	735	FALSE	0.600833	-465
TC390174	CJ595136	93.13	902	47	5	229	1122	895	1	0	1308	1200	895	FALSE	0.751667	-305
TC390174	HX195046	98.24	740	11	2	438	1176	1	739	0	1293	1200	780	FALSE	0.616667	-420
TC390174	HX171905	95.68	810	25	4	301	1110	800	1	0	1293	1200	800	FALSE	0.675	-400
TC390174	CK202902	98.3	705	11	1	496	1200	131	834	0	1208	1200	834	FALSE	0.5875	-366
TC390174	CJ572277	93.44	762	42	3	282	1036	767	7	0	1123	1200	767	FALSE	0.635	-433
TC390174	CJ701001	94.33	723	35	1	235	951	1	723	0	1105	1200	723	FALSE	0.6025	-477
TC390174	HX195067	97.95	633	10	3	537	1167	633	2	0	1094	1200	633	FALSE	0.5275	-567
TC390174	CJ679094	93.94	709	36	2	293	994	4	712	0	1068	1200	767	FALSE	0.590833	-433
TC381239	CK206662	98.31	1004	13	4	1	1004	1	1000	0	1759	1004	1000	FALSE	1	-4
TC381239	DR736919	95.06	991	30	13	12	999	8	982	0	1543	1004	1086	FALSE	0.987052	82
TC381239	CK203750	98.64	736	4	6	37	769	110	842	0	1299	1004	842	FALSE	0.733068	-162
TC381239	CD872955	99.57	699	3	0	30	728	12	710	0	1275	1004	710	FALSE	0.696215	-294
TC381239	CV776071	96.35	740	17	5	51	789	108	838	0	1210	1004	838	FALSE	0.737052	-166
TC381239	CK203401	93.86	765	23	17	37	784	110	867	0	1136	1004	876	FALSE	0.761952	-128
TC381239	CA728983	97.27	622	13	3	318	939	9	626	0	1051	1004	626	FALSE	0.619522	-378
TC381239	CD932477	96.11	488	9	5	64	551	10	487	0	787	1004	487	FALSE	0.486056	-517
TC381239	DR736663	95.34	472	16	6	526	992	16	486	0	745	1004	1010	FALSE	0.47012	6
TC381239	CD879336	95.85	458	9	5	23	480	15	462	0	734	1004	462	FALSE	0.456175	-542
CA485656	CA485656	100	702	0	0	1	702	1	702	0	1297	702	702	TRUE	1	0
TC436103	CK153922	98.96	766	6	2	1	766	124	887	0	1369	891	887	FALSE	0.859708	-4
TC436103	CA656837	97.57	535	3	10	356	890	11	535	0	898	891	536	FALSE	0.600449	-355
TC436103	CJ567315	95.32	470	7	14	406	861	588	120	0	737	891	588	FALSE	0.527497	-303
TC436103	CJ674290	95.43	460	6	14	416	861	1	459	0	723	891	622	FALSE	0.516274	-269
TC436103	CJ848091	92.55	510	19	14	356	846	546	37	0	717	891	733	FALSE	0.572391	-158
TC436103	CJ848091	98.28	116	2	0	241	356	733	618	6e-51	206	891	733	FALSE	0.130191	-158
TC436103	AL820140	95.97	397	14	2	356	750	258	654	0	643	891	654	FALSE	0.445567	-237
TC436103	AL820140	98.88	178	2	0	179	356	9	186	8e-85	318	891	654	FALSE	0.199776	-237
TC436103	CJ835217	96.15	338	4	1	19	356	124	452	1e-152	544	891	661	FALSE	0.379349	-230
TC436103	CJ835217	97.83	138	3	0	356	493	524	661	6e-61	239	891	661	FALSE	0.154882	-230
TC436103	CJ621399	90.05	412	22	14	454	846	574	163	3e-148	529	891	574	FALSE	0.462402	-317
TC436103	CV778183	96.6	265	7	2	356	620	593	855	2e-121	440	891	855	FALSE	0.297419	-36
TC436103	CV778183	96.27	241	0	1	116	356	290	521	2e-105	387	891	855	FALSE	0.270483	-36
TC436103	BM134749	100	235	0	0	19	253	434	668	7e-120	435	891	668	FALSE	0.263749	-223
TC386845	CD872050	99.87	774	1	0	2	775	774	1	0	1424	775	774	FALSE	0.99871	-1
TC386845	HX139378	99.87	761	1	0	4	764	78	838	0	1400	775	838	FALSE	0.981935	63
TC386845	HX139406	99.87	757	1	0	4	760	757	1	0	1393	775	822	FALSE	0.976774	47
TC386845	CD872049	100	697	0	0	1	697	1	697	0	1288	775	697	FALSE	0.899355	-78
TC386845	CD453068	99.69	642	2	0	134	775	672	31	0	1179	775	672	FALSE	0.828387	-103
TC386845	HX149206	92.04	779	49	8	6	771	780	2	0	1083	775	853	FALSE	1.00516	78
TC386845	HX149180	92.9	648	34	7	6	641	104	751	0	931	775	753	FALSE	0.836129	-22
TC386845	HX150808	90.55	709	48	3	22	711	724	16	0	920	775	724	FALSE	0.914839	-51
TC386845	HX150786	89.19	749	56	5	36	759	1	749	0	911	775	764	FALSE	0.966452	-11
TC386845	HX167579	91.54	591	47	1	124	711	608	18	0	811	775	608	FALSE	0.762581	-167
TC459625	CK205318	99.9	1033	1	0	1	1033	1071	39	0	1903	1033	1071	FALSE	1	38
TC459625	CK205318	96.97	33	1	0	789	821	333	301	7e-06	56.5	1033	1071	FALSE	0.0319458	38
TC459625	CJ776805	90.56	678	48	14	53	721	1	671	0	883	1033	748	FALSE	0.656341	-285
TC459625	CJ788655	94.4	554	23	6	172	721	734	185	0	846	1033	740	FALSE	0.536302	-293
TC459625	CJ788655	92.86	70	1	3	719	788	129	64	1e-18	99	1033	740	FALSE	0.0677638	-293
TC459625	CJ788655	96.97	33	1	0	789	821	113	81	7e-06	56.5	1033	740	FALSE	0.0319458	-293
TC459625	CJ795679	94.31	545	25	4	180	721	738	197	0	833	1033	738	FALSE	0.52759	-295
TC459625	CJ795679	91.43	70	2	3	719	788	140	75	5e-17	93.5	1033	738	FALSE	0.0677638	-295
TC459625	CJ795679	96.97	33	1	0	789	821	124	92	7e-06	56.5	1033	738	FALSE	0.0319458	-295
TC459625	BJ320133	96.04	480	17	2	242	721	641	164	0	780	1033	658	FALSE	0.464666	-375
TC459625	BJ320133	92.86	70	1	3	719	788	108	43	1e-18	99	1033	658	FALSE	0.0677638	-375
TC459625	BJ320133	96.97	33	1	0	789	821	92	60	7e-06	56.5	1033	658	FALSE	0.0319458	-375
TC459625	CD909603	94.48	507	22	4	218	721	10	513	0	776	1033	542	FALSE	0.490803	-491
TC459625	HX247886	97.62	378	9	0	344	721	593	216	0	649	1033	593	FALSE	0.365924	-440
TC459625	HX247886	84.15	164	8	8	719	868	160	1	5e-32	143	1033	593	FALSE	0.158761	-440
TC459625	HX247886	96.97	33	1	0	789	821	144	112	7e-06	56.5	1033	593	FALSE	0.0319458	-440
TC459625	BQ246292	87.91	546	51	13	44	580	163	702	3e-178	628	1033	702	FALSE	0.528558	-331
TC459625	BQ243523	96.83	252	8	0	470	721	487	236	6e-116	422	1033	487	FALSE	0.24395	-546
TC459625	BQ243523	81.76	170	10	12	719	871	179	14	7e-26	122	1033	487	FALSE	0.164569	-546
TC459625	BQ243523	96.97	33	1	0	789	821	163	131	7e-06	56.5	1033	487	FALSE	0.0319458	-546
TC459625	CJ515327	96.55	116	4	0	761	876	201	86	1e-48	198	1033	201	FALSE	0.112294	-832
TC422348	BQ166412	99.64	551	1	1	60	610	569	20	0	1005	610	569	FALSE	0.903279	-41
TC422348	BE590476	100	474	0	0	1	474	1	474	0	876	610	474	FALSE	0.777049	-136
TC422348	GH726989	94.33	529	23	4	88	610	528	1	0	804	610	528	FALSE	0.867213	-82
TC422348	HX018879	99.4	166	1	0	445	610	1	166	8e-80	302	610	266	FALSE	0.272131	-344
TC422348	CJ855536	99.32	148	1	0	461	608	1	148	8e-70	268	610	158	FALSE	0.242623	-452
TC422348	CJ868259	100	122	0	0	445	566	122	1	5e-57	226	610	122	FALSE	0.2	-488
CV776972	CV776972	100	782	0	0	1	782	114	895	0	1441	895	895	TRUE	0.873743	0
CV776972	DR741774	94.02	585	19	16	1	585	9	577	0	874	782	1087	FALSE	0.748082	305
CV776972	HX158479	94.25	574	17	16	12	585	683	126	0	863	782	708	FALSE	0.734015	-74
CV776972	DR741735	94.08	574	18	16	12	585	53	610	0	857	782	1079	FALSE	0.734015	297
CV776972	CV774580	93.9	574	19	16	12	585	140	697	0	854	782	826	FALSE	0.734015	44
CV776972	HX171047	93.21	574	23	16	12	585	143	700	0	830	782	771	FALSE	0.734015	-11
CV776972	HX165078	95.97	496	15	5	12	507	277	767	0	800	782	767	FALSE	0.634271	-15
CV776972	HX171071	92.93	552	23	16	34	585	688	153	0	789	782	688	FALSE	0.705882	-94
CV776972	DR741789	91.13	586	34	18	1	585	11	579	0	778	782	1120	FALSE	0.749361	338
CV776972	HX158454	98.61	431	6	0	12	442	296	726	0	763	782	726	FALSE	0.551151	-56
CV768933	CV768933	100	774	0	0	1	774	96	869	0	1426	869	869	TRUE	0.890679	0
CV768933	CV773574	95.08	508	14	11	28	534	171	668	0	789	774	858	FALSE	0.656331	84
CV768933	GR304039	85.56	277	6	33	465	740	441	684	5e-67	259	774	719	FALSE	0.357881	-55
CV768933	EV254349	100	130	0	0	26	155	54	183	2e-61	241	774	183	FALSE	0.167959	-591
CV768933	CJ814969	97.14	70	1	1	466	534	375	306	3e-24	117	774	375	FALSE	0.0904393	-399
CV768933	CJ801969	95.65	46	1	1	490	534	1	46	7e-11	73.1	774	401	FALSE	0.0594315	-373
CV768933	BJ228820	97.3	37	1	0	498	534	349	313	4e-08	63.9	774	349	FALSE	0.0478036	-425
TC429925	CK208293	99.68	622	1	1	17	637	657	36	0	1136	637	1112	FALSE	0.976452	475
TC429925	CK209553	93.57	529	26	8	1	528	511	1032	0	782	637	1095	FALSE	0.830455	458
TC429925	CA641541	96.41	473	4	13	1	473	1	460	0	773	637	460	FALSE	0.742543	-177
TC429925	EV254115	97.62	168	4	0	235	402	1	168	6e-76	289	637	168	FALSE	0.263736	-469
TC429925	BU100519	89.39	66	7	0	180	245	18	83	3e-14	84.2	637	600	FALSE	0.103611	-37
CJ964716	CJ964716	100	729	0	0	1	729	1	729	0	1306	729	729	TRUE	1	0
CJ964716	HX172712	98.06	723	11	3	8	729	1	721	0	1275	729	731	FALSE	0.99177	2
CJ964716	CJ964404	98.06	722	11	3	1	721	3	722	0	1273	729	722	FALSE	0.990398	-7
CJ964716	CJ585742	97.91	719	12	3	1	718	2	718	0	1262	729	718	FALSE	0.986283	-11
CJ964716	HX157912	98.04	716	11	3	15	729	1	714	0	1260	729	783	FALSE	0.982167	54
CJ964716	CJ585750	97.62	714	15	2	13	725	1	713	0	1249	729	713	FALSE	0.979424	-16
CJ964716	CJ952475	97.99	696	11	3	35	729	717	24	0	1225	729	717	FALSE	0.954733	-12
CJ964716	CJ692070	98.12	692	11	2	12	703	693	4	0	1223	729	695	FALSE	0.949246	-34
CJ964716	CJ692077	97.21	682	16	3	1	681	680	1	0	1177	729	681	FALSE	0.935528	-48
CJ964716	HX182626	93.42	729	36	7	2	729	1	718	0	1088	729	783	FALSE	1	54
CA724666	CA724666	100	440	0	0	1	440	1	440	0	769	440	440	TRUE	1	0
CA724666	HX129267	93.81	436	12	15	2	437	204	624	0	651	440	721	FALSE	0.990909	281
CA724666	CV780080	93.98	432	12	14	2	433	173	590	0	651	440	846	FALSE	0.981818	406
CA724666	BQ744003	93.75	432	13	14	2	433	185	602	0	645	440	735	FALSE	0.981818	295
CA724666	HX129290	93.75	432	12	15	6	437	765	349	0	643	440	765	FALSE	0.981818	325
CA724666	HX141150	93.75	432	12	15	6	437	750	334	0	643	440	750	FALSE	0.981818	310
CA724666	HX150647	93.74	431	12	15	7	437	753	338	0	641	440	753	FALSE	0.979545	313
CA724666	HX179001	93.74	431	12	15	7	437	763	348	0	641	440	763	FALSE	0.979545	323
CA724666	CK209820	93.35	436	13	16	2	437	440	859	0	641	440	1131	FALSE	0.990909	691
CA724666	AL826071	93.35	436	14	15	2	437	144	564	0	641	440	671	FALSE	0.990909	231
TC434674	CK209553	99.42	1039	5	1	1	1039	1	1038	0	1873	1039	1095	FALSE	1	56
TC434674	CK208293	93	514	27	9	528	1033	657	145	0	741	1039	1112	FALSE	0.494706	73
TC434674	AL824723	97.53	405	7	3	242	646	1	402	0	689	1039	402	FALSE	0.389798	-637
TC434674	CA641541	91.72	471	25	13	512	979	1	460	0	647	1039	460	FALSE	0.453321	-579
TC434674	CA727588	82.3	469	58	20	75	519	2	469	1e-113	414	1039	666	FALSE	0.451396	-373
TC434674	EV254115	97.04	169	1	4	746	911	1	168	1e-73	281	1039	168	FALSE	0.162656	-871
TC434674	BU100519	89.39	66	7	0	691	756	18	83	3e-14	84.2	1039	600	FALSE	0.0635226	-439
TC414183	BQ487387	99.82	549	1	0	77	625	549	1	0	1011	657	549	FALSE	0.835616	-108
TC414183	BQ903568	100	536	0	0	122	657	1	536	0	990	657	536	FALSE	0.81583	-121
TC414183	BF485493	99.11	451	4	0	1	451	1	451	0	811	657	451	FALSE	0.686454	-206
TC414183	CA501646	87.94	655	42	18	1	652	76	696	0	737	657	696	FALSE	0.996956	39
TC414183	CJ934596	99.24	396	3	0	262	657	453	58	0	715	657	757	FALSE	0.60274	100
TC414183	CJ934596	100	178	0	0	87	264	757	580	4e-88	329	657	757	FALSE	0.270928	100
TC414183	BJ257925	100	385	0	0	273	657	20	404	0	712	657	412	FALSE	0.585997	-245
TC414183	CJ662149	87.29	653	44	17	9	654	2	622	0	710	657	653	FALSE	0.993912	-4
TC414183	CJ554648	86.93	635	44	17	14	641	605	3	0	678	657	609	FALSE	0.966514	-48
TC414183	BJ263543	99.72	351	1	0	273	623	351	1	0	643	657	352	FALSE	0.534247	-305
TC414183	CA721469	88.19	525	57	5	103	624	525	3	7e-180	634	657	525	FALSE	0.799087	-132
TC396976	CJ662149	100	627	0	0	142	768	1	627	0	1158	768	653	FALSE	0.816406	-115
TC396976	CJ554648	99.83	605	1	0	148	752	605	1	0	1114	768	609	FALSE	0.78776	-159
TC396976	CA501646	94.48	706	26	5	57	761	3	696	0	1075	768	696	FALSE	0.919271	-72
TC396976	CD933333	99.63	545	1	1	1	544	1	545	0	994	768	545	FALSE	0.709635	-223
TC396976	GR303822	99.6	496	2	0	271	766	1	496	0	905	768	499	FALSE	0.645833	-269
TC396976	CD897379	97.86	515	1	10	255	768	12	517	0	881	768	520	FALSE	0.670573	-248
TC396976	BJ311119	89.86	651	38	12	112	751	634	1	0	811	768	634	FALSE	0.847656	-134
TC396976	BJ214289	89.74	653	39	12	124	765	15	650	0	809	768	650	FALSE	0.85026	-118
TC396976	CJ658976	89.78	646	38	12	133	767	2	630	0	802	768	650	FALSE	0.841146	-118
TC396976	CJ677875	89.64	647	39	12	133	768	1	630	0	798	768	650	FALSE	0.842448	-118
TC456441	CJ638230	99.67	604	2	0	1	604	1	604	0	1062	725	604	FALSE	0.833103	-121
TC456441	CJ529806	99.64	277	1	0	449	725	277	1	9e-139	497	725	277	FALSE	0.382069	-448
TC456441	CA648283	84.53	446	46	22	1	445	131	554	7e-130	468	725	629	FALSE	0.615172	-96
TC456441	CK208754	88.82	331	26	11	368	698	767	1086	8e-110	401	725	1090	FALSE	0.456552	365
TC397949	BJ267580	100	713	0	0	1	713	1	713	0	1314	797	713	FALSE	0.894605	-84
TC397949	BJ272526	100	681	0	0	117	797	708	28	0	1254	797	708	FALSE	0.854454	-89
TC397949	HX157912	99.15	472	3	1	51	522	783	313	0	848	797	783	FALSE	0.592221	-14
TC397949	CJ613539	99.08	437	3	1	348	783	437	1	0	784	797	554	FALSE	0.548306	-243
TC397949	CJ952475	99.77	426	0	1	97	522	1	425	0	780	797	717	FALSE	0.534504	-80
TC397949	HX172689	99.76	420	1	0	2	421	26	445	0	773	797	445	FALSE	0.526976	-352
TC397949	HX182626	95.95	469	15	2	54	522	781	317	0	758	797	783	FALSE	0.588457	-14
TC397949	HX172712	99.76	413	0	1	110	522	731	320	0	756	797	731	FALSE	0.518193	-66
TC397949	CJ964404	99.75	395	0	1	128	522	722	329	0	723	797	722	FALSE	0.495609	-75
TC397949	CJ585750	99	399	3	1	124	522	713	316	0	719	797	713	FALSE	0.500627	-84
CD490860	CD490860	100	632	0	0	1	632	21	652	0	1168	652	652	TRUE	0.969325	0
CD490860	CA624383	83.57	359	40	19	274	632	496	157	5e-87	326	632	607	FALSE	0.568038	-25
BE400665	BE400665	100	324	0	0	1	324	1	324	2e-169	599	324	324	TRUE	1	0
CD900778	CD900778	100	618	0	0	1	618	1	618	0	1142	618	618	TRUE	1	0
CD900778	HX177946	97.69	476	10	1	143	618	536	62	0	817	618	536	FALSE	0.770227	-82
CD900778	BQ903588	95.88	486	16	4	134	618	554	72	0	793	618	557	FALSE	0.786408	-61
CD900778	BQ903541	97.58	455	10	1	164	618	525	72	0	780	618	525	FALSE	0.736246	-93
CD900778	BQ619941	97.14	454	11	2	166	618	591	139	0	765	618	591	FALSE	0.734628	-27
CD900778	CD882245	97.11	450	11	2	170	618	17	465	0	758	618	610	FALSE	0.728155	-8
CD900778	DR731680	97.07	444	10	3	176	618	791	350	0	747	618	900	FALSE	0.718447	282
CD900778	BQ805403	97.06	442	11	2	178	618	45	485	0	743	618	662	FALSE	0.71521	44
CD900778	BQ903380	92.26	491	33	5	130	618	559	72	0	719	618	560	FALSE	0.794498	-58
CD900778	GR304736	97.37	419	9	2	201	618	28	445	0	712	618	635	FALSE	0.677994	17
CA624383	CA624383	100	605	0	0	1	605	1	605	0	1085	607	607	TRUE	0.996705	0
CA624383	CD490860	83.57	359	40	19	157	496	652	294	5e-87	326	607	652	FALSE	0.591433	45
CA639613	CA639613	100	394	0	0	1	394	1	394	0	688	433	433	TRUE	0.909931	0
CA639613	CJ636791	91.21	387	18	16	16	386	1	387	3e-149	532	394	551	FALSE	0.982234	157
CA639613	GH727197	88.83	403	28	17	1	386	562	160	3e-139	499	394	835	FALSE	1.02284	441
CA639613	CJ528365	85.84	332	31	16	71	386	456	125	3e-104	383	394	472	FALSE	0.84264	78
CA639613	GH731289	96	225	4	5	1	220	273	497	1e-98	364	394	508	FALSE	0.571066	114
CA639613	CN011839	98.48	198	3	0	1	198	491	688	8e-95	351	394	688	FALSE	0.502538	294
CA639613	GH731669	84.59	331	26	19	69	377	476	149	2e-86	324	394	632	FALSE	0.840102	238
CA639613	HX103005	86.61	254	18	16	149	386	340	87	2e-75	287	394	341	FALSE	0.64467	-53
CA639613	GH727056	98.11	159	1	2	1	159	508	664	5e-72	276	394	664	FALSE	0.403553	270
CA639613	CJ524504	80.62	227	19	19	173	377	351	128	8e-40	169	394	357	FALSE	0.576142	-37
TC403601	HX183845	99.71	700	1	1	171	869	702	3	0	1280	901	702	FALSE	0.776915	-199
TC403601	CJ865765	100	600	0	0	264	863	600	1	0	1109	901	600	FALSE	0.665927	-301
TC403601	CJ852938	99.34	609	3	1	293	901	1	608	0	1101	901	618	FALSE	0.675916	-283
TC403601	BJ279680	96.3	648	10	8	1	645	1	637	0	1051	901	637	FALSE	0.719201	-264
TC403601	CJ791317	99.82	569	0	1	300	868	568	1	0	1044	901	568	FALSE	0.631521	-333
TC403601	BJ225841	99.79	470	0	1	373	841	12	481	0	861	901	481	FALSE	0.521643	-420
TC403601	CJ779349	98.94	471	5	0	21	491	13	483	0	846	901	483	FALSE	0.522752	-418
TC403601	BJ230739	100	452	0	0	373	824	452	1	0	835	901	452	FALSE	0.501665	-449
TC403601	CJ670038	91.68	565	31	9	338	895	2	557	0	791	901	566	FALSE	0.627081	-335
TC403601	CJ562901	93.61	532	19	8	331	855	524	1	0	791	901	533	FALSE	0.590455	-368
TC397879	BJ287578	99.45	728	2	2	1	727	727	1	0	1321	803	727	FALSE	0.9066	-76
TC397879	BJ280934	99.83	603	0	1	3	605	2	603	0	1107	803	603	FALSE	0.750934	-200
TC397879	CA626117	99.28	415	3	0	389	803	1	415	0	723	803	487	FALSE	0.516812	-316
TC397879	HX146168	99.22	383	2	1	351	732	409	27	0	689	803	777	FALSE	0.476961	-26
TC397879	HX146168	100	220	0	0	136	355	777	558	2e-111	407	803	777	FALSE	0.273973	-26
TC397879	HX191359	99.22	383	2	1	351	732	393	11	0	689	803	789	FALSE	0.476961	-14
TC397879	HX191359	100	248	0	0	108	355	789	542	4e-127	459	803	789	FALSE	0.308842	-14
TC397879	HX136759	99.22	383	2	1	351	732	403	21	0	689	803	747	FALSE	0.476961	-56
TC397879	HX136759	99.08	109	0	1	3	111	523	416	1e-47	195	803	747	FALSE	0.135741	-56
TC397879	HX171326	99.22	383	2	1	351	732	385	3	0	689	803	591	FALSE	0.476961	-212
TC397879	HX171326	100	58	0	0	298	355	591	534	2e-21	108	803	591	FALSE	0.0722291	-212
TC397879	HX171303	99.22	383	2	1	351	732	171	553	0	689	803	608	FALSE	0.476961	-195
TC397879	HX154844	99.22	383	2	1	351	732	403	21	0	689	803	721	FALSE	0.476961	-82
TC397879	HX154844	99.32	147	0	1	3	149	714	569	1e-68	265	803	721	FALSE	0.183064	-82
TC397879	HX165734	99.22	383	2	1	351	732	387	5	0	689	803	782	FALSE	0.476961	-21
TC397879	HX165734	100	247	0	0	109	355	782	536	2e-126	457	803	782	FALSE	0.307597	-21
CK217886	CK217886	100	1101	0	0	1	1101	21	1121	0	2034	1121	1121	TRUE	0.982159	0
CK217886	CK217981	92.31	65	3	2	1	65	22	84	2e-16	91.6	1101	1145	FALSE	0.0590372	44
CK217886	CK217858	100	48	0	0	1	48	17	64	7e-16	89.8	1101	1167	FALSE	0.0435967	66
CK217886	CK216486	90.14	71	4	3	1	71	665	598	7e-16	89.8	1101	1066	FALSE	0.0644868	-35
CK217886	CK212468	90.14	71	4	3	1	71	657	590	7e-16	89.8	1101	1107	FALSE	0.0644868	6
CK217886	DR738843	93.44	61	1	3	1	60	14	72	2e-15	87.9	1101	1037	FALSE	0.0554042	-64
CK217886	DR735337	93.33	60	2	2	1	60	27	84	2e-15	87.9	1101	1086	FALSE	0.0544959	-15
CK217886	CK217969	100	47	0	0	1	47	22	68	2e-15	87.9	1101	1102	FALSE	0.0426885	1
CK217886	CK217880	100	47	0	0	1	47	20	66	2e-15	87.9	1101	1149	FALSE	0.0426885	48
CK217886	CK217827	100	47	0	0	1	47	19	65	2e-15	87.9	1101	1120	FALSE	0.0426885	19
CA652994	CA652994	100	557	0	0	1	557	17	573	0	1022	574	574	TRUE	0.970383	0
CA652994	CJ891829	94.97	398	6	13	174	557	733	336	2e-174	616	558	733	FALSE	0.713262	175
CA652994	CJ879957	96.53	375	5	7	162	528	322	696	2e-174	616	558	699	FALSE	0.672043	141
CA652994	HX134584	90.98	410	23	13	162	557	76	485	1e-152	544	558	774	FALSE	0.734767	216
CA652994	HX057050	90.98	410	23	13	162	557	179	588	1e-152	544	558	590	FALSE	0.734767	32
CA652994	CJ840192	90.98	410	23	13	162	557	674	265	1e-152	544	558	720	FALSE	0.734767	162
CA652994	CJ827194	90.98	410	23	13	162	557	47	456	1e-152	544	558	765	FALSE	0.734767	207
CA652994	CO348701	90.98	410	23	13	162	557	8	417	1e-152	544	558	484	FALSE	0.734767	-74
CA652994	BQ805510	90.98	410	23	13	162	557	234	643	1e-152	544	558	719	FALSE	0.734767	161
CA652994	BQ904521	90.73	410	23	14	162	557	713	305	2e-150	536	558	760	FALSE	0.734767	202
TC454472	CK163666	100	1087	0	0	1	1087	1	1087	0	1986	1087	1087	FALSE	1	0
TC454472	HX183823	96.79	716	18	3	175	886	30	744	0	1194	1087	744	FALSE	0.658694	-343
TC454472	CV767178	93.51	740	27	8	63	795	108	833	0	1081	1087	842	FALSE	0.680773	-245
TC454472	BJ279680	94.53	494	16	11	599	1086	19	507	0	760	1087	637	FALSE	0.454462	-450
TC454472	BF474286	95.29	467	12	6	452	916	1	459	0	736	1087	461	FALSE	0.429623	-626
TC454472	CJ779349	93.54	480	22	9	589	1063	1	476	0	717	1087	483	FALSE	0.441582	-604
TC454472	CV769941	95.12	369	8	10	57	415	110	478	2e-161	573	1087	1058	FALSE	0.339466	-29
TC454472	CA647302	93.02	315	11	11	535	843	1	310	9e-129	464	1087	578	FALSE	0.289788	-509
TC454472	HX183845	90.59	340	22	10	751	1084	702	367	3e-124	449	1087	702	FALSE	0.312787	-385
TC454472	CJ865765	87.85	247	20	10	844	1084	600	358	2e-75	287	1087	600	FALSE	0.227231	-487
CV774779	CV774779	100	762	0	0	1	762	96	857	0	1397	857	857	TRUE	0.889148	0
CV774779	CV765584	96.73	765	14	11	1	756	97	859	0	1273	762	862	FALSE	1.00394	100
CV774779	CV776639	97.17	741	12	9	1	736	97	833	0	1249	762	835	FALSE	0.972441	73
CV774779	HX147091	99.49	594	1	2	12	604	187	779	0	1081	762	779	FALSE	0.779528	17
CV774779	CK209820	92.09	759	38	20	12	762	240	984	0	1057	762	1131	FALSE	0.996063	369
CV774779	HX129267	93.1	725	37	11	12	730	4	721	0	1055	762	721	FALSE	0.951444	-41
CV774779	HX171047	92.78	734	38	11	12	738	7	732	0	1053	762	771	FALSE	0.963255	9
CV774779	BQ744003	92.88	730	37	13	40	761	13	735	0	1051	762	735	FALSE	0.958005	-27
CV774779	AL826071	92.63	678	37	11	69	740	1	671	0	970	762	671	FALSE	0.889764	-91
CV774779	HX165078	94.15	632	26	7	12	640	141	764	0	955	762	767	FALSE	0.829396	5
CA613094	CA613094	100	494	0	0	1	494	17	510	0	865	624	624	TRUE	0.791667	0
CA613094	HX147113	89.58	451	20	27	1	426	610	162	7e-160	568	494	694	FALSE	0.912955	200
CA613094	CD871883	89.58	451	20	27	1	426	700	252	7e-160	568	494	724	FALSE	0.912955	230
CA613094	CV776639	92.78	360	16	10	1	351	470	828	2e-146	523	494	835	FALSE	0.728745	341
CA613094	CV774779	91.43	385	18	15	1	373	469	850	2e-146	523	494	857	FALSE	0.779352	363
CA613094	CV765584	91.28	390	16	18	1	373	470	858	2e-146	523	494	862	FALSE	0.789474	368
CA613094	BQ171259	88.54	410	20	27	42	426	623	216	4e-137	492	494	623	FALSE	0.82996	129
CA613094	HX165101	90.41	365	22	13	1	353	620	257	3e-133	479	494	726	FALSE	0.738866	232
CA613094	HX171071	90.41	365	22	13	1	353	489	126	3e-133	479	494	688	FALSE	0.738866	194
CA613094	HX171047	90.41	365	22	13	1	353	364	727	3e-133	479	494	771	FALSE	0.738866	277
BU100593	BU100593	100	510	0	0	1	510	1	510	0	942	510	510	TRUE	1	0
BU100593	HX182626	99.61	507	2	0	1	507	544	38	0	926	510	783	FALSE	0.994118	273
BU100593	CK196774	99.77	438	1	0	70	507	114	551	0	804	510	827	FALSE	0.858824	317
BU100593	HX157912	95.1	490	22	1	1	488	540	51	0	771	510	783	FALSE	0.960784	273
BU100593	CJ585742	95.1	490	22	1	1	488	555	66	0	771	510	718	FALSE	0.960784	208
BU100593	CJ692070	95.1	490	22	1	1	488	151	640	0	771	510	695	FALSE	0.960784	185
BU100593	HX172712	94.9	490	23	1	1	488	547	58	0	765	510	731	FALSE	0.960784	221
BU100593	CJ964404	94.9	490	23	1	1	488	556	67	0	765	510	722	FALSE	0.960784	212
BU100593	CJ952475	94.9	490	23	1	1	488	198	687	0	765	510	717	FALSE	0.960784	207
BU100593	CJ688207	95.26	485	20	2	1	483	112	595	0	765	510	742	FALSE	0.95098	232
GH725749	GH725749	100	642	0	0	1	642	1	642	0	1186	642	642	TRUE	1	0
GH725749	GH721869	97.38	534	11	1	109	642	166	696	0	907	642	715	FALSE	0.831776	73
GH725749	CJ678378	99.8	495	0	1	83	576	298	792	0	907	642	792	FALSE	0.771028	150
GH725749	CJ678378	100	70	0	0	13	82	127	196	4e-28	130	642	792	FALSE	0.109034	150
GH725749	GH725624	99.41	339	1	1	83	420	293	631	9e-174	614	642	631	FALSE	0.528037	-11
GH725749	GH725624	100	70	0	0	13	82	122	191	4e-28	130	642	631	FALSE	0.109034	-11
GH725749	DR739282	100	301	0	0	342	642	55	355	2e-156	556	642	1136	FALSE	0.468847	494
GH725749	CJ848913	100	153	0	0	490	642	1	153	3e-74	283	642	634	FALSE	0.238318	-8
GH725749	BQ167656	100	105	0	0	83	187	116	220	1e-47	195	642	220	FALSE	0.163551	-422
GH725749	CJ849230	100	93	0	0	550	642	1	93	6e-41	172	642	409	FALSE	0.14486	-233
TC410593	CV775236	99.54	864	4	0	1	864	878	15	0	1574	878	878	FALSE	0.984055	0
TC410593	CV775215	97.65	639	10	5	226	860	640	3	0	1092	878	810	FALSE	0.72779	-68
TC410593	HX079438	99.33	299	2	0	415	713	14	312	4e-152	542	878	681	FALSE	0.340547	-197
TC410593	CJ901252	99.33	299	2	0	415	713	8	306	4e-152	542	878	676	FALSE	0.340547	-202
TC410593	CJ564459	99.33	299	2	0	415	713	648	350	4e-152	542	878	744	FALSE	0.340547	-134
TC410593	CA676913	99.33	299	2	0	415	713	3	301	4e-152	542	878	605	FALSE	0.340547	-273
TC410593	CA664915	99.33	299	2	0	415	713	25	323	4e-152	542	878	561	FALSE	0.340547	-317
TC410593	BE429659	99.66	295	1	0	419	713	9	303	2e-151	540	878	579	FALSE	0.335991	-299
TC410593	CJ671554	99	299	3	0	415	713	86	384	6e-151	538	878	762	FALSE	0.340547	-116
TC410593	HX197405	97.99	299	6	0	415	713	622	324	2e-145	520	878	757	FALSE	0.340547	-121
BE500054	BE500054	100	519	0	0	1	519	1	519	0	959	519	519	TRUE	1	0
BE500054	CV772653	88.25	366	18	17	1	346	407	767	1e-113	414	519	878	FALSE	0.705202	359
BU101264	BU101264	100	453	0	0	1	453	1	453	0	837	453	453	TRUE	1	0
BU101264	BJ268587	98.23	395	7	0	58	452	206	600	0	691	453	600	FALSE	0.871965	147
BU101264	HX174399	99.65	287	1	0	167	453	732	446	4e-147	525	453	732	FALSE	0.633554	279
BU101264	HX164503	100	263	0	0	191	453	708	446	2e-135	486	453	708	FALSE	0.580574	255
BU101264	HX164479	99.57	234	1	0	1	234	210	443	1e-117	427	453	443	FALSE	0.516556	-10
BU101264	BJ273524	98.69	229	3	0	225	453	649	421	2e-111	407	453	649	FALSE	0.505519	196
BU101264	BJ268622	96.61	177	6	0	58	234	146	322	1e-78	298	453	322	FALSE	0.390728	-131
BU101264	CJ579031	100	157	0	0	297	453	612	456	2e-76	291	453	612	FALSE	0.346578	159
BU101264	CJ685598	100	138	0	0	316	453	1	138	6e-66	255	453	633	FALSE	0.304636	180
BU101264	HX174374	100	133	0	0	1	133	455	587	4e-63	246	453	587	FALSE	0.293598	134
GH727017	GH727017	100	598	0	0	1	598	1	598	0	1105	598	598	TRUE	1	0
GH727017	BJ293166	97.18	142	0	4	457	598	393	530	2e-60	237	598	676	FALSE	0.237458	78
TC401279	BQ607465	100	581	0	0	1	581	1	581	0	1066	582	582	FALSE	0.998282	0
TC401279	BE402053	100	581	0	0	1	581	1	581	0	1066	582	582	FALSE	0.998282	0
DR740223	DR740223	100	1117	0	0	1	1117	1	1117	0	2049	1117	1117	TRUE	1	0
DR740223	BJ293852	89.71	612	61	2	13	624	57	666	0	780	1117	667	FALSE	0.547896	-450
DR740223	CD903797	90.7	570	52	1	144	713	11	579	0	758	1117	579	FALSE	0.510295	-538
DR740223	AL819191	90.21	439	43	0	278	716	2	440	2e-161	573	1117	494	FALSE	0.393017	-623
DR740223	CJ641211	95.42	349	15	1	372	720	660	313	2e-156	556	1117	660	FALSE	0.312444	-457
DR740223	GH729230	95.48	310	13	1	411	720	602	294	1e-137	494	1117	602	FALSE	0.277529	-515
DR740223	BQ905567	90.78	347	5	27	729	1049	1	346	2e-121	440	1117	355	FALSE	0.310654	-762
DR740223	BE516338	95.02	261	12	1	460	720	444	185	5e-112	409	1117	444	FALSE	0.233662	-673
DR740223	CD905338	94.55	257	12	2	464	720	13	267	4e-108	396	1117	582	FALSE	0.230081	-535
DR740223	BJ238088	95.54	202	8	1	519	720	525	325	6e-86	322	1117	525	FALSE	0.180842	-592
TC420889	CJ730033	100	858	0	0	1	858	1	858	0	1563	858	858	FALSE	1	0
TC420889	HX071594	98.76	646	8	0	213	858	1	646	0	1160	858	788	FALSE	0.752914	-70
TC420889	CJ882025	100	462	0	0	9	470	1	462	0	854	858	462	FALSE	0.538462	-396
TC420889	CA610531	91.3	540	25	22	179	714	1	522	0	736	858	599	FALSE	0.629371	-259
TC420889	CA649748	87.09	488	38	23	179	650	1	479	1e-152	544	858	484	FALSE	0.568765	-374
TC420889	CA744752	96.35	192	6	1	667	858	18	208	5e-87	326	858	693	FALSE	0.223776	-165
TC420889	BQ579474	96.05	177	6	1	682	858	4	179	1e-78	298	858	672	FALSE	0.206294	-186
TC420889	CJ878489	94.81	154	8	0	705	858	1	154	8e-65	252	858	729	FALSE	0.179487	-129
BQ246205	BQ246205	100	488	0	0	1	488	1	488	0	902	488	488	TRUE	1	0
TC413825	CD454914	100	609	0	0	1	609	629	21	0	1125	609	645	FALSE	1	36
TC413825	BF478379	99.61	510	0	2	12	521	1	508	0	929	609	508	FALSE	0.837438	-101
TC413825	HX176118	99.15	469	4	0	2	470	469	1	0	845	609	627	FALSE	0.770115	18
TC413825	HX140113	95.48	487	20	1	4	490	490	6	0	776	609	720	FALSE	0.799672	111
TC413825	HX199898	95.79	475	17	2	4	475	45	519	0	763	609	520	FALSE	0.779967	-89
TC413825	HX199874	96.5	429	15	0	4	432	429	1	0	710	609	541	FALSE	0.704433	-68
TC413825	CA662507	89.89	435	36	8	4	436	116	544	1e-162	577	609	608	FALSE	0.714286	-1
TC413825	CD886463	95.82	311	12	1	4	314	319	10	7e-140	501	609	631	FALSE	0.510673	22
TC413825	HX176139	98.53	204	3	0	2	205	512	715	1e-97	361	609	715	FALSE	0.334975	106
TC413825	HX140137	95.24	147	7	0	4	150	513	659	3e-59	233	609	659	FALSE	0.241379	50
BE515838	BE515838	100	550	0	0	1	550	30	579	0	1016	579	579	TRUE	0.949914	0
BU100519	BU100519	100	600	0	0	1	600	1	600	0	1109	600	600	TRUE	1	0
BU100519	CK209553	89.39	66	7	0	18	83	690	755	3e-14	84.2	600	1095	FALSE	0.11	495
BU100519	CK208293	89.39	66	7	0	18	83	493	428	3e-14	84.2	600	1112	FALSE	0.11	512
BU100519	CA641541	89.39	66	7	0	18	83	180	245	3e-14	84.2	600	460	FALSE	0.11	-140
BU100519	HX035946	89.83	59	6	0	10	68	12	70	5e-12	76.8	600	319	FALSE	0.0983333	-281
BU100519	CJ688207	89.83	59	6	0	10	68	98	156	5e-12	76.8	600	742	FALSE	0.0983333	142
BU100519	CJ716115	89.83	59	6	0	10	68	96	154	5e-12	76.8	600	411	FALSE	0.0983333	-189
CA615857	CA615857	100	377	0	0	1	377	1	377	0	656	487	487	TRUE	0.774127	0
CA615857	HX129267	95.49	377	10	7	1	376	109	479	3e-173	612	377	721	FALSE	1	344
CA615857	HX141129	95.49	377	10	7	1	376	263	633	3e-173	612	377	706	FALSE	1	329
CA615857	HX153083	95.49	377	10	7	1	376	296	666	3e-173	612	377	739	FALSE	1	362
CA615857	HX150620	95.49	377	10	7	1	376	296	666	3e-173	612	377	739	FALSE	1	362
CA615857	HX175472	95.49	377	10	7	1	376	266	636	3e-173	612	377	728	FALSE	1	351
CA615857	CK209820	95.49	377	10	7	1	376	345	715	3e-173	612	377	1131	FALSE	1	754
CA615857	CD908869	96.17	366	10	4	1	366	344	705	3e-173	612	377	714	FALSE	0.970822	337
CA615857	BQ744003	95.49	377	10	7	1	376	90	460	3e-173	612	377	735	FALSE	1	358
CA615857	AL826071	94.96	377	12	7	1	376	49	419	2e-170	603	377	671	FALSE	1	294
BQ903380	BQ903380	100	560	0	0	1	560	1	560	0	976	560	560	TRUE	1	0
BQ903380	BQ903588	94.27	558	28	4	1	557	1	555	0	885	560	557	FALSE	0.996429	-3
BQ903380	HX177946	95.34	537	24	1	11	547	1	536	0	881	560	536	FALSE	0.958929	-24
BQ903380	BQ903541	96.18	523	19	1	1	523	1	522	0	880	560	525	FALSE	0.933929	-35
BQ903380	BQ619941	93.7	524	31	2	1	523	68	590	0	809	560	591	FALSE	0.935714	31
BQ903380	CD882245	93.67	521	31	2	1	520	536	17	0	804	560	610	FALSE	0.930357	50
BQ903380	BQ805403	93.93	511	29	2	1	510	556	47	0	795	560	662	FALSE	0.9125	102
BQ903380	GR304736	94.48	489	26	1	1	488	516	28	0	776	560	635	FALSE	0.873214	75
BQ903380	CD900778	92.26	491	33	5	72	559	618	130	0	719	560	618	FALSE	0.876786	58
BQ903380	DR731680	90.52	517	46	3	1	516	279	793	0	706	560	900	FALSE	0.923214	340
CO349136	CO349136	100	434	0	0	1	434	1	434	0	802	434	434	TRUE	1	0
CO349136	CO347140	84.19	272	43	0	158	429	109	380	1e-68	265	434	473	FALSE	0.626728	39
CO349136	BF483909	84.19	272	43	0	158	429	210	481	1e-68	265	434	481	FALSE	0.626728	47
CO349136	CO346991	83.82	272	44	0	158	429	110	381	5e-67	259	434	481	FALSE	0.626728	47
CO349136	CD911183	83.82	272	44	0	158	429	52	323	5e-67	259	434	601	FALSE	0.626728	167
CO349136	CA612351	83.82	272	44	0	158	429	60	331	5e-67	259	434	429	FALSE	0.626728	-5
CO349136	BI751157	83.09	272	46	0	158	429	227	498	1e-63	248	434	602	FALSE	0.626728	168
CO349136	BI751581	81.99	272	49	0	158	429	424	153	6e-61	239	434	651	FALSE	0.626728	217
CO349136	CJ657575	82.13	263	47	0	158	420	311	573	8e-60	235	434	576	FALSE	0.605991	142
CO349136	BI750480	81.62	272	50	0	158	429	226	497	1e-58	231	434	673	FALSE	0.626728	239
CA625328	CA625328	100	504	0	0	1	504	1	504	0	924	504	504	TRUE	1	0
BJ316356	BJ316356	100	633	0	0	1	633	1	633	0	1170	633	633	TRUE	1	0
BJ316356	CJ670591	99.44	358	2	0	20	377	765	408	0	651	633	812	FALSE	0.565561	179
BJ316356	CJ681750	95.53	358	16	0	20	377	499	142	2e-161	573	633	763	FALSE	0.565561	130
BJ316356	CJ563474	100	279	0	0	20	298	566	844	3e-144	516	633	844	FALSE	0.440758	211
BJ316356	CJ800979	96.43	308	11	0	70	377	732	425	4e-142	508	633	732	FALSE	0.486572	99
BJ316356	BJ224894	93.33	300	20	0	51	350	300	1	2e-125	453	633	300	FALSE	0.473934	-333
BJ316356	CJ651554	95.41	283	13	0	20	302	287	5	7e-125	451	633	296	FALSE	0.447077	-337
BJ316356	CJ543239	95.68	278	12	0	20	297	479	756	1e-123	448	633	759	FALSE	0.439179	126
BJ316356	CJ651318	95.62	274	12	0	20	293	274	1	2e-121	440	633	482	FALSE	0.432859	-151
BJ316356	BQ789262	97.23	253	7	0	125	377	685	433	3e-118	429	633	687	FALSE	0.399684	54
TC404876	CJ519321	99.04	832	8	0	216	1047	832	1	0	1495	1047	832	FALSE	0.794651	-215
TC404876	CD866295	99.43	697	4	0	60	756	1	697	0	1266	1047	697	FALSE	0.665712	-350
TC404876	BE517260	99.52	628	3	0	1	628	16	643	0	1144	1047	643	FALSE	0.599809	-404
TC404876	CJ628101	98.46	518	8	0	36	553	274	791	0	915	1047	791	FALSE	0.494747	-256
TC404876	CJ600801	98.51	471	5	2	345	813	845	375	0	830	1047	845	FALSE	0.449857	-202
TC404876	CJ600801	95.73	234	6	3	811	1042	248	17	2e-101	374	1047	845	FALSE	0.223496	-202
TC404876	CK157250	94.72	530	22	6	288	813	811	284	0	821	1047	886	FALSE	0.506208	-161
TC404876	CD866296	97.62	336	7	1	479	813	760	425	4e-162	575	1047	762	FALSE	0.320917	-285
TC404876	CD866296	95.73	234	6	3	811	1042	298	67	2e-101	374	1047	762	FALSE	0.223496	-285
TC404876	HX062796	99.22	256	2	0	558	813	147	402	3e-128	462	1047	654	FALSE	0.244508	-393
TC404876	HX062796	95.28	127	5	1	811	937	529	654	3e-49	200	1047	654	FALSE	0.121299	-393
TC404876	BJ278634	99.22	256	2	0	558	813	159	414	3e-128	462	1047	702	FALSE	0.244508	-345
TC404876	BJ278634	95.12	164	6	2	811	974	541	702	2e-66	257	1047	702	FALSE	0.156638	-345
TC404876	BQ167495	99.57	232	0	1	811	1042	375	145	6e-116	422	1047	680	FALSE	0.221585	-367
TC404876	BQ167495	97.16	176	3	2	640	813	680	505	1e-78	298	1047	680	FALSE	0.168099	-367
BQ294574	BQ294574	100	474	0	0	1	474	1	474	0	876	474	474	TRUE	1	0
BQ294574	CD454223	97.84	371	0	1	104	474	638	276	7e-180	634	474	638	FALSE	0.7827	164
BQ294574	CA629189	97.83	230	5	0	231	460	1	230	6e-111	405	474	258	FALSE	0.485232	-216
BQ294574	CJ864814	100	52	0	0	423	474	265	214	4e-18	97.1	474	265	FALSE	0.109705	-209
AL813204	AL813204	100	543	0	0	1	543	1	543	0	1003	543	543	TRUE	1	0
AL813204	CD925174	97.86	374	8	0	170	543	9	382	0	647	543	532	FALSE	0.688766	-11
AL813204	CD891285	98.27	347	6	0	197	543	23	369	4e-172	608	543	672	FALSE	0.639042	129
AL813204	CA657965	88.07	419	27	21	1	396	26	444	3e-138	496	543	516	FALSE	0.771639	-27
AL813204	FR855752	93.52	216	5	1	328	543	1	207	4e-83	313	543	399	FALSE	0.39779	-144
AL813204	CJ807462	95.69	116	5	0	428	543	1	116	2e-45	187	543	762	FALSE	0.213628	219
CK217283	CK217283	100	1016	0	0	1	1016	1	1016	0	1877	1016	1016	TRUE	1	0
CK217283	DR736815	94.81	886	43	3	75	959	16	899	0	1378	1016	1080	FALSE	0.872047	64
CK217283	CK217282	91.04	1004	83	7	5	1004	4	1004	0	1349	1016	1030	FALSE	0.988189	14
CK217283	HX159634	96.48	767	27	0	100	866	1	767	0	1267	1016	769	FALSE	0.754921	-247
CK217283	HX148521	96.36	742	27	0	125	866	1	742	0	1221	1016	744	FALSE	0.730315	-272
CK217283	BQ744262	97.42	698	18	0	90	787	16	713	0	1190	1016	713	FALSE	0.687008	-303
CK217283	DR738469	89.05	986	64	24	6	971	1	962	0	1188	1016	1097	FALSE	0.970472	81
CK217283	CK211271	87.21	1001	100	28	4	1000	1122	146	0	1114	1016	1151	FALSE	0.985236	135
CK217283	CD866797	94.29	701	38	2	67	766	1	700	0	1072	1016	701	FALSE	0.689961	-315
CK217283	HX171152	91.51	742	42	6	131	866	10	736	0	1002	1016	738	FALSE	0.730315	-278
TC455460	CJ902842	99.87	759	1	0	219	977	1	759	0	1393	977	759	FALSE	0.776868	-218
TC455460	BE404912	96.63	593	9	1	396	977	1	593	0	977	977	595	FALSE	0.60696	-382
TC455460	CJ882004	99.23	390	3	0	1	390	1	390	0	695	977	390	FALSE	0.399181	-587
TC455460	CJ719301	96.65	418	2	2	572	977	1	418	0	684	977	769	FALSE	0.42784	-208
TC455460	CJ950465	94.68	432	0	2	569	977	1	432	0	649	977	677	FALSE	0.44217	-300
TC455460	CJ947156	94.65	430	0	2	571	977	1	430	0	645	977	717	FALSE	0.440123	-260
TC455460	CJ954353	94.64	429	0	2	572	977	1	429	0	643	977	711	FALSE	0.439099	-266
TC455460	BJ236409	98.24	340	6	0	381	720	204	543	9e-169	597	977	544	FALSE	0.348004	-433
TC455460	BJ236409	98.05	205	4	0	89	293	1	205	1e-98	364	977	544	FALSE	0.209826	-433
TC455460	CJ727126	97.94	340	7	0	381	720	240	579	1e-167	593	977	619	FALSE	0.348004	-358
TC455460	CJ727126	98.34	241	4	0	53	293	1	241	1e-118	431	977	619	FALSE	0.246673	-358
TC455460	CJ659152	98.63	292	4	0	2	293	1	292	4e-147	525	977	806	FALSE	0.298874	-171
TC455460	CJ659152	97.69	260	6	0	381	640	291	550	3e-124	449	977	806	FALSE	0.266121	-171
TC455460	CJ659152	90.31	258	2	2	688	922	549	806	8e-85	318	977	806	FALSE	0.264074	-171
CJ659152	CJ659152	100	806	0	0	1	806	1	806	0	1485	806	806	TRUE	1	0
CJ659152	CJ727126	100	499	0	0	52	550	1	499	0	922	806	619	FALSE	0.619107	-187
CJ659152	CJ727126	97.26	73	2	0	549	621	547	619	1e-27	128	806	619	FALSE	0.0905707	-187
CJ659152	BJ236409	100	463	0	0	88	550	1	463	0	856	806	544	FALSE	0.574442	-262
CJ659152	BJ236409	100	34	0	0	549	582	511	544	4e-08	63.9	806	544	FALSE	0.0421836	-262
CJ659152	CA695582	92.05	591	18	29	119	707	564	1	0	822	806	598	FALSE	0.733251	-208
CJ659152	HX040574	95	380	6	2	101	479	1	368	7e-165	584	806	368	FALSE	0.471464	-438
CJ659152	CJ882004	97.95	292	6	0	1	292	2	293	7e-145	518	806	390	FALSE	0.362283	-416
CJ659152	CJ954353	99.22	258	2	0	549	806	117	374	7e-130	468	806	711	FALSE	0.320099	-95
CJ659152	CJ954353	97.1	69	2	0	482	550	1	69	3e-24	117	806	711	FALSE	0.0856079	-95
CJ659152	CJ950465	99.22	258	2	0	549	806	120	377	7e-130	468	806	677	FALSE	0.320099	-129
CJ659152	CJ950465	97.22	72	2	0	479	550	1	72	7e-26	122	806	677	FALSE	0.08933	-129
CJ659152	CJ947156	99.22	258	2	0	549	806	118	375	7e-130	468	806	717	FALSE	0.320099	-89
CJ659152	CJ947156	97.14	70	2	0	481	550	1	70	9e-25	119	806	717	FALSE	0.0868486	-89
CJ659152	BJ319312	99.22	258	2	0	549	806	61	318	7e-130	468	806	730	FALSE	0.320099	-76
TC412807	AW448573	99.61	779	3	0	1	779	1	779	0	1423	779	779	FALSE	1	0
TC412807	CV066103	99.43	523	3	0	78	600	1	523	0	950	779	524	FALSE	0.671374	-255
TC412807	BG604383	99.72	356	1	0	35	390	1	356	0	652	779	356	FALSE	0.456996	-423
TC412807	CA708862	83.1	355	36	11	195	526	141	494	2e-80	303	779	500	FALSE	0.455712	-279
TC412807	CA708862	93.46	153	10	0	26	178	2	154	1e-57	228	779	500	FALSE	0.196406	-279
CF133259	CF133259	100	752	0	0	1	752	26	777	0	1389	777	777	TRUE	0.967825	0
TC397794	BJ220837	100	675	0	0	1	675	675	1	0	1240	675	675	FALSE	1	0
TC397794	BJ213340	100	598	0	0	1	598	1	598	0	1105	675	598	FALSE	0.885926	-77
TC397794	CJ809180	92.16	574	39	4	32	600	3	575	0	806	675	742	FALSE	0.85037	67
TC397794	CJ809180	95.31	64	2	1	599	661	679	742	9e-20	102	675	742	FALSE	0.0948148	67
TC397794	HX015608	100	407	0	0	222	628	407	1	0	752	675	407	FALSE	0.602963	-268
TC397794	HX015581	100	397	0	0	236	632	397	1	0	734	675	397	FALSE	0.588148	-278
TC397794	HX015593	100	376	0	0	28	403	1	376	0	695	675	376	FALSE	0.557037	-299
TC397794	HX015566	100	376	0	0	28	403	1	376	0	695	675	376	FALSE	0.557037	-299
TC397794	BJ270556	82.02	634	69	16	33	645	19	628	9e-139	497	675	662	FALSE	0.939259	-13
TC397794	BJ275563	85.65	418	46	4	230	645	411	6	1e-117	427	675	444	FALSE	0.619259	-231
TC397794	CA602795	81.8	511	55	17	33	523	20	512	1e-107	394	675	512	FALSE	0.757037	-163
CK214194	CK214194	100	1008	0	0	1	1008	39	1046	0	1862	1046	1046	TRUE	0.963671	0
CK214194	CK161657	94.87	604	28	1	121	724	669	69	0	941	1008	1148	FALSE	0.599206	140
CK214194	CK161637	94.87	604	28	1	121	724	668	68	0	941	1008	1133	FALSE	0.599206	125
CK214194	CK161688	94.37	604	31	1	121	724	677	77	0	924	1008	1054	FALSE	0.599206	46
CK214194	HX033104	98.9	364	3	1	10	373	4	366	0	649	1008	372	FALSE	0.361111	-636
CK214194	HX034192	94.54	421	20	1	246	663	421	1	0	647	1008	421	FALSE	0.417659	-587
CK214194	CA732538	94.86	389	20	0	336	724	443	55	4e-172	608	1008	443	FALSE	0.385913	-565
CK214194	HX033088	98.51	335	4	1	1	335	334	1	2e-166	590	1008	399	FALSE	0.332341	-609
CK214194	HX033791	96.52	316	11	0	409	724	317	2	2e-146	523	1008	317	FALSE	0.313492	-691
CK214194	CK204293	84.51	497	53	13	169	655	691	209	6e-131	472	1008	793	FALSE	0.493056	-215
CK214194	CK204293	87.37	95	9	3	804	898	113	22	7e-21	106	1008	793	FALSE	0.094246	-215
TC381071	DR736815	100	1077	0	0	1	1077	1	1077	0	1982	1080	1080	FALSE	0.997222	0
TC381071	HX159634	100	769	0	0	41	809	1	769	0	1421	1080	769	FALSE	0.712037	-311
TC381071	CK211271	92.61	988	48	25	26	1001	1051	77	0	1400	1080	1151	FALSE	0.914815	71
TC381071	CK217283	94.81	886	43	3	16	899	75	959	0	1378	1080	1016	FALSE	0.82037	-64
TC381071	HX148521	100	744	0	0	66	809	1	744	0	1375	1080	744	FALSE	0.688889	-336
TC381071	CK217282	95.13	842	38	3	19	858	77	917	0	1325	1080	1030	FALSE	0.77963	-50
TC381071	BQ744262	100	698	0	0	31	728	16	713	0	1290	1080	713	FALSE	0.646296	-367
TC381071	DR738469	90.65	973	44	27	16	962	67	1018	0	1256	1080	1097	FALSE	0.900926	17
TC381071	HX171152	94.65	748	18	6	68	809	7	738	0	1140	1080	738	FALSE	0.692593	-342
TC381071	CD866797	96.24	692	26	0	16	707	9	700	0	1134	1080	701	FALSE	0.640741	-379
CA712914	CA712914	100	463	0	0	1	463	1	463	0	826	463	463	TRUE	1	0
CA712914	CA712914	96.97	33	1	0	261	293	297	329	2e-06	58.4	463	463	TRUE	0.0712743	0
CA712914	CJ530778	92.49	293	22	0	1	293	619	327	2e-115	420	463	719	FALSE	0.632829	256
CA712914	CK162280	92.49	293	22	0	1	293	531	823	2e-115	420	463	1150	FALSE	0.632829	687
CA712914	BQ166674	90.38	239	22	1	56	293	611	373	4e-83	313	463	611	FALSE	0.516199	148
CA712914	BE607108	97.53	81	2	0	1	81	481	561	7e-31	139	463	563	FALSE	0.174946	100
CA712914	BI750938	100	62	0	0	1	62	62	1	1e-23	115	463	431	FALSE	0.133909	-32
CK161637	CK161637	100	1133	0	0	1	1133	1	1133	0	2056	1133	1133	TRUE	1	0
CK161637	CK161657	96.69	1056	18	17	7	1055	7	1052	0	1733	1133	1148	FALSE	0.932039	15
CK161637	CK161688	96.53	1009	28	7	1	1004	10	1016	0	1679	1133	1054	FALSE	0.890556	-79
CK161637	CK214194	94.87	604	28	1	68	668	762	159	0	941	1133	1046	FALSE	0.533098	-87
CK161637	CA732538	100	433	0	0	24	456	11	443	0	800	1133	443	FALSE	0.382171	-690
CK161637	HX034192	93.11	421	26	1	129	546	1	421	9e-174	614	1133	421	FALSE	0.37158	-712
CK161637	CA592932	97.19	320	5	4	13	329	2	320	3e-153	545	1133	320	FALSE	0.282436	-813
CK161637	CK204293	83.07	561	61	18	84	628	154	696	9e-134	481	1133	793	FALSE	0.495146	-340
CK161637	HX033791	93.06	317	22	0	67	383	1	317	9e-129	464	1133	317	FALSE	0.279788	-816
CK161637	CA733201	86.78	416	43	7	140	555	52	455	2e-125	453	1133	613	FALSE	0.367167	-520
CA596598	CA596598	100	621	0	0	1	621	1	621	0	1129	621	621	TRUE	1	0
CA486078	CA486078	100	562	0	0	1	562	1	562	0	1038	562	562	TRUE	1	0
CA486078	CA595205	83.64	379	44	9	38	404	157	529	1e-92	344	562	621	FALSE	0.674377	59
CA486078	CA661974	82.64	386	48	18	7	389	123	492	3e-89	333	562	615	FALSE	0.686833	53
CA486078	CJ809180	81.35	327	51	10	38	358	140	462	2e-66	257	562	742	FALSE	0.581851	180
CA486078	CK214194	78.31	249	40	10	103	347	521	283	1e-33	148	562	1046	FALSE	0.44306	484
TC444060	CJ661272	99.62	789	3	0	64	852	1	789	0	1443	1295	789	FALSE	0.609266	-506
TC444060	CA500360	100	587	0	0	709	1295	17	603	0	1085	1295	603	FALSE	0.453282	-692
TC444060	CD914407	98.7	539	7	0	289	827	44	582	0	957	1295	582	FALSE	0.416216	-713
TC444060	CJ631997	99.74	378	0	1	1	377	1	378	0	676	1295	378	FALSE	0.291892	-917
TC444060	BF474657	95.29	85	4	0	1	85	159	243	5e-32	143	1295	243	FALSE	0.0656371	-1052
BE400278	BE400278	100	374	0	0	1	374	1	374	0	688	374	374	TRUE	1	0
BE400278	HX074754	96.29	350	11	1	27	374	1	350	4e-162	575	374	656	FALSE	0.935829	282
BE400278	CJ842488	98.97	292	3	0	83	374	610	319	1e-147	527	374	610	FALSE	0.780749	236
BE400278	CJ829596	99.31	290	2	0	85	374	1	290	1e-147	527	374	361	FALSE	0.775401	-13
BE400278	CD894245	97.12	312	7	1	65	374	11	322	1e-147	527	374	675	FALSE	0.834225	301
BE400278	CJ931721	96.82	314	8	1	63	374	1	314	4e-147	525	374	679	FALSE	0.839572	305
BE400278	BJ277152	96.82	314	8	1	63	374	1	314	4e-147	525	374	664	FALSE	0.839572	290
BE400278	CJ638608	97.07	307	7	1	70	374	1	307	7e-145	518	374	622	FALSE	0.820856	248
BE400278	CD930026	97.63	295	7	0	80	374	8	302	4e-142	508	374	699	FALSE	0.78877	325
BE400278	CJ712562	96.43	308	8	2	70	374	1	308	2e-141	507	374	618	FALSE	0.823529	244
TC413446	CA597748	99.5	604	3	0	1	604	1	604	0	1094	604	604	FALSE	1	0
TC413446	CA733201	97.82	596	13	0	9	604	3	598	0	1042	604	613	FALSE	0.986755	9
TC413446	CA729896	98.44	320	5	0	285	604	422	103	2e-161	573	604	572	FALSE	0.529801	-32
TC413446	CK214194	82.47	559	65	19	58	604	690	153	9e-129	464	604	1046	FALSE	0.925497	442
TC413446	CK161657	86.78	416	43	7	58	461	141	556	2e-125	453	604	1148	FALSE	0.688742	544
TC413446	CK161637	86.78	416	43	7	58	461	140	555	2e-125	453	604	1133	FALSE	0.688742	529
TC413446	CK161688	86.54	416	44	7	58	461	149	564	1e-123	448	604	1054	FALSE	0.688742	450
TC413446	GH732271	93.84	292	11	6	11	299	9	296	3e-119	433	604	297	FALSE	0.483444	-307
TC413446	CK204293	84	425	50	8	58	464	212	636	1e-107	394	604	793	FALSE	0.703642	189
TC413446	CA732538	86.67	315	30	7	58	360	127	441	6e-91	339	604	443	FALSE	0.521523	-161
TC439857	CD864586	99.86	694	0	1	1	694	1	693	0	1275	1042	693	FALSE	0.666027	-349
TC439857	CD864587	99.7	669	0	2	374	1042	667	1	0	1223	1042	667	FALSE	0.642035	-375
TC439857	HX166820	88.51	801	68	16	119	910	787	2	0	948	1042	789	FALSE	0.768714	-253
TC439857	HX183473	88.86	772	69	10	3	771	758	1	0	933	1042	758	FALSE	0.740883	-284
TC439857	HX183446	88.37	791	72	13	37	821	6	782	0	933	1042	782	FALSE	0.759117	-260
TC439857	BQ743992	88.32	779	72	12	11	786	18	780	0	918	1042	795	FALSE	0.747601	-247
TC439857	HX166794	88.84	753	67	10	37	786	4	742	0	909	1042	749	FALSE	0.722649	-293
TC439857	CD871241	89.7	699	67	3	3	699	1	696	0	887	1042	696	FALSE	0.670825	-346
TC439857	CJ796100	85.95	783	86	16	119	893	767	1	0	815	1042	773	FALSE	0.75144	-269
TC439857	BQ743710	89.1	569	59	3	30	596	10	577	0	704	1042	577	FALSE	0.546065	-465
AL812055	AL812055	100	579	0	0	1	579	1	579	0	1066	597	597	TRUE	0.969849	0
AL812055	BQ609744	93.21	471	28	2	100	569	170	637	0	691	579	800	FALSE	0.813472	221
AL812055	AW448375	93.21	471	28	2	100	569	170	637	0	691	579	800	FALSE	0.813472	221
AL812055	CD867847	96.41	251	6	1	100	350	170	417	1e-112	411	579	417	FALSE	0.433506	-162
AL812055	GH722921	83.29	407	40	19	198	578	206	610	8e-95	351	579	707	FALSE	0.702936	128
AL812055	CV772949	82.29	401	43	19	198	572	280	678	2e-86	324	579	832	FALSE	0.692573	253
AL812055	BI480549	81.59	391	44	19	198	562	162	550	3e-79	300	579	550	FALSE	0.675302	-29
AL812055	HX157748	81.22	362	40	19	198	533	407	766	8e-70	268	579	769	FALSE	0.625216	190
AL812055	CD937626	94	150	9	0	393	542	192	341	4e-58	230	579	624	FALSE	0.259067	45
AL812055	BQ806659	93.33	150	10	0	393	542	179	328	2e-56	224	579	656	FALSE	0.259067	77
TC461018	CA646179	99.44	535	3	0	296	830	1	535	0	929	830	535	FALSE	0.644578	-295
TC461018	HX166794	87.57	740	72	17	1	733	7	733	0	848	830	749	FALSE	0.891566	-81
TC461018	CD864586	89.83	659	59	6	1	656	40	693	0	846	830	693	FALSE	0.793976	-137
TC461018	HX183446	87.43	740	73	17	1	733	9	735	0	843	830	782	FALSE	0.891566	-48
TC461018	HX183473	87.47	734	73	16	1	728	721	1	0	837	830	758	FALSE	0.884337	-72
TC461018	BQ743992	87.03	740	74	19	1	733	47	771	0	826	830	795	FALSE	0.891566	-35
TC461018	CD871241	89.21	649	59	10	1	644	38	680	0	806	830	696	FALSE	0.781928	-134
TC461018	HX166820	85.73	743	75	24	78	807	789	65	0	771	830	789	FALSE	0.895181	-41
TC461018	CJ796100	84.05	746	83	24	80	811	767	44	0	702	830	773	FALSE	0.898795	-57
TC461018	BE445728	99.73	371	1	0	1	371	1	371	0	680	830	371	FALSE	0.446988	-459
TC386730	DR741777	97.11	1074	26	5	1	1074	1	1069	0	1807	1074	1069	FALSE	1	-5
TC386730	CV777021	97.71	787	8	10	6	791	86	863	0	1347	1074	863	FALSE	0.732775	-211
TC386730	CV780564	89.47	570	42	6	48	599	243	812	0	704	1074	814	FALSE	0.530726	-260
TC386730	BE415193	88	325	35	2	219	539	2	326	8e-110	401	1074	332	FALSE	0.302607	-742
TC386730	CA693241	88.21	263	15	6	48	294	160	422	3e-79	300	1074	438	FALSE	0.244879	-636
TC386730	BF484563	84.69	307	33	14	760	1062	7	303	1e-77	294	1074	532	FALSE	0.285847	-542
TC386730	BE404579	86.74	264	24	11	812	1073	1	255	3e-74	283	1074	521	FALSE	0.24581	-553
BQ752960	BQ752960	100	537	0	0	1	537	1	537	0	992	537	537	TRUE	1	0
BQ752960	CD870841	91.08	527	40	2	11	537	25	544	0	706	537	663	FALSE	0.981378	126
BQ752960	GH722673	84.99	353	36	12	188	537	603	265	5e-92	342	537	654	FALSE	0.657356	117
TC450317	BF485151	99.45	362	2	0	1	362	1	362	0	658	362	362	FALSE	1	0
CD938973	CD938973	100	501	0	0	1	501	1	501	0	926	501	501	TRUE	1	0
CD938973	CK204293	91.12	349	29	2	154	500	696	348	2e-131	473	501	793	FALSE	0.696607	292
CD938973	CK214194	85.57	409	41	6	108	501	153	558	3e-113	412	501	1046	FALSE	0.816367	545
CD938973	CK161657	84.82	415	48	2	99	501	684	273	2e-110	403	501	1148	FALSE	0.828343	647
CD938973	CK161637	84.82	415	48	2	99	501	683	272	2e-110	403	501	1133	FALSE	0.828343	632
CD938973	CK161688	84.1	415	51	2	99	501	692	281	2e-105	387	501	1054	FALSE	0.828343	553
CD938973	HX034192	91.37	278	24	0	224	501	421	144	1e-103	381	501	421	FALSE	0.55489	-80
CD938973	HX033807	87.87	239	17	2	107	333	185	423	2e-70	270	501	423	FALSE	0.477046	-78
CD938973	CA653455	91.41	198	11	6	107	299	217	413	3e-69	267	501	537	FALSE	0.39521	36
CD938973	HX033104	82.82	262	27	6	108	354	108	366	8e-55	219	501	372	FALSE	0.522954	-129
TC409037	CK201352	100	750	0	0	997	1746	114	863	0	1386	1746	863	FALSE	0.429553	-883
TC409037	BJ259782	99.6	758	2	1	413	1170	16	772	0	1382	1746	772	FALSE	0.434135	-974
TC409037	CJ728543	99.86	693	0	1	542	1234	3	694	0	1273	1746	694	FALSE	0.396907	-1052
TC409037	GH723099	98.28	697	11	1	1	696	1	697	0	1219	1746	697	FALSE	0.399198	-1049
TC409037	BE404805	99.53	635	3	0	365	999	1	635	0	1157	1746	635	FALSE	0.363688	-1111
TC409037	CV759513	94.58	738	21	5	60	796	107	826	0	1123	1746	828	FALSE	0.42268	-918
TC409037	CA498509	99.82	555	1	0	54	608	17	571	0	1020	1746	571	FALSE	0.317869	-1175
TC409037	BG263693	98.29	525	9	0	360	884	1	525	0	920	1746	525	FALSE	0.300687	-1221
TC409037	AL814006	92.87	575	21	19	1001	1564	1	566	0	817	1746	566	FALSE	0.329324	-1180
TC409037	CJ600381	92.86	574	20	20	1155	1717	856	293	0	813	1746	904	FALSE	0.328751	-842
CV779962	CV779962	100	737	0	0	1	737	97	833	0	1362	833	833	TRUE	0.884754	0
CV779962	CJ716970	97.93	725	4	11	11	734	15	729	0	1245	737	769	FALSE	0.983718	32
CV779962	CJ559553	97.93	725	4	11	11	734	730	16	0	1245	737	893	FALSE	0.983718	156
CV779962	CJ612725	96.83	725	12	11	11	734	726	12	0	1216	737	784	FALSE	0.983718	47
CV779962	HX188605	99.08	652	1	5	29	679	650	3	0	1166	737	650	FALSE	0.884668	-87
CV779962	CJ666805	99.52	631	0	3	11	640	172	800	0	1146	737	800	FALSE	0.856174	63
CV779962	CK216435	94.76	725	25	12	11	732	793	79	0	1116	737	1068	FALSE	0.983718	331
CV779962	CJ610868	94.51	729	22	15	11	734	767	52	0	1109	737	810	FALSE	0.989145	73
CV779962	CJ567182	94.51	711	21	15	29	734	728	31	0	1081	737	728	FALSE	0.964722	-9
CV779962	HX082017	98.37	614	4	6	84	696	609	1	0	1074	737	609	FALSE	0.833107	-128
CA731260	CA731260	100	604	0	0	1	604	1	604	0	1098	604	604	TRUE	1	0
CA731260	BE430786	97.47	553	4	10	60	604	1	551	0	942	604	687	FALSE	0.915563	83
CA731260	CK163656	97.04	540	15	1	65	604	16	554	0	915	604	1098	FALSE	0.89404	494
CA731260	CK163422	94.91	570	18	3	44	604	14	581	0	889	604	1104	FALSE	0.943709	500
CA731260	BQ237490	96.43	364	12	1	241	604	4	366	1e-171	606	604	631	FALSE	0.602649	27
CA731260	CJ883678	96.79	343	10	1	261	603	162	503	3e-163	579	604	769	FALSE	0.567881	165
CA731260	CJ652038	95.92	196	6	2	410	604	1	195	2e-86	324	604	615	FALSE	0.324503	11
CA731260	BF473626	96.23	159	5	1	443	601	1	158	3e-69	267	604	337	FALSE	0.263245	-267
CA731260	CJ686535	100	41	0	0	564	604	8	48	5e-12	76.8	604	807	FALSE	0.0678808	203
TC400549	CA732776	100	651	0	0	108	758	1	651	0	1203	761	654	FALSE	0.855453	-107
TC400549	BM138473	99.84	623	0	1	18	640	1	622	0	1144	761	622	FALSE	0.81866	-139
TC400549	CA732455	98.7	616	8	0	1	616	1	616	0	1101	761	617	FALSE	0.809461	-144
TC400549	HX188578	99.45	541	3	0	218	758	3	543	0	983	761	819	FALSE	0.710907	58
TC400549	BQ240721	100	526	0	0	233	758	27	552	0	972	761	556	FALSE	0.691196	-205
TC400549	CK209603	99.62	526	2	0	233	758	11	536	0	961	761	1147	FALSE	0.691196	386
TC400549	HX082008	99.43	526	3	0	233	758	1	526	0	955	761	670	FALSE	0.691196	-91
TC400549	CD911979	99.43	526	3	0	233	758	10	535	0	955	761	655	FALSE	0.691196	-106
TC400549	HX155647	100	500	0	0	18	517	1	500	0	924	761	758	FALSE	0.65703	-3
TC400549	BJ235727	98.43	509	4	4	250	758	17	521	0	893	761	599	FALSE	0.668857	-162
CD490804	CD490804	100	475	0	0	1	475	28	502	0	878	502	502	TRUE	0.946215	0
BJ217917	BJ217917	100	511	0	0	1	511	1	511	0	926	515	515	TRUE	0.992233	0
BJ217917	CD454255	96.96	493	10	5	1	488	28	520	0	830	515	520	FALSE	0.957282	5
BJ217917	HX164243	96.67	481	8	3	33	511	4	478	0	798	515	779	FALSE	0.933981	264
BJ217917	CJ939472	97	466	8	1	46	511	1	460	0	784	515	665	FALSE	0.904854	150
BJ217917	CJ894983	96.96	460	8	1	52	511	1	454	0	773	515	773	FALSE	0.893204	258
BJ217917	BJ293968	93.69	507	22	4	6	511	6	503	0	749	515	757	FALSE	0.984466	242
BJ217917	BJ295966	93.57	498	27	4	15	511	1	494	0	745	515	648	FALSE	0.96699	133
BJ217917	CD913623	93.2	500	29	4	14	511	23	519	0	737	515	662	FALSE	0.970874	147
BJ217917	BJ238950	92.75	510	24	7	6	511	35	535	0	734	515	774	FALSE	0.990291	259
BJ217917	CJ892334	93.01	501	23	6	14	511	28	519	0	728	515	819	FALSE	0.972816	304
DR740555	DR740555	100	1105	0	0	1	1105	21	1125	0	2037	1125	1125	TRUE	0.982222	0
DR740555	DR741062	91.63	1123	63	28	1	1099	27	1142	0	1526	1105	1143	FALSE	1.01629	38
DR740555	CF134326	95	740	31	4	1	734	19	758	0	1157	1105	758	FALSE	0.669683	-347
DR740555	HX056723	95.62	662	18	6	49	710	2	652	0	1051	1105	652	FALSE	0.599095	-453
DR740555	CJ669670	93.35	677	33	7	434	1098	1	677	0	992	1105	825	FALSE	0.61267	-280
DR740555	CV775130	95.75	612	20	6	492	1098	108	718	0	983	1105	827	FALSE	0.553846	-278
DR740555	CA596208	93.98	648	32	5	9	649	1	648	0	983	1105	656	FALSE	0.586425	-449
DR740555	CV775149	95.29	616	23	6	492	1101	125	740	0	977	1105	832	FALSE	0.557466	-273
DR740555	CJ681567	95.17	601	18	6	7	607	1	590	0	939	1105	590	FALSE	0.543891	-515
DR740555	BQ606237	95.49	576	20	6	529	1098	1	576	0	917	1105	588	FALSE	0.521267	-517
CA731869	CA731869	100	624	0	0	1	624	16	639	0	1098	639	639	TRUE	0.976526	0
CA731869	CA500630	98.46	584	9	0	4	587	18	601	0	1046	624	601	FALSE	0.935897	-23
CA731869	BJ290233	97.32	597	16	0	27	623	2	598	0	1044	624	672	FALSE	0.956731	48
CA731869	CJ684699	97.44	586	15	0	38	623	1	586	0	1027	624	779	FALSE	0.939103	155
CA731869	CA500652	98.43	573	9	0	4	576	17	589	0	1026	624	589	FALSE	0.918269	-35
CA731869	CJ948557	95.03	604	29	1	20	623	1	603	0	976	624	724	FALSE	0.967949	100
CA731869	HX157086	97.27	549	15	0	75	623	1	549	0	959	624	646	FALSE	0.879808	22
CA731869	CJ677798	93.55	620	27	2	4	623	6	612	0	939	624	812	FALSE	0.99359	188
CA731869	BJ312424	94.76	572	30	0	52	623	14	585	0	920	624	608	FALSE	0.916667	-16
CA731869	CJ634009	93.67	600	26	1	24	623	2	589	0	915	624	606	FALSE	0.961538	-18
TC442604	BF482381	98.6	573	7	1	1	573	1	572	0	1013	584	572	FALSE	0.981164	-12
TC442604	AL830287	96.9	387	10	2	198	584	1	385	0	647	584	385	FALSE	0.662671	-199
TC442604	BQ606230	90.02	451	25	19	1	431	216	666	3e-159	566	584	668	FALSE	0.77226	84
TC442604	BE413844	85.03	294	24	20	1	275	331	623	8e-80	302	584	833	FALSE	0.503425	249
TC442604	HX083678	96	75	3	0	510	584	1	75	7e-26	122	584	587	FALSE	0.128425	3
TC380615	BJ272492	100	700	0	0	546	1245	700	1	0	1293	1246	712	FALSE	0.561798	-534
TC380615	BJ267543	99.86	702	0	1	546	1246	1	702	0	1290	1246	702	FALSE	0.563403	-544
TC380615	CD870497	100	694	0	0	1	694	1	694	0	1282	1246	694	FALSE	0.556982	-552
TC380615	HX081246	99.82	565	1	0	619	1183	565	1	0	1038	1246	605	FALSE	0.453451	-641
TC380615	CJ587309	97.12	555	16	0	619	1173	555	1	0	937	1246	816	FALSE	0.445425	-430
TC380615	CJ587309	97.06	102	3	0	518	619	784	683	5e-42	176	1246	816	FALSE	0.081862	-430
TC380615	BQ608430	96.78	559	18	0	615	1173	1	559	0	933	1246	591	FALSE	0.448636	-655
TC380615	HX081230	98.65	519	5	2	85	603	1	517	0	918	1246	517	FALSE	0.416533	-729
TC380615	BJ268943	100	365	0	0	829	1193	1	365	0	675	1246	372	FALSE	0.292937	-874
TC380615	DR736904	95.35	409	15	4	122	529	31	436	0	647	1246	1163	FALSE	0.32825	-83
TC380615	DR736904	98.04	102	2	0	518	619	501	602	1e-42	178	1246	1163	FALSE	0.081862	-83
TC380615	DR736904	97.33	75	2	0	619	693	707	781	1e-27	128	1246	1163	FALSE	0.0601926	-83
TC380615	BJ273853	98.61	360	3	2	799	1158	358	1	0	638	1246	359	FALSE	0.288925	-887
TC454574	BJ300152	100	738	0	0	399	1136	738	1	0	1356	1136	738	FALSE	0.649648	-398
TC454574	BJ293700	100	569	0	0	1	569	1	569	0	1051	1136	569	FALSE	0.50088	-567
CV776948	CV776948	100	781	0	0	1	781	90	870	0	1443	870	870	TRUE	0.897701	0
CV776948	HX141817	94.61	760	22	18	22	781	1	741	0	1158	781	753	FALSE	0.973111	-28
CV776948	CD861617	96.18	654	22	3	12	665	18	668	0	1066	781	669	FALSE	0.837388	-112
CV776948	CV759575	94.04	705	33	9	12	711	130	830	0	1061	781	830	FALSE	0.902689	49
CV776948	BQ246954	99.3	570	3	1	12	580	31	600	0	1029	781	603	FALSE	0.729834	-178
CV776948	CD923798	96.33	627	20	3	12	638	54	677	0	1027	781	677	FALSE	0.802817	-104
CV776948	BE400083	99.81	524	1	0	12	535	17	540	0	963	781	540	FALSE	0.670935	-241
CV776948	BF473635	98.35	547	9	0	20	566	1	547	0	961	781	548	FALSE	0.700384	-233
CV776948	HX103959	91.23	536	28	18	246	781	1	517	0	712	781	617	FALSE	0.6863	-164
CV776948	BF484417	94.34	442	20	5	248	689	1	437	0	673	781	437	FALSE	0.565941	-344
CV759575	CV759575	100	734	0	0	1	734	97	830	0	1356	830	830	TRUE	0.884337	0
CV759575	CD861617	97.62	672	13	3	17	688	1	669	0	1149	734	669	FALSE	0.915531	-65
CV759575	CD923798	97.84	648	11	3	11	658	31	675	0	1116	734	677	FALSE	0.882834	-57
CV759575	HX141817	97.06	646	16	3	44	689	1	643	0	1085	734	753	FALSE	0.880109	19
CV759575	CV776948	94.04	705	33	9	34	734	101	800	0	1061	734	870	FALSE	0.96049	136
CV759575	BQ246954	98.32	596	9	1	11	605	8	603	0	1044	734	603	FALSE	0.811989	-131
CV759575	BF473635	99.45	548	3	0	42	589	1	548	0	996	734	548	FALSE	0.746594	-186
CV759575	BE400083	98.51	537	8	0	21	557	4	540	0	948	734	540	FALSE	0.731608	-194
CV759575	BF484417	96.9	420	10	3	270	689	1	417	0	701	734	437	FALSE	0.572207	-297
CV759575	HX103959	96.68	422	11	3	268	689	1	419	0	699	734	617	FALSE	0.574932	-117
CA484533	CA484533	100	439	0	0	1	439	1	439	0	811	439	439	TRUE	1	0
CA484533	HX157086	90.58	361	34	0	77	437	25	385	3e-133	479	439	646	FALSE	0.822323	207
CA484533	CJ652493	90.58	361	34	0	77	437	66	426	3e-133	479	439	490	FALSE	0.822323	51
CA484533	CJ684699	90.58	361	34	0	77	437	62	422	3e-133	479	439	779	FALSE	0.822323	340
CA484533	CA731869	90.58	361	34	0	77	437	114	474	3e-133	479	439	639	FALSE	0.822323	200
CA484533	CA500652	90.58	361	34	0	77	437	112	472	3e-133	479	439	589	FALSE	0.822323	150
CA484533	CA500630	90.58	361	34	0	77	437	113	473	3e-133	479	439	601	FALSE	0.822323	162
CA484533	BJ290233	90.58	361	34	0	77	437	74	434	3e-133	479	439	672	FALSE	0.822323	233
CA484533	CJ948557	90.3	361	35	0	77	437	79	439	2e-131	473	439	724	FALSE	0.822323	285
CA484533	CD894588	90.3	361	35	0	77	437	116	476	2e-131	473	439	548	FALSE	0.822323	109
CD923654	CD923654	100	493	0	0	1	493	1	493	0	911	493	493	TRUE	1	0
CD923654	CD915472	98.87	441	2	3	55	493	155	594	0	784	493	687	FALSE	0.894523	194
CD923654	CD915472	100	34	0	0	25	58	19	52	4e-08	63.9	493	687	FALSE	0.0689655	194
CD923654	BJ270238	98.87	441	2	3	55	493	10	449	0	784	493	568	FALSE	0.894523	75
CD923654	CJ634009	99.08	436	2	2	59	493	33	467	0	782	493	606	FALSE	0.884381	113
CD923654	CJ677798	99.08	436	2	2	59	493	56	490	0	782	493	812	FALSE	0.884381	319
CD923654	BJ234453	99.08	434	2	2	61	493	33	465	0	778	493	635	FALSE	0.880325	142
CD923654	CD934165	98.62	436	3	3	59	493	55	488	0	769	493	496	FALSE	0.884381	3
CD923654	CD922592	99.28	419	1	2	59	476	39	456	0	756	493	456	FALSE	0.849899	-37
CD923654	CD924834	98.11	424	5	3	55	476	124	546	0	736	493	546	FALSE	0.860041	53
CD923654	BE488380	99.51	405	0	2	59	462	35	438	0	736	493	438	FALSE	0.821501	-55
CJ907689	CJ907689	100	653	0	0	1	653	1	653	0	1206	653	653	TRUE	1	0
CJ907689	HX255587	100	565	0	0	42	606	1	565	0	1044	653	565	FALSE	0.865237	-88
CJ907689	CV777601	97.19	605	9	7	54	653	105	706	0	1016	653	850	FALSE	0.926493	197
CJ907689	HX140149	98.65	518	7	0	59	576	1	518	0	918	653	749	FALSE	0.793262	96
CJ907689	HX067361	100	441	0	0	44	484	1	441	0	815	653	624	FALSE	0.675345	-29
CJ907689	HX067361	100	125	0	0	483	607	500	624	1e-58	231	653	624	FALSE	0.191424	-29
CJ907689	BF474936	97.61	460	11	0	25	484	1	460	0	789	653	605	FALSE	0.704441	-48
CJ907689	BF474936	98.85	87	1	0	483	569	519	605	6e-36	156	653	605	FALSE	0.133231	-48
CJ907689	HX253118	100	426	0	0	59	484	1	426	0	787	653	573	FALSE	0.652374	-80
CJ907689	HX253118	100	89	0	0	483	571	485	573	1e-38	165	653	573	FALSE	0.136294	-80
CJ907689	HX001999	98.01	402	8	0	83	484	1	402	0	699	653	431	FALSE	0.61562	-222
CJ907689	HX169906	97.55	204	5	0	281	484	1	204	3e-94	350	653	700	FALSE	0.312404	47
CJ907689	HX169906	98.81	168	2	0	486	653	263	430	3e-79	300	653	700	FALSE	0.257274	47
CJ907689	CV773263	100	83	0	0	571	653	292	374	2e-35	154	653	848	FALSE	0.127106	195
BF474936	BF474936	100	605	0	0	1	605	1	605	0	1118	605	605	TRUE	1	0
BF474936	HX067361	98.12	585	11	0	21	605	2	586	0	1020	605	624	FALSE	0.966942	19
BF474936	HX253118	98.07	571	11	0	35	605	1	571	0	994	605	573	FALSE	0.943802	-32
BF474936	HX001999	100	431	0	0	59	489	1	431	0	797	605	431	FALSE	0.712397	-174
BF474936	CJ907689	97.61	460	11	0	1	460	25	484	0	789	605	653	FALSE	0.760331	48
BF474936	CJ907689	98.85	87	1	0	519	605	483	569	6e-36	156	605	653	FALSE	0.143802	48
BF474936	HX255587	97.95	440	9	0	21	460	4	443	0	763	605	565	FALSE	0.727273	-40
BF474936	HX255587	98.85	87	1	0	519	605	442	528	6e-36	156	605	565	FALSE	0.143802	-40
BF474936	HX140149	97.89	426	9	0	35	460	1	426	0	737	605	749	FALSE	0.704132	144
BF474936	HX140149	100	87	0	0	519	605	425	511	1e-37	161	605	749	FALSE	0.143802	144
BF474936	CV777601	97.21	430	12	0	30	459	105	534	0	728	605	850	FALSE	0.710744	245
BF474936	CV777601	97.65	85	2	0	521	605	533	617	4e-33	147	605	850	FALSE	0.140496	245
BF474936	HX169906	98.57	349	2	1	257	605	1	346	9e-174	614	605	700	FALSE	0.57686	95
BF474936	CA598180	100	28	0	0	578	605	2	29	9e-05	52.8	605	205	FALSE	0.046281	-400
CV777601	CV777601	100	850	0	0	1	850	1	850	0	1570	850	850	TRUE	1	0
CV777601	CJ907689	97.19	605	9	7	105	706	54	653	0	1016	850	653	FALSE	0.711765	-197
CV777601	HX255587	98.38	554	5	3	105	655	13	565	0	970	850	565	FALSE	0.651765	-285
CV777601	HX140149	97.49	518	10	2	110	624	1	518	0	881	850	749	FALSE	0.609412	-101
CV777601	HX067361	99.3	430	3	0	105	534	11	440	0	778	850	624	FALSE	0.505882	-226
CV777601	HX067361	97.58	124	2	1	533	656	502	624	1e-52	211	850	624	FALSE	0.145882	-226
CV777601	HX253118	99.53	425	2	0	110	534	1	425	0	774	850	573	FALSE	0.5	-277
CV777601	HX253118	98.85	87	1	0	533	619	487	573	6e-36	156	850	573	FALSE	0.102353	-277
CV777601	BF474936	97.21	430	12	0	105	534	30	459	0	728	850	605	FALSE	0.505882	-245
CV777601	BF474936	97.65	85	2	0	533	617	521	605	4e-33	147	850	605	FALSE	0.1	-245
CV777601	HX001999	97.76	401	9	0	134	534	1	401	0	691	850	431	FALSE	0.471765	-419
CV777601	HX169906	97.54	203	5	0	332	534	1	203	1e-93	348	850	700	FALSE	0.238824	-150
CV777601	HX169906	87.41	278	18	16	537	814	266	526	2e-80	303	850	700	FALSE	0.327059	-150
CV777601	CV770282	98.15	108	2	0	1	108	2	109	2e-46	191	850	967	FALSE	0.127059	117
TC413458	CD862194	99.85	682	1	0	1	682	1	682	0	1254	682	682	FALSE	1	0
TC413458	CJ648336	99.06	531	5	0	103	633	1	531	0	957	682	531	FALSE	0.778592	-151
TC413458	CD908252	94.52	566	17	3	118	682	8	560	0	861	682	566	FALSE	0.829912	-116
TC413458	HX156112	91.11	641	25	9	54	682	6	626	0	839	682	670	FALSE	0.939883	-12
TC413458	CJ716908	93.66	568	19	4	25	590	213	765	0	837	682	765	FALSE	0.832845	83
TC413458	CD915472	94.61	501	15	1	182	682	11	499	0	765	682	687	FALSE	0.734604	5
TC413458	CJ645453	93.04	517	20	3	69	584	1	502	0	747	682	502	FALSE	0.758065	-180
TC413458	CV767969	93.35	511	18	3	25	534	324	819	0	741	682	819	FALSE	0.749267	137
TC413458	CD924834	94.24	469	15	1	214	682	12	468	0	706	682	546	FALSE	0.687683	-136
TC413458	CD934615	93.06	490	17	4	54	542	70	543	0	702	682	543	FALSE	0.718475	-139
CA702758	CA702758	100	557	0	0	1	557	1	557	0	1011	557	557	TRUE	1	0
CA702758	CD926436	94.37	391	13	9	175	557	52	441	7e-170	601	557	559	FALSE	0.701975	2
CA702758	CD936359	93.35	391	17	9	175	557	40	429	3e-163	579	557	718	FALSE	0.701975	161
CA702758	BQ246827	98.98	294	0	3	176	467	212	504	2e-146	523	557	504	FALSE	0.527828	-53
CA702758	BQ246827	98.25	114	2	0	63	176	1	114	3e-49	200	557	504	FALSE	0.204668	-53
CA702758	CD936315	87.5	160	13	7	405	557	651	492	2e-45	187	557	651	FALSE	0.287253	94
TC420930	BE498354	99.25	534	4	0	1	534	1	534	0	961	715	534	FALSE	0.746853	-181
TC420930	BE498354	85.09	114	16	1	356	468	100	213	1e-23	115	715	534	FALSE	0.159441	-181
TC420930	BE498354	85.09	114	16	1	100	213	356	468	1e-23	115	715	534	FALSE	0.159441	-181
TC420930	HX055557	94.78	613	31	1	103	715	1	612	0	955	715	737	FALSE	0.857343	22
TC420930	HX055557	85.98	107	15	0	362	468	5	111	1e-23	115	715	737	FALSE	0.14965	22
TC420930	EB513508	97.97	541	10	1	51	591	540	1	0	944	715	540	FALSE	0.756643	-175
TC420930	EB513508	85.09	114	16	1	100	213	235	123	1e-23	115	715	540	FALSE	0.159441	-175
TC420930	BM137190	98.74	475	4	2	241	715	1	473	0	839	715	473	FALSE	0.664336	-242
TC420930	BJ313606	93.98	465	27	1	4	468	384	847	0	710	715	847	FALSE	0.65035	132
TC420930	BJ313606	93.33	75	5	0	359	433	648	722	1e-22	111	715	847	FALSE	0.104895	132
TC420930	BJ313606	84.21	114	17	1	356	468	479	592	5e-22	110	715	847	FALSE	0.159441	132
TC420930	HX055586	93.4	394	25	1	322	715	738	346	7e-165	584	715	738	FALSE	0.551049	23
TC420930	CN009426	91.25	240	20	1	476	715	526	288	1e-87	327	715	701	FALSE	0.335664	-14
DR733979	DR733979	100	1074	0	0	1	1074	158	1231	0	1984	1231	1231	TRUE	0.872461	0
DR733979	CV776150	91.41	361	25	6	1	360	98	453	2e-136	490	1074	843	FALSE	0.336127	-231
DR733979	HX131486	93.09	333	17	6	29	360	27	354	3e-134	483	1074	774	FALSE	0.310056	-300
DR733979	HX031685	93.09	333	17	6	29	360	39	366	3e-134	483	1074	454	FALSE	0.310056	-620
DR733979	HX142658	93.09	333	17	6	29	360	16	343	3e-134	483	1074	762	FALSE	0.310056	-312
DR733979	CJ951562	93.09	333	17	6	29	360	29	356	3e-134	483	1074	720	FALSE	0.310056	-354
DR733979	CJ928022	93.09	333	17	6	29	360	34	361	3e-134	483	1074	386	FALSE	0.310056	-688
DR733979	CJ631238	93.09	333	17	6	29	360	8	335	3e-134	483	1074	789	FALSE	0.310056	-285
DR733979	CJ644241	93.09	333	17	6	29	360	33	360	3e-134	483	1074	620	FALSE	0.310056	-454
DR733979	CJ699945	93.09	333	17	6	29	360	34	361	3e-134	483	1074	693	FALSE	0.310056	-381
CK162468	CK162468	100	1031	0	0	1	1031	22	1052	0	1857	1052	1052	TRUE	0.980038	0
CK162468	BE420258	93.68	554	25	3	426	969	9	562	0	824	1031	566	FALSE	0.537342	-465
CK162468	DR738633	86.33	761	85	17	107	848	175	935	0	822	1031	1075	FALSE	0.738118	44
CK162468	CA732209	92.82	543	36	2	107	646	104	646	0	808	1031	647	FALSE	0.526673	-384
CK162468	CK216974	84.43	732	91	16	107	829	182	899	0	708	1031	1039	FALSE	0.70999	8
CK162468	HX063898	91.56	462	32	7	566	1020	1	462	7e-180	634	1031	528	FALSE	0.448109	-503
CK162468	CA741168	92.67	423	22	3	107	526	114	530	4e-172	608	1031	530	FALSE	0.410281	-501
CK162468	CD867513	91.22	433	31	7	595	1020	1	433	2e-165	586	1031	679	FALSE	0.419981	-352
CK162468	CD922008	89.44	341	28	8	688	1020	3	343	1e-117	427	1031	411	FALSE	0.330747	-620
CK162468	CA725217	89.91	327	23	4	107	429	85	405	2e-115	420	1031	405	FALSE	0.317168	-626
TC459245	BE420258	100	566	0	0	1	566	1	566	0	1042	840	566	FALSE	0.67381	-274
TC459245	CD867513	92.25	619	34	6	178	794	1	607	0	872	840	679	FALSE	0.736905	-161
TC459245	CK162468	92.12	609	32	9	9	617	447	1039	0	848	840	1052	FALSE	0.725	212
TC459245	HX063898	93.67	537	25	2	149	685	1	528	0	795	840	528	FALSE	0.639286	-312
TC459245	CA725600	99.74	381	1	0	460	840	2	382	0	667	840	382	FALSE	0.453571	-458
TC459245	CK212415	87.91	546	51	15	295	839	822	291	0	643	840	1098	FALSE	0.65	258
TC459245	CD866522	91.46	445	27	3	333	777	13	446	5e-171	604	840	609	FALSE	0.529762	-231
TC459245	CD870462	91.11	450	29	3	328	777	1	439	2e-170	603	840	701	FALSE	0.535714	-139
TC459245	CD922008	91.87	418	24	3	271	687	3	411	4e-162	575	840	411	FALSE	0.497619	-429
TC459245	CJ698780	92.42	343	16	10	497	839	1	333	3e-138	496	840	617	FALSE	0.408333	-223
CA690667	CA690667	100	387	0	0	1	387	1	387	0	675	458	458	TRUE	0.844978	0
CA690667	HX201410	92.25	387	21	9	1	387	611	234	5e-156	555	387	806	FALSE	1	419
CA690667	HX158836	92.25	387	21	9	1	387	592	215	5e-156	555	387	751	FALSE	1	364
CA690667	HX093908	92.25	387	21	9	1	387	641	264	5e-156	555	387	647	FALSE	1	260
[truncated: 9,493 more rows]
