# Supplementary material for: Genome-wide characterization of developmental stage- and tissue-specific transcription factors in wheat
Source: BMC Genomics. 2015 Feb 25;16(1):125. doi: 10.1186/s12864-015-1313-y (PMC4344791; doi:10.1186/s12864-015-1313-y)
Supplement: Additional file 6: Table S4. — TFs with their original tissue information. [file 12864_2015_1313_MOESM6_ESM.xls]

## Sheet: TFs of different tissue
Family	TF ID	Crown	Flower	Leaf	Root	Seed	Stem	Sum of each TF appears at crown, flower, leaf, root, seed, and stem	Other tissue
Alfin-like	TaTF00001		1	1	1	1	1	5
Alfin-like	TaTF00002					1		1
Alfin-like	TaTF00003	1	1		1	1		4	1
Alfin-like	TaTF00004							0	1
Alfin-like	TaTF00005	1	1		1	1		4	1
Alfin-like	TaTF00006		1		1	1	1	4	1
Alfin-like	TaTF00007		1	1	1		1	4	1
Alfin-like	TaTF00008		1	1	1	1		4	1
Alfin-like	TaTF00009		1		1			2
Alfin-like	TaTF00010		1					1	1
Alfin-like	TaTF00011					1		1
Alfin-like	TaTF00012			1				1
Alfin-like	TaTF00013		1					1
Alfin-like	TaTF00014		1		1	1		3	1
Alfin-like	TaTF00015				1			1
Alfin-like	TaTF00016		1	1	1	1	1	5	1
Alfin-like	TaTF00017	1	1		1	1	1	5	1
Alfin-like	TaTF00018					1		1	1
Alfin-like	TaTF00019		1			1		2
Alfin-like	TaTF00020		1					1
Alfin-like	TaTF00021			1				1	1
AP2	TaTF00022		1		1	1		3
AP2	TaTF00023		1	1	1	1	1	5	1
AP2	TaTF00024	1	1	1	1		1	5
AP2	TaTF00025				1	1	1	3	1
AP2	TaTF00026		1	1	1	1	1	5	1
AP2	TaTF00027				1			1
AP2	TaTF00028		1	1	1	1	1	5	1
AP2	TaTF00029		1		1			2
AP2	TaTF00030					1		1
ARF	TaTF00031		1	1	1	1	1	5	1
ARF	TaTF00032		1					1	1
ARF	TaTF00033		1		1		1	3
ARF	TaTF00034		1	1				2
ARF	TaTF00035		1					1	1
ARF	TaTF00036	1	1	1	1	1	1	6	1
ARF	TaTF00037		1			1		2	1
ARF	TaTF00038		1					1
ARF	TaTF00039		1		1	1	1	4	1
ARF	TaTF00040		1			1		2
ARR-B	TaTF00041		1	1	1	1	1	5	1
B3	TaTF00042		1					1
B3	TaTF00043							0	1
B3	TaTF00044		1			1		2
B3	TaTF00045		1					1	1
B3	TaTF00046		1					1
B3	TaTF00047				1	1	1	3	1
B3	TaTF00048				1	1		2	1
B3	TaTF00049		1		1			2	1
B3	TaTF00050							0	1
B3	TaTF00051							0	1
B3	TaTF00052		1					1
B3	TaTF00053		1			1		2
B3	TaTF00054		1			1	1	3
B3	TaTF00055	1	1	1				3
B3	TaTF00056		1					1
B3	TaTF00057				1			1
B3	TaTF00058		1		1			2	1
B3	TaTF00059							0	1
B3	TaTF00060							0	1
B3	TaTF00061		1					1
B3	TaTF00062					1		1	1
B3	TaTF00063							0	1
B3	TaTF00064		1					1
B3	TaTF00065				1			1	1
B3	TaTF00066					1		1	1
B3	TaTF00067		1	1		1	1	4	1
B3	TaTF00068				1			1
B3	TaTF00069		1			1		2
B3	TaTF00070		1					1
B3	TaTF00071		1					1
B3	TaTF00072		1					1
B3	TaTF00073							0	1
B3	TaTF00074				1			1
B3	TaTF00075		1			1		2
B3	TaTF00076		1	1	1	1	1	5
B3	TaTF00077		1			1		2
B3	TaTF00078				1			1
B3	TaTF00079		1			1		2	1
B3	TaTF00080					1		1
B3	TaTF00081		1					1
B3	TaTF00082			1				1
B3	TaTF00083		1					1
B3	TaTF00084					1		1
B3	TaTF00085		1	1		1		3	1
B3	TaTF00086		1					1
B3	TaTF00087		1					1
B3	TaTF00088		1					1
B3	TaTF00089		1					1
B3	TaTF00090							0	1
B3	TaTF00091		1					1
B3	TaTF00092		1					1
B3	TaTF00093		1					1
B3	TaTF00094		1					1
B3	TaTF00095		1		1	1		3	1
B3	TaTF00096	1						1
B3	TaTF00097		1					1
B3	TaTF00098		1					1
B3	TaTF00099		1					1
B3	TaTF00100		1			1		2
B3	TaTF00101		1					1	1
B3	TaTF00102		1					1
B3	TaTF00103		1					1
B3	TaTF00104		1					1
B3	TaTF00105		1			1	1	3	1
B3	TaTF00106							0	1
B3	TaTF00107		1					1
B3	TaTF00108				1			1	1
B3	TaTF00109		1					1
B3	TaTF00110					1		1
B3	TaTF00111		1					1
B3	TaTF00112		1			1		2
B3	TaTF00113		1					1	1
B3	TaTF00114		1					1
B3	TaTF00115		1			1		2
B3	TaTF00116		1					1
B3	TaTF00117		1					1
B3	TaTF00118	1	1			1		3
B3	TaTF00119		1					1
B3	TaTF00120		1			1		2
B3	TaTF00121			1				1
B3	TaTF00122				1			1
B3	TaTF00123			1		1		2	1
B3	TaTF00124		1					1
B3	TaTF00125			1				1	1
B3	TaTF00126					1		1
B3	TaTF00127							0	1
B3	TaTF00128					1		1
B3	TaTF00129		1		1	1		3	1
B3	TaTF00130				1		1	2
B3	TaTF00131				1		1	2
B3	TaTF00132		1					1
B3	TaTF00133			1				1
B3	TaTF00134							0	1
B3	TaTF00135		1	1				2
B3	TaTF00136					1		1
B3	TaTF00137		1					1	1
B3	TaTF00138							0	1
B3	TaTF00139		1			1	1	3
B3	TaTF00140					1		1	1
B3	TaTF00141					1		1
B3	TaTF00142		1					1
B3	TaTF00143		1					1
B3	TaTF00144				1	1		2
B3	TaTF00145			1				1
B3	TaTF00146			1		1		2	1
B3	TaTF00147					1		1
BBR-BPC	TaTF00148				1	1		2
BBR-BPC	TaTF00149		1		1	1	1	4
BBR-BPC	TaTF00150						1	1
BBR-BPC	TaTF00151					1		1
BBR-BPC	TaTF00152		1					1	1
BES1	TaTF00153		1		1			2	1
BES1	TaTF00154				1			1	1
BES1	TaTF00155		1		1			2
BES1	TaTF00156				1			1	1
bHLH	TaTF00157			1				1	1
bHLH	TaTF00158			1				1	1
bHLH	TaTF00159			1				1	1
bHLH	TaTF00160			1				1
bHLH	TaTF00161		1		1	1		3
bHLH	TaTF00162						1	1
bHLH	TaTF00163					1		1
bHLH	TaTF00164		1					1
bHLH	TaTF00165				1			1
bHLH	TaTF00166				1			1
bHLH	TaTF00167				1			1
bHLH	TaTF00168			1	1			2
bHLH	TaTF00169			1	1	1	1	4
bHLH	TaTF00170		1					1
bHLH	TaTF00171		1					1
bHLH	TaTF00172					1		1
bHLH	TaTF00173				1			1
bHLH	TaTF00174	1	1		1	1		4	1
bHLH	TaTF00175		1			1		2
bHLH	TaTF00176		1	1	1	1		4	1
bHLH	TaTF00177		1		1			2	1
bHLH	TaTF00178				1	1		2
bHLH	TaTF00179	1			1		1	3	1
bHLH	TaTF00180							0	1
bHLH	TaTF00181		1					1
bHLH	TaTF00182					1		1
bHLH	TaTF00183		1					1
bHLH	TaTF00184		1		1	1		3
bHLH	TaTF00185			1				1
bHLH	TaTF00186	1	1				1	3
bHLH	TaTF00187				1			1	1
bHLH	TaTF00188				1			1
bHLH	TaTF00189		1			1		2
bHLH	TaTF00190		1					1
bHLH	TaTF00191				1			1
bHLH	TaTF00192							0	1
bHLH	TaTF00193					1		1
bHLH	TaTF00194							0	1
bHLH	TaTF00195		1			1		2	1
bHLH	TaTF00196					1		1
bHLH	TaTF00197				1	1		2
bHLH	TaTF00198			1	1	1	1	4	1
bHLH	TaTF00199				1			1
bHLH	TaTF00200					1		1
bHLH	TaTF00201			1				1
bHLH	TaTF00202				1			1	1
bHLH	TaTF00203		1	1	1	1	1	5	1
bHLH	TaTF00204							0	1
bHLH	TaTF00205		1		1	1		3
bHLH	TaTF00206							0	1
bHLH	TaTF00207				1			1
bHLH	TaTF00208						1	1	1
bHLH	TaTF00209	1	1	1	1	1	1	6	1
bHLH	TaTF00210		1				1	2
bHLH	TaTF00211				1	1		2
bHLH	TaTF00212							0	1
bHLH	TaTF00213						1	1	1
bHLH	TaTF00214	1						1
bHLH	TaTF00215							0	1
bHLH	TaTF00216		1					1	1
bHLH	TaTF00217				1			1
bHLH	TaTF00218		1		1			2
bHLH	TaTF00219							0	1
bHLH	TaTF00220						1	1
bHLH	TaTF00221						1	1	1
bHLH	TaTF00222		1		1			2
bHLH	TaTF00223			1			1	2	1
bHLH	TaTF00224							0	1
bHLH	TaTF00225							0	1
bHLH	TaTF00226		1		1			2
bHLH	TaTF00227			1				1	1
bHLH	TaTF00228							0	1
bHLH	TaTF00229							0	1
bHLH	TaTF00230					1		1
bHLH	TaTF00231				1		1	2
bHLH	TaTF00232		1	1	1	1	1	5	1
bHLH	TaTF00233							0	1
bHLH	TaTF00234			1				1
bHLH	TaTF00235				1	1		2
bHLH	TaTF00236				1			1
bHLH	TaTF00237		1			1		2
bHLH	TaTF00238		1					1
bHLH	TaTF00239							0	1
bHLH	TaTF00240		1		1			2	1
bHLH	TaTF00241		1					1
bHLH	TaTF00242	1	1		1	1		4	1
bHLH	TaTF00243							0	1
bHLH	TaTF00244		1					1	1
bHLH	TaTF00245							0	1
bHLH	TaTF00246		1		1	1		3	1
bHLH	TaTF00247					1		1	1
bHLH	TaTF00248		1					1
bHLH	TaTF00249				1			1	1
bHLH	TaTF00250		1					1
bHLH	TaTF00251				1			1
bHLH	TaTF00252							0	1
bHLH	TaTF00253			1				1	1
bHLH	TaTF00254		1			1		2	1
bHLH	TaTF00255				1			1
bHLH	TaTF00256		1					1	1
bHLH	TaTF00257		1		1	1	1	4	1
bHLH	TaTF00258							0	1
bHLH	TaTF00259			1				1	1
bHLH	TaTF00260							0	1
bHLH	TaTF00261			1				1	1
bHLH	TaTF00262		1		1			2
bHLH	TaTF00263				1			1	1
bHLH	TaTF00264			1	1	1	1	4	1
bHLH	TaTF00265			1				1	1
bHLH	TaTF00266			1	1	1		3
bHLH	TaTF00267	1						1	1
bHLH	TaTF00268		1					1
bHLH	TaTF00269	1					1	2
bHLH	TaTF00270				1			1
bHLH	TaTF00271		1			1		2
bHLH	TaTF00272					1		1
bHLH	TaTF00273		1					1
bHLH	TaTF00274		1		1	1		3	1
bHLH	TaTF00275		1			1		2
bHLH	TaTF00276				1			1
bHLH	TaTF00277	1			1			2
bHLH	TaTF00278		1		1			2
bHLH	TaTF00279		1					1
bHLH	TaTF00280				1			1
bHLH	TaTF00281		1					1
bHLH	TaTF00282							0	1
bHLH	TaTF00283		1					1
bHLH	TaTF00284		1			1		2
bHLH	TaTF00285				1			1	1
bHLH	TaTF00286			1				1
bHLH	TaTF00287							0	1
bHLH	TaTF00288				1			1
bHLH	TaTF00289		1		1			2
bHLH	TaTF00290				1			1
bHLH	TaTF00291				1			1
bHLH	TaTF00292	1						1
bHLH	TaTF00293							0	1
bHLH	TaTF00294							0	1
bHLH	TaTF00295				1			1
bHLH	TaTF00296				1			1
BSD	TaTF00297			1	1	1		3
BSD	TaTF00298		1	1	1	1	1	5	1
BSD	TaTF00299		1			1		2
BSD	TaTF00300	1	1					2
BSD	TaTF00301	1	1	1	1	1	1	6	1
BSD	TaTF00302					1		1
BSD	TaTF00303				1			1
BSD	TaTF00304				1			1	1
BSD	TaTF00305			1	1	1	1	4
BSD	TaTF00306		1		1			2	1
BSD	TaTF00307							0	1
BSD	TaTF00308		1	1	1		1	4	1
BSD	TaTF00309				1	1		2	1
bZIP	TaTF00310					1		1
bZIP	TaTF00311		1		1	1	1	4	1
bZIP	TaTF00312		1					1
bZIP	TaTF00313	1		1				2
bZIP	TaTF00314		1		1		1	3	1
bZIP	TaTF00315		1	1	1	1		4
bZIP	TaTF00316	1	1	1	1	1	1	6	1
bZIP	TaTF00317				1			1
bZIP	TaTF00318			1	1			2	1
bZIP	TaTF00319		1					1	1
bZIP	TaTF00320				1			1
bZIP	TaTF00321		1			1		2
bZIP	TaTF00322				1	1		2	1
bZIP	TaTF00323		1	1	1	1	1	5
bZIP	TaTF00324							0	1
bZIP	TaTF00325			1	1			2	1
bZIP	TaTF00326							0	1
bZIP	TaTF00327							0	1
bZIP	TaTF00328			1	1			2	1
bZIP	TaTF00329		1	1	1	1		4	1
bZIP	TaTF00330		1	1	1			3	1
bZIP	TaTF00331							0	1
bZIP	TaTF00332			1		1		2
bZIP	TaTF00333							0	1
bZIP	TaTF00334	1	1	1				3
bZIP	TaTF00335							0	1
bZIP	TaTF00336		1					1
bZIP	TaTF00337		1		1	1	1	4
bZIP	TaTF00338		1		1	1	1	4	1
bZIP	TaTF00339	1	1	1	1	1	1	6	1
bZIP	TaTF00340					1	1	2	1
bZIP	TaTF00341							0	1
bZIP	TaTF00342		1	1	1		1	4
bZIP	TaTF00343				1			1	1
bZIP	TaTF00344						1	1
bZIP	TaTF00345		1			1	1	3
bZIP	TaTF00346		1			1		2
bZIP	TaTF00347		1	1	1	1		4	1
bZIP	TaTF00348		1					1
bZIP	TaTF00349					1	1	2
bZIP	TaTF00350		1	1	1	1	1	5	1
bZIP	TaTF00351					1		1
bZIP	TaTF00352		1		1	1		3	1
bZIP	TaTF00353			1				1
bZIP	TaTF00354				1	1		2
bZIP	TaTF00355		1	1	1	1	1	5	1
bZIP	TaTF00356		1	1	1			3	1
bZIP	TaTF00357	1	1					2	1
bZIP	TaTF00358					1		1	1
bZIP	TaTF00359					1		1
bZIP	TaTF00360	1			1			2
bZIP	TaTF00361			1	1			2
bZIP	TaTF00362							0	1
bZIP	TaTF00363				1			1
bZIP	TaTF00364		1	1		1		3
bZIP	TaTF00365				1			1	1
bZIP	TaTF00366		1	1	1	1		4	1
bZIP	TaTF00367							0	1
bZIP	TaTF00368		1	1	1	1		4	1
bZIP	TaTF00369				1			1
bZIP	TaTF00370				1			1
bZIP	TaTF00371					1		1
bZIP	TaTF00372				1			1
bZIP	TaTF00373					1		1	1
bZIP	TaTF00374				1			1
bZIP	TaTF00375				1			1
bZIP	TaTF00376							0	1
bZIP	TaTF00377		1					1
bZIP	TaTF00378				1			1
bZIP	TaTF00379					1		1
bZIP	TaTF00380					1		1
bZIP	TaTF00381							0	1
bZIP	TaTF00382	1	1	1	1	1	1	6
bZIP	TaTF00383							0	1
bZIP	TaTF00384		1	1	1	1	1	5	1
bZIP	TaTF00385				1			1
bZIP	TaTF00386		1			1		2
bZIP	TaTF00387		1			1		2	1
bZIP	TaTF00388			1	1	1		3	1
bZIP	TaTF00389		1		1	1		3	1
bZIP	TaTF00390		1	1	1	1	1	5	1
bZIP	TaTF00391					1		1
bZIP	TaTF00392				1			1
bZIP	TaTF00393		1	1	1		1	4	1
bZIP	TaTF00394			1				1
bZIP	TaTF00395			1		1		2	1
bZIP	TaTF00396		1			1		2
bZIP	TaTF00397					1		1
bZIP	TaTF00398			1		1		2	1
bZIP	TaTF00399				1			1
bZIP	TaTF00400	1	1	1	1	1	1	6
bZIP	TaTF00401		1	1	1	1		4	1
bZIP	TaTF00402		1			1		2
bZIP	TaTF00403				1			1
bZIP	TaTF00404			1			1	2
bZIP	TaTF00405		1					1
bZIP	TaTF00406		1	1		1		3	1
bZIP	TaTF00407						1	1
bZIP	TaTF00408						1	1
bZIP	TaTF00409							0	1
bZIP	TaTF00410			1				1
bZIP	TaTF00411		1	1				2
bZIP	TaTF00412		1					1
bZIP	TaTF00413		1	1	1	1		4	1
bZIP	TaTF00414	1			1	1		3	1
bZIP	TaTF00415				1			1
bZIP	TaTF00416				1			1
bZIP	TaTF00417					1		1
bZIP	TaTF00418		1	1				2
bZIP	TaTF00419		1	1				2	1
C2H2	TaTF00420		1			1		2	1
C2H2	TaTF00421		1		1	1	1	4	1
C2H2	TaTF00422							0	1
C2H2	TaTF00423		1					1
C2H2	TaTF00424		1			1		2	1
C2H2	TaTF00425							0	1
C2H2	TaTF00426				1	1		2	1
C2H2	TaTF00427		1			1		2
C2H2	TaTF00428					1		1
C2H2	TaTF00429		1			1	1	3
C2H2	TaTF00430			1	1	1		3	1
C2H2	TaTF00431							0	1
C2H2	TaTF00432							0	1
C2H2	TaTF00433		1					1
C2H2	TaTF00434					1		1
C2H2	TaTF00435		1					1
C2H2	TaTF00436		1					1
C2H2	TaTF00437		1			1		2
C2H2	TaTF00438							0	1
C2H2	TaTF00439		1	1	1			3	1
C2H2	TaTF00440		1		1			2
C2H2	TaTF00441					1		1
C2H2	TaTF00442							0	1
C2H2	TaTF00443				1			1
C2H2	TaTF00444		1					1
C2H2	TaTF00445				1			1
C2H2	TaTF00446		1					1
C2H2	TaTF00447			1				1	1
C2H2	TaTF00448		1					1	1
C2H2	TaTF00449		1			1		2	1
C2H2	TaTF00450			1	1			2	1
C2H2	TaTF00451		1			1		2
C2H2	TaTF00452		1					1
C2H2	TaTF00453				1			1
C2H2	TaTF00454				1			1
C2H2	TaTF00455		1		1	1	1	4	1
C2H2	TaTF00456					1		1
C2H2	TaTF00457				1			1
C2H2	TaTF00458			1	1	1		3
C2H2	TaTF00459			1	1			2
C2H2	TaTF00460							0	1
C2H2	TaTF00461							0	1
C2H2	TaTF00462			1	1			2	1
C2H2	TaTF00463				1			1
C2H2	TaTF00464				1			1
C2H2	TaTF00465				1			1
C2H2	TaTF00466		1					1
C2H2	TaTF00467		1					1
C3H	TaTF00468		1		1	1		3	1
C3H	TaTF00469		1	1	1			3	1
C3H	TaTF00470		1			1	1	3	1
C3H	TaTF00471		1		1	1		3	1
C3H	TaTF00472		1	1	1	1	1	5	1
C3H	TaTF00473	1	1	1	1	1	1	6	1
C3H	TaTF00474		1					1
C3H	TaTF00475	1	1		1	1		4	1
C3H	TaTF00476		1					1	1
C3H	TaTF00477		1			1		2
C3H	TaTF00478						1	1
C3H	TaTF00479		1			1		2
C3H	TaTF00480		1					1
C3H	TaTF00481		1		1	1		3	1
C3H	TaTF00482							0	1
C3H	TaTF00483		1		1	1	1	4	1
C3H	TaTF00484		1			1		2
C3H	TaTF00485		1					1
C3H	TaTF00486		1			1		2
C3H	TaTF00487		1		1			2
C3H	TaTF00488					1		1
C3H	TaTF00489							0	1
C3H	TaTF00490							0	1
C3H	TaTF00491		1					1
C3H	TaTF00492					1		1
C3H	TaTF00493							0	1
C3H	TaTF00494	1		1				2
C3H	TaTF00495							0	1
C3H	TaTF00496					1		1
C3H	TaTF00497		1			1		2
C3H	TaTF00498			1				1	1
C3H	TaTF00499					1		1
C3H	TaTF00500		1					1
C3H	TaTF00501		1					1	1
C3H	TaTF00502							0	1
C3H	TaTF00503		1	1		1	1	4
C3H	TaTF00504							0	1
C3H	TaTF00505		1	1			1	3	1
C3H	TaTF00506		1		1	1		3	1
C3H	TaTF00507		1			1	1	3	1
C3H	TaTF00508							0	1
C3H	TaTF00509			1	1			2
C3H	TaTF00510		1		1			2
C3H	TaTF00511							0	1
C3H	TaTF00512		1					1
C3H	TaTF00513					1		1
C3H	TaTF00514				1	1		2
C3H	TaTF00515				1			1
C3H	TaTF00516					1		1
C3H	TaTF00517		1		1			2
C3H	TaTF00518		1		1	1		3	1
C3H	TaTF00519					1		1
C3H	TaTF00520		1					1
C3H	TaTF00521	1	1		1	1	1	5	1
C3H	TaTF00522		1					1
C3H	TaTF00523		1	1				2
C3H	TaTF00524					1		1
C3H	TaTF00525		1			1	1	3	1
CAMTA	TaTF00526		1			1		2	1
CAMTA	TaTF00527							0	1
CAMTA	TaTF00528						1	1
CAMTA	TaTF00529				1			1
CO-like	TaTF00530		1	1	1	1	1	5
CO-like	TaTF00531			1		1	1	3	1
CO-like	TaTF00532		1	1		1		3	1
CO-like	TaTF00533			1		1		2	1
CPP	TaTF00534		1					1
CPP	TaTF00535		1			1		2	1
CPP	TaTF00536					1		1	1
CPP	TaTF00537		1					1	1
CPP	TaTF00538		1					1
CSD	TaTF00539				1			1
CSD	TaTF00540			1	1		1	3
CSD	TaTF00541				1			1
CSD	TaTF00542				1			1
CSD	TaTF00543				1			1
CSD	TaTF00544			1				1
CSD	TaTF00545			1				1
CSD	TaTF00546							0	1
CSD	TaTF00547		1		1	1		3	1
CSD	TaTF00548				1			1
CSD	TaTF00549			1	1	1		3	1
CSD	TaTF00550		1	1	1	1	1	5	1
CSD	TaTF00551					1		1	1
CSD	TaTF00552							0	1
CSD	TaTF00553				1			1
CSD	TaTF00554		1	1	1	1	1	5	1
CSD	TaTF00555				1			1
CSD	TaTF00556				1	1		2
CSD	TaTF00557		1					1
CSD	TaTF00558							0	1
CSD	TaTF00559		1	1	1	1		4
CSD	TaTF00560		1					1
CSD	TaTF00561		1					1
CSD	TaTF00562			1				1	1
CSD	TaTF00563							0	1
CSD	TaTF00564				1			1
CSD	TaTF00565				1			1
CSD	TaTF00566					1		1
CSD	TaTF00567							0	1
CSD	TaTF00568							0	1
CSD	TaTF00569					1		1
CSD	TaTF00570				1	1		2
CSD	TaTF00571					1		1
CSD	TaTF00572				1			1
CSD	TaTF00573				1			1
CSD	TaTF00574			1		1		2
CSD	TaTF00575			1	1			2
CSD	TaTF00576					1		1
DBB	TaTF00577		1		1			2
DBB	TaTF00578							0	1
DBB	TaTF00579			1				1
DBB	TaTF00580			1		1		2
DBB	TaTF00581				1			1
DBB	TaTF00582	1		1		1	1	4
DBB	TaTF00583			1		1		2	1
DBB	TaTF00584							0	1
DBB	TaTF00585		1	1	1	1	1	5	1
DBB	TaTF00586			1				1	1
DBB	TaTF00587		1		1	1	1	4	1
DBB	TaTF00588							0	1
DBB	TaTF00589		1			1		2	1
DBB	TaTF00590			1				1
DBB	TaTF00591		1	1				2	1
DBB	TaTF00592			1				1	1
DBB	TaTF00593							0	1
DBB	TaTF00594							0	1
DBB	TaTF00595			1				1
DBB	TaTF00596					1		1	1
DBB	TaTF00597			1				1	1
DBB	TaTF00598							0	1
DBB	TaTF00599			1	1			2
DBB	TaTF00600							0	1
DBB	TaTF00601							0	1
DBB	TaTF00602							0	1
DBB	TaTF00603							0	1
DBB	TaTF00604							0	1
DBB	TaTF00605							0	1
DBB	TaTF00606				1			1
DBB	TaTF00607							0	1
DBB	TaTF00608			1				1
DBB	TaTF00609		1					1
DBP	TaTF00610		1		1	1	1	4	1
DBP	TaTF00611		1		1		1	3	1
Dof	TaTF00612			1	1			2
Dof	TaTF00613		1					1
Dof	TaTF00614			1				1
Dof	TaTF00615		1					1	1
Dof	TaTF00616		1	1				2	1
Dof	TaTF00617		1	1		1		3
Dof	TaTF00618							0	1
Dof	TaTF00619					1		1	1
Dof	TaTF00620					1		1
Dof	TaTF00621		1		1			2
Dof	TaTF00622					1		1
Dof	TaTF00623				1	1		2
Dof	TaTF00624	1				1		2
Dof	TaTF00625		1			1		2	1
Dof	TaTF00626		1					1
Dof	TaTF00627		1	1	1			3
Dof	TaTF00628						1	1
Dof	TaTF00629				1			1
Dof	TaTF00630					1		1
Dof	TaTF00631					1		1
Dof	TaTF00632		1			1		2
Dof	TaTF00633			1				1	1
Dof	TaTF00634							0	1
Dof	TaTF00635					1		1
Dof	TaTF00636					1	1	2
Dof	TaTF00637					1		1
Dof	TaTF00638				1			1
Dof	TaTF00639							0	1
Dof	TaTF00640			1				1
Dof	TaTF00641		1					1
Dof	TaTF00642			1				1
Dof	TaTF00643							0	1
E2F/DP	TaTF00644		1			1	1	3
E2F/DP	TaTF00645							0	1
E2F/DP	TaTF00646		1					1
E2F/DP	TaTF00647					1		1	1
E2F/DP	TaTF00648			1				1
EIL	TaTF00649		1	1	1			3	1
EIL	TaTF00650					1		1	1
EIL	TaTF00651		1	1	1	1	1	5	1
EIL	TaTF00652			1		1		2
EIL	TaTF00653							0	1
EIL	TaTF00654							0	1
EIL	TaTF00655		1			1		2
EIL	TaTF00656			1				1	1
EIL	TaTF00657		1					1
EIL	TaTF00658			1				1
EIL	TaTF00659		1	1				2
EIL	TaTF00660		1		1		1	3	1
EIL	TaTF00661					1		1
EIL	TaTF00662		1	1				2
ERF	TaTF00663		1					1
ERF	TaTF00664		1	1	1	1	1	5	1
ERF	TaTF00665							0	1
ERF	TaTF00666		1					1	1
ERF	TaTF00667			1	1			2	1
ERF	TaTF00668		1		1			2
ERF	TaTF00669		1		1	1		3	1
ERF	TaTF00670		1					1
ERF	TaTF00671				1			1	1
ERF	TaTF00672							0	1
ERF	TaTF00673				1	1		2
ERF	TaTF00674		1	1		1		3	1
ERF	TaTF00675							0	1
ERF	TaTF00676				1			1	1
ERF	TaTF00677				1			1
ERF	TaTF00678		1		1		1	3	1
ERF	TaTF00679		1	1	1	1	1	5	1
ERF	TaTF00680		1		1	1		3	1
ERF	TaTF00681						1	1
ERF	TaTF00682		1					1	1
ERF	TaTF00683			1				1	1
ERF	TaTF00684		1					1
ERF	TaTF00685		1	1	1	1		4	1
ERF	TaTF00686		1				1	2
ERF	TaTF00687		1		1	1		3	1
ERF	TaTF00688		1	1	1	1	1	5	1
ERF	TaTF00689							0	1
ERF	TaTF00690							0	1
ERF	TaTF00691				1			1	1
ERF	TaTF00692		1		1	1	1	4	1
ERF	TaTF00693					1		1	1
ERF	TaTF00694							0	1
ERF	TaTF00695				1			1
ERF	TaTF00696		1		1			2	1
ERF	TaTF00697				1			1	1
ERF	TaTF00698				1	1		2
ERF	TaTF00699		1			1		2	1
ERF	TaTF00700							0	1
ERF	TaTF00701				1	1		2
ERF	TaTF00702							0	1
ERF	TaTF00703					1		1
ERF	TaTF00704							0	1
ERF	TaTF00705		1					1
ERF	TaTF00706		1					1
ERF	TaTF00707				1			1
ERF	TaTF00708					1		1	1
ERF	TaTF00709		1		1			2	1
ERF	TaTF00710		1		1			2	1
ERF	TaTF00711					1		1	1
ERF	TaTF00712		1		1	1		3	1
ERF	TaTF00713		1	1	1	1	1	5	1
ERF	TaTF00714				1			1	1
ERF	TaTF00715		1					1
ERF	TaTF00716	1			1	1		3	1
ERF	TaTF00717							0	1
ERF	TaTF00718		1	1		1	1	4	1
ERF	TaTF00719							0	1
ERF	TaTF00720							0	1
ERF	TaTF00721				1			1
ERF	TaTF00722							0	1
ERF	TaTF00723		1	1	1	1		4	1
ERF	TaTF00724							0	1
ERF	TaTF00725			1				1
ERF	TaTF00726							0	1
ERF	TaTF00727		1					1
ERF	TaTF00728				1			1	1
ERF	TaTF00729		1		1			2	1
ERF	TaTF00730		1					1
ERF	TaTF00731				1			1	1
ERF	TaTF00732		1					1
ERF	TaTF00733					1		1	1
ERF	TaTF00734		1		1	1		3	1
ERF	TaTF00735	1		1	1			3	1
ERF	TaTF00736	1		1	1			3	1
ERF	TaTF00737		1	1	1			3	1
ERF	TaTF00738							0	1
ERF	TaTF00739		1	1				2
ERF	TaTF00740		1		1			2
ERF	TaTF00741	1		1	1	1		4
ERF	TaTF00742	1		1	1			3	1
ERF	TaTF00743					1		1	1
ERF	TaTF00744					1		1
ERF	TaTF00745	1	1	1	1	1		5	1
ERF	TaTF00746				1			1
ERF	TaTF00747							0	1
ERF	TaTF00748							0	1
ERF	TaTF00749							0	1
ERF	TaTF00750				1			1	1
ERF	TaTF00751				1			1
ERF	TaTF00752							0	1
ERF	TaTF00753							0	1
ERF	TaTF00754		1					1
ERF	TaTF00755		1	1	1	1		4
ERF	TaTF00756		1			1		2	1
ERF	TaTF00757					1		1
ERF	TaTF00758		1		1	1		3
ERF	TaTF00759				1	1		2	1
ERF	TaTF00760							0	1
ERF	TaTF00761		1		1			2	1
ERF	TaTF00762							0	1
ERF	TaTF00763							0	1
ERF	TaTF00764		1		1	1	1	4	1
ERF	TaTF00765							0	1
ERF	TaTF00766		1					1	1
ERF	TaTF00767			1				1	1
ERF	TaTF00768			1	1	1		3	1
ERF	TaTF00769				1			1	1
ERF	TaTF00770							0	1
ERF	TaTF00771			1	1			2
ERF	TaTF00772		1	1				2
ERF	TaTF00773	1	1	1	1			4	1
ERF	TaTF00774	1						1
ERF	TaTF00775		1	1	1			3
ERF	TaTF00776		1	1				2
ERF	TaTF00777		1		1			2
ERF	TaTF00778			1				1	1
ERF	TaTF00779		1					1	1
ERF	TaTF00780				1			1	1
ERF	TaTF00781		1	1	1	1		4	1
ERF	TaTF00782				1	1		2	1
ERF	TaTF00783	1		1	1			3	1
ERF	TaTF00784			1	1		1	3	1
ERF	TaTF00785							0	1
ERF	TaTF00786							0	1
ERF	TaTF00787					1		1
ERF	TaTF00788				1	1		2
ERF	TaTF00789							0	1
ERF	TaTF00790				1			1	1
ERF	TaTF00791							0	1
ERF	TaTF00792		1					1
ERF	TaTF00793		1			1		2	1
ERF	TaTF00794							0	1
ERF	TaTF00795							0	1
ERF	TaTF00796		1	1	1			3	1
ERF	TaTF00797							0	1
ERF	TaTF00798							0	1
ERF	TaTF00799			1	1			2	1
ERF	TaTF00800		1		1			2
ERF	TaTF00801							0	1
ERF	TaTF00802			1				1
ERF	TaTF00803	1		1	1			3
ERF	TaTF00804			1	1			2	1
ERF	TaTF00805							0	1
ERF	TaTF00806			1				1	1
ERF	TaTF00807	1		1				2	1
ERF	TaTF00808							0	1
ERF	TaTF00809					1		1
ERF	TaTF00810			1				1
ERF	TaTF00811							0	1
ERF	TaTF00812		1					1
ERF	TaTF00813				1			1
ERF	TaTF00814							0	1
ERF	TaTF00815							0	1
ERF	TaTF00816							0	1
ERF	TaTF00817							0	1
ERF	TaTF00818					1		1
ERF	TaTF00819			1				1
ERF	TaTF00820							0	1
ERF	TaTF00821							0	1
ERF	TaTF00822			1	1			2	1
ERF	TaTF00823							0	1
ERF	TaTF00824		1					1
ERF	TaTF00825							0	1
ERF	TaTF00826							0	1
ERF	TaTF00827							0	1
ERF	TaTF00828		1	1	1	1	1	5	1
ERF	TaTF00829		1		1			2
ERF	TaTF00830		1	1	1	1	1	5	1
ERF	TaTF00831							0	1
ERF	TaTF00832							0	1
ERF	TaTF00833							0	1
ERF	TaTF00834					1		1
ERF	TaTF00835			1				1	1
ERF	TaTF00836			1				1
ERF	TaTF00837				1			1
ERF	TaTF00838							0	1
ERF	TaTF00839	1		1	1			3
ERF	TaTF00840		1			1		2
ERF	TaTF00841	1	1	1	1			4
ERF	TaTF00842		1					1
ERF	TaTF00843					1		1
ERF	TaTF00844					1		1
ERF	TaTF00845		1					1
ERF	TaTF00846							0	1
ERF	TaTF00847					1		1
ERF	TaTF00848		1		1			2
ERF	TaTF00849				1			1
ERF	TaTF00850					1		1
ERF	TaTF00851							0	1
ERF	TaTF00852			1				1
ERF	TaTF00853							0	1
ERF	TaTF00854				1			1
ERF	TaTF00855							0	1
ERF	TaTF00856							0	1
ERF	TaTF00857		1					1	1
ERF	TaTF00858		1					1
ERF	TaTF00859							0	1
ERF	TaTF00860							0	1
ERF	TaTF00861					1		1
ERF	TaTF00862							0	1
ERF	TaTF00863					1		1
ERF	TaTF00864							0	1
ERF	TaTF00865					1		1
ERF	TaTF00866		1					1
ERF	TaTF00867							0	1
ERF	TaTF00868					1		1
ERF	TaTF00869					1		1
ERF	TaTF00870				1			1	1
ERF	TaTF00871							0	1
ERF	TaTF00872				1			1
ERF	TaTF00873		1					1
ERF	TaTF00874					1		1
ERF	TaTF00875				1			1
ERF	TaTF00876			1				1	1
ERF	TaTF00877							0	1
ERF	TaTF00878	1		1	1			3
ERF	TaTF00879					1		1
FAR1	TaTF00880		1					1	1
FAR1	TaTF00881							0	1
FAR1	TaTF00882					1		1
FAR1	TaTF00883		1			1		2
FAR1	TaTF00884					1		1
FAR1	TaTF00885						1	1
FAR1	TaTF00886		1					1	1
FAR1	TaTF00887							0	1
FAR1	TaTF00888		1			1		2
FAR1	TaTF00889				1			1	1
FAR1	TaTF00890		1					1
FAR1	TaTF00891		1					1
FAR1	TaTF00892		1					1
FAR1	TaTF00893							0	1
FHA	TaTF00894							0	1
FHA	TaTF00895	1	1	1	1	1		5	1
FHA	TaTF00896		1			1		2	1
FHA	TaTF00897	1	1		1	1		4	1
FHA	TaTF00898			1			1	2
FHA	TaTF00899	1	1	1		1	1	5	1
FHA	TaTF00900	1	1	1			1	4	1
FHA	TaTF00901		1	1			1	3	1
FHA	TaTF00902				1			1
FHA	TaTF00903		1					1	1
FHA	TaTF00904		1					1	1
FHA	TaTF00905		1			1		2	1
FHA	TaTF00906		1		1	1		3	1
FHA	TaTF00907							0	1
FHA	TaTF00908	1	1	1	1	1	1	6	1
FHA	TaTF00909		1					1
FHA	TaTF00910		1					1
FHA	TaTF00911			1				1
FHA	TaTF00912		1	1				2	1
G2-like	TaTF00913			1			1	2	1
G2-like	TaTF00914			1				1	1
G2-like	TaTF00915						1	1
G2-like	TaTF00916		1	1				2	1
G2-like	TaTF00917							0	1
G2-like	TaTF00918		1	1	1		1	4	1
G2-like	TaTF00919				1			1
G2-like	TaTF00920					1	1	2
G2-like	TaTF00921						1	1
G2-like	TaTF00922			1				1
G2-like	TaTF00923	1	1	1	1	1		5	1
G2-like	TaTF00924						1	1	1
G2-like	TaTF00925		1		1			2	1
G2-like	TaTF00926		1				1	2	1
G2-like	TaTF00927		1		1			2	1
G2-like	TaTF00928		1		1			2	1
G2-like	TaTF00929							0	1
G2-like	TaTF00930		1	1	1	1	1	5	1
G2-like	TaTF00931							0	1
G2-like	TaTF00932	1	1	1	1	1	1	6	1
G2-like	TaTF00933					1		1
G2-like	TaTF00934					1		1	1
G2-like	TaTF00935		1					1
G2-like	TaTF00936		1					1
G2-like	TaTF00937		1					1
G2-like	TaTF00938	1		1		1		3	1
G2-like	TaTF00939				1			1	1
G2-like	TaTF00940	1						1	1
G2-like	TaTF00941							0	1
G2-like	TaTF00942	1	1		1		1	4
G2-like	TaTF00943				1			1
G2-like	TaTF00944			1				1
GATA	TaTF00945		1	1	1	1		4	1
GATA	TaTF00946					1		1	1
GATA	TaTF00947		1	1			1	3	1
GATA	TaTF00948					1		1
GATA	TaTF00949		1			1		2
GATA	TaTF00950							0	1
GATA	TaTF00951					1		1	1
GATA	TaTF00952							0	1
GATA	TaTF00953		1		1			2
GATA	TaTF00954		1	1	1	1		4
GATA	TaTF00955		1			1		2
GATA	TaTF00956					1		1
GATA	TaTF00957		1	1	1	1	1	5
GATA	TaTF00958	1	1		1			3
GATA	TaTF00959				1	1		2
GATA	TaTF00960		1			1		2
GATA	TaTF00961	1				1		2
GATA	TaTF00962				1			1	1
GATA	TaTF00963				1			1
GATA	TaTF00964					1		1
GATA	TaTF00965		1					1	1
GATA	TaTF00966		1					1
GeBP	TaTF00967		1					1
GeBP	TaTF00968				1		1	2	1
GeBP	TaTF00969		1		1	1	1	4
GeBP	TaTF00970					1	1	2	1
GeBP	TaTF00971		1		1	1	1	4	1
GeBP	TaTF00972		1					1
GRAS	TaTF00973		1	1	1	1		4	1
GRAS	TaTF00974	1	1	1	1		1	5	1
GRAS	TaTF00975		1	1	1	1		4	1
GRAS	TaTF00976		1	1	1	1	1	5	1
GRAS	TaTF00977	1	1	1	1	1		5	1
GRAS	TaTF00978			1	1	1	1	4
GRAS	TaTF00979		1		1			2	1
GRAS	TaTF00980		1	1	1		1	4	1
GRAS	TaTF00981		1	1	1	1	1	5	1
GRAS	TaTF00982		1		1		1	3
GRAS	TaTF00983				1	1		2	1
GRAS	TaTF00984		1	1	1			3	1
GRAS	TaTF00985		1		1		1	3
GRAS	TaTF00986							0	1
GRAS	TaTF00987		1	1	1	1		4
GRAS	TaTF00988		1		1			2
GRAS	TaTF00989			1				1
GRAS	TaTF00990							0	1
GRAS	TaTF00991	1	1	1	1	1	1	6	1
GRAS	TaTF00992		1	1	1		1	4
GRAS	TaTF00993				1			1
GRAS	TaTF00994				1	1		2
GRAS	TaTF00995					1	1	2	1
GRAS	TaTF00996							0	1
GRAS	TaTF00997					1		1
GRAS	TaTF00998			1	1			2
GRAS	TaTF00999		1	1			1	3
GRAS	TaTF01000			1				1	1
GRAS	TaTF01001					1		1
GRAS	TaTF01002				1		1	2	1
GRAS	TaTF01003		1			1		2
GRAS	TaTF01004					1		1
GRAS	TaTF01005				1		1	2	1
GRAS	TaTF01006					1		1
GRAS	TaTF01007	1						1
GRAS	TaTF01008		1		1			2
GRAS	TaTF01009		1					1	1
GRAS	TaTF01010		1					1
GRAS	TaTF01011							0	1
GRAS	TaTF01012					1		1
GRAS	TaTF01013			1				1
GRAS	TaTF01014		1					1
GRAS	TaTF01015					1		1
GRAS	TaTF01016			1				1
GRAS	TaTF01017		1		1			2
GRAS	TaTF01018		1					1	1
GRAS	TaTF01019			1	1			2
GRAS	TaTF01020			1				1
GRAS	TaTF01021				1			1
GRAS	TaTF01022				1			1
GRAS	TaTF01023							0	1
GRAS	TaTF01024	1			1			2
GRAS	TaTF01025					1		1
GRAS	TaTF01026				1			1
GRAS	TaTF01027					1		1
GRAS	TaTF01028		1		1			2
GRAS	TaTF01029		1					1
GRAS	TaTF01030					1		1
GRAS	TaTF01031		1					1
GRAS	TaTF01032		1		1			2
GRAS	TaTF01033			1				1
GRAS	TaTF01034					1		1
GRAS	TaTF01035		1		1			2
GRAS	TaTF01036			1				1
GRAS	TaTF01037					1		1
GRAS	TaTF01038		1					1
GRAS	TaTF01039							0	1
GRAS	TaTF01040		1	1				2
GRAS	TaTF01041					1		1
GRAS	TaTF01042							0	1
GRAS	TaTF01043			1				1
GRAS	TaTF01044				1			1
GRAS	TaTF01045					1		1
GRAS	TaTF01046				1			1
GRAS	TaTF01047					1		1
GRAS	TaTF01048			1				1
GRAS	TaTF01049			1				1
GRAS	TaTF01050		1					1
GRAS	TaTF01051				1	1		2
GRAS	TaTF01052		1					1
GRAS	TaTF01053			1		1		2
GRF	TaTF01054							0	1
GRF	TaTF01055		1		1	1		3	1
GRF	TaTF01056		1					1
HB-other	TaTF01057			1	1			2
HB-other	TaTF01058					1		1
HB-other	TaTF01059				1			1
HB-other	TaTF01060							0	1
HB-other	TaTF01061							0	1
HB-other	TaTF01062		1					1	1
HB-other	TaTF01063							0	1
HB-other	TaTF01064		1					1	1
HB-other	TaTF01065			1				1
HB-other	TaTF01066				1	1	1	3	1
HB-other	TaTF01067							0	1
HB-other	TaTF01068							0	1
HB-other	TaTF01069					1		1	1
HB-other	TaTF01070		1					1
HB-other	TaTF01071		1				1	2
HB-other	TaTF01072		1					1
HB-other	TaTF01073						1	1	1
HB-other	TaTF01074	1	1	1			1	4	1
HB-other	TaTF01075		1	1			1	3
HB-other	TaTF01076		1	1		1		3	1
HB-other	TaTF01077			1	1			2	1
HB-other	TaTF01078		1		1			2	1
HB-other	TaTF01079		1	1	1	1	1	5
HB-other	TaTF01080	1	1					2	1
HB-other	TaTF01081		1		1	1		3
HB-other	TaTF01082		1					1	1
HB-other	TaTF01083		1			1		2	1
HB-other	TaTF01084		1			1		2	1
HB-other	TaTF01085		1					1	1
HB-other	TaTF01086					1		1
HB-other	TaTF01087		1	1				2	1
HB-other	TaTF01088							0	1
HB-other	TaTF01089		1					1
HB-other	TaTF01090		1		1			2
HB-other	TaTF01091				1	1		2
HB-other	TaTF01092							0	1
HB-other	TaTF01093							0	1
HB-other	TaTF01094					1		1
HB-other	TaTF01095			1	1			2
HB-other	TaTF01096		1	1	1			3
HB-other	TaTF01097		1					1
HB-other	TaTF01098					1		1
HB-other	TaTF01099					1		1
HB-other	TaTF01100					1		1
HB-other	TaTF01101		1	1	1	1		4	1
HB-other	TaTF01102							0	1
HB-other	TaTF01103							0	1
HB-other	TaTF01104					1		1
HB-other	TaTF01105					1		1
HB-other	TaTF01106							0	1
HB-other	TaTF01107					1		1
HB-other	TaTF01108					1		1
HB-other	TaTF01109					1		1
HB-other	TaTF01110					1		1
HB-other	TaTF01111				1			1	1
HB-other	TaTF01112							0	1
HB-other	TaTF01113		1					1
HB-other	TaTF01114		1					1
HB-other	TaTF01115			1				1
HB-other	TaTF01116				1			1
HB-other	TaTF01117					1		1
HB-other	TaTF01118		1		1	1	1	4	1
HB-other	TaTF01119			1		1		2	1
HB-other	TaTF01120		1		1		1	3	1
HB-other	TaTF01121					1		1	1
HB-other	TaTF01122				1			1
HB-other	TaTF01123			1				1
HB-other	TaTF01124					1		1
HB-other	TaTF01125				1			1
HB-other	TaTF01126		1	1		1		3	1
HB-other	TaTF01127							0	1
HB-other	TaTF01128	1	1	1	1	1	1	6	1
HB-other	TaTF01129							0	1
HB-other	TaTF01130							0	1
HB-other	TaTF01131			1				1
HB-other	TaTF01132		1			1		2
HB-other	TaTF01133					1		1
HB-other	TaTF01134		1			1		2	1
HB-other	TaTF01135		1		1			2
HB-other	TaTF01136				1			1
HB-other	TaTF01137						1	1
HB-other	TaTF01138					1		1
HB-other	TaTF01139					1		1
HSF	TaTF01140							0	1
HSF	TaTF01141		1			1		2
HSF	TaTF01142				1			1
HSF	TaTF01143					1		1	1
HSF	TaTF01144							0	1
HSF	TaTF01145		1			1	1	3	1
HSF	TaTF01146		1					1	1
HSF	TaTF01147							0	1
HSF	TaTF01148		1		1	1		3	1
HSF	TaTF01149							0	1
HSF	TaTF01150		1					1
HSF	TaTF01151				1	1	1	3	1
HSF	TaTF01152		1			1		2
HSF	TaTF01153			1				1
HSF	TaTF01154		1	1				2
HSF	TaTF01155					1		1
HSF	TaTF01156				1	1		2	1
HSF	TaTF01157					1		1	1
HSF	TaTF01158		1	1				2
HSF	TaTF01159							0	1
HSF	TaTF01160					1		1
HSF	TaTF01161							0	1
HSF	TaTF01162	1	1					2	1
HSF	TaTF01163		1					1
HSF	TaTF01164				1	1		2
HSF	TaTF01165				1	1	1	3	1
HSF	TaTF01166							0	1
HSF	TaTF01167							0	1
HSF	TaTF01168					1		1
HSF	TaTF01169			1				1	1
HSF	TaTF01170			1		1		2
HSF	TaTF01171					1		1	1
HSF	TaTF01172							0	1
HSF	TaTF01173							0	1
HSF	TaTF01174		1					1	1
HSF	TaTF01175							0	1
HSF	TaTF01176		1					1
HSF	TaTF01177		1					1
HSF	TaTF01178		1					1
HSF	TaTF01179				1			1
HSF	TaTF01180		1					1
HSF	TaTF01181					1		1
LBD(AS2/LOB)	TaTF01182					1		1	1
LBD(AS2/LOB)	TaTF01183				1	1		2
LBD(AS2/LOB)	TaTF01184		1					1	1
LBD(AS2/LOB)	TaTF01185							0	1
LBD(AS2/LOB)	TaTF01186		1					1
LBD(AS2/LOB)	TaTF01187	1						1
LBD(AS2/LOB)	TaTF01188							0	1
LBD(AS2/LOB)	TaTF01189				1			1
LBD(AS2/LOB)	TaTF01190		1					1
LBD(AS2/LOB)	TaTF01191							0	1
LBD(AS2/LOB)	TaTF01192					1		1
LBD(AS2/LOB)	TaTF01193			1	1			2
LBD(AS2/LOB)	TaTF01194		1			1		2	1
LBD(AS2/LOB)	TaTF01195				1	1		2	1
LBD(AS2/LOB)	TaTF01196							0	1
LBD(AS2/LOB)	TaTF01197				1			1
LBD(AS2/LOB)	TaTF01198				1			1
LBD(AS2/LOB)	TaTF01199				1			1
LBD(AS2/LOB)	TaTF01200					1		1
LBD(AS2/LOB)	TaTF01201					1		1
LBD(AS2/LOB)	TaTF01202		1					1
LBD(AS2/LOB)	TaTF01203							0	1
LBD(AS2/LOB)	TaTF01204				1			1
LBD(AS2/LOB)	TaTF01205		1					1
LBD(AS2/LOB)	TaTF01206			1				1
LIM	TaTF01207	1		1	1			3	1
LIM	TaTF01208	1	1	1	1	1	1	6
LIM	TaTF01209	1	1	1	1	1	1	6	1
LIM	TaTF01210							0	1
LIM	TaTF01211		1					1
LIM	TaTF01212		1		1			2
LIM	TaTF01213		1					1
LIM	TaTF01214							0	1
LIM	TaTF01215				1		1	2
LIM	TaTF01216			1				1
LIM	TaTF01217				1			1
LIM	TaTF01218				1			1
LIM	TaTF01219					1		1
LIM	TaTF01220			1				1
LIM	TaTF01221					1		1
LIM	TaTF01222				1			1
LIM	TaTF01223				1		1	2
LIM	TaTF01224		1					1	1
LIM	TaTF01225							0	1
LIM	TaTF01226				1			1
LIM	TaTF01227		1					1
LIM	TaTF01228	1	1			1	1	4	1
LIM	TaTF01229				1			1
LIM	TaTF01230	1			1			2	1
LSD	TaTF01231							0	1
LSD	TaTF01232			1				1
LSD	TaTF01233			1				1
LSD	TaTF01234			1		1		2
LSD	TaTF01235		1	1				2	1
LSD	TaTF01236							0	1
MIKC	TaTF01237		1	1			1	3	1
MIKC	TaTF01238		1					1
MIKC	TaTF01239		1			1		2	1
MIKC	TaTF01240		1			1		2	1
MIKC	TaTF01241		1			1		2
MIKC	TaTF01242		1			1		2
MIKC	TaTF01243							0	1
MIKC	TaTF01244		1	1		1		3
MIKC	TaTF01245							0	1
MIKC	TaTF01246		1			1		2	1
MIKC	TaTF01247		1			1		2
MIKC	TaTF01248		1			1		2	1
MIKC	TaTF01249							0	1
MIKC	TaTF01250		1	1	1	1		4
MIKC	TaTF01251		1			1		2
MIKC	TaTF01252		1					1
MIKC	TaTF01253		1					1
MIKC	TaTF01254		1					1
MIKC	TaTF01255					1		1
MIKC	TaTF01256							0	1
MIKC	TaTF01257		1			1		2	1
MIKC	TaTF01258		1			1		2
MIKC	TaTF01259		1					1
MIKC	TaTF01260		1					1	1
MIKC	TaTF01261		1					1
MIKC	TaTF01262		1					1
MIKC	TaTF01263		1		1			2
MIKC	TaTF01264		1		1	1		3
MIKC	TaTF01265		1				1	2
MIKC	TaTF01266	1	1	1	1	1	1	6	1
MIKC	TaTF01267		1			1		2
MIKC	TaTF01268		1			1		2	1
MIKC	TaTF01269		1			1		2	1
MIKC	TaTF01270					1		1
MIKC	TaTF01271				1			1
MIKC	TaTF01272		1			1		2
MIKC	TaTF01273		1					1
MIKC	TaTF01274		1		1	1		3	1
MIKC	TaTF01275	1	1	1	1			4	1
MIKC	TaTF01276				1			1	1
MIKC	TaTF01277		1			1		2
MIKC	TaTF01278							0	1
MIKC	TaTF01279	1	1		1		1	4
MIKC	TaTF01280			1	1			2
MIKC	TaTF01281	1						1	1
MIKC	TaTF01282						1	1	1
MIKC	TaTF01283		1		1			2	1
MIKC	TaTF01284		1					1
MIKC	TaTF01285		1					1
MIKC	TaTF01286		1					1
mTERF	TaTF01287				1	1		2
mTERF	TaTF01288	1	1	1	1	1	1	6	1
mTERF	TaTF01289						1	1
mTERF	TaTF01290	1	1	1	1			4
mTERF	TaTF01291					1		1
mTERF	TaTF01292							0	1
mTERF	TaTF01293		1					1
mTERF	TaTF01294		1					1	1
mTERF	TaTF01295		1					1
mTERF	TaTF01296		1	1		1		3
mTERF	TaTF01297				1			1
mTERF	TaTF01298							0	1
mTERF	TaTF01299		1					1
mTERF	TaTF01300							0	1
mTERF	TaTF01301	1						1
mTERF	TaTF01302					1	1	2
mTERF	TaTF01303		1					1
mTERF	TaTF01304		1		1			2
mTERF	TaTF01305				1	1		2
mTERF	TaTF01306							0	1
mTERF	TaTF01307				1	1		2
mTERF	TaTF01308				1			1
mTERF	TaTF01309		1			1		2
mTERF	TaTF01310	1						1
mTERF	TaTF01311		1					1	1
mTERF	TaTF01312						1	1
mTERF	TaTF01313			1		1		2
mTERF	TaTF01314					1		1
mTERF	TaTF01315			1				1
mTERF	TaTF01316				1			1	1
mTERF	TaTF01317		1					1
mTERF	TaTF01318		1					1	1
mTERF	TaTF01319		1			1		2
mTERF	TaTF01320		1		1			2
mTERF	TaTF01321							0	1
mTERF	TaTF01322		1					1
mTERF	TaTF01323	1		1				2
mTERF	TaTF01324		1					1
mTERF	TaTF01325				1		1	2
mTERF	TaTF01326			1	1	1		3
mTERF	TaTF01327						1	1
mTERF	TaTF01328		1					1
mTERF	TaTF01329				1			1
mTERF	TaTF01330					1		1
mTERF	TaTF01331		1					1
mTERF	TaTF01332							0	1
mTERF	TaTF01333				1			1
mTERF	TaTF01334					1		1
mTERF	TaTF01335		1		1			2	1
mTERF	TaTF01336		1					1	1
mTERF	TaTF01337					1		1
mTERF	TaTF01338		1		1			2
mTERF	TaTF01339						1	1
mTERF	TaTF01340					1		1
mTERF	TaTF01341					1		1
mTERF	TaTF01342					1		1
mTERF	TaTF01343							0	1
mTERF	TaTF01344		1					1
mTERF	TaTF01345			1		1		2
mTERF	TaTF01346		1					1
mTERF	TaTF01347		1					1
mTERF	TaTF01348					1		1
mTERF	TaTF01349						1	1
mTERF	TaTF01350					1		1
mTERF	TaTF01351		1	1				2
mTERF	TaTF01352				1			1
mTERF	TaTF01353		1					1
mTERF	TaTF01354		1					1
mTERF	TaTF01355					1		1
mTERF	TaTF01356		1					1
mTERF	TaTF01357				1			1
mTERF	TaTF01358		1					1
mTERF	TaTF01359		1		1			2
mTERF	TaTF01360							0	1
mTERF	TaTF01361			1				1
mTERF	TaTF01362					1		1
mTERF	TaTF01363		1					1
M-type	TaTF01364		1	1				2
M-type	TaTF01365							0	1
M-type	TaTF01366					1		1
M-type	TaTF01367		1	1				2
M-type	TaTF01368	1		1	1		1	4
M-type	TaTF01369		1			1		2
M-type	TaTF01370							0	1
M-type	TaTF01371		1			1		2
M-type	TaTF01372					1		1
M-type	TaTF01373							0	1
M-type	TaTF01374							0	1
M-type	TaTF01375						1	1
M-type	TaTF01376		1					1	1
M-type	TaTF01377			1	1	1		3	1
M-type	TaTF01378			1				1
M-type	TaTF01379		1			1		2	1
M-type	TaTF01380							0	1
M-type	TaTF01381			1		1		2	1
M-type	TaTF01382							0	1
M-type	TaTF01383				1	1		2
M-type	TaTF01384			1	1			2	1
M-type	TaTF01385		1			1		2
M-type	TaTF01386		1					1
M-type	TaTF01387					1		1
M-type	TaTF01388		1					1
M-type	TaTF01389		1					1
M-type	TaTF01390	1	1					2	1
M-type	TaTF01391			1	1			2
M-type	TaTF01392			1				1
M-type	TaTF01393		1					1
M-type	TaTF01394							0	1
M-type	TaTF01395							0	1
M-type	TaTF01396		1					1
M-type	TaTF01397		1					1
M-type	TaTF01398		1					1
M-type	TaTF01399							0	1
M-type	TaTF01400					1		1
M-type	TaTF01401					1		1
M-type	TaTF01402				1			1
M-type	TaTF01403		1					1
M-type	TaTF01404			1				1
MYB	TaTF01405				1			1
MYB	TaTF01406		1					1
MYB	TaTF01407	1			1			2	1
MYB	TaTF01408							0	1
MYB	TaTF01409							0	1
MYB	TaTF01410							0	1
MYB	TaTF01411		1			1		2
MYB	TaTF01412					1		1	1
MYB	TaTF01413		1					1	1
MYB	TaTF01414					1		1
MYB	TaTF01415		1		1			2
MYB	TaTF01416		1					1
MYB	TaTF01417		1					1	1
MYB	TaTF01418							0	1
MYB	TaTF01419							0	1
MYB	TaTF01420				1			1
MYB	TaTF01421					1		1
MYB	TaTF01422							0	1
MYB	TaTF01423		1		1			2
MYB	TaTF01424				1			1	1
MYB	TaTF01425		1	1	1	1		4
MYB	TaTF01426		1	1	1	1		4
MYB	TaTF01427					1		1	1
MYB	TaTF01428		1	1	1	1	1	5	1
MYB	TaTF01429		1		1			2	1
MYB	TaTF01430							0	1
MYB	TaTF01431		1					1	1
MYB	TaTF01432		1	1		1		3	1
MYB	TaTF01433							0	1
MYB	TaTF01434			1				1
MYB	TaTF01435				1			1
MYB	TaTF01436		1	1	1	1	1	5	1
MYB	TaTF01437		1					1	1
MYB	TaTF01438				1			1	1
MYB	TaTF01439		1				1	2	1
MYB	TaTF01440							0	1
MYB	TaTF01441		1		1			2
MYB	TaTF01442							0	1
MYB	TaTF01443		1					1	1
MYB	TaTF01444							0	1
MYB	TaTF01445		1					1
MYB	TaTF01446		1		1			2	1
MYB	TaTF01447				1			1
MYB	TaTF01448		1					1	1
MYB	TaTF01449						1	1
MYB	TaTF01450		1					1
MYB	TaTF01451					1	1	2	1
MYB	TaTF01452							0	1
MYB	TaTF01453		1					1	1
MYB	TaTF01454		1	1				2
MYB	TaTF01455			1	1			2	1
MYB	TaTF01456					1		1
MYB	TaTF01457							0	1
MYB	TaTF01458							0	1
MYB	TaTF01459			1				1
MYB	TaTF01460		1					1
MYB	TaTF01461					1		1
MYB	TaTF01462				1			1	1
MYB	TaTF01463							0	1
MYB	TaTF01464		1		1		1	3	1
MYB	TaTF01465				1			1
MYB	TaTF01466				1			1
MYB	TaTF01467						1	1
MYB	TaTF01468					1	1	2
MYB	TaTF01469		1		1			2	1
MYB	TaTF01470							0	1
MYB	TaTF01471				1			1	1
MYB	TaTF01472		1					1
MYB	TaTF01473		1					1
MYB	TaTF01474							0	1
MYB	TaTF01475					1		1
MYB	TaTF01476		1			1	1	3
MYB	TaTF01477					1		1
MYB	TaTF01478							0	1
MYB	TaTF01479		1					1
MYB	TaTF01480		1			1		2
MYB	TaTF01481				1		1	2
MYB	TaTF01482			1				1	1
MYB	TaTF01483		1		1			2
MYB	TaTF01484		1					1
MYB	TaTF01485		1					1
MYB	TaTF01486							0	1
MYB	TaTF01487			1				1
MYB	TaTF01488				1			1
MYB	TaTF01489							0	1
MYB	TaTF01490		1			1		2
MYB	TaTF01491			1	1			2
MYB	TaTF01492			1	1			2	1
MYB	TaTF01493		1					1
MYB	TaTF01494							0	1
MYB	TaTF01495		1		1			2
MYB	TaTF01496	1	1		1	1	1	5	1
MYB	TaTF01497				1		1	2	1
MYB	TaTF01498						1	1
MYB	TaTF01499					1		1
MYB	TaTF01500		1					1
MYB	TaTF01501					1		1
MYB	TaTF01502					1		1
MYB	TaTF01503		1	1	1	1		4
MYB	TaTF01504				1			1	1
MYB	TaTF01505					1		1
MYB	TaTF01506		1					1
MYB	TaTF01507				1			1
MYB	TaTF01508				1			1	1
MYB	TaTF01509				1			1
MYB	TaTF01510			1	1			2	1
MYB	TaTF01511							0	1
MYB	TaTF01512			1			1	2
MYB	TaTF01513					1		1
MYB	TaTF01514				1	1		2
MYB	TaTF01515		1			1		2
MYB	TaTF01516		1	1	1	1		4	1
MYB	TaTF01517			1				1
MYB	TaTF01518							0	1
MYB	TaTF01519			1	1			2	1
MYB	TaTF01520						1	1
MYB	TaTF01521	1	1	1	1	1		5
MYB	TaTF01522				1			1
MYB	TaTF01523			1	1			2	1
MYB	TaTF01524		1		1			2
MYB	TaTF01525		1					1
MYB	TaTF01526			1	1	1		3
MYB	TaTF01527							0	1
MYB	TaTF01528				1			1
MYB	TaTF01529		1					1
MYB	TaTF01530		1					1
MYB	TaTF01531		1		1			2	1
MYB-related	TaTF01532							0	1
MYB-related	TaTF01533	1	1	1	1		1	5	1
MYB-related	TaTF01534							0	1
MYB-related	TaTF01535							0	1
MYB-related	TaTF01536		1	1	1	1	1	5	1
MYB-related	TaTF01537							0	1
MYB-related	TaTF01538							0	1
MYB-related	TaTF01539							0	1
MYB-related	TaTF01540					1		1
MYB-related	TaTF01541		1			1	1	3	1
MYB-related	TaTF01542				1	1		2
MYB-related	TaTF01543			1	1	1	1	4	1
MYB-related	TaTF01544				1		1	2
MYB-related	TaTF01545							0	1
MYB-related	TaTF01546		1				1	2	1
MYB-related	TaTF01547			1	1		1	3	1
MYB-related	TaTF01548							0	1
MYB-related	TaTF01549		1		1		1	3
MYB-related	TaTF01550				1			1	1
MYB-related	TaTF01551							0	1
MYB-related	TaTF01552							0	1
MYB-related	TaTF01553				1			1
MYB-related	TaTF01554		1					1
MYB-related	TaTF01555				1			1
MYB-related	TaTF01556		1					1
MYB-related	TaTF01557		1	1	1	1	1	5	1
MYB-related	TaTF01558				1			1
MYB-related	TaTF01559	1	1	1	1	1	1	6	1
MYB-related	TaTF01560			1				1
MYB-related	TaTF01561			1				1
MYB-related	TaTF01562	1	1		1	1		4	1
MYB-related	TaTF01563				1			1
MYB-related	TaTF01564						1	1
MYB-related	TaTF01565		1				1	2
MYB-related	TaTF01566				1			1
MYB-related	TaTF01567		1	1				2	1
MYB-related	TaTF01568			1				1
MYB-related	TaTF01569	1	1		1			3	1
MYB-related	TaTF01570		1	1	1			3	1
MYB-related	TaTF01571				1			1	1
MYB-related	TaTF01572		1	1	1		1	4	1
MYB-related	TaTF01573			1				1
MYB-related	TaTF01574							0	1
MYB-related	TaTF01575		1					1	1
MYB-related	TaTF01576				1			1
MYB-related	TaTF01577		1	1	1	1		4	1
MYB-related	TaTF01578			1	1		1	3	1
MYB-related	TaTF01579		1		1			2	1
MYB-related	TaTF01580		1					1
MYB-related	TaTF01581		1	1	1	1	1	5	1
MYB-related	TaTF01582	1	1			1		3	1
MYB-related	TaTF01583		1		1	1		3	1
MYB-related	TaTF01584		1		1			2	1
MYB-related	TaTF01585		1	1			1	3
MYB-related	TaTF01586				1			1
MYB-related	TaTF01587		1			1		2	1
MYB-related	TaTF01588		1		1	1		3
MYB-related	TaTF01589					1		1
MYB-related	TaTF01590		1		1			2
MYB-related	TaTF01591							0	1
MYB-related	TaTF01592							0	1
MYB-related	TaTF01593			1	1			2	1
MYB-related	TaTF01594				1			1
MYB-related	TaTF01595					1		1
MYB-related	TaTF01596							0	1
MYB-related	TaTF01597			1		1		2	1
MYB-related	TaTF01598				1			1
MYB-related	TaTF01599		1	1	1		1	4	1
MYB-related	TaTF01600			1				1	1
MYB-related	TaTF01601		1	1	1	1	1	5	1
MYB-related	TaTF01602					1		1
MYB-related	TaTF01603				1	1		2
MYB-related	TaTF01604		1		1			2
MYB-related	TaTF01605			1				1
MYB-related	TaTF01606					1		1
MYB-related	TaTF01607		1		1			2
MYB-related	TaTF01608		1					1
MYB-related	TaTF01609		1			1	1	3	1
MYB-related	TaTF01610					1		1	1
MYB-related	TaTF01611			1				1	1
MYB-related	TaTF01612				1			1
MYB-related	TaTF01613		1			1		2
MYB-related	TaTF01614					1		1	1
MYB-related	TaTF01615					1		1
MYB-related	TaTF01616		1		1	1	1	4	1
MYB-related	TaTF01617			1				1
MYB-related	TaTF01618					1		1	1
MYB-related	TaTF01619							0	1
MYB-related	TaTF01620		1					1
MYB-related	TaTF01621		1		1			2
MYB-related	TaTF01622			1	1	1		3	1
MYB-related	TaTF01623			1				1
MYB-related	TaTF01624				1	1		2	1
MYB-related	TaTF01625							0	1
MYB-related	TaTF01626					1		1
MYB-related	TaTF01627			1				1
MYB-related	TaTF01628			1				1
MYB-related	TaTF01629				1			1
MYB-related	TaTF01630		1			1		2	1
MYB-related	TaTF01631				1	1		2
MYB-related	TaTF01632				1	1		2
MYB-related	TaTF01633			1			1	2	1
MYB-related	TaTF01634		1					1
MYB-related	TaTF01635							0	1
MYB-related	TaTF01636							0	1
MYB-related	TaTF01637					1		1
MYB-related	TaTF01638			1				1	1
MYB-related	TaTF01639				1		1	2	1
MYB-related	TaTF01640	1	1		1	1	1	5	1
MYB-related	TaTF01641				1			1	1
MYB-related	TaTF01642		1					1	1
MYB-related	TaTF01643			1				1
MYB-related	TaTF01644				1			1
MYB-related	TaTF01645				1			1
MYB-related	TaTF01646						1	1	1
MYB-related	TaTF01647		1		1	1	1	4	1
MYB-related	TaTF01648			1	1			2
MYB-related	TaTF01649			1				1
MYB-related	TaTF01650		1			1		2
MYB-related	TaTF01651			1				1
MYB-related	TaTF01652		1		1	1	1	4	1
MYB-related	TaTF01653		1	1	1	1	1	5	1
MYB-related	TaTF01654				1			1
MYB-related	TaTF01655		1		1			2
MYB-related	TaTF01656		1			1		2
MYB-related	TaTF01657							0	1
MYB-related	TaTF01658			1				1	1
MYB-related	TaTF01659							0	1
NAC	TaTF01660							0	1
NAC	TaTF01661				1			1
NAC	TaTF01662		1	1	1	1	1	5	1
NAC	TaTF01663							0	1
NAC	TaTF01664		1					1
NAC	TaTF01665		1			1		2	1
NAC	TaTF01666							0	1
NAC	TaTF01667							0	1
NAC	TaTF01668		1	1				2	1
NAC	TaTF01669	1	1	1	1	1	1	6	1
NAC	TaTF01670							0	1
NAC	TaTF01671		1	1				2	1
NAC	TaTF01672		1	1				2
NAC	TaTF01673		1		1	1	1	4	1
NAC	TaTF01674					1		1
NAC	TaTF01675					1		1	1
NAC	TaTF01676					1		1
NAC	TaTF01677		1			1		2
NAC	TaTF01678				1			1	1
NAC	TaTF01679							0	1
NAC	TaTF01680		1	1	1			3	1
NAC	TaTF01681		1			1		2	1
NAC	TaTF01682		1			1		2	1
NAC	TaTF01683					1		1	1
NAC	TaTF01684							0	1
NAC	TaTF01685					1		1
NAC	TaTF01686		1	1	1	1	1	5	1
NAC	TaTF01687			1				1	1
NAC	TaTF01688		1	1	1	1	1	5
NAC	TaTF01689		1	1	1	1		4	1
NAC	TaTF01690					1		1
NAC	TaTF01691				1			1
NAC	TaTF01692		1	1				2
NAC	TaTF01693					1		1
NAC	TaTF01694				1			1	1
NAC	TaTF01695		1		1	1	1	4	1
NAC	TaTF01696							0	1
NAC	TaTF01697							0	1
NAC	TaTF01698					1		1	1
NAC	TaTF01699				1			1
NAC	TaTF01700			1				1	1
NAC	TaTF01701					1		1
NAC	TaTF01702							0	1
NAC	TaTF01703		1	1	1	1		4	1
NAC	TaTF01704		1	1	1	1	1	5	1
NAC	TaTF01705		1		1			2
NAC	TaTF01706		1					1
NAC	TaTF01707					1		1
NAC	TaTF01708							0	1
NAC	TaTF01709		1		1		1	3	1
NAC	TaTF01710							0	1
NAC	TaTF01711				1			1
NAC	TaTF01712		1		1	1		3	1
NAC	TaTF01713				1			1	1
NAC	TaTF01714			1	1			2	1
NAC	TaTF01715							0	1
NAC	TaTF01716			1	1	1		3	1
NAC	TaTF01717							0	1
NAC	TaTF01718		1	1	1	1	1	5	1
NAC	TaTF01719							0	1
NAC	TaTF01720		1		1	1		3	1
NAC	TaTF01721							0	1
NAC	TaTF01722							0	1
NAC	TaTF01723							0	1
NAC	TaTF01724		1	1				2	1
NAC	TaTF01725							0	1
NAC	TaTF01726		1			1		2
NAC	TaTF01727					1		1
NAC	TaTF01728							0	1
NAC	TaTF01729							0	1
NAC	TaTF01730		1	1				2	1
NAC	TaTF01731					1		1
NAC	TaTF01732					1		1
NAC	TaTF01733							0	1
NAC	TaTF01734							0	1
NAC	TaTF01735		1					1	1
NAC	TaTF01736							0	1
NAC	TaTF01737							0	1
NAC	TaTF01738							0	1
NAC	TaTF01739			1				1	1
NAC	TaTF01740							0	1
NAC	TaTF01741							0	1
NAC	TaTF01742				1			1
NAC	TaTF01743					1		1	1
NAC	TaTF01744			1				1	1
NAC	TaTF01745					1		1
NAC	TaTF01746							0	1
NAC	TaTF01747		1					1
NAC	TaTF01748							0	1
NAC	TaTF01749			1				1	1
NAC	TaTF01750			1				1	1
NAC	TaTF01751			1				1
NAC	TaTF01752							0	1
NAC	TaTF01753					1		1
NAC	TaTF01754		1				1	2
NAC	TaTF01755					1		1	1
NAC	TaTF01756				1			1
NAC	TaTF01757					1		1
NAC	TaTF01758							0	1
NAC	TaTF01759		1		1		1	3
NAC	TaTF01760			1		1		2	1
NAC	TaTF01761		1					1
NAC	TaTF01762			1				1
NAC	TaTF01763		1					1
NAC	TaTF01764			1				1
NAC	TaTF01765		1		1	1		3	1
NAC	TaTF01766							0	1
NAC	TaTF01767	1						1	1
NAC	TaTF01768		1		1	1		3	1
NAC	TaTF01769	1		1		1		3	1
NAC	TaTF01770							0	1
NAC	TaTF01771			1	1			2
NAC	TaTF01772							0	1
NAC	TaTF01773			1				1
NAC	TaTF01774						1	1
NAC	TaTF01775		1					1	1
NAC	TaTF01776							0	1
NAC	TaTF01777		1		1			2
NAC	TaTF01778		1			1		2
NAC	TaTF01779				1	1		2
NAC	TaTF01780		1			1		2
NAC	TaTF01781							0	1
NAC	TaTF01782							0	1
NAC	TaTF01783			1				1
NAC	TaTF01784							0	1
NAC	TaTF01785		1					1	1
NAC	TaTF01786					1		1
NAC	TaTF01787					1		1
NAC	TaTF01788	1	1		1	1	1	5
NAC	TaTF01789					1		1
NAC	TaTF01790					1		1	1
NAC	TaTF01791							0	1
NAC	TaTF01792			1	1		1	3	1
NAC	TaTF01793		1					1
NAC	TaTF01794		1		1		1	3
NAC	TaTF01795			1				1
NAC	TaTF01796		1		1			2
NAC	TaTF01797							0	1
NAC	TaTF01798				1	1		2
NAC	TaTF01799			1	1			2
NAC	TaTF01800		1			1		2
NAC	TaTF01801							0	1
NAC	TaTF01802		1				1	2
NAC	TaTF01803			1				1
NAC	TaTF01804				1			1
NAC	TaTF01805						1	1
NAC	TaTF01806		1					1
NAC	TaTF01807			1		1		2
NAC	TaTF01808			1				1
NAC	TaTF01809							0	1
NAC	TaTF01810			1				1	1
NAC	TaTF01811							0	1
NAC	TaTF01812					1		1
NAC	TaTF01813		1			1		2	1
NAC	TaTF01814							0	1
NAC	TaTF01815		1					1
NAC	TaTF01816		1					1
NAC	TaTF01817		1					1
NAC	TaTF01818				1			1	1
NAC	TaTF01819			1				1
NAC	TaTF01820			1	1			2	1
NAC	TaTF01821			1				1
NAC	TaTF01822							0	1
NAC	TaTF01823					1		1	1
NAC	TaTF01824							0	1
NAC	TaTF01825			1				1
NAC	TaTF01826			1				1
NAC	TaTF01827					1		1	1
NAC	TaTF01828					1		1
NAC	TaTF01829				1			1
NAC	TaTF01830			1				1
NAC	TaTF01831							0	1
NAC	TaTF01832		1					1
NAC	TaTF01833			1				1
NAC	TaTF01834			1				1
NAC	TaTF01835	1	1				1	3
NAC	TaTF01836				1			1
NAC	TaTF01837			1				1
NAC	TaTF01838			1	1			2
NAC	TaTF01839							0	1
NAC	TaTF01840				1			1
NAC	TaTF01841		1					1
NAC	TaTF01842							0	1
NAC	TaTF01843							0	1
NAC	TaTF01844					1		1
NAC	TaTF01845				1	1		2
NAC	TaTF01846			1				1
NAC	TaTF01847			1				1
NAC	TaTF01848			1				1
NAC	TaTF01849			1				1
NAC	TaTF01850				1			1
NAC	TaTF01851			1				1
NAC	TaTF01852			1				1
NFYA	TaTF01853		1	1	1	1	1	5	1
NFYA	TaTF01854				1	1		2	1
NFYA	TaTF01855			1	1	1		3	1
NFYA	TaTF01856		1		1	1	1	4	1
NFYA	TaTF01857							0	1
NFYA	TaTF01858		1	1			1	3
NFYA	TaTF01859		1			1		2
NFYA	TaTF01860				1			1	1
NFYA	TaTF01861		1			1		2	1
NFYA	TaTF01862		1			1	1	3
NFYA	TaTF01863					1		1
NF-YB	TaTF01864		1				1	2
NF-YB	TaTF01865		1		1			2
NF-YB	TaTF01866		1	1	1	1	1	5	1
NF-YB	TaTF01867		1	1				2
NF-YB	TaTF01868			1				1
NF-YB	TaTF01869		1			1	1	3
NF-YB	TaTF01870				1			1
NF-YB	TaTF01871		1		1	1		3	1
NF-YB	TaTF01872							0	1
NF-YB	TaTF01873		1			1	1	3
NF-YB	TaTF01874					1		1
NF-YB	TaTF01875		1	1	1	1	1	5	1
NF-YB	TaTF01876		1	1	1	1		4	1
NF-YB	TaTF01877		1	1	1	1		4
NF-YB	TaTF01878					1		1
NF-YB	TaTF01879		1	1				2
NF-YB	TaTF01880							0	1
NF-YB	TaTF01881					1		1
NF-YB	TaTF01882		1		1			2
NF-YB	TaTF01883						1	1
NF-YB	TaTF01884		1					1
NF-YB	TaTF01885			1				1
NF-YB	TaTF01886					1		1
NF-YB	TaTF01887							0	1
NF-YB	TaTF01888		1					1
NF-YB	TaTF01889					1		1	1
NF-YB	TaTF01890				1			1
NF-YB	TaTF01891					1		1
NF-YB	TaTF01892		1					1
NF-YC	TaTF01893	1	1	1	1	1		5	1
NF-YC	TaTF01894		1					1
NF-YC	TaTF01895			1				1	1
NF-YC	TaTF01896		1	1				2	1
NF-YC	TaTF01897		1	1				2
NF-YC	TaTF01898		1		1	1		3	1
NF-YC	TaTF01899				1			1
NF-YC	TaTF01900		1			1		2
NF-YC	TaTF01901		1	1	1	1	1	5	1
NF-YC	TaTF01902	1	1	1				3	1
NF-YC	TaTF01903					1		1
NF-YC	TaTF01904					1		1	1
NF-YC	TaTF01905					1		1
NF-YC	TaTF01906					1		1
NF-YC	TaTF01907							0	1
NF-YC	TaTF01908					1		1
NF-YC	TaTF01909		1		1	1		3
NF-YC	TaTF01910							0	1
NF-YC	TaTF01911		1					1
NF-YC	TaTF01912							0	1
NF-YC	TaTF01913		1					1
NF-YC	TaTF01914							0	1
NF-YC	TaTF01915							0	1
NF-YC	TaTF01916	1	1	1	1	1	1	6	1
NF-YC	TaTF01917	1	1		1	1	1	5
NF-YC	TaTF01918		1	1				2
NF-YC	TaTF01919		1			1		2
NF-YC	TaTF01920		1	1	1	1	1	5
NF-YC	TaTF01921			1		1		2
NF-YC	TaTF01922				1		1	2
NF-YC	TaTF01923							0	1
NF-YC	TaTF01924				1			1
NF-YC	TaTF01925	1	1		1	1		4	1
NF-YC	TaTF01926		1					1
NF-YC	TaTF01927		1		1	1		3	1
NF-YC	TaTF01928				1	1		2
NF-YC	TaTF01929		1		1	1		3
NF-YC	TaTF01930							0	1
NF-YC	TaTF01931					1		1
NF-YC	TaTF01932				1			1
NF-YC	TaTF01933			1		1		2
NF-YC	TaTF01934							0	1
NF-YC	TaTF01935				1			1
NF-YC	TaTF01936				1			1
NF-YC	TaTF01937	1	1	1	1	1	1	6
NF-YC	TaTF01938	1	1		1	1		4
NF-YC	TaTF01939	1	1		1	1		4	1
NF-YC	TaTF01940	1	1	1	1	1	1	6	1
NF-YC	TaTF01941				1		1	2
NF-YC	TaTF01942	1						1
NF-YC	TaTF01943	1	1	1	1	1		5	1
NF-YC	TaTF01944	1	1		1	1	1	5	1
NF-YC	TaTF01945	1	1		1	1	1	5	1
NF-YC	TaTF01946							0	1
NF-YC	TaTF01947			1				1
NF-YC	TaTF01948	1	1		1	1		4
NF-YC	TaTF01949	1	1	1	1	1	1	6	1
NF-YC	TaTF01950		1		1	1		3
NF-YC	TaTF01951							0	1
NF-YC	TaTF01952		1		1	1		3
NF-YC	TaTF01953							0	1
NF-YC	TaTF01954					1		1
NF-YC	TaTF01955		1					1
NF-YC	TaTF01956		1		1	1		3	1
NF-YC	TaTF01957					1		1	1
NF-YC	TaTF01958				1	1		2
NF-YC	TaTF01959		1	1				2
NF-YC	TaTF01960				1			1	1
NF-YC	TaTF01961				1	1		2
NF-YC	TaTF01962		1		1	1		3
NF-YC	TaTF01963					1		1
NF-YC	TaTF01964							0	1
NF-YC	TaTF01965							0	1
NF-YC	TaTF01966					1		1
NF-YC	TaTF01967				1			1	1
NF-YC	TaTF01968							0	1
NF-YC	TaTF01969		1					1	1
NF-YC	TaTF01970				1			1
NF-YC	TaTF01971		1		1		1	3
NF-YC	TaTF01972							0	1
NF-YC	TaTF01973		1			1		2
NF-YC	TaTF01974							0	1
NF-YC	TaTF01975	1	1		1	1	1	5
NF-YC	TaTF01976		1					1	1
NF-YC	TaTF01977		1	1	1	1		4	1
NF-YC	TaTF01978							0	1
NF-YC	TaTF01979							0	1
NF-YC	TaTF01980							0	1
NF-YC	TaTF01981		1					1
NF-YC	TaTF01982		1		1		1	3
NF-YC	TaTF01983		1					1
NF-YC	TaTF01984		1		1			2
NF-YC	TaTF01985					1		1
NF-YC	TaTF01986		1					1
NF-YC	TaTF01987					1		1
NF-YC	TaTF01988	1	1		1	1	1	5	1
NF-YC	TaTF01989				1			1
NF-YC	TaTF01990					1		1	1
NF-YC	TaTF01991			1				1
NF-YC	TaTF01992	1			1			2	1
NF-YC	TaTF01993				1			1
NF-YC	TaTF01994				1			1	1
Nin-like	TaTF01995				1			1	1
Nin-like	TaTF01996		1		1			2
Nin-like	TaTF01997		1	1	1	1	1	5	1
Nin-like	TaTF01998	1			1			2
Nin-like	TaTF01999				1			1	1
[truncated: 408 more rows]
