# Supplementary material for: Genome-wide characterization of developmental stage- and tissue-specific transcription factors in wheat
Source: BMC Genomics. 2015 Feb 25;16(1):125. doi: 10.1186/s12864-015-1313-y (PMC4344791; doi:10.1186/s12864-015-1313-y)
Supplement: Additional file 7: Table S6. — Validation the tissue information of the 1233 putative specific TFs by BLAST. [file 12864_2015_1313_MOESM7_ESM.xls]

## Sheet: Specific tissue EST BLAST
query ID	query sequence length	subject ID	subject sequence length	% identity	alignment length	mismatches	gap opens	query start	query end	subject start	subject end	evalue	bit score	alignment length/query sequence length	subject sequence ID the same as query sequence ID	subject length-query length
TC427941	1059	CK216511	1086	92.3	1039	58	21	36	1058	1071	39	0	1461	0.981114	FALSE	27
TC427941	1059	CK205976	1037	90.64	1004	69	23	73	1058	1036	40	0	1315	0.948064	FALSE	-22
TC427941	1059	HX144776	793	94.34	795	34	9	230	1018	793	4	0	1212	0.750708	FALSE	-266
TC427941	1059	HX144751	763	98.1	686	9	2	1	686	82	763	0	1192	0.647781	FALSE	-296
TC427941	1059	CV764879	823	98.08	678	11	2	1	678	147	822	0	1186	0.640227	FALSE	-236
TC427941	1059	BJ300497	678	98.29	642	7	2	1	642	41	678	0	1122	0.606232	FALSE	-381
TC427941	1059	CJ695729	726	94.74	703	26	11	360	1052	1	702	0	1107	0.663834	FALSE	-333
TC427941	1059	BJ268956	651	98.83	598	6	1	1	598	55	651	0	1064	0.564684	FALSE	-408
TC427941	1059	CD865939	672	97.81	593	12	1	1	593	67	658	0	1022	0.559962	FALSE	-387
TC427941	1059	BJ273874	655	95.43	635	20	7	342	972	655	26	0	1007	0.599622	FALSE	-404
CD895328	473	CD895328	473	100	473	0	0	1	473	1	473	0	874	1	TRUE	0
CD895328	473	CD938995	722	99.77	428	0	1	29	456	458	32	0	784	0.904863	FALSE	249
CD895328	473	CJ643441	569	98.36	428	6	1	29	456	115	541	0	761	0.904863	FALSE	96
CD895328	473	CJ535121	528	99.76	412	0	1	29	440	411	1	0	754	0.871036	FALSE	55
CD895328	473	CJ834852	680	95.82	431	13	4	29	456	223	651	0	691	0.911205	FALSE	207
CD895328	473	CJ851972	729	95.81	430	13	4	29	455	302	729	0	689	0.909091	FALSE	256
CD895328	473	CJ536353	714	99.73	368	0	1	29	396	367	1	0	673	0.778013	FALSE	241
CD895328	473	CK206986	1021	94.51	437	12	10	29	456	375	808	0	665	0.92389	FALSE	548
CD895328	473	CJ539456	442	99.72	363	0	1	29	391	362	1	0	664	0.767442	FALSE	-31
CD895328	473	CJ847642	653	95.82	407	12	4	29	432	405	1	0	652	0.860465	FALSE	180
CK196835	827	CK196835	827	100	683	0	0	1	683	132	814	0	1225	0.825877	TRUE	0
CK196835	683	CJ568046	811	96.67	661	11	7	18	674	1	654	0	1099	0.967789	FALSE	128
CK196835	683	BJ309505	663	96.19	603	11	8	76	674	1	595	0	987	0.88287	FALSE	-20
CK196835	683	BJ309208	628	95.7	604	12	10	76	674	1	595	0	972	0.884334	FALSE	-55
CK196835	683	CD865763	718	96.04	555	11	7	124	674	1	548	0	904	0.812592	FALSE	35
CK196835	683	CD877755	757	91.57	664	28	13	32	674	17	673	0	902	0.972182	FALSE	74
CK196835	683	CJ626314	868	95.85	554	11	8	125	674	1	546	0	896	0.811127	FALSE	185
CK196835	683	CD938828	736	94.33	582	22	7	97	674	722	148	0	893	0.852123	FALSE	53
CK196835	683	CD878151	782	94.33	582	22	7	97	674	5	579	0	893	0.852123	FALSE	99
CK196835	683	BE416143	581	94.32	581	22	7	98	674	1	574	0	891	0.850659	FALSE	-102
TC390390	674	CA486775	664	100	664	0	0	1	664	1	664	0	1227	0.985163	FALSE	-10
TC390390	674	CD491599	687	100	652	0	0	23	674	679	28	0	1205	0.967359	FALSE	13
TC390390	674	CJ589612	760	84.35	147	17	3	210	350	422	276	7e-31	139	0.218101	FALSE	86
TC390390	674	CJ695729	726	84.35	147	17	3	210	350	263	409	7e-31	139	0.218101	FALSE	52
TC390390	674	CK216511	1086	84.35	147	17	3	210	350	485	339	7e-31	139	0.218101	FALSE	412
TC390390	674	CA712564	507	84.35	147	17	3	210	350	57	203	7e-31	139	0.218101	FALSE	-167
TC390390	674	CD936703	586	83.67	147	18	3	210	350	453	307	3e-29	134	0.218101	FALSE	-88
TC390390	674	CD933964	536	83.67	147	18	3	210	350	156	302	3e-29	134	0.218101	FALSE	-138
TC390390	674	BJ306317	527	83.67	147	18	3	210	350	405	259	3e-29	134	0.218101	FALSE	-147
TC390390	674	BJ273874	655	83.67	147	18	3	210	350	379	233	3e-29	134	0.218101	FALSE	-19
GH726667	839	GH726667	839	100	828	0	0	1	828	1	828	0	1530	0.986889	TRUE	0
GH726667	828	CD938995	722	96.03	403	12	4	2	404	33	431	0	652	0.486715	FALSE	-106
GH726667	828	CD895328	473	95.79	404	12	5	2	404	455	56	0	647	0.487923	FALSE	-355
GH726667	828	CJ535121	528	96.13	388	11	4	17	404	1	384	9e-179	630	0.468599	FALSE	-300
GH726667	828	CJ643441	569	94.54	403	18	4	2	404	540	142	9e-179	630	0.486715	FALSE	-259
GH726667	828	CJ851972	729	92.61	406	22	7	2	404	729	329	1e-162	577	0.490338	FALSE	-99
GH726667	828	CJ834852	680	92.61	406	22	7	2	404	650	250	1e-162	577	0.490338	FALSE	-148
GH726667	828	CJ536353	714	96.51	344	8	4	61	404	1	340	3e-159	566	0.415459	FALSE	-114
GH726667	828	CJ539456	442	96.46	339	8	4	66	404	1	335	2e-156	556	0.40942	FALSE	-386
GH726667	828	CJ847642	653	92.95	383	19	7	25	404	1	378	7e-155	551	0.46256	FALSE	-175
CA690589	477	CA690589	477	100	477	0	0	1	477	1	477	0	837	1	TRUE	0
CA690589	477	CJ589612	760	94.39	446	24	1	1	446	4	448	0	704	0.93501	FALSE	283
CA690589	477	CK216511	1086	93.5	446	28	1	1	446	67	511	0	682	0.93501	FALSE	609
CA690589	477	CJ695729	726	91.93	446	35	1	1	446	681	237	0	664	0.93501	FALSE	249
CA690589	477	CD936703	586	92.38	446	33	1	1	446	35	479	0	654	0.93501	FALSE	109
CA690589	477	CK205976	1037	91.48	446	36	2	1	446	67	510	2e-179	632	0.93501	FALSE	560
CA690589	477	BJ306317	527	92.34	431	29	4	12	442	1	427	9e-179	630	0.903564	FALSE	50
CA690589	477	HX144776	793	91.47	434	35	2	13	446	1	432	2e-174	616	0.909853	FALSE	316
CA690589	477	DY741702	507	91.24	434	36	2	1	434	33	464	1e-172	610	0.909853	FALSE	30
CA690589	477	CD933964	536	91.46	410	32	3	37	446	536	130	3e-163	579	0.859539	FALSE	59
TC443410	1209	BJ268105	613	99.5	604	0	3	568	1169	2	604	0	1096	0.499586	FALSE	-596
TC443410	1209	BJ259732	619	98.39	620	9	1	1	620	1	619	0	1088	0.512821	FALSE	-590
TC443410	1209	BJ273023	590	99.49	591	1	2	568	1158	589	1	0	1075	0.488834	FALSE	-619
TC443410	1209	BQ170845	512	99.61	510	1	1	701	1209	510	1	0	931	0.421836	FALSE	-697
TC443410	1209	BJ265451	693	93.87	604	19	11	577	1176	693	104	0	894	0.499586	FALSE	-516
TC443410	1209	BF483769	361	97.27	366	5	4	4	369	1	361	2e-174	616	0.30273	FALSE	-848
BU099640	629	BU099640	629	100	608	0	0	1	608	22	629	0	1120	0.966614	TRUE	0
TC392327	1072	CK205461	1094	100	1072	0	0	1	1072	1094	23	0	1965	1	FALSE	22
TC392327	1072	CK205452	1039	95.11	1023	33	17	53	1072	1025	17	0	1604	0.954291	FALSE	-33
TC392327	1072	HX175420	819	96.21	818	23	3	140	950	3	819	0	1338	0.76306	FALSE	-253
TC392327	1072	BJ251530	763	97.05	747	15	2	331	1071	763	18	0	1254	0.696828	FALSE	-309
TC392327	1072	CV766459	836	93.51	832	37	14	20	839	9	835	0	1229	0.776119	FALSE	-236
TC392327	1072	CK159231	897	95.94	739	19	7	185	916	160	894	0	1201	0.689366	FALSE	-175
TC392327	1072	CV760939	824	93.24	814	33	9	20	813	9	820	0	1184	0.759328	FALSE	-248
TC392327	1072	CN009644	631	99.84	632	0	1	348	979	1	631	0	1160	0.589552	FALSE	-441
TC392327	1072	BJ256250	701	96.54	694	21	3	117	808	9	701	0	1151	0.647388	FALSE	-371
TC392327	1072	CJ689379	666	97.28	662	16	2	140	800	2	662	0	1127	0.617537	FALSE	-406
TC404879	1531	CJ629024	808	99.38	809	4	1	128	936	1	808	0	1467	0.528413	FALSE	-723
TC404879	1531	DR733641	817	99.57	701	2	1	1	701	118	817	0	1277	0.457871	FALSE	-714
TC404879	1531	CJ534982	712	99.42	690	2	2	732	1421	709	22	0	1251	0.450686	FALSE	-819
TC404879	1531	CA705801	448	99.11	448	3	1	1085	1531	1	448	0	787	0.292619	FALSE	-1083
TC404879	1531	CJ805962	610	94.56	496	14	13	1035	1530	128	610	0	761	0.323971	FALSE	-921
TC404879	1531	CJ823472	588	94.56	496	13	14	1035	1530	107	588	0	760	0.323971	FALSE	-943
TC404879	1531	BJ209901	617	94.56	496	13	14	1035	1530	483	2	0	758	0.323971	FALSE	-914
TC404879	1531	CJ725757	609	94.85	485	12	13	1035	1519	127	598	0	752	0.316786	FALSE	-922
TC404879	1531	HX111778	630	94.85	485	12	13	1035	1519	91	562	0	750	0.316786	FALSE	-901
TC404879	1531	HX091351	609	94.85	485	12	13	1035	1519	105	576	0	750	0.316786	FALSE	-922
TC456713	669	BJ306511	669	99.1	670	4	2	1	669	669	1	0	1171	1.00149	FALSE	0
TC456713	669	CK205461	1094	97.67	600	13	1	1	599	611	12	0	1048	0.896861	FALSE	425
TC456713	669	CK205452	1039	96.35	602	16	6	1	599	604	6	0	1002	0.899851	FALSE	370
TC456713	669	BJ251530	763	95.54	606	19	3	1	599	610	6	0	979	0.90583	FALSE	94
TC456713	669	BF474495	615	96.15	572	16	1	1	566	44	615	0	946	0.855007	FALSE	-54
TC456713	669	AL810092	594	93.94	594	22	8	39	619	1	593	0	904	0.887892	FALSE	-75
TC456713	669	CN009644	631	98.19	496	9	0	1	496	136	631	0	883	0.741405	FALSE	-38
TC456713	669	CJ510349	732	92.02	589	39	2	89	669	732	144	0	854	0.880419	FALSE	63
TC456713	669	CJ506742	731	91.34	589	43	2	89	669	731	143	0	841	0.880419	FALSE	62
TC456713	669	HX175445	506	95.84	505	15	1	100	598	505	1	0	826	0.754858	FALSE	-163
TC369436	962	BQ744365	647	99.84	635	1	0	23	657	13	647	0	1168	0.660083	FALSE	-315
CV973301	481	CV973301	481	100	481	0	0	1	481	1	481	0	881	1	TRUE	0
TC369480	2237	CJ578746	890	99.1	890	6	2	1305	2192	890	1	0	1598	0.397854	FALSE	-1347
TC369480	2237	CJ578646	892	98.99	892	6	3	1304	2192	892	1	0	1594	0.398748	FALSE	-1345
TC369480	2237	CJ685248	818	99.88	817	0	1	263	1078	2	818	0	1502	0.365221	FALSE	-1419
TC369480	2237	CJ960919	867	96.54	868	24	3	1329	2191	867	1	0	1432	0.38802	FALSE	-1370
TC369480	2237	CJ685344	774	99.87	774	0	1	258	1031	2	774	0	1423	0.345999	FALSE	-1463
TC369480	2237	CJ534312	748	99.33	748	5	0	1399	2146	748	1	0	1354	0.334376	FALSE	-1489
TC369480	2237	CJ948921	747	97.99	747	15	0	867	1613	1	747	0	1299	0.333929	FALSE	-1490
TC369480	2237	CJ654606	714	97.9	713	15	0	320	1032	1	713	0	1234	0.31873	FALSE	-1523
TC369480	2237	CJ546765	746	95.85	747	26	5	1413	2155	746	1	0	1206	0.333929	FALSE	-1491
TC369480	2237	CV764620	852	95.86	749	24	7	1127	1872	108	852	0	1205	0.334823	FALSE	-1385
TC412880	1942	CJ923156	828	98.44	833	8	3	535	1367	1	828	0	1461	0.428939	FALSE	-1114
TC412880	1942	BI479767	674	97.93	676	11	3	790	1464	1	674	0	1168	0.348095	FALSE	-1268
TC412880	1942	CF243394	654	98.93	654	7	0	1	654	1	654	0	1162	0.336766	FALSE	-1288
TC412880	1942	CV761661	847	95	740	23	14	96	823	109	846	0	1151	0.38105	FALSE	-1095
TC412880	1942	BJ301505	613	97.72	613	13	1	188	799	1	613	0	1053	0.315654	FALSE	-1329
TC412880	1942	BQ578824	780	89.94	775	72	6	55	829	12	780	0	994	0.399073	FALSE	-1162
TC412880	1942	CJ627722	862	88.23	841	84	8	356	1183	1	839	0	992	0.433059	FALSE	-1080
TC412880	1942	CA727605	553	100	552	0	0	1391	1942	2	553	0	972	0.284243	FALSE	-1389
TC412880	1942	CJ629754	794	88.39	801	73	8	416	1204	1	793	0	946	0.412461	FALSE	-1148
TC412880	1942	AL828593	521	98.65	520	6	1	255	774	3	521	0	920	0.267765	FALSE	-1421
TC400209	897	CA500766	655	99.85	655	1	0	243	897	1	655	0	1205	0.730212	FALSE	-242
TC400209	897	BJ257188	636	100	636	0	0	1	636	1	636	0	1171	0.70903	FALSE	-261
TC400209	897	BJ257160	587	99.83	588	0	1	1	588	1	587	0	1075	0.655518	FALSE	-310
TC400209	897	CV782429	879	95.89	632	9	17	281	896	148	778	0	1009	0.704571	FALSE	-18
TC384932	1303	CJ579874	872	99.77	872	1	1	335	1205	872	1	0	1600	0.669225	FALSE	-431
TC384932	1303	CJ579874	872	96.12	129	4	1	881	1008	209	81	5e-52	209	0.0990023	FALSE	-431
TC384932	1303	CJ579874	872	96.12	129	4	1	998	1126	326	199	5e-52	209	0.0990023	FALSE	-431
TC384932	1303	CJ686394	799	100	799	0	0	1	799	1	799	0	1476	0.6132	FALSE	-504
TC384932	1303	BJ321359	753	100	753	0	0	551	1303	753	1	0	1391	0.577897	FALSE	-550
TC384932	1303	BJ321359	753	96.12	129	4	1	881	1008	306	178	5e-52	209	0.0990023	FALSE	-550
TC384932	1303	BJ321359	753	96.12	129	4	1	998	1126	423	296	5e-52	209	0.0990023	FALSE	-550
TC384932	1303	BJ265853	672	100	672	0	0	600	1271	672	1	0	1242	0.515733	FALSE	-631
TC384932	1303	BJ265853	672	96.12	129	4	1	881	1008	274	146	5e-52	209	0.0990023	FALSE	-631
TC384932	1303	BJ265853	672	96.12	129	4	1	998	1126	391	264	5e-52	209	0.0990023	FALSE	-631
TC384932	1303	BJ315884	644	100	41	0	0	2	42	604	644	5e-12	76.8	0.0314658	FALSE	-659
TC438543	1263	BJ215209	648	100	648	0	0	616	1263	648	1	0	1197	0.513064	FALSE	-615
TC438543	1263	CJ661250	677	99.39	651	4	0	1	651	1	651	0	1188	0.515439	FALSE	-586
TC438543	1263	BJ268013	639	100	639	0	0	275	913	1	639	0	1181	0.505938	FALSE	-624
TC438543	1263	BJ272930	624	100	624	0	0	620	1243	624	1	0	1153	0.494062	FALSE	-639
TC438543	1263	BJ272758	683	96.09	690	15	4	559	1243	683	1	0	1118	0.546318	FALSE	-580
TC438543	1263	BJ251811	654	96.22	661	13	4	588	1243	654	1	0	1074	0.523357	FALSE	-609
TC438543	1263	CD936791	728	94.18	705	25	4	287	987	36	728	0	1061	0.558195	FALSE	-535
TC438543	1263	BJ274849	702	93.75	720	22	9	549	1263	702	1	0	1061	0.570071	FALSE	-561
TC438543	1263	BJ214663	634	96.11	643	11	6	605	1242	634	1	0	1037	0.509105	FALSE	-629
TC438543	1263	CD936856	665	96.72	610	11	6	663	1263	665	56	0	1007	0.482977	FALSE	-598
CD454301	673	CD454301	673	100	656	0	0	1	656	18	673	0	1212	0.97474	TRUE	0
CD454301	656	DY761280	910	84.14	498	60	13	165	647	5	498	9e-129	464	0.759146	FALSE	254
CD454301	656	DY761278	1238	84.14	498	60	13	165	647	1234	741	9e-129	464	0.759146	FALSE	582
CD454301	656	HX180682	751	85.16	384	53	2	192	574	371	751	2e-106	390	0.585366	FALSE	95
CD454301	656	AL828107	555	87.17	265	28	6	386	647	555	294	1e-78	298	0.403963	FALSE	-101
CD454301	656	DR739314	1143	84.85	264	31	8	387	647	838	581	2e-66	257	0.402439	FALSE	487
CD454301	656	CA645839	534	82.08	307	50	3	205	509	307	4	2e-66	257	0.467988	FALSE	-122
CD454301	656	CJ726035	736	83.52	261	33	8	387	645	297	45	8e-60	235	0.397866	FALSE	80
CD454301	656	CJ622160	810	81.23	261	39	8	387	645	405	657	1e-53	215	0.397866	FALSE	154
CD454301	656	HX060400	606	80.36	275	42	8	380	645	348	77	1e-48	198	0.419207	FALSE	-50
TC417749	1042	BJ274849	702	99.71	699	0	2	309	1005	702	4	0	1275	0.670825	FALSE	-340
TC417749	1042	CD936763	656	100	648	0	0	13	660	9	656	0	1197	0.621881	FALSE	-386
TC417749	1042	BJ269880	596	99.83	596	0	1	1	595	1	596	0	1094	0.571977	FALSE	-446
TC417749	1042	BJ272758	683	95.31	683	19	6	319	988	683	1	0	1070	0.65547	FALSE	-359
TC417749	1042	CD936791	728	93.32	704	32	6	42	741	36	728	0	1026	0.675624	FALSE	-314
TC417749	1042	BJ251811	654	95.26	654	18	5	348	988	654	1	0	1020	0.627639	FALSE	-388
TC417749	1042	BJ214663	634	95.12	635	18	10	365	987	634	1	0	990	0.609405	FALSE	-408
TC417749	1042	BJ267820	643	93.58	654	27	5	23	673	2	643	0	961	0.627639	FALSE	-399
TC417749	1042	CD936856	665	93.94	644	21	13	417	1042	665	22	0	959	0.618042	FALSE	-377
TC417749	1042	BJ215209	648	93.53	649	19	8	376	1005	648	4	0	946	0.622841	FALSE	-394
CA599683	605	CA599683	605	100	567	0	0	1	567	1	567	0	1007	0.93719	TRUE	0
CA599683	567	BJ258796	613	86.89	267	35	0	166	432	50	316	3e-79	300	0.470899	FALSE	46
CA599683	567	DR741345	#N/A	78.87	388	61	12	14	384	456	839	1e-67	261	0.684303	FALSE	#N/A
CA599683	567	CA497014	268	91.33	150	8	3	419	567	1	146	2e-50	204	0.26455	FALSE	-299
DN828973	774	DN828973	774	100	717	0	0	1	717	58	774	0	1325	0.926357	TRUE	0
DN828973	717	CJ679023	751	80.99	626	65	18	1	602	99	694	9e-129	464	0.873082	FALSE	34
DN828973	717	CJ567162	723	81.95	554	84	16	155	703	723	181	3e-128	462	0.772664	FALSE	6
DN828973	717	CJ568119	707	81.94	537	81	16	163	694	707	182	4e-122	442	0.748954	FALSE	-10
DN828973	717	BJ272644	722	82.01	528	79	16	181	703	722	206	7e-120	435	0.736402	FALSE	5
DN828973	717	BJ252442	659	81.89	519	78	16	181	694	659	152	4e-117	425	0.723849	FALSE	-58
DN828973	717	CJ572198	736	91.48	305	26	0	399	703	520	216	2e-115	420	0.425384	FALSE	19
DN828973	717	CD935927	693	91.48	305	26	0	399	703	575	271	2e-115	420	0.425384	FALSE	-24
DN828973	717	CD935776	672	91.48	305	26	0	399	703	534	230	2e-115	420	0.425384	FALSE	-45
DN828973	717	BJ272824	647	91.48	305	26	0	399	703	485	181	2e-115	420	0.425384	FALSE	-70
TC400454	1639	CJ548850	765	99.74	765	2	0	837	1601	765	1	0	1402	0.466748	FALSE	-874
TC400454	1639	CJ907307	728	100	728	0	0	438	1165	1	728	0	1345	0.444173	FALSE	-911
TC400454	1639	CJ656582	721	100	721	0	0	31	751	1	721	0	1332	0.439902	FALSE	-918
TC400454	1639	CJ918787	712	99.58	708	3	0	932	1639	712	5	0	1297	0.431971	FALSE	-927
TC400454	1639	CJ919086	706	99.72	702	2	0	938	1639	706	5	0	1290	0.42831	FALSE	-933
TC400454	1639	CJ907018	696	100	696	0	0	442	1137	1	696	0	1286	0.424649	FALSE	-943
TC400454	1639	BJ260682	612	100	612	0	0	1	612	1	612	0	1131	0.373398	FALSE	-1027
TC400454	1639	BJ211633	589	99.49	588	3	0	372	959	2	589	0	1072	0.358755	FALSE	-1050
TC400454	1639	BJ219103	569	99.82	569	1	0	1071	1639	569	1	0	1046	0.347163	FALSE	-1070
TC400454	1639	CA637841	550	93.36	482	4	27	1151	1632	2	455	0	693	0.294082	FALSE	-1089
GH732844	703	GH732844	703	100	700	0	0	1	700	1	700	0	1290	0.995733	TRUE	0
BQ609009	632	BQ609009	632	100	632	0	0	1	632	1	632	0	1160	1	TRUE	0
BQ609009	632	CJ622160	810	94.74	627	30	3	6	631	645	21	0	985	0.992089	FALSE	178
BQ609009	632	CJ726035	736	93.2	632	40	3	1	631	52	681	0	959	1	FALSE	104
BQ609009	632	DY761225	1524	90.08	645	44	9	1	631	651	1289	0	822	1.02057	FALSE	892
BQ609009	632	CJ894627	533	86.63	486	33	13	162	631	533	64	3e-143	512	0.768987	FALSE	-99
BQ609009	632	CJ882732	494	86.46	458	30	13	190	631	3	444	1e-132	477	0.724684	FALSE	-138
BQ609009	632	CA716201	464	83.04	395	35	16	239	617	1	379	6e-91	339	0.625	FALSE	-168
BQ609009	632	CJ730551	232	94.74	171	7	1	461	631	1	169	3e-69	267	0.27057	FALSE	-400
BQ609009	632	DY761226	1373	82.35	323	39	12	1	310	683	1000	1e-68	265	0.511076	FALSE	741
BQ609009	632	CJ939444	665	82.04	323	40	12	1	310	624	307	5e-67	259	0.511076	FALSE	33
BJ319151	723	BJ319151	723	100	723	0	0	1	723	1	723	0	1336	1	TRUE	0
BJ319151	723	BE430665	685	83.83	470	70	4	228	697	678	215	1e-122	444	0.650069	FALSE	-38
TC441585	610	CA645839	534	97.04	540	10	6	1	540	1	534	0	909	0.885246	FALSE	-76
TC441585	610	DY761114	461	99.33	451	0	3	160	610	461	14	0	813	0.739344	FALSE	-149
TC441585	610	HX180682	751	89.51	429	36	4	3	431	687	268	7e-150	534	0.703279	FALSE	141
TC441585	610	HX149909	556	85.84	353	39	6	78	429	554	212	1e-98	364	0.578689	FALSE	-54
TC441585	610	HX149856	556	85.84	353	39	6	78	429	554	212	1e-98	364	0.578689	FALSE	-54
TC441585	610	HX149883	597	85.8	324	35	6	107	429	1	314	3e-89	333	0.531148	FALSE	-13
TC441585	610	HX149828	585	85.71	308	33	6	123	429	5	302	1e-83	315	0.504918	FALSE	-25
TC441585	610	CD454301	673	82.41	307	49	3	4	307	526	222	4e-68	263	0.503279	FALSE	63
TC441585	610	DY761280	910	92.22	180	14	0	1	180	363	184	6e-66	255	0.295082	FALSE	300
TC441585	610	DY761280	910	78.29	129	11	12	237	365	112	1	3e-09	67.6	0.211475	FALSE	300
TC441585	610	DY761278	1238	92.22	180	14	0	1	180	876	1055	6e-66	255	0.295082	FALSE	628
TC441585	610	DY761278	1238	78.03	132	12	12	234	365	1124	1238	3e-09	67.6	0.216393	FALSE	628
TC401939	2401	CD490578	707	99.14	694	3	1	1708	2401	707	17	0	1245	0.289046	FALSE	-1694
TC401939	2401	BG606095	615	98.87	620	2	3	1665	2284	1	615	0	1101	0.258226	FALSE	-1786
TC401939	2401	BQ606602	571	99.82	570	1	0	1624	2193	1	570	0	1050	0.237401	FALSE	-1830
TC401939	2401	BE414013	701	99.65	572	1	1	1623	2193	129	700	0	1046	0.238234	FALSE	-1700
TC401939	2401	CA727042	431	99.77	430	1	0	1	430	1	430	0	789	0.179092	FALSE	-1970
TC401939	2401	CJ642791	409	94.96	397	16	4	2005	2399	3	397	2e-175	619	0.165348	FALSE	-1992
TC401939	2401	CJ534455	360	95.3	362	14	3	1996	2356	360	1	5e-161	571	0.150771	FALSE	-2041
TC401939	2401	CD921171	356	92.07	353	12	6	2020	2359	7	356	3e-134	483	0.147022	FALSE	-2045
TC401939	2401	CV064976	776	88.55	393	27	17	2010	2384	393	1	1e-127	460	0.163682	FALSE	-1625
BU099578	702	BU099578	702	100	702	0	0	1	702	1	702	0	1297	1	TRUE	0
BJ313799	620	BJ313799	620	100	620	0	0	1	620	1	620	0	1146	1	TRUE	0
TC446729	1380	CJ580391	849	99.65	849	2	1	533	1380	849	1	0	1550	0.615217	FALSE	-531
TC446729	1380	CJ686886	811	99.88	812	0	1	1	812	1	811	0	1493	0.588406	FALSE	-569
TC446729	1380	CJ686886	811	100	33	0	0	663	695	616	648	1e-07	62.1	0.023913	FALSE	-569
TC446729	1380	BQ171206	467	87.08	472	39	11	105	566	467	8	9e-144	514	0.342029	FALSE	-913
TC446729	1380	CJ543979	614	84.85	515	39	16	121	610	614	114	3e-134	483	0.373188	FALSE	-766
TC446729	1380	CA637653	474	87.27	330	25	7	190	508	1	324	1e-97	361	0.23913	FALSE	-906
TC446729	1380	CA607037	523	86.36	176	15	9	3	177	248	415	1e-47	195	0.127536	FALSE	-857
TC446729	1380	CD886924	490	84.31	153	24	0	3	155	338	490	3e-34	150	0.11087	FALSE	-890
TC446729	1380	BJ211211	210	80.95	210	21	8	385	590	6	200	1e-33	148	0.152174	FALSE	-1170
TC446729	1380	BJ218588	154	82.81	128	13	3	385	508	149	27	7e-21	106	0.0927536	FALSE	-1226
CN010066	646	CN010066	646	100	646	0	0	1	646	1	646	0	1194	1	TRUE	0
CN010066	646	CJ681300	694	91.82	477	25	4	13	483	219	687	0	658	0.73839	FALSE	48
CN010066	646	CD931593	648	90.87	482	32	4	159	640	111	580	2e-180	636	0.74613	FALSE	2
CN010066	646	CJ674137	695	90.46	482	34	4	159	640	28	497	4e-177	625	0.74613	FALSE	49
CN010066	646	BQ239490	644	94.92	394	17	1	159	549	225	618	9e-174	614	0.609907	FALSE	-2
CN010066	646	CJ672641	638	89.79	480	37	4	159	638	110	577	3e-173	612	0.743034	FALSE	-8
CN010066	646	CD928444	595	95.77	378	16	0	159	536	218	595	1e-172	610	0.585139	FALSE	-51
CN010066	646	BJ267697	658	90.6	447	30	4	194	640	5	439	7e-165	584	0.69195	FALSE	12
CN010066	646	CD939721	704	88.59	482	43	2	159	640	84	553	1e-162	577	0.74613	FALSE	58
CN010066	646	CD935885	694	88.59	482	43	2	159	640	214	683	1e-162	577	0.74613	FALSE	48
DN949015	886	DN949015	886	100	821	0	0	1	821	66	886	0	1517	0.926637	TRUE	0
DN949015	886	DN949015	886	98.21	56	1	0	753	808	789	844	1e-18	99	0.0632054	TRUE	0
DN949015	886	DN949015	886	98.21	56	1	0	724	779	818	873	1e-18	99	0.0632054	TRUE	0
DN949015	886	DN949015	886	100	29	0	0	780	808	787	815	2e-05	54.7	0.0327314	TRUE	0
DN949015	886	DN949015	886	100	29	0	0	722	750	845	873	2e-05	54.7	0.0327314	TRUE	0
DN949015	821	CA501918	658	92.78	360	2	1	462	821	36	371	3e-139	499	0.43849	FALSE	-163
DN949015	821	CA501918	658	98.21	56	1	0	753	808	274	329	1e-18	99	0.0682095	FALSE	-163
DN949015	821	CA501918	658	100	29	0	0	780	808	272	300	2e-05	54.7	0.0353228	FALSE	-163
DN949015	821	CD452435	640	100	51	0	0	570	620	638	588	1e-17	95.3	0.0621194	FALSE	-181
DN949015	821	BE442542	605	100	33	0	0	588	620	1	33	1e-07	62.1	0.0401949	FALSE	-216
CA611070	634	CA611070	634	100	634	0	0	1	634	1	634	0	1109	1	TRUE	0
CA611070	634	HX180682	751	87.23	423	23	31	122	527	751	343	3e-128	462	0.667192	FALSE	117
CA611070	634	DY761280	910	88.06	377	32	13	3	378	544	180	7e-120	435	0.594637	FALSE	276
CA611070	634	DY761278	1238	88.06	377	32	13	3	378	695	1059	7e-120	435	0.594637	FALSE	604
CA611070	634	HX180654	699	96.63	178	6	0	1	178	522	699	4e-78	296	0.280757	FALSE	65
CA611070	634	CA645839	534	83.33	294	27	22	186	471	3	282	2e-65	254	0.463722	FALSE	-100
CA611070	634	CK204389	825	100	42	0	0	1	42	783	824	1e-12	78.7	0.0662461	FALSE	191
CA705561	457	CA705561	457	100	452	0	0	3	454	4	455	0	791	0.989059	TRUE	0
CA705561	454	CK206706	981	96.32	408	12	3	8	415	258	662	0	684	0.898678	FALSE	527
CA705561	454	CJ542530	626	96.66	389	10	3	27	415	626	241	0	656	0.856828	FALSE	172
CA705561	454	CK207002	992	93.87	408	21	4	8	415	253	656	1e-177	627	0.898678	FALSE	538
CA705561	454	CJ847148	608	97.01	368	8	3	48	415	605	241	4e-177	625	0.810573	FALSE	154
CA705561	454	CJ588062	669	95.79	380	13	3	36	415	669	293	1e-176	623	0.837004	FALSE	215
CA705561	454	CJ650611	568	96.96	362	8	3	54	415	1	359	9e-174	614	0.797357	FALSE	114
CA705561	454	BU101064	605	94.79	384	11	9	15	395	224	601	2e-170	603	0.845815	FALSE	151
CA705561	454	CJ834079	636	97.13	348	7	3	68	415	3	347	4e-167	592	0.76652	FALSE	182
CA705561	454	CA736539	393	97.05	339	10	0	8	346	355	17	7e-165	584	0.746696	FALSE	-61
BJ207387	636	BJ207387	636	100	636	0	0	1	636	1	636	0	1171	1	TRUE	0
BJ207387	636	BJ267820	643	99.67	609	1	1	28	636	2	609	0	1112	0.957547	FALSE	7
BJ207387	636	BJ245902	605	99.48	575	0	3	62	636	1	572	0	1042	0.904088	FALSE	-31
BJ207387	636	CD936791	728	98.14	592	8	3	47	636	36	626	0	1029	0.930818	FALSE	92
BJ207387	636	CD886738	573	98.75	558	4	3	2	558	18	573	0	990	0.877358	FALSE	-63
BJ207387	636	BJ268013	639	94.23	607	18	5	43	636	9	611	0	911	0.954403	FALSE	3
BJ207387	636	CD936763	656	93.14	627	27	6	22	636	13	635	0	905	0.985849	FALSE	20
BJ207387	636	CJ675562	617	97.99	497	8	2	2	497	122	617	0	874	0.781447	FALSE	-19
BJ207387	636	BJ269880	596	92.97	583	26	5	22	592	17	596	0	835	0.916667	FALSE	-40
BJ207387	636	BJ213943	495	99.73	368	0	1	269	636	2	368	0	673	0.578616	FALSE	-141
BF428736	477	BF428736	477	100	477	0	0	1	477	1	477	0	881	1	TRUE	0
BF428736	477	CD931593	648	86.61	366	35	9	20	381	115	470	5e-107	392	0.767296	FALSE	171
BF428736	477	CD928444	595	86.61	366	35	9	20	381	222	577	5e-107	392	0.767296	FALSE	118
BF428736	477	BQ239490	644	86.61	366	35	9	20	381	229	584	5e-107	392	0.767296	FALSE	167
BF428736	477	CJ674137	695	86.07	366	37	9	20	381	32	387	1e-103	381	0.767296	FALSE	218
BF428736	477	CJ672641	638	86.07	366	37	9	20	381	114	469	1e-103	381	0.767296	FALSE	161
BF428736	477	BJ267697	658	88.09	319	26	7	66	381	20	329	8e-100	368	0.668763	FALSE	181
BF428736	477	CD939721	704	85.25	366	40	9	20	381	88	443	1e-98	364	0.767296	FALSE	227
BF428736	477	CD935944	692	85.25	366	40	9	20	381	214	569	1e-98	364	0.767296	FALSE	215
BF428736	477	CD935885	694	85.25	366	40	9	20	381	218	573	1e-98	364	0.767296	FALSE	217
TC451083	1129	BJ317865	675	100	675	0	0	455	1129	675	1	0	1247	0.597874	FALSE	-454
TC451083	1129	BJ312376	666	100	666	0	0	1	666	1	666	0	1230	0.589903	FALSE	-463
TC451083	1129	BJ313983	587	94.29	595	23	3	524	1115	587	1	0	900	0.527015	FALSE	-542
TC451083	1129	FR856446	492	82.8	250	38	5	657	905	447	202	8e-55	219	0.221435	FALSE	-637
TC451083	1129	FR855259	468	82.8	250	38	5	657	905	447	202	8e-55	219	0.221435	FALSE	-661
TC451083	1129	FR854779	485	82.8	250	38	5	657	905	447	202	8e-55	219	0.221435	FALSE	-644
TC451083	1129	FR856466	445	82.66	248	38	5	659	905	445	202	1e-53	215	0.219663	FALSE	-684
TC451083	1129	FR855738	438	82.98	235	35	5	672	905	7	237	2e-51	207	0.208149	FALSE	-691
TC451083	1129	FR855061	366	84.56	149	20	3	757	905	347	202	1e-32	145	0.131975	FALSE	-763
CJ675562	617	CJ675562	617	100	617	0	0	1	617	1	617	0	1114	1	TRUE	0
CJ675562	617	CD886738	573	97.81	502	11	0	116	617	12	513	0	880	0.813614	FALSE	-44
CJ675562	617	BJ207387	636	97.99	497	8	2	122	617	2	497	0	874	0.805511	FALSE	19
CJ675562	617	BJ267820	643	98.09	471	8	1	147	617	2	471	0	832	0.763371	FALSE	26
CJ675562	617	BJ245902	605	97.94	436	7	2	182	617	1	434	0	765	0.706645	FALSE	-12
CJ675562	617	CD936791	728	96.47	453	15	1	166	617	36	488	0	758	0.734198	FALSE	111
CJ675562	617	CJ661250	677	89.4	547	34	8	1	524	106	651	0	682	0.886548	FALSE	60
CJ675562	617	CD936763	656	91.04	502	32	5	127	617	1	500	0	678	0.813614	FALSE	39
CJ675562	617	BJ269880	596	91.6	488	30	3	141	617	17	504	0	676	0.790924	FALSE	-21
CJ675562	617	BJ268013	639	92.52	468	23	2	162	617	9	476	0	671	0.758509	FALSE	22
CJ659423	825	CJ659423	825	100	807	0	0	1	807	16	822	0	1447	0.978182	TRUE	0
CJ659423	810	CJ907307	728	91.84	196	13	2	1	196	255	447	2e-70	270	0.241975	FALSE	-82
CJ659423	810	CJ907018	696	91.84	196	13	2	1	196	251	443	2e-70	270	0.241975	FALSE	-114
CJ659423	810	BJ211633	589	91.84	196	13	2	1	196	322	514	2e-70	270	0.241975	FALSE	-221
CJ659423	810	BM134433	153	91.67	144	11	1	664	807	1	143	8e-55	219	0.177778	FALSE	-657
CJ659423	810	BJ266380	618	94.34	53	3	0	144	196	377	325	1e-13	82.4	0.0654321	FALSE	-192
CJ659423	810	CJ548850	765	93.75	48	3	0	149	196	765	718	7e-11	73.1	0.0592593	FALSE	-45
BJ301830	643	BJ301830	643	100	643	0	0	1	643	1	643	0	1188	1	TRUE	0
CJ506974	818	CJ506974	818	100	818	0	0	1	818	1	818	0	1496	1	TRUE	0
CJ506974	818	HX093328	637	99.84	637	1	0	56	692	1	637	0	1173	0.778729	FALSE	-181
CJ506974	818	HX093327	632	99.84	632	1	0	64	695	1	632	0	1164	0.772616	FALSE	-186
CJ506974	818	BJ275112	730	92.79	666	30	13	1	650	67	730	0	948	0.814181	FALSE	-88
CJ506974	818	BJ308503	700	98.22	505	9	0	139	643	196	700	0	883	0.617359	FALSE	-118
CJ506974	818	BJ308503	700	92.23	103	7	1	1	103	18	119	1e-32	145	0.125917	FALSE	-118
CJ506974	818	BJ308503	700	94.03	67	4	0	36	102	129	195	9e-20	102	0.0819071	FALSE	-118
CJ506974	818	CD876672	632	92.04	578	28	13	1	562	57	632	0	797	0.706601	FALSE	-186
CJ506974	818	HX093297	643	97.76	446	6	4	375	818	643	200	0	773	0.545232	FALSE	-175
CJ506974	818	HX093297	643	87.38	206	24	2	596	800	353	149	5e-62	243	0.251834	FALSE	-175
CJ506974	818	HX093297	643	87.5	136	17	0	596	731	284	149	5e-37	159	0.166259	FALSE	-175
CJ506974	818	HX093296	621	97.64	424	6	4	397	818	621	200	0	732	0.518337	FALSE	-197
CJ506974	818	HX093296	621	87.38	206	24	2	596	800	353	149	5e-62	243	0.251834	FALSE	-197
CJ506974	818	HX093296	621	87.5	136	17	0	596	731	284	149	5e-37	159	0.166259	FALSE	-197
CJ506974	818	CD937201	594	97.81	366	8	0	139	504	227	592	2e-179	632	0.447433	FALSE	-224
CJ506974	818	CD937201	594	92.23	103	7	1	1	103	49	150	1e-32	145	0.125917	FALSE	-224
CJ506974	818	CD937201	594	92.54	67	5	0	36	102	160	226	4e-18	97.1	0.0819071	FALSE	-224
CJ506974	818	BJ302659	703	91.56	225	16	3	596	818	703	480	1e-83	315	0.275061	FALSE	-115
CJ506974	818	BJ302659	703	86.29	197	25	2	596	791	633	438	8e-55	219	0.240831	FALSE	-115
CJ506974	818	BJ302659	703	86.05	129	18	0	596	724	564	436	2e-31	141	0.157702	FALSE	-115
TC418018	612	BJ255824	564	99.82	555	0	1	58	612	1	554	0	1018	0.906863	FALSE	-48
TC418018	612	BJ310974	540	100	540	0	0	1	540	540	1	0	998	0.882353	FALSE	-72
TC418018	612	BJ261354	478	100	478	0	0	58	535	478	1	0	883	0.781046	FALSE	-134
TC418018	612	BE516151	500	93.78	209	12	1	401	609	500	293	4e-83	313	0.341503	FALSE	-112
TC418018	612	CJ543979	614	81.16	345	46	8	130	457	611	269	5e-67	259	0.563725	FALSE	2
TC418018	612	BQ171206	467	84.27	248	33	2	113	354	465	218	2e-60	237	0.405229	FALSE	-145
TC418018	612	CA637653	474	87.31	197	23	1	196	392	1	195	2e-56	224	0.321895	FALSE	-138
TC412762	697	BJ307640	644	99.38	648	0	4	1	648	644	1	0	1171	0.929699	FALSE	-53
TC412762	697	BJ312157	571	100	571	0	0	127	697	571	1	0	1051	0.819225	FALSE	-126
TC412762	697	BJ253084	658	87.79	680	42	19	5	677	648	3	0	760	0.97561	FALSE	-39
CA498919	632	CA498919	632	100	632	0	0	1	632	1	632	0	1168	1	TRUE	0
TC385973	897	CJ551811	862	100	847	0	0	1	847	847	1	0	1565	0.944259	FALSE	-35
TC385973	897	BQ162002	738	100	716	0	0	182	897	738	23	0	1323	0.798216	FALSE	-159
TC385973	897	CJ548850	765	78.86	757	99	38	63	810	718	14	6e-126	455	0.843924	FALSE	-132
TC385973	897	CJ918787	712	77.38	703	98	38	117	810	706	56	1e-98	364	0.783724	FALSE	-185
TC385973	897	CJ919086	706	77.24	703	99	38	117	810	706	56	5e-97	359	0.783724	FALSE	-191
TC385973	897	BJ219103	569	76.24	564	79	36	256	810	569	52	1e-63	248	0.628763	FALSE	-328
TC385973	897	CA637841	550	81.36	236	34	6	362	593	28	257	3e-44	183	0.263099	FALSE	-347
TC436842	782	CJ513861	717	99.72	705	0	2	1	705	703	1	0	1282	0.901535	FALSE	-65
TC436842	782	BQ172046	458	100	437	0	0	346	782	458	22	0	808	0.558824	FALSE	-324
TC371115	824	DR732960	1142	99.88	824	0	1	1	824	886	64	0	1515	1	FALSE	318
TC371115	824	DR732892	1150	99.64	825	1	2	1	824	882	59	0	1506	1.00121	FALSE	326
TC371115	824	DR732913	1140	99.64	824	2	1	1	824	60	882	0	1504	1	FALSE	316
TC371115	824	DR732898	1143	99.64	824	1	2	1	824	59	880	0	1504	1	FALSE	319
TC371115	824	DR732875	1181	99.64	824	1	2	1	824	63	884	0	1504	1	FALSE	357
TC371115	824	DR732942	1158	99.51	824	3	1	1	824	61	883	0	1502	1	FALSE	334
TC371115	824	DR732923	1119	99.51	824	4	0	1	824	60	883	0	1502	1	FALSE	295
TC371115	824	DR732918	1131	99.51	824	3	1	1	824	882	60	0	1500	1	FALSE	307
TC371115	824	DR732957	1170	99.51	820	2	2	1	819	64	882	0	1495	0.995146	FALSE	346
TC371115	824	DR732945	1218	99.27	824	5	1	1	824	58	880	0	1493	1	FALSE	394
TC433100	714	BJ207548	629	99.19	617	5	0	98	714	13	629	0	1112	0.864146	FALSE	-85
TC433100	714	CA498940	536	97.31	520	14	0	1	520	17	536	0	883	0.728291	FALSE	-178
TC433100	714	BG263336	438	96.73	367	5	5	67	432	78	438	1e-171	606	0.514006	FALSE	-276
TC433100	714	BJ207505	251	97.98	248	3	2	98	343	1	248	7e-120	435	0.347339	FALSE	-463
TC433100	714	BJ269773	547	96.88	160	3	2	555	714	70	227	8e-70	268	0.22409	FALSE	-167
TC433100	714	BJ266880	585	95.73	164	2	5	555	714	46	208	5e-67	259	0.229692	FALSE	-129
TC461032	1035	CN011220	755	100	743	0	0	59	801	13	755	0	1373	0.717874	FALSE	-280
TC461032	1035	CJ571885	832	91.73	834	38	9	175	982	829	1	0	1129	0.805797	FALSE	-203
TC461032	1035	CD453926	618	100	582	0	0	454	1035	618	37	0	1075	0.562319	FALSE	-417
TC461032	1035	CJ553524	785	93.14	714	43	3	175	888	744	37	0	1068	0.689855	FALSE	-250
TC461032	1035	BJ214612	670	95.21	606	23	3	283	888	670	71	0	953	0.585507	FALSE	-365
TC461032	1035	BE606476	515	100	515	0	0	1	515	1	515	0	952	0.497585	FALSE	-520
TC461032	1035	CD888225	696	94.94	573	27	1	306	878	694	124	0	896	0.553623	FALSE	-339
TC461032	1035	CJ678718	783	94.63	484	23	3	1	481	300	783	0	747	0.467633	FALSE	-252
TC461032	1035	AL808392	447	98.94	379	3	1	1	378	69	447	0	676	0.366184	FALSE	-588
TC461032	1035	CJ661052	698	93.2	397	26	1	1	396	300	696	1e-167	593	0.383575	FALSE	-337
BJ308496	670	BJ308496	670	100	670	0	0	1	670	1	670	0	1234	1	TRUE	0
BJ308496	670	BJ272659	731	94.8	481	24	1	1	481	15	494	0	749	0.71791	FALSE	61
BJ308496	670	BJ272659	731	100	40	0	0	571	610	494	533	2e-11	75	0.0597015	FALSE	61
BJ308496	670	HE862894	407	94.49	399	22	0	14	412	405	7	2e-174	616	0.595522	FALSE	-263
BJ308496	670	CJ680523	276	95.27	275	13	0	150	424	276	2	6e-121	438	0.410448	FALSE	-394
BJ308496	670	BQ905459	309	100	218	0	0	249	466	1	218	2e-110	403	0.325373	FALSE	-361
BJ308496	670	BQ905459	309	100	40	0	0	571	610	218	257	2e-11	75	0.0597015	FALSE	-361
BJ308496	670	BJ267713	691	95.26	190	9	0	292	481	691	502	8e-80	302	0.283582	FALSE	21
BJ308496	670	BJ267713	691	100	40	0	0	571	610	502	463	2e-11	75	0.0597015	FALSE	21
BJ308496	670	BJ275963	194	91.24	194	16	1	132	324	1	194	3e-74	283	0.289552	FALSE	-476
BJ308496	670	CA502206	625	94.29	140	8	0	342	481	625	486	1e-53	215	0.208955	FALSE	-45
BJ308496	670	CA502206	625	100	40	0	0	571	610	486	447	2e-11	75	0.0597015	FALSE	-45
BJ308496	670	CJ573742	303	97.53	81	2	0	401	481	4	84	7e-31	139	0.120896	FALSE	-367
BJ308496	670	CJ573742	303	100	40	0	0	571	610	84	123	2e-11	75	0.0597015	FALSE	-367
BJ308496	670	HX191609	725	100	65	0	0	606	670	590	526	2e-25	121	0.0970149	FALSE	55
TC391806	931	CJ891563	730	100	730	0	0	5	734	1	730	0	1349	0.784103	FALSE	-201
TC391806	931	CJ879819	669	99.85	666	1	0	266	931	666	1	0	1227	0.71536	FALSE	-262
TC391806	931	BJ313907	636	100	636	0	0	1	636	1	636	0	1175	0.683136	FALSE	-295
TC391806	931	BJ313929	589	100	589	0	0	2	590	1	589	0	1088	0.632653	FALSE	-342
TC391806	931	CD452960	701	93.93	676	40	1	229	903	701	26	0	1020	0.726101	FALSE	-230
TC391806	931	CV767473	853	92.28	635	19	14	299	931	851	245	0	876	0.682062	FALSE	-78
TC391806	931	BQ483088	586	96.72	518	16	1	109	625	1	518	0	861	0.556391	FALSE	-345
TC391806	931	BQ483088	586	94.2	69	3	1	653	721	519	586	2e-20	104	0.0741139	FALSE	-345
TC391806	931	CV773493	837	91.68	625	19	17	309	931	837	244	0	835	0.671321	FALSE	-94
TC391806	931	BE446121	603	93.53	556	34	2	1	554	48	603	0	826	0.597207	FALSE	-328
TC391806	931	CD897579	591	97.65	426	10	0	1	426	549	124	0	732	0.457573	FALSE	-340
TC424084	684	BJ214821	669	99.55	669	2	1	1	668	669	1	0	1218	0.97807	FALSE	-15
TC424084	684	BQ171214	480	99.56	452	2	0	190	641	480	29	0	824	0.660819	FALSE	-204
TC424084	684	BJ214826	629	92.66	572	25	4	92	656	563	2	0	809	0.836257	FALSE	-55
TC424084	684	BJ207552	668	95.02	201	10	0	92	292	467	667	3e-84	316	0.29386	FALSE	-16
TC424084	684	BJ269552	151	100	141	0	0	544	684	1	141	1e-67	261	0.20614	FALSE	-533
TC424084	684	BJ274506	138	97.08	137	0	4	523	655	137	1	1e-57	228	0.200292	FALSE	-546
CA730721	643	CA730721	643	100	641	0	0	1	641	1	641	0	1166	0.99689	TRUE	0
CA730721	643	CA727785	604	89.33	581	44	10	33	598	9	586	0	719	0.903577	FALSE	-39
CA730721	643	CJ672835	517	89.45	512	39	8	26	522	6	517	0	638	0.796267	FALSE	-126
CA730721	643	BJ304943	524	89.48	504	38	8	39	527	1	504	1e-176	623	0.783826	FALSE	-119
CA730721	643	HX250926	534	85.05	301	26	9	195	478	1	299	6e-76	289	0.468118	FALSE	-109
CA730721	643	HX249977	553	85.05	301	26	9	195	478	1	299	6e-76	289	0.468118	FALSE	-90
CA730721	643	HX150938	247	86.4	250	31	2	345	594	1	247	5e-72	276	0.388802	FALSE	-396
CA730721	643	HX256565	508	85.58	215	31	0	300	514	1	215	5e-57	226	0.33437	FALSE	-135
TC415560	749	BJ267432	562	98.93	563	5	1	187	749	562	1	0	1005	0.751669	FALSE	-187
TC415560	749	BJ267916	556	99.25	534	3	1	178	711	547	15	0	963	0.712951	FALSE	-193
TC415560	749	BJ272384	505	99.8	505	1	0	1	505	1	505	0	924	0.674232	FALSE	-244
TC415560	749	BJ272851	519	97.85	511	5	6	201	711	1	505	0	881	0.682243	FALSE	-230
TC426595	1578	CJ558711	864	99.65	867	0	3	712	1578	864	1	0	1581	0.54943	FALSE	-714
TC426595	1578	CJ665985	801	100	801	0	0	1	801	1	801	0	1480	0.507605	FALSE	-777
TC426595	1578	CJ963830	457	97.78	451	10	0	1100	1550	457	7	0	797	0.285805	FALSE	-1121
TC426595	1578	CJ681072	568	91.13	564	25	15	1032	1575	1	559	0	741	0.357414	FALSE	-1010
TC426595	1578	CJ574309	531	91.23	536	23	14	1021	1537	531	1	0	708	0.33967	FALSE	-1047
TC426595	1578	BJ310957	626	93.99	466	16	7	1114	1578	457	3	0	695	0.295311	FALSE	-952
TC426595	1578	BJ304547	612	97.99	199	4	0	916	1114	23	221	4e-93	346	0.126109	FALSE	-966
TC426595	1578	CJ574319	141	97.14	140	4	0	1021	1160	141	2	6e-61	239	0.0887199	FALSE	-1437
BM134518	467	BM134518	467	100	467	0	0	1	467	1	467	0	863	1	TRUE	0
TC407107	584	CJ844265	558	99.82	558	0	1	28	584	558	1	0	1024	0.955479	FALSE	-26
TC407107	584	CJ843942	546	100	546	0	0	38	583	546	1	0	1009	0.934932	FALSE	-38
TC407107	584	CJ957324	540	100	528	0	0	57	584	540	13	0	976	0.90411	FALSE	-44
TC407107	584	HX136014	531	100	521	0	0	64	584	531	11	0	963	0.892123	FALSE	-53
TC407107	584	CJ945351	571	100	510	0	0	75	584	1	510	0	942	0.873288	FALSE	-13
TC407107	584	CJ831082	502	99.8	502	1	0	1	502	1	502	0	924	0.859589	FALSE	-82
TC407107	584	HX135988	547	100	486	0	0	99	584	1	486	0	898	0.832192	FALSE	-37
TC407107	584	CJ831405	460	99.78	460	1	0	13	472	1	460	0	845	0.787671	FALSE	-124
TC407107	584	HX180682	751	91.6	595	33	5	1	584	645	57	0	806	1.01884	FALSE	167
TC407107	584	HX149909	556	90.79	554	39	6	32	584	556	14	0	730	0.94863	FALSE	-28
TC413520	941	BJ271989	597	99.67	598	0	2	345	941	597	1	0	1092	0.635494	FALSE	-344
TC413520	941	BJ266880	585	99.32	586	1	3	12	595	1	585	0	1055	0.622742	FALSE	-356
TC413520	941	BJ269773	547	99.26	538	0	3	1	538	14	547	0	965	0.571732	FALSE	-394
TC413520	941	BJ207552	668	97.67	472	9	2	377	848	2	471	0	809	0.501594	FALSE	-273
TC413520	941	BJ274740	372	97.55	367	9	0	534	900	367	1	0	645	0.390011	FALSE	-569
TC413520	941	BJ207548	629	96.91	162	2	3	57	217	470	629	8e-70	268	0.172157	FALSE	-312
TC413520	941	CA600285	638	97.78	90	1	1	260	349	12	100	2e-35	154	0.0956429	FALSE	-303
TC413520	941	BJ214826	629	98.59	71	1	0	778	848	629	559	5e-27	126	0.0754516	FALSE	-312
TC447138	1006	BQ238986	660	98.45	646	9	1	221	866	16	660	0	1136	0.642147	FALSE	-346
TC447138	1006	BQ608620	552	98.18	548	10	0	1	548	552	5	0	961	0.544732	FALSE	-454
TC447138	1006	CD895947	573	93.63	565	19	7	311	861	12	573	0	828	0.56163	FALSE	-433
TC447138	1006	BQ236075	312	100	312	0	0	695	1006	312	1	1e-162	577	0.310139	FALSE	-694
BG263336	438	BG263336	438	100	438	0	0	1	438	1	438	0	806	1	TRUE	0
BG263336	438	BJ207548	629	99.71	345	1	0	94	438	3	347	7e-180	634	0.787671	FALSE	191
BG263336	438	CA498940	536	93.46	367	17	5	78	438	83	448	2e-151	540	0.8379	FALSE	98
BG263336	438	BJ207505	251	97.58	248	4	2	104	349	1	248	1e-118	431	0.56621	FALSE	-187
TC434225	820	CV760040	886	99.75	794	2	0	27	820	93	886	0	1456	0.968293	FALSE	66
TC434225	820	CD937357	701	90.17	661	33	25	4	655	42	679	0	832	0.806098	FALSE	-119
TC434225	820	CD876671	604	92.12	571	25	13	1	562	44	603	0	787	0.696341	FALSE	-216
TC434225	820	CJ494826	412	99.27	413	2	1	1	413	1	412	0	745	0.503659	FALSE	-408
TC434225	820	BF200775	375	92.53	348	15	5	1	339	30	375	2e-136	490	0.42439	FALSE	-445
TC434225	820	BJ270114	605	95.21	167	7	1	77	243	440	605	4e-68	263	0.203659	FALSE	-215
BF429174	567	BF429174	567	100	567	0	0	1	567	1	567	0	1044	1	TRUE	0
BF429174	567	BE498443	#N/A	73.3	367	85	9	196	552	76	439	2e-26	124	0.647266	FALSE	#N/A
BF429174	567	HX250926	534	75.21	234	52	3	196	423	265	498	7e-21	106	0.412698	FALSE	-33
BF429174	567	HX249977	553	75.21	234	52	3	196	423	265	498	7e-21	106	0.412698	FALSE	-14
TC397065	713	BJ217029	662	99.85	662	0	1	36	696	662	1	0	1216	0.928471	FALSE	-51
TC397065	713	BJ209588	637	100	637	0	0	1	637	1	637	0	1173	0.893408	FALSE	-76
TC397065	713	BJ321952	399	99.75	398	0	1	298	694	398	1	0	728	0.558205	FALSE	-314
TC397065	713	BJ316433	363	100	363	0	0	304	666	1	363	0	671	0.509116	FALSE	-350
TC397065	713	BJ212838	328	99.36	314	0	2	402	713	2	315	7e-160	568	0.440393	FALSE	-385
TC397065	713	BJ220313	299	99.67	299	0	1	402	700	298	1	3e-153	545	0.419355	FALSE	-414
TC443581	742	CD374012	618	100	594	0	0	149	742	618	25	0	1098	0.800539	FALSE	-124
TC443581	742	CD936383	611	93.26	564	34	3	150	712	609	49	0	832	0.760108	FALSE	-131
TC443581	742	BM135613	437	99.77	437	1	0	1	437	1	437	0	804	0.588949	FALSE	-305
TC443581	742	CD888225	696	83.81	420	55	10	63	480	619	211	2e-105	387	0.566038	FALSE	-46
TC443581	742	CJ571885	832	79.86	571	77	24	63	619	622	76	3e-104	383	0.769542	FALSE	90
TC443581	742	BJ214612	670	79.86	571	77	24	63	619	572	26	3e-104	383	0.769542	FALSE	-72
TC443581	742	CJ553524	785	80.11	553	76	23	63	601	538	6	1e-103	381	0.745283	FALSE	43
TC443581	742	CN011220	755	83.37	421	57	10	63	481	335	744	1e-102	377	0.567385	FALSE	13
TC443581	742	CD453926	618	84.43	334	48	4	150	481	613	282	5e-87	326	0.450135	FALSE	-124
TC443581	742	AL829387	#N/A	78.73	315	48	14	260	563	5	311	5e-47	193	0.424528	FALSE	#N/A
CD936383	611	CD936383	611	100	611	0	0	1	611	1	611	0	1122	1	TRUE	0
CD936383	611	CD374012	618	93.26	564	34	3	49	609	55	617	0	832	0.923077	FALSE	7
CD936383	611	BM135613	437	93.77	289	16	2	322	609	437	150	6e-121	438	0.472995	FALSE	-174
CD936383	611	CJ571885	832	80.75	483	68	16	142	611	76	546	6e-96	355	0.790507	FALSE	221
CD936383	611	BJ214612	670	80.75	483	68	16	142	611	26	496	6e-96	355	0.790507	FALSE	59
CD936383	611	CJ553524	785	81.22	458	65	15	167	611	13	462	8e-95	351	0.749591	FALSE	174
CD936383	611	CD453926	618	82.38	403	52	14	224	611	217	615	8e-90	335	0.659574	FALSE	7
CD936383	611	CD888225	696	82.29	401	54	13	224	611	147	543	3e-89	333	0.656301	FALSE	85
CD936383	611	CN011220	755	84.32	338	45	7	278	611	744	411	5e-87	326	0.553191	FALSE	144
CD936383	611	AL829387	#N/A	79.38	325	50	12	186	499	323	5	1e-53	215	0.531915	FALSE	#N/A
CA657561	395	CA657561	395	100	365	0	0	1	365	1	365	0	638	0.924051	TRUE	0
CA657561	368	DY761280	910	89.84	364	16	21	1	364	500	158	3e-128	462	0.98913	FALSE	542
CA657561	368	DY761278	1238	89.84	364	16	21	1	364	739	1081	3e-128	462	0.98913	FALSE	870
CA657561	368	CA606409	317	89.6	327	12	22	23	344	4	313	1e-112	411	0.888587	FALSE	-51
TC439208	946	CD452960	701	100	683	0	0	264	946	701	19	0	1262	0.721987	FALSE	-245
TC439208	946	BE446121	603	100	589	0	0	1	589	15	603	0	1088	0.622622	FALSE	-343
TC439208	946	CJ891563	730	93.17	732	48	2	38	769	1	730	0	1074	0.773784	FALSE	-216
TC439208	946	CJ879819	669	93.74	639	39	1	301	939	666	29	0	959	0.675476	FALSE	-277
TC439208	946	BJ313907	636	93.72	637	38	2	34	670	1	635	0	953	0.673362	FALSE	-310
TC439208	946	BJ313929	589	93.72	589	35	2	35	623	1	587	0	881	0.622622	FALSE	-357
TC439208	946	BQ483088	586	93.24	518	34	1	144	660	1	518	0	761	0.547569	FALSE	-360
TC439208	946	CV767473	853	88.49	608	39	16	334	939	851	273	0	708	0.642706	FALSE	-93
TC439208	946	CV773493	837	87.96	598	38	19	344	939	837	272	0	675	0.632135	FALSE	-109
TC439208	946	CD897579	591	92.01	463	33	4	1	461	584	124	0	647	0.489429	FALSE	-355
BF484636	619	BF484636	619	100	619	0	0	1	619	1	619	0	1144	1	TRUE	0
BF484636	619	HX150938	247	100	114	0	0	1	114	134	247	1e-52	211	0.184168	FALSE	-372
BF484636	619	CA727785	604	96.52	115	4	0	7	121	475	589	2e-46	191	0.185784	FALSE	-15
BF484636	619	BJ304943	524	95.31	64	3	0	7	70	461	524	9e-20	102	0.103393	FALSE	-95
TC406806	1571	DR740387	1073	100	1047	0	0	525	1571	27	1073	0	1934	0.666454	FALSE	-498
TC406806	1571	DR741316	1096	91.83	1041	66	18	525	1557	23	1052	0	1434	0.662635	FALSE	-475
TC406806	1571	BG906383	588	99.66	588	2	0	1	588	1	588	0	1075	0.374284	FALSE	-983
TC406806	1571	BG906383	588	84.4	109	11	6	202	308	68	172	9e-20	102	0.0693826	FALSE	-983
TC406806	1571	BG906383	588	84.4	109	11	6	68	172	202	308	9e-20	102	0.0693826	FALSE	-983
TC406806	1571	BG906455	550	100	550	0	0	1	550	1	550	0	1016	0.350095	FALSE	-1021
TC406806	1571	BG906455	550	84.4	109	11	6	202	308	68	172	9e-20	102	0.0693826	FALSE	-1021
TC406806	1571	BG906455	550	84.4	109	11	6	68	172	202	308	9e-20	102	0.0693826	FALSE	-1021
TC406806	1571	CD926158	653	93.2	647	31	13	855	1499	12	647	0	939	0.41184	FALSE	-918
TC406806	1571	BG910095	596	94.93	572	15	2	15	572	25	596	0	883	0.364099	FALSE	-975
TC406806	1571	BG910095	596	84.4	109	11	6	68	172	213	319	9e-20	102	0.0693826	FALSE	-975
TC406806	1571	BG606494	484	95.84	409	4	2	265	660	9	417	0	649	0.260344	FALSE	-1087
TC406806	1571	BG606494	484	90.91	44	2	2	129	172	11	52	2e-06	58.4	0.0280076	FALSE	-1087
TC406806	1571	CD861546	692	85.6	632	53	16	57	661	24	644	3e-178	628	0.402292	FALSE	-879
TC406806	1571	CA725429	449	90.95	420	18	20	25	424	2	421	5e-156	555	0.267346	FALSE	-1122
TC406806	1571	CA725429	449	84.4	109	11	6	202	308	45	149	9e-20	102	0.0693826	FALSE	-1122
TC406806	1571	CJ637767	614	86.79	439	40	17	1119	1556	1	422	2e-131	473	0.27944	FALSE	-957
TC450730	835	CD931600	555	99.46	555	3	0	281	835	555	1	0	1009	0.664671	FALSE	-280
TC450730	835	CD931601	524	99.81	524	1	0	1	524	1	524	0	961	0.627545	FALSE	-311
TC450730	835	BQ487407	444	80.94	320	48	9	197	511	133	444	2e-61	241	0.383234	FALSE	-391
TC450730	835	HX150965	164	90.99	111	10	0	197	307	32	142	3e-34	150	0.132934	FALSE	-671
CD895947	573	CD895947	573	100	558	0	0	1	558	1	558	0	1031	0.973822	TRUE	0
CD895947	558	BQ238986	660	94.71	548	14	5	12	558	106	639	0	837	0.982079	FALSE	102
CD895947	558	BQ608620	552	95.45	242	10	1	12	252	242	1	6e-106	388	0.433692	FALSE	-6
CD895947	558	BQ236075	312	95.48	155	2	4	405	558	312	162	5e-62	243	0.277778	FALSE	-246
CO346773	420	CO346773	420	100	370	0	0	1	370	14	383	0	684	0.880952	TRUE	0
CO346773	370	CJ845127	815	94.01	367	21	1	4	370	384	19	5e-156	555	0.991892	FALSE	445
CO346773	370	CJ844810	653	94.01	367	21	1	4	370	383	18	5e-156	555	0.991892	FALSE	283
CO346773	370	HX173439	375	99.67	299	0	1	1	299	298	1	3e-153	545	0.808108	FALSE	5
CO346773	370	HX101878	331	96.89	322	10	0	46	367	1	322	2e-151	540	0.87027	FALSE	-39
CO346773	370	HX101908	300	96.63	297	10	0	4	300	297	1	1e-137	494	0.802703	FALSE	-70
CO346773	370	CJ831956	745	94.17	309	17	1	4	312	436	743	2e-130	470	0.835135	FALSE	375
CO346773	370	CJ832267	724	93.79	290	17	1	4	293	436	724	7e-120	435	0.783784	FALSE	354
CO346773	370	CJ797502	691	94.33	282	16	0	4	285	401	682	3e-119	433	0.762162	FALSE	321
CO346773	370	CJ810255	580	94.67	244	13	0	4	247	244	1	4e-103	379	0.659459	FALSE	210
CJ599336	730	CJ599336	730	100	674	0	0	1	674	1	674	0	1245	0.923288	TRUE	0
CJ599336	674	CJ614849	688	99.8	491	0	1	1	490	22	512	0	900	0.728487	FALSE	14
CJ599336	674	CJ614841	722	99.8	491	0	1	1	490	19	509	0	900	0.728487	FALSE	48
CJ599336	674	CJ709219	591	99.8	491	0	1	1	490	527	37	0	900	0.728487	FALSE	-83
CJ599336	674	CJ718957	760	99.8	491	0	1	1	490	696	206	0	900	0.728487	FALSE	86
CJ599336	674	CJ718950	768	99.8	491	0	1	1	490	704	214	0	900	0.728487	FALSE	94
CJ599336	674	CJ616154	716	99.8	491	0	1	1	490	21	511	0	900	0.728487	FALSE	42
CJ599336	674	CJ864364	634	99.77	441	0	1	1	440	12	452	0	808	0.654303	FALSE	-40
CJ599336	674	CJ720191	693	95.91	367	15	0	124	490	672	306	1e-176	623	0.54451	FALSE	19
CJ599336	674	BM259090	362	96.93	293	6	1	201	490	362	70	6e-136	488	0.434718	FALSE	-312
BJ215953	667	BJ215953	667	100	667	0	0	1	667	1	667	0	1232	1	TRUE	0
CA677551	517	CA677551	517	100	501	0	0	1	501	1	501	0	878	0.969052	TRUE	0
CA677551	505	CV773493	837	99.05	211	0	2	1	210	335	544	1e-102	377	0.417822	FALSE	332
CA677551	505	CV767473	853	99.05	211	0	2	1	210	337	546	1e-102	377	0.417822	FALSE	348
CA677551	505	AL817509	436	97.63	211	3	2	1	210	219	428	1e-98	364	0.417822	FALSE	-69
CA677551	505	CJ879819	669	96.77	186	5	1	3	187	94	279	5e-82	309	0.368317	FALSE	164
CA677551	505	CD452960	701	93.62	188	11	1	1	187	90	277	4e-73	279	0.372277	FALSE	196
CA677551	505	BQ483088	586	97.83	92	0	2	120	210	586	496	2e-36	158	0.182178	FALSE	81
CA677551	505	CJ891563	730	95.12	82	3	1	107	187	730	649	1e-27	128	0.162376	FALSE	225
CA704687	474	CA704687	474	100	474	0	0	1	474	1	474	0	865	1	TRUE	0
CA704687	474	HX192754	770	97.44	430	8	3	46	474	1	428	0	736	0.907173	FALSE	296
CA704687	474	HE862707	775	95.47	397	17	1	44	440	19	414	7e-180	634	0.837553	FALSE	301
CA704687	474	CV973401	408	93.43	335	19	3	101	434	2	334	1e-137	494	0.706751	FALSE	-66
TC392026	981	CJ535695	734	99.59	734	2	1	224	956	734	1	0	1338	0.748216	FALSE	-247
TC392026	981	BJ310394	662	99.85	662	1	0	320	981	662	1	0	1218	0.674822	FALSE	-319
TC392026	981	BJ266513	638	99.53	635	0	1	302	933	635	1	0	1153	0.647299	FALSE	-343
TC392026	981	BJ260824	612	99.51	612	0	1	1	609	1	612	0	1110	0.623853	FALSE	-369
TC392026	981	BJ260472	604	99.34	604	1	1	1	601	1	604	0	1090	0.615698	FALSE	-377
TC392026	981	BJ266168	576	99.48	576	0	1	323	895	576	1	0	1044	0.587156	FALSE	-405
TC392026	981	BJ310444	554	98.2	556	8	2	397	952	554	1	0	979	0.566769	FALSE	-427
TC392026	981	CJ644001	525	99.04	522	5	0	215	736	1	522	0	942	0.53211	FALSE	-456
TC392026	981	AL829382	402	96.28	403	9	6	146	543	1	402	0	656	0.410805	FALSE	-579
TC392026	981	HX250937	629	82.24	473	75	7	404	869	607	137	3e-109	399	0.482161	FALSE	-352
TC407900	750	CD490528	768	100	750	0	0	1	750	768	19	0	1386	1	FALSE	18
TC407900	750	BQ789530	581	100	543	0	0	173	715	13	555	0	1003	0.724	FALSE	-169
TC407900	750	CJ901622	621	94.78	460	20	3	188	645	86	543	0	713	0.613333	FALSE	-129
TC407900	750	CJ901622	621	92.55	94	5	2	166	258	14	106	3e-29	134	0.125333	FALSE	-129
TC407900	750	CJ901622	621	94.74	57	2	1	628	684	562	617	2e-15	87.9	0.076	FALSE	-129
TC407900	750	CJ529355	458	95.47	419	18	1	227	645	458	41	0	673	0.558667	FALSE	-292
TC407900	750	CJ637767	614	91.11	416	33	3	188	601	185	598	5e-166	588	0.554667	FALSE	-136
TC407900	750	CJ637767	614	90.73	205	9	4	64	258	1	205	1e-68	265	0.273333	FALSE	-136
TC407900	750	CJ913458	477	95.58	317	13	1	329	645	477	162	2e-141	507	0.422667	FALSE	-273
TC407900	750	CJ913458	477	91.13	124	5	5	628	749	143	24	4e-38	163	0.165333	FALSE	-273
TC407900	750	BG906576	599	95.75	306	12	1	340	645	598	294	4e-137	492	0.408	FALSE	-151
TC407900	750	BG906576	599	91.13	124	5	5	628	749	275	156	4e-38	163	0.165333	FALSE	-151
TC407900	750	CD926158	653	90.46	241	12	5	29	258	241	481	2e-81	307	0.321333	FALSE	-97
TC407900	750	CD926158	653	93.33	195	9	3	188	379	460	653	8e-75	285	0.26	FALSE	-97
TC407900	750	DR741316	1096	88.48	243	15	7	29	258	582	824	1e-73	281	0.324	FALSE	346
TC407900	750	DR740387	1073	88.51	235	14	6	29	250	586	820	6e-71	272	0.313333	FALSE	323
CD886788	561	CD886788	561	100	561	0	0	1	561	1	561	0	1037	1	TRUE	0
CD886788	561	HX193027	781	100	439	0	0	123	561	1	439	0	811	0.782531	FALSE	220
CD886788	561	HX111884	620	89.68	349	36	0	213	561	148	496	3e-123	446	0.622103	FALSE	59
CD886788	561	HX111885	382	90.26	267	26	0	295	561	1	267	3e-94	350	0.475936	FALSE	-179
CD886788	561	CF133575	763	90.26	267	26	0	295	561	763	497	3e-94	350	0.475936	FALSE	202
CD886788	561	CO347959	434	91.19	227	20	0	335	561	434	208	5e-82	309	0.404635	FALSE	-127
CD886788	561	HX192999	730	100	158	0	0	404	561	730	573	5e-77	292	0.28164	FALSE	169
BE499604	485	BE499604	485	100	485	0	0	1	485	1	485	0	896	1	TRUE	0
BJ253084	658	BJ253084	658	100	658	0	0	1	658	1	658	0	1208	1	TRUE	0
BJ253084	658	BJ307640	644	88.84	645	36	13	32	648	4	640	0	760	0.980243	FALSE	-14
BJ253084	658	BJ312157	571	86.49	555	37	17	3	523	21	571	1e-162	577	0.843465	FALSE	-87
CV973401	408	CV973401	408	100	378	0	0	1	378	18	395	0	699	0.926471	TRUE	0
CV973401	378	HX192754	770	93.19	382	21	5	1	378	72	452	2e-156	556	1.01058	FALSE	392
CV973401	378	HE862707	775	93.48	322	19	2	1	321	92	412	1e-132	477	0.851852	FALSE	397
CV973401	378	CA704687	474	93.71	318	18	2	1	317	118	434	4e-132	475	0.84127	FALSE	96
CD881972	709	CD881972	709	100	693	0	0	1	693	17	709	0	1280	0.977433	TRUE	0
CD881972	693	BE446801	509	91.87	123	9	1	30	152	343	464	2e-40	171	0.177489	FALSE	-184
CD881972	693	BE443549	567	91.87	123	9	1	30	152	343	464	2e-40	171	0.177489	FALSE	-126
CD881972	693	CJ939444	665	82.29	96	17	0	566	661	659	564	9e-15	86.1	0.138528	FALSE	-28
CD881972	693	CJ927427	570	82.29	96	17	0	566	661	172	267	3e-14	84.2	0.138528	FALSE	-123
CD881972	693	DY761228	1479	82.29	96	17	0	566	661	648	743	3e-14	84.2	0.138528	FALSE	786
CD881972	693	DY761226	1373	82.29	96	17	0	566	661	648	743	3e-14	84.2	0.138528	FALSE	680
CD916568	272	CD916568	272	100	272	0	0	1	272	1	272	2e-140	503	1	TRUE	0
CA593240	551	CA593240	551	100	520	0	0	1	520	18	537	0	957	0.943739	TRUE	0
CA593240	520	HX171431	695	95.26	506	9	15	1	506	633	143	0	787	0.973077	FALSE	175
CA593240	520	BJ215774	627	93.32	449	15	15	58	506	627	194	0	649	0.863462	FALSE	107
CA593240	520	HX171406	751	100	293	0	0	1	293	459	751	4e-152	542	0.563462	FALSE	231
CA593240	520	CD901689	481	92.25	387	15	15	120	506	12	383	7e-150	534	0.744231	FALSE	-39
CA593240	520	CO345624	367	92.02	376	17	13	116	491	5	367	3e-144	516	0.723077	FALSE	-153
CA593240	520	CJ616803	438	90.08	353	20	15	154	506	438	101	7e-125	451	0.678846	FALSE	-82
CA593240	520	CJ532298	385	92.59	324	9	15	183	506	385	77	7e-125	451	0.623077	FALSE	-135
CA593240	520	HX248926	270	96.34	273	6	4	155	427	270	2	3e-123	446	0.525	FALSE	-250
CA593240	520	CJ640678	439	92.48	319	9	15	188	506	1	304	4e-122	442	0.613462	FALSE	-81
CJ599817	498	CJ599817	498	100	494	0	0	1	494	1	494	0	913	0.991968	TRUE	0
CJ599817	498	CJ855076	470	91.78	377	15	5	3	368	422	51	1e-142	510	0.757028	FALSE	-28
CJ599817	498	CJ527012	679	91.58	380	15	6	1	368	2	376	4e-142	508	0.763052	FALSE	181
CJ599817	498	CJ867974	431	91.78	365	14	5	15	368	1	360	1e-137	494	0.732932	FALSE	-67
CJ599817	498	DR733496	833	87.76	384	20	7	3	364	505	127	4e-117	425	0.771084	FALSE	335
CJ599817	498	CJ635485	593	89.7	301	20	4	79	368	589	289	8e-105	385	0.604418	FALSE	95
CJ599817	498	DR736178	1116	81.94	371	37	16	17	364	767	404	2e-75	287	0.74498	FALSE	618
CJ599817	498	HX041565	258	85.66	258	15	4	90	325	1	258	8e-65	252	0.518072	FALSE	-240
CJ599817	498	CJ545568	538	95.3	149	2	1	3	151	1	144	3e-59	233	0.299197	FALSE	40
BQ609421	560	BQ609421	560	100	559	0	0	1	559	1	559	0	1029	0.998214	TRUE	0
BQ609421	560	CA704981	471	96.08	102	4	0	458	559	2	103	3e-39	167	0.182143	FALSE	-89
TC423892	1385	CK163319	1082	99.44	1066	6	0	320	1385	17	1082	0	1925	0.769675	FALSE	-303
TC423892	1385	HX171406	751	96.28	752	21	7	626	1375	1	747	0	1232	0.54296	FALSE	-634
TC423892	1385	BJ208502	608	99.84	608	1	0	1	608	1	608	0	1118	0.438989	FALSE	-777
TC423892	1385	BF483666	443	100	443	0	0	116	558	1	443	0	819	0.319856	FALSE	-942
TC423892	1385	HX171431	695	92.62	366	19	8	1022	1385	695	336	4e-147	525	0.26426	FALSE	-690
TC423892	1385	CA629315	428	91.57	356	25	5	2	356	20	371	1e-142	510	0.25704	FALSE	-957
TC423892	1385	CA593240	551	91.56	320	19	8	1068	1385	2	315	2e-121	440	0.231047	FALSE	-834
TC423892	1385	BJ215774	627	91.5	247	13	8	1141	1385	627	387	3e-89	333	0.178339	FALSE	-758
TC423892	1385	CO345624	367	89.36	188	13	7	1199	1385	5	186	4e-58	230	0.13574	FALSE	-1018
TC423892	1385	CD901689	481	89.67	184	13	6	1203	1385	12	190	4e-58	230	0.132852	FALSE	-904
TC391840	840	CJ640188	671	99.85	669	1	0	170	838	1	669	0	1221	0.796429	FALSE	-169
TC391840	840	CJ806158	638	99.69	639	1	1	169	807	1	638	0	1170	0.760714	FALSE	-202
TC391840	840	CK198510	816	96.03	706	28	0	1	706	102	807	0	1151	0.840476	FALSE	-24
TC391840	840	CJ627975	782	99.46	559	3	0	280	838	2	560	0	1022	0.665476	FALSE	-58
TC391840	840	CJ779566	487	98.9	455	3	2	384	838	1	453	0	817	0.541667	FALSE	-353
TC391840	840	CJ779432	388	97.42	388	10	0	412	799	1	388	0	678	0.461905	FALSE	-452
TC391840	840	HX168185	728	82.88	333	48	7	138	467	150	476	2e-76	291	0.396429	FALSE	-112
TC391840	840	GH732889	620	82.88	333	48	7	138	467	187	513	2e-76	291	0.396429	FALSE	-220
TC391840	840	HX141400	753	81.68	333	52	8	138	467	154	480	8e-70	268	0.396429	FALSE	-87
TC391840	840	CJ921685	754	81.68	333	52	7	138	467	24	350	8e-70	268	0.396429	FALSE	-86
CJ784136	428	CJ784136	428	100	428	0	0	1	428	1	428	0	769	1	TRUE	0
CJ784136	428	GH732889	620	89.68	436	24	13	1	428	11	433	9e-154	547	1.01869	FALSE	192
CJ784136	428	HX141400	753	90.02	401	25	7	42	428	1	400	3e-144	516	0.936916	FALSE	325
CJ784136	428	HX168185	728	95.58	317	8	4	112	428	86	396	9e-144	514	0.740654	FALSE	300
CJ784136	428	CJ921685	754	97.78	270	6	0	159	428	1	270	1e-132	477	0.630841	FALSE	326
CJ784136	428	CJ908157	492	84.85	429	44	13	2	422	1	416	6e-126	455	1.00234	FALSE	64
CJ784136	428	GH732419	412	95.56	225	10	0	204	428	1	225	2e-100	370	0.525701	FALSE	-16
CJ784136	428	CK194577	807	95.43	197	9	0	232	428	112	308	2e-86	324	0.46028	FALSE	379
CJ784136	428	CK198510	816	86.85	213	28	0	182	394	239	451	4e-63	246	0.497664	FALSE	388
CJ784136	428	CJ640188	671	87.64	178	22	0	217	394	4	181	4e-53	213	0.415888	FALSE	243
TC394215	1308	CJ627975	782	99.36	782	5	0	1	782	1	782	0	1426	0.597859	FALSE	-526
TC394215	1308	CJ791396	690	99.13	690	4	2	587	1274	690	1	0	1214	0.527523	FALSE	-618
TC394215	1308	CJ531778	678	99.71	678	2	0	631	1308	678	1	0	1212	0.518349	FALSE	-630
TC394215	1308	CJ640188	671	99.28	559	4	0	2	560	111	669	0	1018	0.42737	FALSE	-637
TC394215	1308	CJ806158	638	99.81	528	1	0	2	529	111	638	0	972	0.40367	FALSE	-670
TC394215	1308	CJ779566	487	99.39	489	1	2	106	594	1	487	0	887	0.373853	FALSE	-821
TC394215	1308	HX184257	767	85.36	731	56	26	562	1282	4	693	0	723	0.558869	FALSE	-541
TC394215	1308	CJ779432	388	97.42	388	10	0	134	521	1	388	0	678	0.296636	FALSE	-920
TC394215	1308	BE518176	519	89.32	515	49	5	425	938	1	510	0	649	0.393731	FALSE	-789
TC394215	1308	CK198510	816	93.68	427	27	0	2	428	381	807	0	641	0.326453	FALSE	-492
TC376878	1091	DR741851	1099	99.54	1092	2	3	1	1091	10	1099	0	1986	1.00092	FALSE	8
TC376878	1091	CV779959	841	99.2	747	3	3	1	746	97	841	0	1343	0.684693	FALSE	-250
TC376878	1091	BJ271583	651	96.8	657	9	1	90	746	7	651	0	1088	0.6022	FALSE	-440
TC376878	1091	CD883169	575	98.09	576	10	1	318	893	1	575	0	1002	0.527956	FALSE	-516
TC376878	1091	CA611230	625	97.69	477	7	4	190	665	1	474	0	817	0.437214	FALSE	-466
TC376878	1091	BJ270956	418	98.31	415	6	1	90	503	4	418	0	730	0.380385	FALSE	-673
TC376878	1091	FL646165	376	99.37	315	2	0	531	845	363	49	5e-161	571	0.288726	FALSE	-715
TC376878	1091	CJ593559	767	88.89	360	26	14	732	1080	767	411	3e-119	433	0.329973	FALSE	-324
TC376878	1091	CJ624278	688	88.74	302	22	12	789	1080	688	389	5e-97	359	0.27681	FALSE	-403
TC376878	1091	CJ624286	542	88.41	302	23	12	789	1080	542	243	6e-96	355	0.27681	FALSE	-549
TC421197	913	CJ919373	615	99.84	616	0	1	206	821	615	1	0	1131	0.674699	FALSE	-298
TC421197	913	HX070097	607	99.84	608	0	1	212	819	607	1	0	1116	0.665936	FALSE	-306
TC421197	913	GH724803	571	100	556	0	0	1	556	16	571	0	1027	0.608981	FALSE	-342
TC421197	913	HX062599	720	94.46	668	29	5	142	802	720	54	0	1022	0.731654	FALSE	-193
TC421197	913	GH724504	512	99.02	512	4	1	47	557	512	1	0	917	0.560789	FALSE	-401
TC421197	913	CJ952623	470	100	460	0	0	454	913	1	460	0	850	0.503834	FALSE	-443
TC421197	913	CJ952323	470	100	460	0	0	454	913	1	460	0	850	0.503834	FALSE	-443
TC421197	913	CJ919659	480	94.38	480	26	1	328	806	480	1	0	774	0.525739	FALSE	-433
TC421197	913	DR740037	1069	93.55	527	20	14	1	527	545	1057	0	773	0.577218	FALSE	156
TC421197	913	CJ964698	419	99.76	419	0	1	454	871	419	1	0	767	0.458927	FALSE	-494
TC412407	875	CK162734	1026	100	875	0	0	1	875	1	875	0	1602	1	FALSE	151
TC412407	875	GH723290	542	99.81	521	1	0	225	745	22	542	0	957	0.595429	FALSE	-333
TC412407	875	CJ690357	751	98.71	310	4	0	551	860	1	310	5e-156	555	0.354286	FALSE	-124
TC412407	875	CJ874131	568	91.91	408	9	3	453	860	1	384	7e-155	551	0.466286	FALSE	-307
TC412407	875	CJ885947	725	97.45	314	5	2	547	860	725	415	2e-150	536	0.358857	FALSE	-150
TC412407	875	CD874931	558	96.31	325	12	0	19	343	230	554	7e-150	534	0.371429	FALSE	-317
TC412407	875	CJ583936	725	94.28	297	17	0	564	860	725	429	3e-134	483	0.339429	FALSE	-150
TC412407	875	CA501375	585	96.57	175	3	2	686	860	18	189	6e-76	289	0.2	FALSE	-290
TC412407	875	CJ690470	204	93.14	175	12	0	686	860	1	175	6e-71	272	0.2	FALSE	-671
TC412407	875	HX070097	607	84.77	256	27	6	510	756	440	188	4e-63	246	0.292571	FALSE	-268
CA618726	533	CA618726	533	100	533	0	0	1	533	1	533	0	952	1	TRUE	0
CA618726	533	CJ714777	639	91.79	390	24	8	1	382	246	635	1e-152	544	0.731707	FALSE	106
CA618726	533	HX255124	696	81.92	437	49	26	62	468	696	260	6e-96	355	0.819887	FALSE	163
CA618726	533	CJ610271	725	83.46	381	29	32	164	510	725	345	2e-91	340	0.714822	FALSE	192
CA618726	533	CK196746	872	81.24	421	60	16	23	430	447	861	3e-89	333	0.789869	FALSE	339
CA618726	533	CD864988	695	88.99	227	25	0	22	248	458	684	1e-73	281	0.425891	FALSE	162
CA618726	533	BJ279947	634	88.99	227	25	0	22	248	405	631	1e-73	281	0.425891	FALSE	101
TC451913	1133	CJ610271	725	99.86	725	1	0	409	1133	725	1	0	1336	0.639894	FALSE	-408
TC451913	1133	CJ714777	639	100	639	0	0	1	639	1	639	0	1181	0.563989	FALSE	-494
TC451913	1133	HX182580	709	84.65	671	84	10	268	920	692	23	0	651	0.592233	FALSE	-424
TC451913	1133	HX255124	696	84.86	621	75	10	313	916	690	72	4e-172	608	0.548102	FALSE	-437
TC451913	1133	CA618726	533	86.95	544	37	32	246	789	1	510	3e-168	595	0.480141	FALSE	-600
TC451913	1133	CJ713821	704	83.3	563	67	14	411	947	14	575	1e-137	494	0.496911	FALSE	-429
TC451913	1133	CD864989	560	83.86	508	54	14	451	932	557	52	4e-127	459	0.448367	FALSE	-573
TC451913	1133	CA647643	611	84.43	469	49	13	460	906	1	467	4e-122	442	0.413945	FALSE	-522
TC451913	1133	BJ285109	675	84.6	422	52	6	506	916	637	218	2e-111	407	0.372462	FALSE	-458
TC451913	1133	CD861400	475	84.04	426	55	7	507	920	17	441	8e-110	401	0.375993	FALSE	-658
CA714807	432	CA714807	432	100	429	0	0	1	429	1	429	0	785	0.993056	TRUE	0
CA502657	633	CA502657	633	100	633	0	0	1	633	1	633	0	1170	1	TRUE	0
CA502657	633	CD865039	691	87.39	238	29	1	327	564	118	354	6e-71	272	0.375987	FALSE	58
CA502657	633	CD872621	693	88.73	204	23	0	361	564	227	430	3e-64	250	0.322275	FALSE	60
CA502657	633	CD872523	780	88.73	204	23	0	361	564	694	491	3e-64	250	0.322275	FALSE	147
CA502657	633	CD872522	696	88.73	204	23	0	361	564	311	514	3e-64	250	0.322275	FALSE	63
CA502657	633	CK196746	872	87.62	210	26	0	368	577	453	662	1e-62	244	0.331754	FALSE	239
CA502657	633	HX255109	599	88.83	179	20	0	368	546	409	587	2e-55	220	0.28278	FALSE	-34
CA502657	633	CA650144	481	88.2	178	20	1	368	545	14	190	1e-52	211	0.281201	FALSE	-152
CA502657	633	AL826586	391	90.48	63	3	2	189	251	285	344	4e-13	80.5	0.0995261	FALSE	-242
TC430326	826	CD452898	712	100	691	0	0	136	826	712	22	0	1277	0.836562	FALSE	-114
TC430326	826	BE445401	536	100	536	0	0	1	536	1	536	0	990	0.64891	FALSE	-290
TC395311	1046	CD872523	780	99.62	782	1	2	224	1005	780	1	0	1426	0.74761	FALSE	-266
TC395311	1046	CD872522	696	100	696	0	0	1	696	1	696	0	1286	0.665392	FALSE	-350
TC395311	1046	CD872621	693	99.42	694	3	1	85	778	1	693	0	1260	0.66348	FALSE	-353
TC395311	1046	CD872622	601	97.5	599	15	0	448	1046	599	1	0	1024	0.572658	FALSE	-445
TC395311	1046	CD865039	691	90.23	696	47	9	165	849	3	688	0	889	0.665392	FALSE	-355
TC395311	1046	HX182580	709	76.82	509	100	14	311	815	693	199	2e-70	270	0.486616	FALSE	-337
TC395311	1046	CA502657	633	88.73	204	23	0	311	514	361	564	3e-64	250	0.195029	FALSE	-413
TC395311	1046	HX182553	701	80.45	312	55	5	311	619	390	698	3e-59	233	0.298279	FALSE	-345
TC395311	1046	CD871052	709	82.83	233	34	5	311	540	449	678	6e-51	206	0.222753	FALSE	-337
TC395311	1046	CD864988	695	82.33	232	37	3	311	540	458	687	1e-48	198	0.221797	FALSE	-351
CA650144	481	CA650144	481	100	422	0	0	1	422	14	435	0	736	0.877339	TRUE	0
CA650144	422	HX182580	709	89.84	374	26	10	1	364	686	315	3e-134	483	0.886256	FALSE	287
CA650144	422	CK196746	872	90.22	368	19	15	1	358	453	813	3e-133	479	0.872038	FALSE	450
CA650144	422	HX255124	696	88.66	388	27	15	34	406	696	311	4e-132	475	0.919431	FALSE	274
CA650144	422	HX182553	701	91.21	307	18	7	1	300	397	701	7e-115	418	0.727488	FALSE	279
CA650144	422	CD871052	709	90.94	254	16	5	1	250	456	706	1e-93	348	0.601896	FALSE	287
CA650144	422	CA616874	521	88.73	284	18	10	1	274	240	519	4e-93	346	0.672986	FALSE	99
CA650144	422	CD864988	695	92.58	229	11	4	1	225	465	691	1e-87	327	0.542654	FALSE	273
CA650144	422	BJ279947	634	92.89	225	10	4	1	221	412	634	5e-87	326	0.533175	FALSE	212
CA650144	422	HX255109	599	99.44	178	0	1	1	177	409	586	6e-86	322	0.421801	FALSE	177
CA599399	597	CA599399	597	100	582	0	0	1	582	1	582	0	1042	0.974874	TRUE	0
CA599399	582	CA501565	631	90.91	561	31	5	32	582	3	553	0	752	0.963918	FALSE	49
CA599399	582	CA484056	439	90.83	447	20	7	19	454	1	437	2e-165	586	0.768041	FALSE	-143
CA599399	582	CA600416	558	90.56	413	29	5	171	582	12	415	1e-157	560	0.709622	FALSE	-24
CA599399	582	CA599925	596	88.62	123	7	2	12	127	461	583	4e-33	147	0.21134	FALSE	14
CA599399	582	CA599951	591	86.18	123	10	2	12	127	461	583	8e-30	135	0.21134	FALSE	9
TC429339	618	CA501565	631	99.84	618	0	1	1	618	1	617	0	1134	1	FALSE	13
TC429339	618	CA484056	439	98.59	427	4	2	3	428	14	439	0	756	0.690939	FALSE	-179
TC429339	618	CA599399	597	90.75	562	31	6	3	554	32	582	0	747	0.909385	FALSE	-21
TC429339	618	CA600416	558	92.47	478	26	4	141	618	12	479	0	680	0.773463	FALSE	-60
TC429339	618	CK207643	1123	89.06	265	25	4	356	618	1003	741	5e-87	326	0.428803	FALSE	505
BQ609595	589	BQ609595	589	100	589	0	0	1	589	1	589	0	1085	1	TRUE	0
BQ609595	589	CK203763	867	96.45	507	4	14	1	507	127	619	0	826	0.860781	FALSE	278
BQ609595	589	CK193295	809	96.45	507	4	14	1	507	131	623	0	826	0.860781	FALSE	220
BQ609595	589	CA729999	595	96.45	507	4	14	1	507	23	515	0	826	0.860781	FALSE	6
BQ609595	589	BQ609900	762	96.45	507	4	14	1	507	1	493	0	826	0.860781	FALSE	173
BQ609595	589	BJ312892	620	96.45	507	4	14	1	507	31	523	0	826	0.860781	FALSE	31
BQ609595	589	AW448518	762	96.45	507	4	14	1	507	1	493	0	826	0.860781	FALSE	173
BQ609595	589	CA729501	595	97.15	491	4	10	1	491	10	490	0	822	0.833616	FALSE	6
BQ609595	589	HX017711	425	99.3	426	2	1	15	440	1	425	0	771	0.72326	FALSE	-164
BQ609595	589	CD935418	693	95.11	491	14	10	1	491	13	493	0	767	0.833616	FALSE	104
TC436511	812	CK196746	872	99.74	767	1	1	45	811	106	871	0	1393	0.944581	FALSE	60
TC436511	812	HX182553	701	94.31	686	36	3	14	697	17	701	0	1048	0.844828	FALSE	-111
TC436511	812	HX255109	599	99.82	571	0	1	14	583	29	599	0	1048	0.703202	FALSE	-213
TC436511	812	CD864988	695	95.42	612	26	2	14	624	85	695	0	974	0.753695	FALSE	-117
TC436511	812	BJ279947	634	95.69	603	25	1	14	615	32	634	0	968	0.742611	FALSE	-178
TC436511	812	CD871052	709	94.39	624	33	2	14	636	76	698	0	963	0.768473	FALSE	-103
TC436511	812	CA616874	521	93.09	521	31	5	154	671	1	519	0	763	0.641626	FALSE	-291
TC436511	812	BJ280100	413	99.76	413	0	1	1	412	1	413	0	756	0.508621	FALSE	-399
TC436511	812	BJ280125	343	100	343	0	0	24	366	1	343	7e-180	634	0.422414	FALSE	-469
TC436511	812	HX182580	709	91.95	435	17	18	370	788	709	277	3e-168	595	0.535714	FALSE	-103
CA485701	540	CA485701	540	100	540	0	0	1	540	1	540	0	998	1	TRUE	0
TC440923	1146	BJ240962	701	99.43	701	4	0	446	1146	701	1	0	1277	0.611693	FALSE	-445
TC440923	1146	BJ235747	590	99.49	593	0	3	1	593	1	590	0	1075	0.517452	FALSE	-556
TC440923	1146	CA727029	422	96.21	422	7	1	82	494	1	422	0	682	0.368237	FALSE	-724
TC440923	1146	BJ240992	324	98.46	324	5	0	779	1102	324	1	9e-164	580	0.282723	FALSE	-822
TC440923	1146	BQ166718	387	93.19	367	24	1	767	1132	387	21	6e-151	538	0.320244	FALSE	-759
TC440923	1146	BF473691	382	91.82	391	13	6	53	433	1	382	1e-147	527	0.341187	FALSE	-764
TC440923	1146	BQ609408	518	87.21	430	51	4	278	707	90	515	2e-135	486	0.375218	FALSE	-628
CA600416	558	CA600416	558	100	499	0	0	1	499	26	524	0	922	0.894265	TRUE	0
CA600416	499	CA501565	631	93.29	477	23	3	1	468	155	631	0	695	0.955912	FALSE	132
CA600416	499	CA599399	597	90.98	399	26	5	1	390	185	582	3e-153	545	0.799599	FALSE	98
CA600416	499	CK207643	1123	89.13	322	33	2	179	499	1016	696	3e-109	399	0.645291	FALSE	624
CA600416	499	CA484056	439	88.89	270	17	6	1	259	167	434	6e-86	322	0.541082	FALSE	-60
CA618258	574	CA618258	574	100	573	0	0	1	573	1	573	0	1014	0.998258	TRUE	0
TC423269	1425	CV762465	824	99.86	728	0	1	1	728	98	824	0	1338	0.510877	FALSE	-601
TC423269	1425	CJ796380	718	99.86	716	1	0	632	1347	716	1	0	1317	0.502456	FALSE	-707
TC423269	1425	CD871126	709	99.86	709	1	0	374	1082	1	709	0	1306	0.497544	FALSE	-716
TC423269	1425	BQ752762	726	94.2	724	24	9	377	1084	5	726	0	1088	0.50807	FALSE	-699
TC423269	1425	BQ839230	723	93.83	697	27	7	416	1097	1	696	0	1035	0.489123	FALSE	-702
TC423269	1425	GH722111	540	99.44	540	3	0	886	1425	540	1	0	981	0.378947	FALSE	-885
TC423269	1425	CJ629896	706	91.06	705	47	6	30	719	1	704	0	974	0.494737	FALSE	-719
TC423269	1425	CJ877208	634	94.16	634	22	6	394	1012	1	634	0	952	0.444912	FALSE	-791
TC423269	1425	CV780514	799	91.86	663	26	12	453	1088	138	799	0	902	0.465263	FALSE	-626
TC423269	1425	CJ521272	785	94.04	554	22	5	641	1183	775	222	0	850	0.388772	FALSE	-640
CK198178	878	CK198178	878	100	744	0	0	1	744	135	878	0	1367	0.84738	TRUE	0
CK198178	744	CJ521272	785	89.18	684	30	23	26	697	5	656	0	817	0.919355	FALSE	41
CK198178	744	CJ796380	718	92.43	436	12	12	272	697	165	589	5e-171	604	0.586022	FALSE	-26
CK198178	744	CA607785	608	90.83	436	13	18	272	697	439	21	3e-158	562	0.586022	FALSE	-136
CK198178	744	BQ839230	723	94.28	367	10	11	341	697	723	358	2e-155	553	0.49328	FALSE	-21
CK198178	744	BQ752762	726	93.6	328	8	13	381	697	726	401	3e-133	479	0.44086	FALSE	-18
CK198178	744	CD871126	709	93.54	325	10	11	383	697	709	386	1e-132	477	0.436828	FALSE	-35
CK198178	744	CV780514	799	92.22	334	11	15	377	697	799	468	3e-128	462	0.448925	FALSE	55
CK198178	744	GH722111	540	93.18	308	11	1	272	579	243	540	3e-123	446	0.413978	FALSE	-204
CK198178	744	GH722111	540	93.28	134	8	1	1	134	45	177	4e-48	196	0.180108	FALSE	-204
CK198178	744	CJ877208	634	92.55	255	8	11	453	697	634	381	2e-96	357	0.342742	FALSE	-110
TC403377	1026	CJ659035	748	98.66	746	10	0	108	853	3	748	0	1341	0.727096	FALSE	-278
TC403377	1026	CJ551406	742	99.86	692	1	0	335	1026	692	1	0	1275	0.674464	FALSE	-284
TC403377	1026	CK207771	1100	92.97	868	45	8	172	1026	978	114	0	1253	0.846004	FALSE	74
TC403377	1026	CA502087	698	100	673	0	0	1	673	26	698	0	1243	0.655945	FALSE	-328
TC403377	1026	CK207798	1081	91.74	884	53	12	159	1026	991	112	0	1212	0.861598	FALSE	55
TC403377	1026	CA502429	694	95.21	606	17	4	433	1026	20	625	0	948	0.590643	FALSE	-332
CK203651	855	CK203651	855	100	752	0	0	1	752	104	855	0	1386	0.879532	TRUE	0
CK203651	752	CK203763	867	92.49	759	45	11	1	751	102	856	0	1083	1.00931	FALSE	115
CK203651	752	CK193295	809	94.02	702	35	6	1	698	104	802	0	1055	0.933511	FALSE	57
CK203651	752	BQ609900	762	93.19	720	40	9	26	741	1	715	0	1050	0.957447	FALSE	10
CK203651	752	AW448518	762	93.19	720	40	9	26	741	1	715	0	1050	0.957447	FALSE	10
CK203651	752	DR741893	1089	90.33	755	58	11	1	751	11	754	0	976	1.00399	FALSE	337
CK203651	752	BJ312892	620	95.85	602	23	2	11	611	16	616	0	972	0.800532	FALSE	-132
CK203651	752	CK161580	1144	90.36	747	58	10	8	751	8	743	0	968	0.993351	FALSE	392
CK203651	752	CD880229	691	92.13	686	51	3	1	685	6	689	0	968	0.912234	FALSE	-61
CK203651	752	DR739120	1128	90.31	743	58	10	12	751	109	840	0	961	0.988032	FALSE	376
TC418598	742	BQ246326	683	100	683	0	0	1	683	1	683	0	1262	0.920485	FALSE	-59
TC418598	742	CA700693	556	98.56	556	2	6	193	742	1	556	0	966	0.749326	FALSE	-186
TC418598	742	HX181746	662	93.27	654	33	7	72	716	1	652	0	953	0.881402	FALSE	-80
TC418598	742	CA700641	570	96.55	521	11	6	209	727	1	516	0	861	0.702156	FALSE	-172
TC418598	742	HX181772	736	94.31	527	28	2	190	716	725	201	0	806	0.710243	FALSE	-6
TC418598	742	BQ842704	506	95.2	500	23	1	210	709	6	504	0	789	0.673854	FALSE	-236
TC418598	742	CD911994	559	91.43	560	28	7	30	582	13	559	0	750	0.754717	FALSE	-183
TC418598	742	CA718790	503	91.23	513	24	8	21	525	1	500	0	680	0.691375	FALSE	-239
TC418598	742	CJ529451	684	93.6	344	18	4	386	729	552	213	7e-150	534	0.463612	FALSE	-58
TC418598	742	CD911995	612	93.77	337	19	2	380	716	612	278	6e-141	505	0.454178	FALSE	-130
TC429401	1180	CD900164	703	99.71	682	0	2	206	887	24	703	0	1247	0.577966	FALSE	-477
TC429401	1180	CD900165	621	100	618	0	0	563	1180	618	1	0	1142	0.523729	FALSE	-559
TC429401	1180	BQ246555	618	100	618	0	0	1	618	1	618	0	1142	0.523729	FALSE	-562
TC429401	1180	BJ242953	570	91.25	594	24	12	497	1088	569	2	0	784	0.50339	FALSE	-610
TC429401	1180	BJ237380	568	91.23	593	24	12	497	1087	2	568	0	782	0.502542	FALSE	-612
TC429401	1180	BE422944	542	92.18	550	21	13	582	1125	542	9	0	758	0.466102	FALSE	-638
TC429401	1180	CV065773	440	92.11	431	15	13	643	1068	1	417	2e-166	590	0.365254	FALSE	-740
TC429401	1180	CA615608	564	89.84	364	17	14	719	1076	10	359	2e-125	453	0.308475	FALSE	-616
TC429401	1180	BE516546	593	87.63	97	12	0	264	360	590	494	4e-23	113	0.0822034	FALSE	-587
CK200319	835	CK200319	835	100	699	0	0	1	699	137	835	0	1284	0.837126	TRUE	0
CK200319	699	BJ283368	742	95.54	606	10	13	1	598	75	671	0	953	0.866953	FALSE	43
CK200319	699	BQ161560	560	99.29	424	0	3	1	421	106	529	0	763	0.606581	FALSE	-139
CK200319	699	CK200622	816	91.72	157	3	8	450	598	792	638	5e-52	209	0.224607	FALSE	117
CK200319	699	BJ278314	662	90.98	133	3	7	473	598	662	532	2e-40	171	0.190272	FALSE	-37
TC418756	756	CD911994	559	99.46	560	2	1	1	560	1	559	0	1016	0.740741	FALSE	-197
TC418756	756	CA700641	570	96.84	570	17	1	187	756	2	570	0	911	0.753968	FALSE	-186
TC418756	756	BQ246326	683	91.55	663	32	12	13	660	30	683	0	896	0.876984	FALSE	-73
TC418756	756	CA718790	503	99.19	491	3	1	13	502	10	500	0	885	0.649471	FALSE	-253
TC418756	756	BQ842704	506	95.64	505	16	6	182	683	1	502	0	809	0.667989	FALSE	-250
TC418756	756	HX181746	662	88.72	656	52	16	55	692	1	652	0	787	0.867725	FALSE	-94
TC418756	756	CA700693	556	92.97	526	25	11	187	702	18	541	0	761	0.695767	FALSE	-200
TC418756	756	HX181772	736	92.08	518	33	8	178	692	713	201	0	728	0.685185	FALSE	-20
TC418756	756	CA715164	412	95.38	411	16	3	35	442	1	411	0	667	0.543651	FALSE	-344
TC418756	756	CA720676	475	91.65	431	19	10	13	431	9	434	1e-171	606	0.570106	FALSE	-281
TC418552	556	CA659375	554	98.38	554	5	4	1	552	1	552	0	965	0.996403	FALSE	-2
TC418552	556	CA659377	547	97.65	554	4	9	1	554	1	545	0	941	0.996403	FALSE	-9
TC418552	556	CK162472	1033	92.77	512	15	22	1	490	40	551	0	721	0.920863	FALSE	477
TC418552	556	BE419052	489	99.74	381	0	1	1	380	109	489	0	697	0.685252	FALSE	-67
TC418552	556	CA596123	600	98.94	376	4	0	1	376	182	557	0	680	0.676259	FALSE	44
TC418552	556	CD886755	591	93.7	460	16	11	1	448	126	584	0	676	0.827338	FALSE	35
TC418552	556	CJ858162	743	92.96	469	11	22	44	490	55	523	0	664	0.843525	FALSE	187
TC418552	556	CJ858485	730	92.75	469	12	22	44	490	50	518	0	660	0.843525	FALSE	174
TC418552	556	CD905818	454	92.74	441	20	12	47	475	12	452	1e-177	627	0.793165	FALSE	-102
TC418552	556	BQ245782	474	95.43	394	14	2	1	390	79	472	4e-177	625	0.708633	FALSE	-82
TC385690	1056	CJ521272	785	98.45	775	11	1	283	1056	775	1	0	1380	0.733902	FALSE	-271
TC385690	1056	BQ752762	726	99.72	727	0	2	1	726	1	726	0	1330	0.688447	FALSE	-330
TC385690	1056	BQ839230	723	99.31	724	4	1	43	766	1	723	0	1308	0.685606	FALSE	-333
TC385690	1056	CJ877208	634	100	634	0	0	21	654	1	634	0	1171	0.600379	FALSE	-422
TC385690	1056	CD871126	709	94.31	721	25	7	5	724	4	709	0	1092	0.682765	FALSE	-347
TC385690	1056	CV780514	799	93.51	663	30	5	80	730	138	799	0	976	0.627841	FALSE	-257
TC385690	1056	CJ796380	718	95.9	561	13	4	275	835	715	165	0	900	0.53125	FALSE	-338
TC385690	1056	CK198178	878	89.47	684	28	23	401	1052	831	160	0	826	0.647727	FALSE	-178
TC385690	1056	CA607785	608	94.13	460	11	10	381	840	1	444	0	688	0.435606	FALSE	-448
TC385690	1056	CJ629896	706	93.02	358	24	1	5	361	347	704	3e-159	566	0.339015	FALSE	-350
TC389471	1219	BJ283368	742	99.2	746	2	4	465	1210	742	1	0	1345	0.611977	FALSE	-477
TC389471	1219	CK200622	816	99.44	716	1	3	1	715	103	816	0	1299	0.587367	FALSE	-403
TC389471	1219	BJ278314	662	100	649	0	0	18	666	14	662	0	1199	0.532404	FALSE	-557
TC389471	1219	BQ161560	560	100	542	0	0	678	1219	560	19	0	1002	0.444627	FALSE	-659
TC389471	1219	BE442659	538	99.81	538	1	0	26	563	1	538	0	990	0.441345	FALSE	-681
TC389471	1219	CK200319	835	95.55	607	10	13	536	1133	734	136	0	955	0.497949	FALSE	-384
TC389471	1219	BE446513	523	99.62	523	2	0	41	563	1	523	0	955	0.42904	FALSE	-696
TC389471	1219	BE444761	410	100	410	0	0	25	434	1	410	0	758	0.336341	FALSE	-809
TC415633	775	CV775791	868	99.74	775	1	1	1	775	95	868	0	1419	1	FALSE	93
TC415633	775	BQ620697	593	97.2	572	15	1	32	602	14	585	0	966	0.738065	FALSE	-182
TC415633	775	CJ706777	691	98.53	545	7	1	26	569	1	545	0	963	0.703226	FALSE	-84
TC415633	775	CK217048	1096	96.42	586	18	3	12	595	79	663	0	963	0.756129	FALSE	321
TC415633	775	HX063945	566	97.51	563	13	1	34	595	1	563	0	961	0.726452	FALSE	-209
TC415633	775	CJ706742	713	98.33	539	8	1	32	569	1	539	0	948	0.695484	FALSE	-62
TC415633	775	CJ704725	600	97.44	546	13	1	25	569	1	546	0	942	0.704516	FALSE	-175
TC415633	775	DR741839	1053	91.72	616	37	8	1	605	11	623	0	843	0.794839	FALSE	278
TC415633	775	CV779721	880	90.64	641	44	10	1	628	92	729	0	837	0.827097	FALSE	105
TC415633	775	CK166472	1138	91.34	612	35	11	4	605	76	679	0	821	0.789677	FALSE	363
CK166472	1138	CK166472	1138	100	877	0	0	1	877	68	944	0	1616	0.77065	TRUE	0
CK166472	877	DR741839	1053	98.53	749	8	1	21	766	29	777	0	1323	0.854048	FALSE	176
CK166472	877	CV762718	836	97.79	724	11	3	27	746	113	835	0	1243	0.825542	FALSE	-41
CK166472	877	CJ706065	739	93.63	738	43	2	29	763	3	739	0	1166	0.841505	FALSE	-138
CK166472	877	CV779721	880	94.81	713	28	6	21	724	110	822	0	1103	0.812999	FALSE	3
CK166472	877	DR733078	1203	90.05	844	68	15	45	877	902	64	0	1081	0.962372	FALSE	326
CK166472	877	CK217048	1096	90.62	746	54	6	21	759	85	821	0	976	0.850627	FALSE	219
CK166472	877	CV775206	853	95.03	624	14	15	21	627	116	739	0	965	0.711517	FALSE	-24
CK166472	877	CJ706742	713	89.54	717	58	9	40	750	6	711	0	948	0.81756	FALSE	-164
CK166472	877	CJ706777	691	90.24	697	53	7	29	719	1	688	0	941	0.794755	FALSE	-186
TC386803	1060	CK207771	1100	99.43	1060	6	0	1	1060	1100	41	0	1921	1	FALSE	40
TC386803	1060	CK207798	1081	93.7	1047	53	11	23	1060	1081	39	0	1559	0.987736	FALSE	21
TC386803	1060	CA502429	694	99.85	675	1	0	382	1056	20	694	0	1242	0.636792	FALSE	-366
TC386803	1060	CJ551406	742	95.17	704	22	4	284	987	692	1	0	1103	0.664151	FALSE	-318
TC386803	1060	CJ659035	748	92.09	683	50	4	123	802	67	748	0	979	0.64434	FALSE	-312
TC386803	1060	CA502087	698	91.85	503	37	4	123	622	197	698	0	701	0.474528	FALSE	-362
CJ827763	483	CJ827763	483	100	452	0	0	1	452	32	483	0	835	0.935818	TRUE	0
TC438646	1179	CJ703132	760	99.47	760	4	0	1	760	1	760	0	1389	0.644614	FALSE	-419
TC438646	1179	CJ597407	788	97.95	782	15	1	315	1096	781	1	0	1380	0.663274	FALSE	-391
TC438646	1179	DR741414	1118	93.4	894	46	8	25	913	19	904	0	1315	0.75827	FALSE	-61
TC438646	1179	CJ902795	723	94.85	718	31	2	63	780	12	723	0	1116	0.608991	FALSE	-456
TC438646	1179	CJ931194	725	94.12	731	34	3	37	764	1	725	0	1103	0.620017	FALSE	-454
TC438646	1179	CJ930897	721	94.09	727	34	3	37	760	1	721	0	1096	0.616624	FALSE	-458
TC438646	1179	HX123311	524	99.81	524	1	0	585	1108	524	1	0	963	0.444444	FALSE	-655
TC438646	1179	CJ711726	647	92.34	653	41	3	32	681	1	647	0	942	0.553859	FALSE	-532
TC438646	1179	CV760998	849	89.56	699	54	13	25	714	111	799	0	869	0.592875	FALSE	-330
TC438646	1179	CJ943055	764	93.13	568	33	2	346	913	764	203	0	839	0.481764	FALSE	-415
TC394454	1188	DR741414	1118	97.13	1114	20	12	1	1111	1	1105	0	1877	0.93771	FALSE	-70
TC394454	1188	CJ943055	764	99.21	764	6	0	343	1106	764	1	0	1389	0.643098	FALSE	-424
TC394454	1188	CJ943332	744	99.87	744	1	0	364	1107	744	1	0	1371	0.626263	FALSE	-444
TC394454	1188	CJ931194	725	100	725	0	0	31	755	1	725	0	1339	0.610269	FALSE	-463
TC394454	1188	CJ902795	723	100	723	0	0	49	771	1	723	0	1336	0.608586	FALSE	-465
TC394454	1188	CJ930897	721	100	721	0	0	31	751	1	721	0	1332	0.606902	FALSE	-467
TC394454	1188	CJ606674	718	98.47	718	11	0	471	1188	718	1	0	1286	0.604377	FALSE	-470
TC394454	1188	CJ914759	631	99.84	631	1	0	556	1186	631	1	0	1160	0.531145	FALSE	-557
TC394454	1188	CJ711726	647	97.99	647	13	0	26	672	1	647	0	1146	0.544613	FALSE	-541
TC394454	1188	CV760998	849	93.51	755	37	12	3	748	95	846	0	1112	0.635522	FALSE	-339
TC441029	1218	DR741593	1083	97.82	1009	18	4	1	1006	1	1008	0	1742	0.828407	FALSE	-135
TC441029	1218	DR741593	1083	100	30	0	0	479	508	431	460	7e-06	56.5	0.0246305	FALSE	-135
TC441029	1218	DR741593	1083	100	30	0	0	431	460	479	508	7e-06	56.5	0.0246305	FALSE	-135
TC441029	1218	DR741611	1081	97.56	982	13	11	28	1007	23	995	0	1674	0.80624	FALSE	-137
TC441029	1218	DR741611	1081	100	30	0	0	479	508	427	456	7e-06	56.5	0.0246305	FALSE	-137
TC441029	1218	DR741611	1081	100	30	0	0	431	460	475	504	7e-06	56.5	0.0246305	FALSE	-137
TC441029	1218	DR741621	1096	98.29	934	12	4	28	960	21	951	0	1639	0.766831	FALSE	-122
TC441029	1218	DR741621	1096	100	30	0	0	479	508	425	454	7e-06	56.5	0.0246305	FALSE	-122
TC441029	1218	DR741621	1096	100	30	0	0	431	460	473	502	7e-06	56.5	0.0246305	FALSE	-122
TC441029	1218	DR741622	1096	97.96	932	11	8	30	960	22	946	0	1616	0.765189	FALSE	-122
TC441029	1218	DR741622	1096	100	30	0	0	479	508	423	452	7e-06	56.5	0.0246305	FALSE	-122
TC441029	1218	DR741622	1096	100	30	0	0	431	460	471	500	7e-06	56.5	0.0246305	FALSE	-122
TC441029	1218	CJ941507	784	99.75	786	0	2	141	926	784	1	0	1439	0.64532	FALSE	-434
TC441029	1218	CJ941507	784	100	30	0	0	431	460	446	417	7e-06	56.5	0.0246305	FALSE	-434
TC441029	1218	CJ941507	784	100	30	0	0	479	508	494	465	7e-06	56.5	0.0246305	FALSE	-434
TC441029	1218	CJ942263	737	99.86	738	0	1	212	949	737	1	0	1356	0.605911	FALSE	-481
TC441029	1218	CJ942263	737	100	30	0	0	431	460	470	441	7e-06	56.5	0.0246305	FALSE	-481
TC441029	1218	CJ942263	737	100	30	0	0	479	508	518	489	7e-06	56.5	0.0246305	FALSE	-481
TC441029	1218	CV771092	881	97.24	798	13	6	6	802	90	879	0	1345	0.655172	FALSE	-337
TC441029	1218	CV771092	881	100	30	0	0	479	508	511	540	7e-06	56.5	0.0246305	FALSE	-337
TC441029	1218	CV771092	881	100	30	0	0	431	460	559	588	7e-06	56.5	0.0246305	FALSE	-337
TC441029	1218	CV772220	852	98.42	760	7	4	6	763	94	850	0	1332	0.623974	FALSE	-366
TC441029	1218	CV772220	852	100	30	0	0	479	508	517	546	7e-06	56.5	0.0246305	FALSE	-366
TC441029	1218	CV772220	852	100	30	0	0	431	460	565	594	7e-06	56.5	0.0246305	FALSE	-366
TC441029	1218	CJ929336	688	100	688	0	0	46	733	1	688	0	1271	0.56486	FALSE	-530
TC441029	1218	CJ929336	688	100	30	0	0	479	508	386	415	7e-06	56.5	0.0246305	FALSE	-530
TC441029	1218	CJ929336	688	100	30	0	0	431	460	434	463	7e-06	56.5	0.0246305	FALSE	-530
TC441029	1218	CV758707	855	96.62	770	18	6	6	773	90	853	0	1271	0.632184	FALSE	-363
TC441029	1218	CV758707	855	100	30	0	0	479	508	512	541	7e-06	56.5	0.0246305	FALSE	-363
GH731632	873	GH731632	873	100	691	0	0	1	691	1	691	0	1269	0.791523	TRUE	0
GH731632	691	CD931180	653	99.23	650	2	3	33	680	649	1	0	1171	0.940666	FALSE	-38
GH731632	691	CD927206	649	99.23	648	2	3	33	678	647	1	0	1168	0.937771	FALSE	-42
GH731632	691	CD931181	654	98.78	655	4	4	29	680	654	1	0	1164	0.947902	FALSE	-37
GH731632	691	CN008833	558	99.46	556	3	0	118	673	558	3	0	1013	0.804631	FALSE	-133
GH731632	691	CK162021	1123	94.87	643	23	10	24	662	653	17	0	1000	0.930535	FALSE	432
GH731632	691	CA701608	554	98.56	554	7	1	123	675	554	1	0	981	0.801737	FALSE	-137
GH731632	691	HX160520	721	96.1	589	18	3	95	683	720	137	0	957	0.852388	FALSE	30
GH731632	691	HX186337	819	96.25	586	17	5	24	605	585	1	0	957	0.848046	FALSE	128
GH731632	691	HX186388	733	96.24	585	17	5	24	604	584	1	0	955	0.846599	FALSE	42
BE604255	479	BE604255	479	100	479	0	0	1	479	1	479	0	881	1	TRUE	0
BE604255	479	BJ240167	635	99.22	255	1	1	1	254	11	265	4e-127	459	0.532359	FALSE	156
BE604255	479	BJ240167	635	99.12	228	1	1	253	479	357	584	1e-112	411	0.475992	FALSE	156
BE604255	479	BJ234301	645	99.12	227	1	1	253	479	428	203	5e-112	409	0.473904	FALSE	166
BE604255	479	BJ234301	645	99.21	126	1	0	129	254	645	520	4e-58	230	0.263048	FALSE	166
BE604255	479	CJ845479	746	82.92	281	23	5	105	367	76	349	1e-58	231	0.586639	FALSE	267
BE604255	479	CJ832680	700	82.92	281	23	5	105	367	671	398	1e-58	231	0.586639	FALSE	221
BE604255	479	CN013252	715	91.23	171	14	1	13	182	683	513	1e-58	231	0.356994	FALSE	236
BE604255	479	CD899986	637	91.18	170	14	1	13	181	491	322	4e-58	230	0.354906	FALSE	158
BE604255	479	CJ810337	657	90.7	172	14	2	13	182	17	188	1e-57	228	0.359081	FALSE	178
BE604255	479	CJ797525	622	91.19	159	13	1	25	182	622	464	1e-53	215	0.331942	FALSE	143
CD865039	691	CD865039	691	100	691	0	0	1	691	1	691	0	1277	1	TRUE	0
CD865039	691	CD872523	780	91.1	629	40	8	65	688	774	157	0	837	0.910275	FALSE	89
CD865039	691	CD872621	693	90.38	624	41	7	3	618	81	693	0	804	0.903039	FALSE	2
CD865039	691	CD872522	696	90.41	542	34	6	3	536	165	696	0	697	0.78437	FALSE	5
CD865039	691	CD872622	601	90.59	393	32	5	290	678	598	207	3e-144	516	0.568741	FALSE	-90
CD865039	691	CA502657	633	87.39	238	29	1	118	354	327	564	6e-71	272	0.344428	FALSE	-58
CN010357	727	CN010357	727	100	727	0	0	1	727	1	727	0	1343	1	TRUE	0
CN010357	727	BE430625	951	90.76	487	28	10	6	476	143	628	2e-180	636	0.669876	FALSE	224
CN010357	727	BE430666	595	90.75	454	26	9	6	443	142	595	3e-168	595	0.624484	FALSE	-132
CN010357	727	BE430984	583	91.9	420	17	10	6	409	149	567	5e-161	571	0.577717	FALSE	-144
CN010357	727	HX185958	659	90	370	22	1	124	478	65	434	9e-129	464	0.508941	FALSE	-68
CN010357	727	HX185958	659	93.85	65	4	0	36	100	1	65	1e-18	99	0.0894085	FALSE	-68
CN010357	727	HX060904	580	85.98	428	34	8	70	478	67	487	7e-120	435	0.588721	FALSE	-147
CN010357	727	CJ727583	632	85.51	428	36	8	70	478	97	517	1e-117	427	0.588721	FALSE	-95
CN010357	727	CJ623770	798	86.67	165	16	3	320	478	798	634	1e-42	178	0.22696	FALSE	71
CN010357	727	HX060933	521	85.14	148	16	3	337	478	521	374	4e-33	147	0.203576	FALSE	-206
CN010357	727	BE430373	594	97.06	34	1	0	518	551	593	560	2e-06	58.4	0.0467675	FALSE	-133
TC403977	1339	BJ272339	745	99.87	745	1	0	595	1339	745	1	0	1369	0.556385	FALSE	-594
TC403977	1339	BJ258012	664	99.85	664	0	1	1	663	1	664	0	1216	0.495892	FALSE	-675
TC403977	1339	BJ267378	631	99.68	631	0	2	318	946	1	631	0	1153	0.471247	FALSE	-708
TC403977	1339	BJ263635	580	100	580	0	0	707	1286	580	1	0	1072	0.433159	FALSE	-759
TC403977	1339	HX137328	761	92.1	772	16	16	568	1305	761	1	0	1046	0.57655	FALSE	-578
TC403977	1339	HX190532	720	91.66	731	16	16	615	1311	720	1	0	970	0.54593	FALSE	-619
TC403977	1339	HX137303	722	96.6	412	13	1	1	412	312	722	0	682	0.307692	FALSE	-617
TC403977	1339	BF482372	403	100	183	0	0	719	901	15	197	6e-91	339	0.136669	FALSE	-936
TC403977	1339	CA614912	270	92.52	214	9	2	1113	1324	1	209	8e-80	302	0.159821	FALSE	-1069
TC403977	1339	HX190508	645	92.59	135	9	1	1	135	512	645	5e-47	193	0.100822	FALSE	-694
TC393465	1057	DR738981	1171	100	1057	0	0	1	1057	95	1151	0	1953	1	FALSE	114
TC393465	1057	BJ211785	624	100	623	0	0	38	660	2	624	0	1151	0.589404	FALSE	-433
TC393465	1057	CA741978	625	97.25	618	16	1	53	669	8	625	0	1075	0.584674	FALSE	-432
TC393465	1057	BJ312331	653	95.25	653	17	6	26	665	2	653	0	1022	0.617786	FALSE	-404
TC393465	1057	BJ211786	549	99.82	548	1	0	38	585	2	549	0	1009	0.518448	FALSE	-508
TC393465	1057	CD927611	640	95.28	635	17	5	5	627	4	637	0	994	0.600757	FALSE	-417
TC393465	1057	CK214989	1032	88.42	708	64	18	302	999	1008	309	0	837	0.66982	FALSE	-25
TC393465	1057	CJ900432	507	96.25	507	12	1	44	543	1	507	0	824	0.479659	FALSE	-550
TC393465	1057	BJ223560	402	96.27	402	15	0	85	486	1	402	0	665	0.380322	FALSE	-655
TC393465	1057	BJ219230	714	90.04	462	39	7	539	999	714	259	4e-167	592	0.437086	FALSE	-343
TC384072	1096	CK208335	1128	99.91	1096	1	0	1	1096	1128	33	0	2019	1	FALSE	32
TC384072	1096	CJ673666	686	99.85	686	0	1	393	1077	1	686	0	1260	0.625912	FALSE	-410
TC384072	1096	CJ566676	682	99.85	682	1	0	370	1051	682	1	0	1254	0.622263	FALSE	-414
TC384072	1096	DR736871	1115	88.88	971	77	31	17	975	161	1112	0	1170	0.885949	FALSE	19
TC384072	1096	GH725202	693	94.35	690	28	6	418	1096	690	1	0	1048	0.629562	FALSE	-403
TC384072	1096	GH725899	354	94.46	343	17	2	756	1096	12	354	1e-147	527	0.312956	FALSE	-742
TC384072	1096	CD934348	295	99.3	284	2	0	806	1089	12	295	9e-144	514	0.259124	FALSE	-801
TC384072	1096	CA501920	704	81.88	607	90	13	292	880	48	652	1e-137	494	0.553832	FALSE	-392
TC384072	1096	BJ260527	571	97.56	246	6	0	544	789	326	571	6e-116	422	0.224453	FALSE	-525
TC384072	1096	CA714228	482	82.59	316	53	2	271	584	1	316	2e-76	291	0.288321	FALSE	-614
TC372963	1315	CJ577712	928	98.82	929	3	8	47	968	928	1	0	1650	0.706464	FALSE	-387
TC372963	1315	CJ684325	831	100	831	0	0	6	836	1	831	0	1535	0.631939	FALSE	-484
TC372963	1315	CJ655943	703	100	689	0	0	254	942	6	694	0	1273	0.523954	FALSE	-612
TC372963	1315	CJ548192	655	99.85	656	0	1	246	901	655	1	0	1205	0.498859	FALSE	-660
TC372963	1315	BJ259174	655	99.24	657	2	3	1	656	1	655	0	1186	0.49962	FALSE	-660
TC372963	1315	BJ263404	579	100	579	0	0	737	1315	579	1	0	1066	0.440304	FALSE	-736
TC372963	1315	CA593880	487	89.94	487	14	34	370	821	1	487	9e-174	614	0.370342	FALSE	-828
TC461798	1748	CK161410	1182	100	1179	0	0	570	1748	4	1182	0	2156	0.674485	FALSE	-566
TC461798	1748	HX185077	817	97.42	814	8	13	798	1598	817	4	0	1378	0.465675	FALSE	-931
TC461798	1748	DR736628	1082	92.9	915	50	10	606	1507	89	1001	0	1321	0.523455	FALSE	-666
TC461798	1748	CK163648	1067	94.69	829	30	9	606	1422	137	963	0	1277	0.474256	FALSE	-681
TC461798	1748	HX185051	723	99.85	684	1	0	606	1289	40	723	0	1258	0.391304	FALSE	-1025
TC461798	1748	CK207523	1140	90.69	924	60	21	603	1507	996	80	0	1210	0.528604	FALSE	-608
TC461798	1748	CD878387	625	100	611	0	0	1	611	625	15	0	1129	0.349542	FALSE	-1123
TC461798	1748	CJ628848	707	95.42	655	25	5	856	1507	22	674	0	1042	0.374714	FALSE	-1041
TC461798	1748	CJ685712	783	99.3	569	3	1	1	569	726	159	0	1027	0.325515	FALSE	-965
TC461798	1748	CJ520108	665	95.7	628	27	0	856	1483	628	1	0	1014	0.359268	FALSE	-1083
CN008306	464	CN008306	464	100	464	0	0	1	464	1	464	0	857	1	TRUE	0
CK203302	868	CK203302	868	100	767	0	0	1	767	102	868	0	1399	0.883641	TRUE	0
CK203302	767	CK203651	855	88.77	748	61	19	1	742	104	834	0	896	0.975228	FALSE	88
CK203302	767	CK193295	809	89.61	693	52	18	1	687	104	782	0	870	0.90352	FALSE	42
CK203302	767	CK203763	867	94.94	553	22	6	1	550	102	651	0	861	0.720991	FALSE	100
CK203302	767	BJ312892	620	91.82	611	39	11	11	618	16	618	0	841	0.79661	FALSE	-147
CK203302	767	CA729999	595	94.46	542	24	6	11	549	8	546	0	832	0.706649	FALSE	-172
CK203302	767	BQ609900	762	89.49	666	52	17	26	687	1	652	0	832	0.868318	FALSE	-5
CK203302	767	AW448518	762	89.49	666	52	17	26	687	1	652	0	832	0.868318	FALSE	-5
CK203302	767	CA729501	595	93.95	529	26	6	25	550	9	534	0	802	0.6897	FALSE	-172
CK203302	767	CD880229	691	92.59	553	35	6	1	550	6	555	0	789	0.720991	FALSE	-76
TC429979	1227	DR736628	1082	99.42	1030	4	2	198	1227	13	1040	0	1864	0.839446	FALSE	-145
TC429979	1227	CK163648	1067	96.54	1013	25	10	154	1165	18	1021	0	1672	0.825591	FALSE	-160
TC429979	1227	CK207523	1140	92.25	1032	56	24	207	1227	1055	37	0	1443	0.841076	FALSE	-87
TC429979	1227	CK161410	1182	92.58	917	51	11	274	1188	40	941	0	1306	0.747351	FALSE	-45
TC429979	1227	CD937433	694	99.28	698	1	4	162	859	1	694	0	1258	0.568867	FALSE	-533
TC429979	1227	CJ628848	707	96.99	698	13	8	515	1207	1	695	0	1168	0.568867	FALSE	-520
TC429979	1227	HX185051	723	94.98	737	23	7	235	971	1	723	0	1146	0.600652	FALSE	-504
TC429979	1227	CD884114	621	99.68	622	1	1	1	622	1	621	0	1136	0.506927	FALSE	-606
TC429979	1227	CJ520108	665	97.31	669	12	6	499	1165	665	1	0	1133	0.545232	FALSE	-562
TC429979	1227	HX185077	817	91.9	728	38	13	466	1188	817	106	0	1000	0.593317	FALSE	-410
TC385484	747	CJ845479	746	99.87	747	0	1	1	747	746	1	0	1373	1	FALSE	-1
TC385484	747	CJ832680	700	100	700	0	0	2	701	1	700	0	1293	0.937082	FALSE	-47
TC385484	747	CD907902	659	94.13	375	14	6	1	374	267	634	9e-159	564	0.502008	FALSE	-88
TC385484	747	HX135900	738	93.87	375	15	6	1	374	230	597	4e-157	558	0.502008	FALSE	-9
TC385484	747	CJ950568	704	93.87	375	15	6	1	374	229	596	4e-157	558	0.502008	FALSE	-43
TC385484	747	CJ834939	736	93.87	375	15	6	1	374	239	606	4e-157	558	0.502008	FALSE	-11
TC385484	747	CJ631906	781	93.87	375	15	6	1	374	258	625	4e-157	558	0.502008	FALSE	34
TC385484	747	BJ300218	718	93.87	375	15	6	1	374	249	616	4e-157	558	0.502008	FALSE	-29
TC385484	747	BJ244489	659	93.87	375	15	6	1	374	249	616	4e-157	558	0.502008	FALSE	-88
TC385484	747	CJ658364	717	93.6	375	16	6	1	374	239	606	5e-156	555	0.502008	FALSE	-30
TC390191	786	CJ552043	803	97.89	760	16	0	13	772	760	1	0	1345	0.966921	FALSE	17
TC390191	786	CJ659646	667	99.85	667	1	0	22	688	1	667	0	1229	0.848601	FALSE	-119
TC390191	786	DY742242	479	99.16	479	4	0	308	786	479	1	0	870	0.609415	FALSE	-307
TC390191	786	BQ903204	429	98.26	403	4	2	13	412	403	1	0	708	0.512723	FALSE	-357
TC390191	786	CA731498	626	93.56	404	24	2	32	434	63	465	7e-170	601	0.513995	FALSE	-160
TC390191	786	CN008170	287	100	269	0	0	517	785	4	272	9e-139	497	0.342239	FALSE	-499
TC390191	786	BJ219746	685	88.66	335	22	9	434	761	326	1	4e-108	396	0.426209	FALSE	-101
TC390191	786	BJ219746	685	91.83	257	19	2	179	434	684	429	2e-96	357	0.326972	FALSE	-101
TC390191	786	BJ212287	672	89.62	318	20	6	434	744	361	672	5e-107	392	0.40458	FALSE	-114
TC390191	786	BJ212287	672	91.47	258	19	3	179	434	2	258	8e-95	351	0.328244	FALSE	-114
TC449584	813	AL821481	503	99.4	504	2	1	87	590	1	503	0	913	0.619926	FALSE	-310
TC449584	813	CD882633	448	99.78	449	0	1	365	813	448	1	0	822	0.552276	FALSE	-365
TC449584	813	CD882516	359	99.72	360	0	1	1	360	1	359	0	658	0.442804	FALSE	-454
TC449584	813	CJ581472	337	96.07	331	7	5	403	728	337	8	7e-150	534	0.407134	FALSE	-476
TC449584	813	CJ687931	383	96.45	310	6	4	423	728	4	312	2e-141	507	0.381304	FALSE	-430
TC449584	813	CJ583261	416	96.17	287	6	4	446	728	291	6	9e-129	464	0.353014	FALSE	-397
TC449584	813	HX004947	292	96.09	281	6	4	452	728	292	13	2e-125	453	0.345633	FALSE	-521
TC449584	813	HX004931	335	96.01	276	6	4	457	728	1	275	1e-122	444	0.339483	FALSE	-478
TC449584	813	HX036465	262	98.94	189	2	0	540	728	3	191	6e-91	339	0.232472	FALSE	-551
TC449584	813	HX036482	197	98.43	191	2	1	513	703	190	1	8e-90	335	0.234932	FALSE	-616
TC386019	1111	DR740578	1120	99.36	1094	4	3	19	1111	29	1120	0	1978	0.984698	FALSE	9
TC386019	1111	CJ882841	722	100	708	0	0	1	708	15	722	0	1308	0.637264	FALSE	-389
TC386019	1111	CJ894788	512	99.61	513	1	1	226	738	512	1	0	937	0.461746	FALSE	-599
TC386019	1111	HX104798	534	96.37	413	12	1	1	413	122	531	0	678	0.371737	FALSE	-577
TC386019	1111	HX104799	522	96.58	409	11	1	1	409	117	522	0	675	0.368137	FALSE	-589
TC386019	1111	HX094260	597	98.85	348	1	3	433	779	1	346	7e-175	617	0.313231	FALSE	-514
TC386019	1111	CA627096	368	98.85	348	1	3	433	779	1	346	7e-175	617	0.313231	FALSE	-743
TC386019	1111	BF478849	414	90.23	266	20	4	510	775	1	260	5e-92	342	0.239424	FALSE	-697
TC386019	1111	BE405676	534	93.88	147	7	1	121	265	1	147	2e-55	220	0.132313	FALSE	-577
TC386019	1111	CJ883732	128	96.88	128	3	1	587	714	1	127	8e-55	219	0.115212	FALSE	-983
TC426660	702	CD872468	702	100	702	0	0	1	702	1	702	0	1297	1	FALSE	0
TC426660	702	AL822793	450	99.11	451	3	1	169	619	1	450	0	811	0.64245	FALSE	-252
TC426660	702	CV763731	859	86.58	641	54	18	1	632	189	806	0	678	0.913105	FALSE	157
TC426660	702	CJ907688	519	86.48	466	45	9	170	632	1	451	3e-138	496	0.663818	FALSE	-183
TC426660	702	AL826038	411	93.23	325	22	0	308	632	4	328	3e-133	479	0.462963	FALSE	-291
TC426660	702	AL812827	510	90.22	92	9	0	541	632	44	135	2e-25	121	0.131054	FALSE	-192
TC426660	702	CJ834708	727	94.74	76	2	2	565	639	1	75	3e-24	117	0.108262	FALSE	25
TC426660	702	CJ834379	714	94.67	75	2	2	566	639	1	74	1e-23	115	0.106838	FALSE	12
TC433538	1133	CK207507	1133	99.82	1133	2	0	1	1133	1	1133	0	2074	1	FALSE	0
TC433538	1133	GH722334	686	95.22	648	29	2	36	683	41	686	0	1026	0.571933	FALSE	-447
TC433538	1133	CD899260	538	96.05	532	16	5	309	839	11	538	0	861	0.46955	FALSE	-595
TC433538	1133	GH721037	614	93.78	563	32	3	36	597	54	614	0	845	0.496911	FALSE	-519
TC433538	1133	CD872873	727	93.59	562	31	5	340	898	723	164	0	833	0.496028	FALSE	-406
TC433538	1133	CD870492	716	95.18	519	20	5	389	904	1	517	0	815	0.458076	FALSE	-417
TC433538	1133	CK214179	1045	90.86	602	45	10	310	904	965	367	0	798	0.531333	FALSE	-88
TC433538	1133	HX170582	767	93.86	521	27	5	381	898	173	691	0	780	0.459841	FALSE	-366
TC433538	1133	HX170582	767	91.81	171	13	1	36	206	9	178	6e-61	239	0.150927	FALSE	-366
TC433538	1133	HX170609	689	93.85	520	27	5	382	898	689	172	0	778	0.458959	FALSE	-444
TC433538	1133	BF200519	388	99.23	390	1	2	379	768	1	388	0	702	0.344219	FALSE	-745
TC412137	1272	BJ219856	696	100	696	0	0	577	1272	696	1	0	1282	0.54717	FALSE	-576
TC412137	1272	BJ212396	704	98.15	704	13	0	1	704	1	704	0	1229	0.553459	FALSE	-568
TC412137	1272	CA595595	579	97.89	570	9	2	49	618	9	575	0	983	0.448113	FALSE	-693
TC412137	1272	CA593168	505	93.68	475	22	8	2	468	30	504	0	712	0.373428	FALSE	-767
TC412137	1272	CA593353	613	90.57	403	28	8	2	394	30	432	3e-148	529	0.316824	FALSE	-659
TC412137	1272	CA726297	214	100	102	0	0	1054	1155	193	92	6e-46	189	0.0801887	FALSE	-1058
BJ286852	674	BJ286852	674	100	674	0	0	1	674	1	674	0	1242	1	TRUE	0
BJ286852	674	HX163452	811	100	448	0	0	227	674	241	688	0	828	0.664688	FALSE	137
BJ286852	674	HX163426	696	100	128	0	0	547	674	696	569	2e-60	237	0.189911	FALSE	22
BJ286852	674	BJ226359	644	88.1	126	13	2	550	674	196	72	1e-33	148	0.186944	FALSE	-30
BJ286852	674	CK205828	#N/A	73.72	449	82	27	228	659	355	784	5e-32	143	0.666172	FALSE	#N/A
BJ286852	674	CK161466	1102	82.84	134	20	3	542	674	874	743	2e-25	121	0.198813	FALSE	428
BJ286852	674	BJ312512	615	93.94	66	4	0	609	674	615	550	3e-19	100	0.0979228	FALSE	-59
BJ286852	674	CK162648	1058	89.33	75	6	2	601	674	823	750	1e-17	95.3	0.111276	FALSE	384
BJ286852	674	BE498044	512	93.65	63	4	0	612	674	512	450	1e-17	95.3	0.0934718	FALSE	-162
BJ286852	674	BJ281746	640	100	49	0	0	626	674	640	592	2e-16	91.6	0.0727003	FALSE	-34
TC416548	786	BJ234301	645	99.54	647	1	2	1	647	1	645	0	1179	0.823155	FALSE	-141
TC416548	786	BJ240167	635	100	635	0	0	152	786	635	1	0	1173	0.807888	FALSE	-151
TC416548	786	BE604255	479	99.22	255	1	1	522	776	254	1	4e-127	459	0.324427	FALSE	-307
TC416548	786	BE604255	479	99.12	228	1	1	203	430	479	253	1e-112	411	0.290076	FALSE	-307
TC416548	786	CN013252	715	89.58	192	18	2	594	784	513	703	5e-62	243	0.244275	FALSE	-71
TC416548	786	CD899986	637	89.53	191	18	2	595	784	322	511	2e-61	241	0.243003	FALSE	-149
TC416548	786	CJ810337	657	91.38	174	12	3	594	765	188	16	8e-60	235	0.221374	FALSE	-129
TC416548	786	CJ797525	622	91.88	160	11	2	594	752	464	622	6e-56	222	0.203562	FALSE	-164
TC416548	786	HX089213	625	92	125	8	2	81	205	80	202	2e-41	174	0.159033	FALSE	-161
TC416548	786	DR741890	1074	92	125	8	2	81	205	104	226	2e-41	174	0.159033	FALSE	288
TC416548	786	CV781031	819	92	125	8	2	81	205	183	305	2e-41	174	0.159033	FALSE	33
TC456271	890	BJ300649	633	100	633	0	0	1	633	1	633	0	1166	0.711236	FALSE	-257
TC456271	890	BQ170888	430	99.76	410	1	0	481	890	430	21	0	752	0.460674	FALSE	-460
TC456271	890	BF485412	519	94.67	225	8	4	1	223	24	246	4e-93	346	0.252809	FALSE	-371
TC456271	890	BF485412	519	96.08	51	2	0	238	288	469	519	3e-14	84.2	0.0573034	FALSE	-371
TC456271	890	BJ226250	181	94.41	179	2	3	519	697	2	172	8e-70	268	0.201124	FALSE	-709
TC456271	890	BJ231158	148	93.55	155	2	3	519	673	147	1	5e-57	226	0.174157	FALSE	-742
CA644277	493	CA644277	493	100	493	0	0	1	493	1	493	0	867	1	TRUE	0
CA644277	493	BJ282874	648	94.59	499	14	13	1	493	572	81	0	780	1.01217	FALSE	155
CA644277	493	HX124722	711	94.1	458	14	13	42	493	711	261	0	704	0.929006	FALSE	218
CA644277	493	HX124697	727	96.95	394	5	7	1	393	340	727	0	664	0.799189	FALSE	234
CA644277	493	BE443820	539	89.42	416	20	15	95	493	1	409	6e-146	521	0.843813	FALSE	46
CA644277	493	BE444267	429	87.95	390	23	15	121	493	1	383	2e-126	457	0.791075	FALSE	-64
CA644277	493	HX161673	717	88.32	368	19	15	143	493	717	357	6e-121	438	0.74645	FALSE	224
CA644277	493	CJ557607	758	86.89	366	24	15	145	493	758	400	3e-114	416	0.742394	FALSE	265
CA644277	493	CJ867409	743	87.75	351	19	15	160	493	743	400	2e-111	407	0.711968	FALSE	250
CA644277	493	CJ854611	724	98.56	209	3	0	1	209	516	724	6e-101	372	0.423935	FALSE	231
TC422226	586	BJ269304	586	99.83	586	1	0	1	586	1	586	0	1074	1	FALSE	0
TC422226	586	BJ269413	457	99.78	457	1	0	83	539	1	457	0	841	0.779863	FALSE	-129
TC422226	586	CA730910	633	87.96	548	45	11	45	583	56	591	2e-180	636	0.935154	FALSE	47
TC422226	586	CD939673	708	87.76	572	31	12	45	586	64	626	2e-179	632	0.976109	FALSE	122
TC422226	586	HX078471	639	89.7	495	37	12	104	586	45	537	2e-175	619	0.84471	FALSE	53
TC422226	586	CA727763	632	90.64	481	21	8	116	584	1	469	7e-175	617	0.820819	FALSE	46
TC422226	586	HX034376	323	100	323	0	0	43	365	1	323	9e-169	597	0.551195	FALSE	-263
TC422226	586	CD936153	625	91.45	421	21	4	178	586	1	418	9e-159	564	0.71843	FALSE	39
TC422226	586	BJ322896	702	99.28	279	2	0	308	586	603	325	2e-141	507	0.476109	FALSE	116
TC422226	586	BJ274253	585	99.64	275	1	0	312	586	585	311	2e-140	503	0.469283	FALSE	-1
CA654295	414	CA654295	414	100	402	0	0	1	402	1	402	0	743	0.971014	TRUE	0
TC420002	1062	CD939673	708	100	708	0	0	1	708	1	708	0	1308	0.666667	FALSE	-354
TC420002	1062	CD936153	625	99.52	625	2	1	209	832	1	625	0	1138	0.588512	FALSE	-437
TC420002	1062	CD936099	579	99.48	580	2	1	483	1062	579	1	0	1053	0.546139	FALSE	-483
TC420002	1062	CA727763	632	94.26	592	25	4	191	782	45	627	0	917	0.557439	FALSE	-430
TC420002	1062	CD934880	503	98.81	503	5	1	503	1005	502	1	0	894	0.473635	FALSE	-559
TC420002	1062	CA730910	633	88.14	607	48	10	17	623	9	591	0	710	0.571563	FALSE	-429
TC420002	1062	HX078471	639	86.83	630	47	17	108	728	37	639	0	671	0.59322	FALSE	-423
TC420002	1062	BJ322896	702	86.19	637	47	20	339	968	603	1	0	652	0.599812	FALSE	-360
TC420002	1062	BJ274253	585	86.69	616	42	19	343	952	585	4	0	647	0.580038	FALSE	-477
TC420002	1062	BJ269304	586	87.94	572	30	12	64	626	45	586	0	638	0.538606	FALSE	-476
CA727763	632	CA727763	632	100	627	0	0	1	627	1	627	0	1118	0.992089	TRUE	0
CA727763	632	CD936153	625	94.25	574	24	4	63	627	1	574	0	889	0.908228	FALSE	-7
CA727763	632	CD939673	708	94.79	518	18	4	45	553	191	708	0	813	0.81962	FALSE	76
CA727763	632	HX078471	639	86.76	589	43	14	1	567	58	633	0	638	0.931962	FALSE	7
CA727763	632	BJ269304	586	90.85	481	20	8	1	469	116	584	1e-176	623	0.761076	FALSE	-46
CA727763	632	CA730910	633	88.4	474	46	4	1	468	121	591	5e-161	571	0.75	FALSE	1
CA727763	632	BJ269413	457	90.11	435	19	8	1	423	34	456	3e-153	545	0.688291	FALSE	-175
CA727763	632	CV776938	848	82.63	593	70	14	49	623	115	692	9e-144	514	0.938291	FALSE	216
CA727763	632	CJ523352	573	85.22	467	54	7	160	623	573	119	6e-141	505	0.738924	FALSE	-59
CA727763	632	BJ322896	702	85.91	447	48	6	184	627	603	169	7e-135	484	0.707278	FALSE	70
BF473691	382	BF473691	382	100	382	0	0	1	382	1	382	0	706	1	TRUE	0
BF473691	382	CA727029	422	94.48	362	10	2	30	382	1	361	3e-154	549	0.947644	FALSE	40
BF473691	382	BJ235747	590	91.82	391	13	6	1	382	53	433	1e-147	527	1.02356	FALSE	208
TC444389	973	CV780514	799	98.6	715	7	3	1	714	87	799	0	1262	0.734841	FALSE	-174
TC444389	973	CA607785	608	98.69	611	4	4	362	972	1	607	0	1050	0.627955	FALSE	-365
TC444389	973	BQ839230	723	93.89	671	28	5	53	722	38	696	0	1000	0.68962	FALSE	-250
TC444389	973	BQ752762	726	94.09	660	25	6	52	710	80	726	0	990	0.678314	FALSE	-247
TC444389	973	CJ796380	718	95.28	635	8	22	255	870	716	85	0	987	0.652621	FALSE	-255
TC444389	973	CD871126	709	93.15	657	18	11	52	708	80	709	0	941	0.675231	FALSE	-264
TC444389	973	CJ877208	634	94.19	585	24	2	52	636	60	634	0	883	0.601233	FALSE	-339
TC444389	973	CJ521272	785	91.99	562	26	13	264	809	775	217	0	791	0.577595	FALSE	-188
TC444389	973	CV780482	994	94.35	460	20	6	1	454	160	619	0	701	0.472765	FALSE	21
TC444389	973	CK198178	878	90.43	439	13	20	382	804	831	406	2e-155	553	0.451182	FALSE	-95
CA618337	555	CA618337	555	100	555	0	0	1	555	1	555	0	1014	1	TRUE	0
CA618337	555	CJ806402	764	88.21	195	23	0	2	196	310	504	3e-59	233	0.351351	FALSE	209
CA618337	555	CK210106	1060	87.03	185	24	0	1	185	355	539	5e-52	209	0.333333	FALSE	505
CA638827	591	CA638827	591	100	591	0	0	1	591	1	591	0	1074	1	TRUE	0
CA638827	591	CJ824505	648	96.54	549	1	17	1	531	99	647	0	894	0.928934	FALSE	57
CA638827	591	CJ824177	652	96.54	549	1	17	1	531	97	645	0	894	0.928934	FALSE	61
CA638827	591	CJ837221	630	98.24	511	1	8	1	503	511	1	0	889	0.864636	FALSE	39
CA638827	591	CJ837550	627	98.42	505	1	7	1	498	508	4	0	883	0.854484	FALSE	36
CA638827	591	BJ282051	615	95.56	563	4	20	1	542	24	586	0	883	0.952623	FALSE	24
CA638827	591	BJ287183	574	96	550	4	17	1	532	550	1	0	880	0.930626	FALSE	-17
CA638827	591	CJ807156	687	95.37	562	6	19	1	542	110	671	0	878	0.950931	FALSE	96
CA638827	591	CJ848890	616	95.8	548	6	16	1	531	69	616	0	870	0.927242	FALSE	25
CA638827	591	CJ860362	587	96.93	521	6	10	1	511	521	1	0	867	0.881557	FALSE	-4
CA653831	512	CA653831	512	100	512	0	0	1	512	1	512	0	917	1	TRUE	0
CA653831	512	HX104799	522	95.24	63	2	1	197	259	206	267	1e-18	99	0.123047	FALSE	10
CA653831	512	HX104798	534	95.24	63	2	1	197	259	211	272	1e-18	99	0.123047	FALSE	22
CA653831	512	CJ882841	722	95.24	63	2	1	197	259	104	165	1e-18	99	0.123047	FALSE	210
CA653831	512	DR740578	1120	95.24	63	2	1	197	259	100	161	1e-18	99	0.123047	FALSE	608
CA607265	732	CA607265	732	100	677	0	0	1	677	1	677	0	1177	0.924863	TRUE	0
CA607265	677	CA600074	649	99.29	140	0	1	4	142	349	488	8e-65	252	0.206795	FALSE	-28
CA607265	677	BE499206	359	99.28	139	1	0	4	142	20	158	8e-65	252	0.205318	FALSE	-318
CA607265	677	CA646857	500	98.58	141	0	2	4	142	26	166	1e-63	248	0.208272	FALSE	-177
CA607265	677	CA646857	500	89.55	67	1	6	325	385	165	231	1e-13	82.4	0.098966	FALSE	-177
CA607265	677	HX039011	317	98.61	72	0	1	4	74	178	249	5e-27	126	0.106352	FALSE	-360
CA607265	677	HX038828	284	98.48	66	0	1	4	68	219	284	1e-23	115	0.0974889	FALSE	-393
DR733078	1203	DR733078	1203	100	1139	0	0	1	1139	65	1203	0	2104	0.9468	TRUE	0
DR733078	1139	CK166472	1138	90.04	843	68	15	1	838	943	112	0	1079	0.740123	FALSE	-1
DR733078	1139	DR741839	1053	88.45	736	67	15	110	838	777	53	0	876	0.646181	FALSE	-86
DR733078	1139	CV762718	836	87.45	717	70	17	130	838	835	131	0	808	0.6295	FALSE	-303
DR733078	1139	CJ706065	739	83.9	733	100	15	113	838	739	18	0	750	0.643547	FALSE	-400
DR733078	1139	CJ600614	805	95.82	455	15	2	110	560	349	803	0	734	0.399473	FALSE	-334
DR733078	1139	CV779721	880	84.43	700	85	20	152	838	822	134	0	667	0.614574	FALSE	-259
DR733078	1139	CK217048	1096	88.51	531	55	4	117	642	821	292	0	638	0.466198	FALSE	-43
DR733078	1139	CJ601356	799	91.41	454	36	1	110	560	346	799	3e-178	628	0.398595	FALSE	-340
DR733078	1139	CJ706742	713	86.76	521	62	5	126	642	711	194	3e-178	628	0.457419	FALSE	-426
CA646857	500	CA646857	500	100	387	0	0	1	387	1	387	0	678	0.774	TRUE	0
CA646857	387	BE499206	359	87.19	367	32	15	7	369	1	356	6e-116	422	0.94832	FALSE	-28
CA646857	387	CA600074	649	93.82	259	8	8	1	258	324	575	6e-106	388	0.669251	FALSE	262
CA646857	387	CA607265	732	98.58	141	0	2	26	166	4	142	1e-63	248	0.364341	FALSE	345
CA646857	387	CA607265	732	89.55	67	1	6	165	231	325	385	1e-13	82.4	0.173127	FALSE	345
CA646857	387	HX039011	317	98.97	97	1	0	1	97	153	249	2e-41	174	0.250646	FALSE	-70
CA646857	387	HX038828	284	100	91	0	0	1	91	194	284	8e-40	169	0.235142	FALSE	-103
CJ826765	732	CJ826765	732	100	732	0	0	1	732	1	732	0	1352	1	TRUE	0
CJ826765	732	CJ823336	708	100	576	0	0	157	732	16	591	0	1064	0.786885	FALSE	-24
CJ826765	732	CJ839701	733	99.79	472	1	0	261	732	733	262	0	869	0.644809	FALSE	1
CJ826765	732	HX133820	759	96.34	492	18	0	239	730	753	262	0	809	0.672131	FALSE	27
CJ826765	732	CJ836172	706	100	432	0	0	301	732	706	275	0	798	0.590164	FALSE	-26
CJ826765	732	CA608323	597	87.45	271	23	11	1	270	249	509	2e-85	320	0.370219	FALSE	-135
CJ826765	732	HX133794	809	96.15	182	7	0	1	182	628	809	1e-78	298	0.248634	FALSE	77
CJ826765	732	BJ217075	338	100	47	0	0	686	732	338	292	2e-15	87.9	0.0642077	FALSE	-394
CJ826765	732	BJ209632	356	100	47	0	0	686	732	1	47	2e-15	87.9	0.0642077	FALSE	-376
TC419936	967	CJ567853	822	99.51	823	2	2	1	823	822	2	0	1496	0.851086	FALSE	-145
TC419936	967	BQ238542	626	99.84	626	1	0	342	967	626	1	0	1151	0.647363	FALSE	-341
TC419936	967	HX020329	336	89.77	342	23	7	567	902	336	1	1e-117	427	0.353671	FALSE	-631
TC419936	967	CJ922923	354	89.53	344	24	6	533	870	2	339	4e-117	425	0.355739	FALSE	-613
TC419936	967	CJ934992	315	90.34	321	24	5	513	832	315	1	1e-113	414	0.331954	FALSE	-652
TC419936	967	CJ923529	353	88.66	344	26	8	534	870	1	338	1e-112	411	0.355739	FALSE	-614
TC419936	967	CJ935614	313	90.19	316	24	5	513	827	313	4	5e-112	409	0.326784	FALSE	-654
TC461123	1063	HX156615	822	92.05	830	33	5	44	870	23	822	0	1138	0.780809	FALSE	-241
TC461123	1063	HX156637	746	92.74	771	28	3	111	878	746	1	0	1088	0.725306	FALSE	-317
TC461123	1063	CD879904	604	100	588	0	0	476	1063	604	17	0	1086	0.553151	FALSE	-459
TC461123	1063	CD879903	571	98.92	558	6	0	1	558	1	558	0	994	0.524929	FALSE	-492
TC461123	1063	HX150205	501	92.31	481	34	2	469	949	1	478	0	680	0.452493	FALSE	-562
TC461123	1063	HX150228	476	92.26	478	34	2	431	908	475	1	0	675	0.449671	FALSE	-587
TC461123	1063	HX201269	612	84	125	16	2	943	1063	69	193	3e-24	117	0.117592	FALSE	-451
TC461123	1063	HX201242	623	84	125	16	2	943	1063	479	355	3e-24	117	0.117592	FALSE	-440
TC461123	1063	CA661137	520	93.33	45	3	0	1019	1063	84	40	3e-09	67.6	0.042333	FALSE	-543
TC461123	1063	BE430261	#N/A	76.92	104	21	2	946	1046	293	396	7e-06	56.5	0.0978363	FALSE	#N/A
TC390174	1200	CJ959238	788	98.48	789	11	1	367	1155	788	1	0	1391	0.6575	FALSE	-412
TC390174	1200	CJ947294	735	100	721	0	0	1	721	15	735	0	1332	0.600833	FALSE	-465
TC390174	1200	CJ595136	895	93.13	902	47	5	229	1122	895	1	0	1308	0.751667	FALSE	-305
TC390174	1200	HX195046	780	98.24	740	11	2	438	1176	1	739	0	1293	0.616667	FALSE	-420
TC390174	1200	HX171905	800	95.68	810	25	4	301	1110	800	1	0	1293	0.675	FALSE	-400
TC390174	1200	CK202902	834	98.3	705	11	1	496	1200	131	834	0	1208	0.5875	FALSE	-366
TC390174	1200	CJ572277	767	93.44	762	42	3	282	1036	767	7	0	1123	0.635	FALSE	-433
TC390174	1200	CJ701001	723	94.33	723	35	1	235	951	1	723	0	1105	0.6025	FALSE	-477
TC390174	1200	HX195067	633	97.95	633	10	3	537	1167	633	2	0	1094	0.5275	FALSE	-567
TC390174	1200	CJ679094	767	93.94	709	36	2	293	994	4	712	0	1068	0.590833	FALSE	-433
TC404437	1557	CD899241	619	98.52	609	9	0	949	1557	11	619	0	1075	0.391137	FALSE	-938
TC404437	1557	AL818632	309	96.76	309	7	3	674	980	2	309	3e-143	512	0.198459	FALSE	-1248
TC404437	1557	HX143756	#N/A	74.4	332	35	30	161	478	13	308	4e-18	97.1	0.213231	FALSE	#N/A
TC404437	1557	CJ832433	646	82.65	98	8	2	384	478	113	204	1e-12	78.7	0.0629416	FALSE	-911
TC404437	1557	CD897110	535	82.65	98	8	2	384	478	192	283	1e-12	78.7	0.0629416	FALSE	-1022
CA485656	702	CA485656	702	100	702	0	0	1	702	1	702	0	1297	1	TRUE	0
TC386845	775	CD872050	774	99.87	774	1	0	2	775	774	1	0	1424	0.99871	FALSE	-1
TC386845	775	HX139378	838	99.87	761	1	0	4	764	78	838	0	1400	0.981935	FALSE	63
TC386845	775	HX139406	822	99.87	757	1	0	4	760	757	1	0	1393	0.976774	FALSE	47
TC386845	775	CD872049	697	100	697	0	0	1	697	1	697	0	1288	0.899355	FALSE	-78
TC386845	775	CD453068	672	99.69	642	2	0	134	775	672	31	0	1179	0.828387	FALSE	-103
TC386845	775	HX149206	853	92.04	779	49	8	6	771	780	2	0	1083	1.00516	FALSE	78
TC386845	775	HX149180	753	92.9	648	34	7	6	641	104	751	0	931	0.836129	FALSE	-22
TC386845	775	HX150808	724	90.55	709	48	3	22	711	724	16	0	920	0.914839	FALSE	-51
TC386845	775	HX150786	764	89.19	749	56	5	36	759	1	749	0	911	0.966452	FALSE	-11
TC386845	775	HX167579	608	91.54	591	47	1	124	711	608	18	0	811	0.762581	FALSE	-167
TC459625	1033	CK205318	1071	99.9	1033	1	0	1	1033	1071	39	0	1903	1	FALSE	38
TC459625	1033	CK205318	1071	96.97	33	1	0	789	821	333	301	7e-06	56.5	0.0319458	FALSE	38
TC459625	1033	CJ776805	748	90.56	678	48	14	53	721	1	671	0	883	0.656341	FALSE	-285
TC459625	1033	CJ788655	740	94.4	554	23	6	172	721	734	185	0	846	0.536302	FALSE	-293
TC459625	1033	CJ788655	740	92.86	70	1	3	719	788	129	64	1e-18	99	0.0677638	FALSE	-293
TC459625	1033	CJ788655	740	96.97	33	1	0	789	821	113	81	7e-06	56.5	0.0319458	FALSE	-293
TC459625	1033	CJ795679	738	94.31	545	25	4	180	721	738	197	0	833	0.52759	FALSE	-295
TC459625	1033	CJ795679	738	91.43	70	2	3	719	788	140	75	5e-17	93.5	0.0677638	FALSE	-295
TC459625	1033	CJ795679	738	96.97	33	1	0	789	821	124	92	7e-06	56.5	0.0319458	FALSE	-295
TC459625	1033	BJ320133	658	96.04	480	17	2	242	721	641	164	0	780	0.464666	FALSE	-375
TC459625	1033	BJ320133	658	92.86	70	1	3	719	788	108	43	1e-18	99	0.0677638	FALSE	-375
TC459625	1033	BJ320133	658	96.97	33	1	0	789	821	92	60	7e-06	56.5	0.0319458	FALSE	-375
TC459625	1033	CD909603	542	94.48	507	22	4	218	721	10	513	0	776	0.490803	FALSE	-491
TC459625	1033	HX247886	593	97.62	378	9	0	344	721	593	216	0	649	0.365924	FALSE	-440
TC459625	1033	HX247886	593	84.15	164	8	8	719	868	160	1	5e-32	143	0.158761	FALSE	-440
TC459625	1033	HX247886	593	96.97	33	1	0	789	821	144	112	7e-06	56.5	0.0319458	FALSE	-440
TC459625	1033	BQ246292	702	87.91	546	51	13	44	580	163	702	3e-178	628	0.528558	FALSE	-331
TC459625	1033	BQ243523	487	96.83	252	8	0	470	721	487	236	6e-116	422	0.24395	FALSE	-546
TC459625	1033	BQ243523	487	81.76	170	10	12	719	871	179	14	7e-26	122	0.164569	FALSE	-546
TC459625	1033	BQ243523	487	96.97	33	1	0	789	821	163	131	7e-06	56.5	0.0319458	FALSE	-546
TC459625	1033	CJ515327	201	96.55	116	4	0	761	876	201	86	1e-48	198	0.112294	FALSE	-832
CJ823715	205	CJ823715	205	100	205	0	0	1	205	1	205	6e-101	372	1	TRUE	0
CJ823715	205	HX149206	853	98.05	205	4	0	1	205	406	202	1e-97	361	1	FALSE	648
CJ823715	205	HX149180	753	98.05	205	4	0	1	205	478	682	1e-97	361	1	FALSE	548
CJ823715	205	CD872050	774	94.63	205	11	0	1	205	408	204	6e-86	322	1	FALSE	569
CJ823715	205	CD872049	697	94.63	205	11	0	1	205	368	572	6e-86	322	1	FALSE	492
CJ823715	205	CD453068	672	94.63	205	11	0	1	205	438	234	6e-86	322	1	FALSE	467
CJ823715	205	HX139378	838	94.15	205	12	0	1	205	442	646	3e-84	316	1	FALSE	633
CJ823715	205	HX139406	822	94.15	205	12	0	1	205	393	189	3e-84	316	1	FALSE	617
CJ823715	205	HX167579	608	91	200	18	0	6	205	356	157	2e-71	274	0.97561	FALSE	403
CJ823715	205	HX167554	636	91	200	18	0	6	205	233	432	2e-71	274	0.97561	FALSE	431
TC376162	1048	DR741648	1048	98.86	1049	10	2	1	1048	1	1048	0	1858	1.00095	FALSE	0
TC376162	1048	DR741393	1025	94.33	952	32	17	58	994	77	1021	0	1443	0.908397	FALSE	-23
TC376162	1048	CV771006	892	98.01	805	9	7	8	809	92	892	0	1402	0.76813	FALSE	-156
TC376162	1048	CJ944247	654	99.69	652	1	1	57	707	1	652	0	1192	0.622137	FALSE	-394
TC376162	1048	DR738483	1020	99.84	643	0	1	31	673	85	726	0	1181	0.61355	FALSE	-28
TC376162	1048	CJ905719	760	99.69	643	1	1	31	673	1	642	0	1175	0.61355	FALSE	-288
TC376162	1048	CJ884398	764	99.69	642	1	1	32	673	1	641	0	1173	0.612595	FALSE	-284
TC376162	1048	CJ952676	684	97.3	666	13	4	58	720	21	684	0	1125	0.635496	FALSE	-364
TC376162	1048	CV770536	904	98.28	638	9	2	37	673	107	743	0	1123	0.608779	FALSE	-144
TC376162	1048	CJ903091	701	97.48	636	15	1	38	673	2	636	0	1085	0.60687	FALSE	-347
TC373240	1375	CJ935349	869	99.88	869	0	1	301	1168	869	1	0	1598	0.632	FALSE	-506
TC373240	1375	CJ923248	829	99.76	829	1	1	3	830	1	829	0	1519	0.602909	FALSE	-546
TC373240	1375	CJ964807	810	99.88	810	1	0	373	1182	810	1	0	1493	0.589091	FALSE	-565
TC373240	1375	CJ910097	786	99.75	786	1	1	311	1095	786	1	0	1441	0.571636	FALSE	-589
TC373240	1375	DR738483	1020	95.11	900	33	11	1	890	85	983	0	1408	0.654545	FALSE	-355
TC373240	1375	CJ952734	762	99.87	762	1	0	8	769	1	762	0	1402	0.554182	FALSE	-613
TC373240	1375	CJ896281	807	98.02	807	16	0	288	1094	807	1	0	1402	0.586909	FALSE	-568
TC373240	1375	CJ910940	754	99.87	754	1	0	427	1180	754	1	0	1389	0.548364	FALSE	-621
TC373240	1375	CK211735	1090	93.68	934	41	18	214	1133	991	62	0	1382	0.679273	FALSE	-285
TC373240	1375	CJ899140	745	99.87	745	0	1	16	759	1	745	0	1369	0.541818	FALSE	-630
TC414183	657	BQ487387	549	99.82	549	1	0	77	625	549	1	0	1011	0.835616	FALSE	-108
TC414183	657	BQ903568	536	100	536	0	0	122	657	1	536	0	990	0.81583	FALSE	-121
TC414183	657	BF485493	451	99.11	451	4	0	1	451	1	451	0	811	0.686454	FALSE	-206
TC414183	657	CA501646	696	87.94	655	42	18	1	652	76	696	0	737	0.996956	FALSE	39
TC414183	657	CJ934596	757	99.24	396	3	0	262	657	453	58	0	715	0.60274	FALSE	100
TC414183	657	CJ934596	757	100	178	0	0	87	264	757	580	4e-88	329	0.270928	FALSE	100
TC414183	657	BJ257925	412	100	385	0	0	273	657	20	404	0	712	0.585997	FALSE	-245
TC414183	657	CJ662149	653	87.29	653	44	17	9	654	2	622	0	710	0.993912	FALSE	-4
TC414183	657	CJ554648	609	86.93	635	44	17	14	641	605	3	0	678	0.966514	FALSE	-48
TC414183	657	BJ263543	352	99.72	351	1	0	273	623	351	1	0	643	0.534247	FALSE	-305
TC414183	657	CA721469	525	88.19	525	57	5	103	624	525	3	7e-180	634	0.799087	FALSE	-132
TC397949	797	BJ267580	713	100	713	0	0	1	713	1	713	0	1314	0.894605	FALSE	-84
TC397949	797	BJ272526	708	100	681	0	0	117	797	708	28	0	1254	0.854454	FALSE	-89
TC397949	797	HX157912	783	99.15	472	3	1	51	522	783	313	0	848	0.592221	FALSE	-14
TC397949	797	CJ613539	554	99.08	437	3	1	348	783	437	1	0	784	0.548306	FALSE	-243
TC397949	797	CJ952475	717	99.77	426	0	1	97	522	1	425	0	780	0.534504	FALSE	-80
TC397949	797	HX172689	445	99.76	420	1	0	2	421	26	445	0	773	0.526976	FALSE	-352
TC397949	797	HX182626	783	95.95	469	15	2	54	522	781	317	0	758	0.588457	FALSE	-14
TC397949	797	HX172712	731	99.76	413	0	1	110	522	731	320	0	756	0.518193	FALSE	-66
TC397949	797	CJ964404	722	99.75	395	0	1	128	522	722	329	0	723	0.495609	FALSE	-75
TC397949	797	CJ585750	713	99	399	3	1	124	522	713	316	0	719	0.500627	FALSE	-84
TC440345	592	CV759860	893	100	590	0	0	1	590	83	672	0	1090	0.996622	FALSE	301
TC440345	592	BJ228615	711	98.99	494	2	1	75	568	491	1	0	881	0.834459	FALSE	119
TC440345	592	CN011008	546	93.9	525	20	8	75	592	8	527	0	782	0.886824	FALSE	-46
TC440345	592	HX167236	519	98.59	355	2	1	238	592	519	168	4e-177	625	0.599662	FALSE	-73
TC440345	592	CA653895	347	98.52	337	2	3	256	592	347	14	4e-167	592	0.569257	FALSE	-245
TC440345	592	HX167211	551	99.37	316	2	0	277	592	2	317	2e-161	573	0.533784	FALSE	-41
TC440345	592	BQ161174	393	93.72	366	8	3	233	592	393	37	7e-150	534	0.618243	FALSE	-199
TC440345	592	CD906636	355	93.5	354	7	4	243	590	12	355	3e-143	512	0.597973	FALSE	-237
TC440345	592	HX194428	791	99.42	171	1	0	75	245	313	483	1e-82	311	0.288851	FALSE	199
TC440345	592	CD910148	319	95.29	85	4	0	508	592	90	174	8e-30	135	0.143581	FALSE	-273
CD490860	652	CD490860	652	100	632	0	0	1	632	21	652	0	1168	0.969325	TRUE	0
CD490860	632	CA624383	607	83.57	359	40	19	274	632	496	157	5e-87	326	0.568038	FALSE	-25
BE400665	324	BE400665	324	100	324	0	0	1	324	1	324	2e-169	599	1	TRUE	0
CD900778	618	CD900778	618	100	618	0	0	1	618	1	618	0	1142	1	TRUE	0
CD900778	618	HX177946	536	97.69	476	10	1	143	618	536	62	0	817	0.770227	FALSE	-82
CD900778	618	BQ903588	557	95.88	486	16	4	134	618	554	72	0	793	0.786408	FALSE	-61
CD900778	618	BQ903541	525	97.58	455	10	1	164	618	525	72	0	780	0.736246	FALSE	-93
CD900778	618	BQ619941	591	97.14	454	11	2	166	618	591	139	0	765	0.734628	FALSE	-27
CD900778	618	CD882245	610	97.11	450	11	2	170	618	17	465	0	758	0.728155	FALSE	-8
CD900778	618	DR731680	900	97.07	444	10	3	176	618	791	350	0	747	0.718447	FALSE	282
CD900778	618	BQ805403	662	97.06	442	11	2	178	618	45	485	0	743	0.71521	FALSE	44
CD900778	618	BQ903380	560	92.26	491	33	5	130	618	559	72	0	719	0.794498	FALSE	-58
CD900778	618	GR304736	635	97.37	419	9	2	201	618	28	445	0	712	0.677994	FALSE	17
TC446279	809	BJ299915	580	99.83	581	0	1	229	809	580	1	0	1059	0.718171	FALSE	-229
TC446279	809	AL819191	494	100	494	0	0	1	494	1	494	0	913	0.61063	FALSE	-315
TC446279	809	CJ641211	660	87.42	636	51	12	96	707	660	30	0	706	0.786156	FALSE	-149
TC446279	809	GH729230	602	87.88	586	43	7	135	707	602	32	0	664	0.724351	FALSE	-207
TC446279	809	CD903797	579	94.01	434	25	1	4	437	147	579	0	656	0.536465	FALSE	-230
TC446279	809	BJ293852	667	100	346	0	0	4	349	322	667	0	640	0.427689	FALSE	-142
TC446279	809	BJ240248	645	85.69	559	65	6	162	707	645	89	4e-162	575	0.690977	FALSE	-164
TC446279	809	DR740223	1117	90.21	439	43	0	2	440	278	716	2e-161	573	0.542645	FALSE	308
TC446279	809	CD905338	582	86.21	544	45	13	188	707	13	550	3e-158	562	0.672435	FALSE	-227
TC446279	809	BJ238088	525	86.83	486	35	12	246	707	522	42	3e-144	516	0.600742	FALSE	-284
CA624383	607	CA624383	607	100	605	0	0	1	605	1	605	0	1085	0.996705	TRUE	0
CA624383	607	CD490860	652	83.57	359	40	19	157	496	652	294	5e-87	326	0.591433	FALSE	45
CA639613	433	CA639613	433	100	394	0	0	1	394	1	394	0	688	0.909931	TRUE	0
CA639613	394	CJ636791	551	91.21	387	18	16	16	386	1	387	3e-149	532	0.982234	FALSE	157
CA639613	394	GH727197	835	88.83	403	28	17	1	386	562	160	3e-139	499	1.02284	FALSE	441
CA639613	394	CJ528365	472	85.84	332	31	16	71	386	456	125	3e-104	383	0.84264	FALSE	78
CA639613	394	GH731289	508	96	225	4	5	1	220	273	497	1e-98	364	0.571066	FALSE	114
CA639613	394	CN011839	688	98.48	198	3	0	1	198	491	688	8e-95	351	0.502538	FALSE	294
CA639613	394	GH731669	632	84.59	331	26	19	69	377	476	149	2e-86	324	0.840102	FALSE	238
CA639613	394	HX103005	341	86.61	254	18	16	149	386	340	87	2e-75	287	0.64467	FALSE	-53
CA639613	394	GH727056	664	98.11	159	1	2	1	159	508	664	5e-72	276	0.403553	FALSE	270
CA639613	394	CJ524504	357	80.62	227	19	19	173	377	351	128	8e-40	169	0.576142	FALSE	-37
TC413972	1093	DR736531	1093	99.73	1093	3	0	1	1093	1	1093	0	2002	1	FALSE	0
TC413972	1093	CK205817	1117	89.09	972	70	36	116	1069	1087	134	0	1177	0.889296	FALSE	24
TC413972	1093	HX134584	774	90.87	767	59	10	242	1003	1	761	0	1018	0.701738	FALSE	-319
TC413972	1093	CJ827194	765	90.86	766	57	13	276	1032	4	765	0	1014	0.700823	FALSE	-328
TC413972	1093	BQ904521	760	90.54	761	60	12	276	1028	757	1	0	998	0.696249	FALSE	-333
TC413972	1093	CJ840192	720	91.78	718	52	7	276	988	718	3	0	992	0.656908	FALSE	-373
TC413972	1093	BQ805510	719	93.01	672	39	5	136	806	55	719	0	974	0.614822	FALSE	-374
TC413972	1093	CJ927743	527	99.25	530	1	1	148	677	1	527	0	955	0.484904	FALSE	-566
TC413972	1093	CJ891829	733	89.54	736	61	16	332	1054	733	1	0	918	0.673376	FALSE	-360
TC413972	1093	HX134607	721	89.78	724	60	14	330	1042	721	1	0	915	0.662397	FALSE	-372
TC368663	1662	CD921777	716	96.09	716	28	0	1	716	1	716	0	1170	0.430806	FALSE	-946
TC368663	1662	CJ641211	660	96.35	658	23	1	948	1605	660	4	0	1083	0.395909	FALSE	-1002
TC368663	1662	CD903797	579	99.47	570	2	1	720	1289	11	579	0	1035	0.34296	FALSE	-1083
TC368663	1662	BJ293852	667	95.39	651	29	1	551	1201	18	667	0	1035	0.391697	FALSE	-995
TC368663	1662	DR740223	1117	91.24	708	60	2	590	1295	13	720	0	963	0.425993	FALSE	-545
TC368663	1662	CD905338	582	97	566	16	1	1040	1605	13	577	0	950	0.340554	FALSE	-1080
TC368663	1662	GH729230	602	92.49	626	20	3	987	1609	602	1	0	870	0.376655	FALSE	-1060
TC368663	1662	BJ238088	525	97.64	508	10	2	1098	1605	522	17	0	870	0.305656	FALSE	-1137
TC368663	1662	CJ641868	669	88.75	631	59	5	147	765	14	644	0	795	0.379663	FALSE	-993
TC368663	1662	CD907303	530	94.14	512	29	1	1143	1654	12	522	0	778	0.308063	FALSE	-1132
TC397436	1537	GH729230	602	99.83	602	1	0	906	1507	602	1	0	1107	0.391672	FALSE	-935
TC397436	1537	CD921777	716	98.99	593	6	0	40	632	124	716	0	1064	0.385817	FALSE	-821
TC397436	1537	DR740223	1117	93.11	711	44	3	506	1214	13	720	0	1037	0.462589	FALSE	-420
TC397436	1537	BJ293852	667	92.97	654	42	2	467	1120	18	667	0	950	0.425504	FALSE	-870
TC397436	1537	CJ641211	660	92.16	663	21	5	864	1502	660	5	0	909	0.43136	FALSE	-877
TC397436	1537	CD903797	579	93.02	573	36	2	636	1208	11	579	0	833	0.372804	FALSE	-958
TC397436	1537	CJ641868	669	88.71	638	60	5	63	688	14	651	0	806	0.415094	FALSE	-868
TC397436	1537	BE516338	444	99.77	433	0	1	955	1387	444	13	0	793	0.281718	FALSE	-1093
TC397436	1537	CD905338	582	91.9	568	18	4	959	1502	13	576	0	769	0.369551	FALSE	-955
TC397436	1537	BJ238088	525	91.81	513	13	5	1014	1502	525	18	0	688	0.333767	FALSE	-1012
CA652994	574	CA652994	574	100	557	0	0	1	557	17	573	0	1022	0.970383	TRUE	0
CA652994	558	CJ891829	733	94.97	398	6	13	174	557	733	336	2e-174	616	0.713262	FALSE	175
CA652994	558	CJ879957	699	96.53	375	5	7	162	528	322	696	2e-174	616	0.672043	FALSE	141
CA652994	558	HX134584	774	90.98	410	23	13	162	557	76	485	1e-152	544	0.734767	FALSE	216
CA652994	558	HX057050	590	90.98	410	23	13	162	557	179	588	1e-152	544	0.734767	FALSE	32
CA652994	558	CJ840192	720	90.98	410	23	13	162	557	674	265	1e-152	544	0.734767	FALSE	162
CA652994	558	CJ827194	765	90.98	410	23	13	162	557	47	456	1e-152	544	0.734767	FALSE	207
CA652994	558	CO348701	484	90.98	410	23	13	162	557	8	417	1e-152	544	0.734767	FALSE	-74
CA652994	558	BQ805510	719	90.98	410	23	13	162	557	234	643	1e-152	544	0.734767	FALSE	161
CA652994	558	BQ904521	760	90.73	410	23	14	162	557	713	305	2e-150	536	0.734767	FALSE	202
TC454472	1087	CK163666	1087	100	1087	0	0	1	1087	1	1087	0	1986	1	FALSE	0
TC454472	1087	HX183823	744	96.79	716	18	3	175	886	30	744	0	1194	0.658694	FALSE	-343
TC454472	1087	CV767178	842	93.51	740	27	8	63	795	108	833	0	1081	0.680773	FALSE	-245
TC454472	1087	BJ279680	637	94.53	494	16	11	599	1086	19	507	0	760	0.454462	FALSE	-450
TC454472	1087	BF474286	461	95.29	467	12	6	452	916	1	459	0	736	0.429623	FALSE	-626
TC454472	1087	CJ779349	483	93.54	480	22	9	589	1063	1	476	0	717	0.441582	FALSE	-604
TC454472	1087	CV769941	1058	95.12	369	8	10	57	415	110	478	2e-161	573	0.339466	FALSE	-29
TC454472	1087	CA647302	578	93.02	315	11	11	535	843	1	310	9e-129	464	0.289788	FALSE	-509
TC454472	1087	HX183845	702	90.59	340	22	10	751	1084	702	367	3e-124	449	0.312787	FALSE	-385
TC454472	1087	CJ865765	600	87.85	247	20	10	844	1084	600	358	2e-75	287	0.227231	FALSE	-487
CA613094	624	CA613094	624	100	494	0	0	1	494	17	510	0	865	0.791667	TRUE	0
CA613094	494	HX147113	694	89.58	451	20	27	1	426	610	162	7e-160	568	0.912955	FALSE	200
CA613094	494	CD871883	724	89.58	451	20	27	1	426	700	252	7e-160	568	0.912955	FALSE	230
CA613094	494	CV776639	835	92.78	360	16	10	1	351	470	828	2e-146	523	0.728745	FALSE	341
CA613094	494	CV774779	857	91.43	385	18	15	1	373	469	850	2e-146	523	0.779352	FALSE	363
CA613094	494	CV765584	862	91.28	390	16	18	1	373	470	858	2e-146	523	0.789474	FALSE	368
CA613094	494	BQ171259	623	88.54	410	20	27	42	426	623	216	4e-137	492	0.82996	FALSE	129
CA613094	494	HX165101	726	90.41	365	22	13	1	353	620	257	3e-133	479	0.738866	FALSE	232
CA613094	494	HX171071	688	90.41	365	22	13	1	353	489	126	3e-133	479	0.738866	FALSE	194
CA613094	494	HX171047	771	90.41	365	22	13	1	353	364	727	3e-133	479	0.738866	FALSE	277
BU100593	510	BU100593	510	100	510	0	0	1	510	1	510	0	942	1	TRUE	0
BU100593	510	HX182626	783	99.61	507	2	0	1	507	544	38	0	926	0.994118	FALSE	273
BU100593	510	CK196774	827	99.77	438	1	0	70	507	114	551	0	804	0.858824	FALSE	317
BU100593	510	HX157912	783	95.1	490	22	1	1	488	540	51	0	771	0.960784	FALSE	273
BU100593	510	CJ585742	718	95.1	490	22	1	1	488	555	66	0	771	0.960784	FALSE	208
BU100593	510	CJ692070	695	95.1	490	22	1	1	488	151	640	0	771	0.960784	FALSE	185
BU100593	510	HX172712	731	94.9	490	23	1	1	488	547	58	0	765	0.960784	FALSE	221
BU100593	510	CJ964404	722	94.9	490	23	1	1	488	556	67	0	765	0.960784	FALSE	212
BU100593	510	CJ952475	717	94.9	490	23	1	1	488	198	687	0	765	0.960784	FALSE	207
BU100593	510	CJ688207	742	95.26	485	20	2	1	483	112	595	0	765	0.95098	FALSE	232
GH725749	642	GH725749	642	100	642	0	0	1	642	1	642	0	1186	1	TRUE	0
GH725749	642	GH721869	715	97.38	534	11	1	109	642	166	696	0	907	0.831776	FALSE	73
GH725749	642	CJ678378	792	99.8	495	0	1	83	576	298	792	0	907	0.771028	FALSE	150
GH725749	642	CJ678378	792	100	70	0	0	13	82	127	196	4e-28	130	0.109034	FALSE	150
GH725749	642	GH725624	631	99.41	339	1	1	83	420	293	631	9e-174	614	0.528037	FALSE	-11
GH725749	642	GH725624	631	100	70	0	0	13	82	122	191	4e-28	130	0.109034	FALSE	-11
GH725749	642	DR739282	1136	100	301	0	0	342	642	55	355	2e-156	556	0.468847	FALSE	494
GH725749	642	CJ848913	634	100	153	0	0	490	642	1	153	3e-74	283	0.238318	FALSE	-8
GH725749	642	BQ167656	220	100	105	0	0	83	187	116	220	1e-47	195	0.163551	FALSE	-422
GH725749	642	CJ849230	409	100	93	0	0	550	642	1	93	6e-41	172	0.14486	FALSE	-233
GH721869	715	GH721869	715	100	715	0	0	1	715	1	715	0	1317	1	TRUE	0
GH721869	715	CJ678378	792	94.06	657	9	3	4	630	136	792	0	970	0.918881	FALSE	77
GH721869	715	GH725749	642	97.38	534	11	1	166	696	109	642	0	907	0.746853	FALSE	-73
GH721869	715	GH725624	631	92.22	501	9	3	4	474	131	631	0	682	0.700699	FALSE	-84
GH721869	715	DR739282	1136	97.19	320	9	0	396	715	55	374	1e-152	544	0.447552	FALSE	421
GH721869	715	CJ848913	634	95.93	172	7	0	544	715	1	172	1e-73	281	0.240559	FALSE	-81
GH721869	715	BQ167656	220	86.36	220	4	1	51	244	1	220	3e-54	217	0.307692	FALSE	-495
GH721869	715	CJ849230	409	93.75	112	7	0	604	715	1	112	2e-40	171	0.156643	FALSE	-306
TC405871	962	CJ934596	757	100	757	0	0	206	962	757	1	0	1395	0.786902	FALSE	-205
TC405871	962	CJ922598	714	100	714	0	0	43	756	1	714	0	1319	0.742204	FALSE	-248
TC405871	962	CD891994	554	99.1	556	3	2	1	556	1	554	0	998	0.577963	FALSE	-408
TC405871	962	BQ903568	536	99.24	396	3	0	510	905	141	536	0	715	0.411642	FALSE	-426
TC405871	962	BQ903568	536	100	143	0	0	241	383	1	143	1e-68	265	0.148649	FALSE	-426
TC405871	962	BJ257925	412	99.22	386	3	0	521	906	20	405	0	697	0.401247	FALSE	-550
TC405871	962	BQ487387	549	99.18	364	3	0	510	873	364	1	0	656	0.378378	FALSE	-413
TC405871	962	BQ487387	549	99.47	188	1	0	196	383	549	362	1e-92	344	0.195426	FALSE	-413
TC405871	962	BJ263543	352	98.86	351	4	0	521	871	351	1	1e-177	627	0.364865	FALSE	-610
TC405871	962	BM134781	336	99.4	336	2	0	582	917	1	336	1e-172	610	0.349272	FALSE	-626
TC405871	962	CD933333	545	94.59	370	7	5	22	383	34	398	1e-157	560	0.384615	FALSE	-417
TC405871	962	CD933333	545	93.2	103	7	0	510	612	396	498	8e-35	152	0.107069	FALSE	-417
TC405871	962	CA501646	696	96.21	343	7	2	41	383	3	339	2e-156	556	0.356549	FALSE	-266
CD868602	486	CD868602	486	100	473	0	0	1	473	1	473	0	874	0.973251	TRUE	0
TC415554	726	CD866904	623	99.68	625	0	2	102	726	623	1	0	1142	0.860882	FALSE	-103
TC415554	726	CD866929	610	99.18	612	3	2	1	612	1	610	0	1101	0.842975	FALSE	-116
TC415554	726	GH722470	273	97.64	212	3	2	1	212	1	210	4e-98	363	0.292011	FALSE	-453
TC415554	726	BQ246205	488	84.06	207	25	6	223	425	483	281	5e-47	193	0.285124	FALSE	-238
BE500054	519	BE500054	519	100	519	0	0	1	519	1	519	0	959	1	TRUE	0
BE500054	519	CV772653	878	88.25	366	18	17	1	346	407	767	1e-113	414	0.705202	FALSE	359
BU101264	453	BU101264	453	100	453	0	0	1	453	1	453	0	837	1	TRUE	0
BU101264	453	BJ268587	600	98.23	395	7	0	58	452	206	600	0	691	0.871965	FALSE	147
BU101264	453	HX174399	732	99.65	287	1	0	167	453	732	446	4e-147	525	0.633554	FALSE	279
BU101264	453	HX164503	708	100	263	0	0	191	453	708	446	2e-135	486	0.580574	FALSE	255
BU101264	453	HX164479	443	99.57	234	1	0	1	234	210	443	1e-117	427	0.516556	FALSE	-10
BU101264	453	BJ273524	649	98.69	229	3	0	225	453	649	421	2e-111	407	0.505519	FALSE	196
BU101264	453	BJ268622	322	96.61	177	6	0	58	234	146	322	1e-78	298	0.390728	FALSE	-131
BU101264	453	CJ579031	612	100	157	0	0	297	453	612	456	2e-76	291	0.346578	FALSE	159
BU101264	453	CJ685598	633	100	138	0	0	316	453	1	138	6e-66	255	0.304636	FALSE	180
BU101264	453	HX174374	587	100	133	0	0	1	133	455	587	4e-63	246	0.293598	FALSE	134
GH727017	598	GH727017	598	100	598	0	0	1	598	1	598	0	1105	1	TRUE	0
GH727017	598	BJ293166	676	97.18	142	0	4	457	598	393	530	2e-60	237	0.237458	FALSE	78
TC401279	582	BQ607465	582	100	581	0	0	1	581	1	581	0	1066	0.998282	FALSE	0
TC401279	582	BE402053	582	100	581	0	0	1	581	1	581	0	1066	0.998282	FALSE	0
CD871271	309	CD871271	309	100	309	0	0	1	309	1	309	5e-161	571	1	TRUE	0
BQ246205	488	BQ246205	488	100	488	0	0	1	488	1	488	0	902	1	TRUE	0
TC384367	1619	GH721740	687	100	687	0	0	933	1619	1	687	0	1266	0.424336	FALSE	-932
TC384367	1619	CK197256	840	97.39	729	15	4	531	1257	114	840	0	1242	0.450278	FALSE	-779
TC384367	1619	HX144355	800	94.34	742	37	2	874	1610	800	59	0	1134	0.458308	FALSE	-819
TC384367	1619	GH721741	641	98.43	574	8	1	1038	1610	635	62	0	1011	0.35454	FALSE	-978
TC384367	1619	CK196919	865	92.49	679	33	16	942	1610	865	195	0	957	0.419395	FALSE	-754
TC384367	1619	HX144329	685	94.49	490	21	4	1	487	195	681	0	750	0.302656	FALSE	-934
TC384367	1619	CK198695	808	92.17	498	34	2	1118	1610	116	613	0	701	0.307597	FALSE	-811
TC384367	1619	CA705573	420	95.43	372	11	6	500	865	1	372	2e-166	590	0.229771	FALSE	-1199
TC384367	1619	HX173490	448	91.56	391	28	2	1225	1610	448	58	2e-150	536	0.241507	FALSE	-1171
TC384367	1619	HX173463	503	91.34	381	28	2	1235	1610	1	381	7e-145	518	0.23533	FALSE	-1116
TC413825	609	CD454914	645	100	609	0	0	1	609	629	21	0	1125	1	FALSE	36
TC413825	609	BF478379	508	99.61	510	0	2	12	521	1	508	0	929	0.837438	FALSE	-101
TC413825	609	HX176118	627	99.15	469	4	0	2	470	469	1	0	845	0.770115	FALSE	18
TC413825	609	HX140113	720	95.48	487	20	1	4	490	490	6	0	776	0.799672	FALSE	111
TC413825	609	HX199898	520	95.79	475	17	2	4	475	45	519	0	763	0.779967	FALSE	-89
TC413825	609	HX199874	541	96.5	429	15	0	4	432	429	1	0	710	0.704433	FALSE	-68
TC413825	609	CA662507	608	89.89	435	36	8	4	436	116	544	1e-162	577	0.714286	FALSE	-1
TC413825	609	CD886463	631	95.82	311	12	1	4	314	319	10	7e-140	501	0.510673	FALSE	22
TC413825	609	HX176139	715	98.53	204	3	0	2	205	512	715	1e-97	361	0.334975	FALSE	106
TC413825	609	HX140137	659	95.24	147	7	0	4	150	513	659	3e-59	233	0.241379	FALSE	50
BE515838	579	BE515838	579	100	550	0	0	1	550	30	579	0	1016	0.949914	TRUE	0
BU100519	600	BU100519	600	100	600	0	0	1	600	1	600	0	1109	1	TRUE	0
BU100519	600	CK209553	1095	89.39	66	7	0	18	83	690	755	3e-14	84.2	0.11	FALSE	495
BU100519	600	CK208293	1112	89.39	66	7	0	18	83	493	428	3e-14	84.2	0.11	FALSE	512
BU100519	600	CA641541	460	89.39	66	7	0	18	83	180	245	3e-14	84.2	0.11	FALSE	-140
BU100519	600	HX035946	319	89.83	59	6	0	10	68	12	70	5e-12	76.8	0.0983333	FALSE	-281
BU100519	600	CJ688207	742	89.83	59	6	0	10	68	98	156	5e-12	76.8	0.0983333	FALSE	142
BU100519	600	CJ716115	411	89.83	59	6	0	10	68	96	154	5e-12	76.8	0.0983333	FALSE	-189
CA615857	487	CA615857	487	100	377	0	0	1	377	1	377	0	656	0.774127	TRUE	0
CA615857	377	HX129267	721	95.49	377	10	7	1	376	109	479	3e-173	612	1	FALSE	344
CA615857	377	HX141129	706	95.49	377	10	7	1	376	263	633	3e-173	612	1	FALSE	329
CA615857	377	HX153083	739	95.49	377	10	7	1	376	296	666	3e-173	612	1	FALSE	362
CA615857	377	HX150620	739	95.49	377	10	7	1	376	296	666	3e-173	612	1	FALSE	362
CA615857	377	HX175472	728	95.49	377	10	7	1	376	266	636	3e-173	612	1	FALSE	351
CA615857	377	CK209820	1131	95.49	377	10	7	1	376	345	715	3e-173	612	1	FALSE	754
CA615857	377	CD908869	714	96.17	366	10	4	1	366	344	705	3e-173	612	0.970822	FALSE	337
CA615857	377	BQ744003	735	95.49	377	10	7	1	376	90	460	3e-173	612	1	FALSE	358
CA615857	377	AL826071	671	94.96	377	12	7	1	376	49	419	2e-170	603	1	FALSE	294
BQ903380	560	BQ903380	560	100	560	0	0	1	560	1	560	0	976	1	TRUE	0
BQ903380	560	BQ903588	557	94.27	558	28	4	1	557	1	555	0	885	0.996429	FALSE	-3
BQ903380	560	HX177946	536	95.34	537	24	1	11	547	1	536	0	881	0.958929	FALSE	-24
BQ903380	560	BQ903541	525	96.18	523	19	1	1	523	1	522	0	880	0.933929	FALSE	-35
BQ903380	560	BQ619941	591	93.7	524	31	2	1	523	68	590	0	809	0.935714	FALSE	31
BQ903380	560	CD882245	610	93.67	521	31	2	1	520	536	17	0	804	0.930357	FALSE	50
BQ903380	560	BQ805403	662	93.93	511	29	2	1	510	556	47	0	795	0.9125	FALSE	102
BQ903380	560	GR304736	635	94.48	489	26	1	1	488	516	28	0	776	0.873214	FALSE	75
BQ903380	560	CD900778	618	92.26	491	33	5	72	559	618	130	0	719	0.876786	FALSE	58
BQ903380	560	DR731680	900	90.52	517	46	3	1	516	279	793	0	706	0.923214	FALSE	340
CO349136	434	CO349136	434	100	434	0	0	1	434	1	434	0	802	1	TRUE	0
CO349136	434	CO347140	473	84.19	272	43	0	158	429	109	380	1e-68	265	0.626728	FALSE	39
CO349136	434	BF483909	481	84.19	272	43	0	158	429	210	481	1e-68	265	0.626728	FALSE	47
CO349136	434	CO346991	481	83.82	272	44	0	158	429	110	381	5e-67	259	0.626728	FALSE	47
CO349136	434	CD911183	601	83.82	272	44	0	158	429	52	323	5e-67	259	0.626728	FALSE	167
CO349136	434	CA612351	429	83.82	272	44	0	158	429	60	331	5e-67	259	0.626728	FALSE	-5
CO349136	434	BI751157	602	83.09	272	46	0	158	429	227	498	1e-63	248	0.626728	FALSE	168
CO349136	434	BI751581	651	81.99	272	49	0	158	429	424	153	6e-61	239	0.626728	FALSE	217
CO349136	434	CJ657575	576	82.13	263	47	0	158	420	311	573	8e-60	235	0.605991	FALSE	142
CO349136	434	BI750480	673	81.62	272	50	0	158	429	226	497	1e-58	231	0.626728	FALSE	239
CJ589087	732	CJ589087	732	100	727	0	0	1	727	1	727	0	1343	0.993169	TRUE	0
CJ589087	732	HX171305	445	100	435	0	0	87	521	435	1	0	804	0.594262	FALSE	-287
CJ589087	732	HX171328	428	100	428	0	0	132	559	1	428	0	791	0.584699	FALSE	-304
CJ589087	732	CK212781	1039	84.63	631	47	20	126	722	84	698	3e-164	582	0.862022	FALSE	307
CJ589087	732	CN008070	553	84.1	566	39	23	127	657	553	4	3e-139	499	0.773224	FALSE	-179
CJ589087	732	CD867984	458	88.18	440	21	9	127	565	441	32	3e-138	496	0.601093	FALSE	-274
CJ589087	732	BE446809	388	87.1	411	27	6	261	670	388	3	4e-122	442	0.561475	FALSE	-344
CJ589087	732	CD875102	505	82.4	483	37	25	127	576	479	12	1e-102	377	0.659836	FALSE	-227
CJ589087	732	HX053534	516	92.67	232	17	0	393	624	285	516	8e-90	335	0.31694	FALSE	-216
CJ589087	732	HX016092	326	92.19	192	15	0	393	584	192	1	6e-71	272	0.262295	FALSE	-406
CA625328	504	CA625328	504	100	504	0	0	1	504	1	504	0	924	1	TRUE	0
BJ316356	633	BJ316356	633	100	633	0	0	1	633	1	633	0	1170	1	TRUE	0
BJ316356	633	CJ670591	812	99.44	358	2	0	20	377	765	408	0	651	0.565561	FALSE	179
BJ316356	633	CJ681750	763	95.53	358	16	0	20	377	499	142	2e-161	573	0.565561	FALSE	130
BJ316356	633	CJ563474	844	100	279	0	0	20	298	566	844	3e-144	516	0.440758	FALSE	211
BJ316356	633	CJ800979	732	96.43	308	11	0	70	377	732	425	4e-142	508	0.486572	FALSE	99
BJ316356	633	BJ224894	300	93.33	300	20	0	51	350	300	1	2e-125	453	0.473934	FALSE	-333
BJ316356	633	CJ651554	296	95.41	283	13	0	20	302	287	5	7e-125	451	0.447077	FALSE	-337
BJ316356	633	CJ543239	759	95.68	278	12	0	20	297	479	756	1e-123	448	0.439179	FALSE	126
BJ316356	633	CJ651318	482	95.62	274	12	0	20	293	274	1	2e-121	440	0.432859	FALSE	-151
BJ316356	633	BQ789262	687	97.23	253	7	0	125	377	685	433	3e-118	429	0.399684	FALSE	54
BQ294574	474	BQ294574	474	100	474	0	0	1	474	1	474	0	876	1	TRUE	0
BQ294574	474	CD454223	638	97.84	371	0	1	104	474	638	276	7e-180	634	0.7827	FALSE	164
BQ294574	474	CA629189	258	97.83	230	5	0	231	460	1	230	6e-111	405	0.485232	FALSE	-216
BQ294574	474	CJ864814	265	100	52	0	0	423	474	265	214	4e-18	97.1	0.109705	FALSE	-209
CJ851316	584	CJ851316	584	100	584	0	0	1	584	1	584	0	1079	1	TRUE	0
TC437032	653	GH731669	632	99.84	632	0	1	1	631	632	1	0	1160	0.967841	FALSE	-21
TC437032	653	CJ633014	386	100	376	0	0	278	653	1	376	0	695	0.575804	FALSE	-267
TC437032	653	CJ636791	551	91.15	497	15	10	157	632	54	542	0	651	0.761103	FALSE	-102
TC437032	653	CJ524504	357	99.72	356	0	1	257	612	355	1	0	651	0.545176	FALSE	-296
TC437032	653	GH727197	835	87.73	538	37	12	119	635	531	2	7e-170	601	0.82389	FALSE	182
TC437032	653	CJ528365	472	89.33	431	14	13	195	604	420	1	7e-145	518	0.660031	FALSE	-181
TC437032	653	HX103005	341	88.79	348	10	10	237	563	340	1	3e-109	399	0.532925	FALSE	-312
TC437032	653	CA602414	305	89.68	281	7	9	383	641	1	281	5e-92	342	0.430322	FALSE	-348
TC437032	653	CA639613	433	84.59	331	26	19	157	484	69	377	2e-86	324	0.506891	FALSE	-220
TC437032	653	BJ300639	276	89.85	266	6	8	388	632	2	267	6e-86	322	0.407351	FALSE	-377
AL813204	543	AL813204	543	100	543	0	0	1	543	1	543	0	1003	1	TRUE	0
AL813204	543	CD925174	532	97.86	374	8	0	170	543	9	382	0	647	0.688766	FALSE	-11
AL813204	543	CD891285	672	98.27	347	6	0	197	543	23	369	4e-172	608	0.639042	FALSE	129
AL813204	543	CA657965	516	88.07	419	27	21	1	396	26	444	3e-138	496	0.771639	FALSE	-27
AL813204	543	FR855752	399	93.52	216	5	1	328	543	1	207	4e-83	313	0.39779	FALSE	-144
AL813204	543	CJ807462	762	95.69	116	5	0	428	543	1	116	2e-45	187	0.213628	FALSE	219
TC407885	877	GH726804	765	97.89	757	14	2	63	819	11	765	0	1308	0.86317	FALSE	-112
TC407885	877	AL812455	619	100	618	0	0	9	626	2	619	0	1142	0.704675	FALSE	-258
TC407885	877	GH726963	580	98.43	574	4	3	304	877	12	580	0	1005	0.654504	FALSE	-297
TC407885	877	CD898586	499	100	499	0	0	1	499	1	499	0	922	0.568985	FALSE	-378
TC407885	877	GH727131	643	97.78	270	5	1	609	877	284	15	9e-129	464	0.307868	FALSE	-234
TC407885	877	CJ545181	556	100	110	0	0	768	877	515	406	2e-50	204	0.125428	FALSE	-321
TC407885	877	CD898587	516	95.4	87	2	2	792	877	516	431	2e-30	137	0.0992018	FALSE	-361
CJ659152	806	CJ659152	806	100	806	0	0	1	806	1	806	0	1485	1	TRUE	0
CJ659152	806	CJ727126	619	100	499	0	0	52	550	1	499	0	922	0.619107	FALSE	-187
CJ659152	806	CJ727126	619	97.26	73	2	0	549	621	547	619	1e-27	128	0.0905707	FALSE	-187
CJ659152	806	BJ236409	544	100	463	0	0	88	550	1	463	0	856	0.574442	FALSE	-262
CJ659152	806	BJ236409	544	100	34	0	0	549	582	511	544	4e-08	63.9	0.0421836	FALSE	-262
CJ659152	806	CA695582	598	92.05	591	18	29	119	707	564	1	0	822	0.733251	FALSE	-208
CJ659152	806	HX040574	368	95	380	6	2	101	479	1	368	7e-165	584	0.471464	FALSE	-438
CJ659152	806	CJ882004	390	97.95	292	6	0	1	292	2	293	7e-145	518	0.362283	FALSE	-416
CJ659152	806	CJ954353	711	99.22	258	2	0	549	806	117	374	7e-130	468	0.320099	FALSE	-95
CJ659152	806	CJ954353	711	97.1	69	2	0	482	550	1	69	3e-24	117	0.0856079	FALSE	-95
CJ659152	806	CJ950465	677	99.22	258	2	0	549	806	120	377	7e-130	468	0.320099	FALSE	-129
CJ659152	806	CJ950465	677	97.22	72	2	0	479	550	1	72	7e-26	122	0.08933	FALSE	-129
CJ659152	806	CJ947156	717	99.22	258	2	0	549	806	118	375	7e-130	468	0.320099	FALSE	-89
CJ659152	806	CJ947156	717	97.14	70	2	0	481	550	1	70	9e-25	119	0.0868486	FALSE	-89
CJ659152	806	BJ319312	730	99.22	258	2	0	549	806	61	318	7e-130	468	0.320099	FALSE	-76
TC412807	779	AW448573	779	99.61	779	3	0	1	779	1	779	0	1423	1	FALSE	0
TC412807	779	CV066103	524	99.43	523	3	0	78	600	1	523	0	950	0.671374	FALSE	-255
TC412807	779	BG604383	356	99.72	356	1	0	35	390	1	356	0	652	0.456996	FALSE	-423
TC412807	779	CA708862	500	83.1	355	36	11	195	526	141	494	2e-80	303	0.455712	FALSE	-279
TC412807	779	CA708862	500	93.46	153	10	0	26	178	2	154	1e-57	228	0.196406	FALSE	-279
CF133259	777	CF133259	777	100	752	0	0	1	752	26	777	0	1389	0.967825	TRUE	0
TC397794	675	BJ220837	675	100	675	0	0	1	675	675	1	0	1240	1	FALSE	0
TC397794	675	BJ213340	598	100	598	0	0	1	598	1	598	0	1105	0.885926	FALSE	-77
TC397794	675	CJ809180	742	92.16	574	39	4	32	600	3	575	0	806	0.85037	FALSE	67
TC397794	675	CJ809180	742	95.31	64	2	1	599	661	679	742	9e-20	102	0.0948148	FALSE	67
TC397794	675	HX015608	407	100	407	0	0	222	628	407	1	0	752	0.602963	FALSE	-268
TC397794	675	HX015581	397	100	397	0	0	236	632	397	1	0	734	0.588148	FALSE	-278
TC397794	675	HX015593	376	100	376	0	0	28	403	1	376	0	695	0.557037	FALSE	-299
TC397794	675	HX015566	376	100	376	0	0	28	403	1	376	0	695	0.557037	FALSE	-299
TC397794	675	BJ270556	662	82.02	634	69	16	33	645	19	628	9e-139	497	0.939259	FALSE	-13
TC397794	675	BJ275563	444	85.65	418	46	4	230	645	411	6	1e-117	427	0.619259	FALSE	-231
TC397794	675	CA602795	512	81.8	511	55	17	33	523	20	512	1e-107	394	0.757037	FALSE	-163
TC381071	1080	DR736815	1080	100	1077	0	0	1	1077	1	1077	0	1982	0.997222	FALSE	0
TC381071	1080	HX159634	769	100	769	0	0	41	809	1	769	0	1421	0.712037	FALSE	-311
TC381071	1080	CK211271	1151	92.61	988	48	25	26	1001	1051	77	0	1400	0.914815	FALSE	71
TC381071	1080	CK217283	1016	94.81	886	43	3	16	899	75	959	0	1378	0.82037	FALSE	-64
TC381071	1080	HX148521	744	100	744	0	0	66	809	1	744	0	1375	0.688889	FALSE	-336
TC381071	1080	CK217282	1030	95.13	842	38	3	19	858	77	917	0	1325	0.77963	FALSE	-50
TC381071	1080	BQ744262	713	100	698	0	0	31	728	16	713	0	1290	0.646296	FALSE	-367
TC381071	1080	DR738469	1097	90.65	973	44	27	16	962	67	1018	0	1256	0.900926	FALSE	17
TC381071	1080	HX171152	738	94.65	748	18	6	68	809	7	738	0	1140	0.692593	FALSE	-342
TC381071	1080	CD866797	701	96.24	692	26	0	16	707	9	700	0	1134	0.640741	FALSE	-379
CA712914	463	CA712914	463	100	463	0	0	1	463	1	463	0	826	1	TRUE	0
CA712914	463	CA712914	463	96.97	33	1	0	261	293	297	329	2e-06	58.4	0.0712743	TRUE	0
CA712914	463	CJ530778	719	92.49	293	22	0	1	293	619	327	2e-115	420	0.632829	FALSE	256
CA712914	463	CK162280	1150	92.49	293	22	0	1	293	531	823	2e-115	420	0.632829	FALSE	687
CA712914	463	BQ166674	611	90.38	239	22	1	56	293	611	373	4e-83	313	0.516199	FALSE	148
CA712914	463	BE607108	563	97.53	81	2	0	1	81	481	561	7e-31	139	0.174946	FALSE	100
CA712914	463	BI750938	431	100	62	0	0	1	62	62	1	1e-23	115	0.133909	FALSE	-32
TC417831	692	HX154384	703	99.71	692	2	0	1	692	697	6	0	1269	1	FALSE	11
TC417831	692	CJ865749	623	100	623	0	0	70	692	623	1	0	1151	0.900289	FALSE	-69
TC417831	692	CJ852928	550	100	550	0	0	1	550	1	550	0	1013	0.794798	FALSE	-142
TC417831	692	CA641897	580	94	433	3	22	1	433	105	514	0	640	0.625723	FALSE	-112
TC417831	692	CA615932	546	91.72	326	13	11	1	318	213	532	4e-122	442	0.471098	FALSE	-146
TC417831	692	HX142283	537	89.57	115	12	0	477	591	243	357	4e-33	147	0.166185	FALSE	-155
TC417831	692	CJ938102	715	89.57	115	12	0	477	591	188	302	4e-33	147	0.166185	FALSE	23
TC417831	692	CD902869	400	89.57	115	12	0	477	591	249	135	4e-33	147	0.166185	FALSE	-292
TC417831	692	CD899152	485	89.57	115	12	0	477	591	330	216	4e-33	147	0.166185	FALSE	-207
TC417831	692	HX154319	734	88.7	115	13	0	477	591	268	382	2e-31	141	0.166185	FALSE	42
CA596598	621	CA596598	621	100	621	0	0	1	621	1	621	0	1129	1	TRUE	0
TC440118	742	CJ809180	742	100	742	0	0	1	742	1	742	0	1371	1	FALSE	0
TC440118	742	BJ220837	675	92.16	574	39	4	3	575	644	76	0	806	0.773585	FALSE	-67
TC440118	742	BJ220837	675	95.31	64	2	1	679	742	77	15	9e-20	102	0.0862534	FALSE	-67
TC440118	742	BJ213340	598	92.13	572	39	4	3	573	32	598	0	802	0.770889	FALSE	-144
TC440118	742	CJ822150	328	100	320	0	0	423	742	328	9	4e-167	592	0.431267	FALSE	-414
TC440118	742	HX015593	376	93.55	372	23	1	3	373	5	376	2e-155	553	0.501348	FALSE	-366
TC440118	742	HX015566	376	93.55	372	23	1	3	373	5	376	2e-155	553	0.501348	FALSE	-366
TC440118	742	HX015608	407	91.67	384	27	3	192	575	407	29	1e-147	527	0.51752	FALSE	-335
TC440118	742	HX015608	407	100	30	0	0	679	708	30	1	7e-06	56.5	0.0404313	FALSE	-335
TC440118	742	HX015581	397	91.58	368	26	3	208	575	395	33	2e-140	503	0.495957	FALSE	-345
TC440118	742	HX015581	397	100	34	0	0	679	712	34	1	4e-08	63.9	0.0458221	FALSE	-345
TC440118	742	BJ270556	662	83.68	533	54	12	4	517	19	537	6e-131	472	0.718329	FALSE	-80
TC440118	742	BJ275563	444	89.31	318	31	1	200	517	411	97	4e-108	396	0.428571	FALSE	-298
CA486078	562	CA486078	562	100	562	0	0	1	562	1	562	0	1038	1	TRUE	0
CA486078	562	CA595205	621	83.64	379	44	9	38	404	157	529	1e-92	344	0.674377	FALSE	59
CA486078	562	CA661974	615	82.64	386	48	18	7	389	123	492	3e-89	333	0.686833	FALSE	53
CA486078	562	CJ809180	742	81.35	327	51	10	38	358	140	462	2e-66	257	0.581851	FALSE	180
CA486078	562	CK214194	1046	78.31	249	40	10	103	347	521	283	1e-33	148	0.44306	FALSE	484
TC408801	1041	DR738469	1097	100	1041	0	0	1	1041	57	1097	0	1912	1	FALSE	56
TC408801	1041	HX171152	738	98.78	739	8	1	61	799	1	738	0	1317	0.709894	FALSE	-303
TC408801	1041	DR736815	1080	90.65	973	44	27	11	962	16	962	0	1256	0.934678	FALSE	39
TC408801	1041	HX159634	769	93.45	779	26	7	36	799	1	769	0	1136	0.748319	FALSE	-272
TC408801	1041	CK217283	1016	88.78	927	63	23	1	906	65	971	0	1103	0.89049	FALSE	-25
TC408801	1041	HX148521	744	93.46	749	26	7	67	799	3	744	0	1094	0.7195	FALSE	-297
TC408801	1041	BQ744262	713	94.06	707	18	6	26	717	16	713	0	1053	0.679155	FALSE	-328
TC408801	1041	CK217282	1030	88.51	870	65	17	1	849	64	919	0	1026	0.835735	FALSE	-11
TC408801	1041	CK211271	1151	89.01	828	68	21	115	937	955	146	0	1009	0.795389	FALSE	110
TC408801	1041	CD866797	701	92.52	709	29	6	3	696	1	700	0	996	0.681076	FALSE	-340
TC444060	1295	CJ661272	789	99.62	789	3	0	64	852	1	789	0	1443	0.609266	FALSE	-506
TC444060	1295	CA500360	603	100	587	0	0	709	1295	17	603	0	1085	0.453282	FALSE	-692
TC444060	1295	CD914407	582	98.7	539	7	0	289	827	44	582	0	957	0.416216	FALSE	-713
TC444060	1295	CJ631997	378	99.74	378	0	1	1	377	1	378	0	676	0.291892	FALSE	-917
TC444060	1295	BF474657	243	95.29	85	4	0	1	85	159	243	5e-32	143	0.0656371	FALSE	-1052
BE400278	374	BE400278	374	100	374	0	0	1	374	1	374	0	688	1	TRUE	0
BE400278	374	HX074754	656	96.29	350	11	1	27	374	1	350	4e-162	575	0.935829	FALSE	282
BE400278	374	CJ842488	610	98.97	292	3	0	83	374	610	319	1e-147	527	0.780749	FALSE	236
BE400278	374	CJ829596	361	99.31	290	2	0	85	374	1	290	1e-147	527	0.775401	FALSE	-13
BE400278	374	CD894245	675	97.12	312	7	1	65	374	11	322	1e-147	527	0.834225	FALSE	301
BE400278	374	CJ931721	679	96.82	314	8	1	63	374	1	314	4e-147	525	0.839572	FALSE	305
BE400278	374	BJ277152	664	96.82	314	8	1	63	374	1	314	4e-147	525	0.839572	FALSE	290
BE400278	374	CJ638608	622	97.07	307	7	1	70	374	1	307	7e-145	518	0.820856	FALSE	248
BE400278	374	CD930026	699	97.63	295	7	0	80	374	8	302	4e-142	508	0.78877	FALSE	325
BE400278	374	CJ712562	618	96.43	308	8	2	70	374	1	308	2e-141	507	0.823529	FALSE	244
TC413446	604	CA597748	604	99.5	604	3	0	1	604	1	604	0	1094	1	FALSE	0
TC413446	604	CA733201	613	97.82	596	13	0	9	604	3	598	0	1042	0.986755	FALSE	9
TC413446	604	CA729896	572	98.44	320	5	0	285	604	422	103	2e-161	573	0.529801	FALSE	-32
TC413446	604	CK214194	1046	82.47	559	65	19	58	604	690	153	9e-129	464	0.925497	FALSE	442
TC413446	604	CK161657	1148	86.78	416	43	7	58	461	141	556	2e-125	453	0.688742	FALSE	544
TC413446	604	CK161637	1133	86.78	416	43	7	58	461	140	555	2e-125	453	0.688742	FALSE	529
TC413446	604	CK161688	1054	86.54	416	44	7	58	461	149	564	1e-123	448	0.688742	FALSE	450
TC413446	604	GH732271	297	93.84	292	11	6	11	299	9	296	3e-119	433	0.483444	FALSE	-307
TC413446	604	CK204293	793	84	425	50	8	58	464	212	636	1e-107	394	0.703642	FALSE	189
TC413446	604	CA732538	443	86.67	315	30	7	58	360	127	441	6e-91	339	0.521523	FALSE	-161
CD866964	695	CD866964	695	100	695	0	0	1	695	1	695	0	1284	1	TRUE	0
CD866964	695	BQ806659	656	88.82	501	54	2	41	539	156	656	9e-174	614	0.720863	FALSE	-39
CD866964	695	CD937626	624	88.1	462	55	0	35	496	163	624	2e-155	553	0.664748	FALSE	-71
CD866964	695	CK209294	1088	88.24	459	53	1	73	530	14	472	9e-154	547	0.660432	FALSE	393
CD866964	695	CD912590	576	86.97	468	54	5	59	521	65	530	2e-145	520	0.673381	FALSE	-119
CD866964	695	BM135204	429	88	425	44	5	92	511	5	427	3e-138	496	0.611511	FALSE	-266
CD866964	695	CV771089	849	86.51	415	53	3	120	531	104	518	2e-125	453	0.597122	FALSE	154
CD866964	695	CV772949	832	86.24	327	42	3	67	390	502	828	2e-96	357	0.470504	FALSE	137
CD866964	695	CA713321	493	91.6	250	21	0	272	521	33	282	4e-93	346	0.359712	FALSE	-202
CD866964	695	HX148721	653	87.01	177	23	0	59	235	466	642	3e-49	200	0.254676	FALSE	-42
TC439857	1042	CD864586	693	99.86	694	0	1	1	694	1	693	0	1275	0.666027	FALSE	-349
TC439857	1042	CD864587	667	99.7	669	0	2	374	1042	667	1	0	1223	0.642035	FALSE	-375
TC439857	1042	HX166820	789	88.51	801	68	16	119	910	787	2	0	948	0.768714	FALSE	-253
TC439857	1042	HX183473	758	88.86	772	69	10	3	771	758	1	0	933	0.740883	FALSE	-284
TC439857	1042	HX183446	782	88.37	791	72	13	37	821	6	782	0	933	0.759117	FALSE	-260
TC439857	1042	BQ743992	795	88.32	779	72	12	11	786	18	780	0	918	0.747601	FALSE	-247
TC439857	1042	HX166794	749	88.84	753	67	10	37	786	4	742	0	909	0.722649	FALSE	-293
TC439857	1042	CD871241	696	89.7	699	67	3	3	699	1	696	0	887	0.670825	FALSE	-346
TC439857	1042	CJ796100	773	85.95	783	86	16	119	893	767	1	0	815	0.75144	FALSE	-269
TC439857	1042	BQ743710	577	89.1	569	59	3	30	596	10	577	0	704	0.546065	FALSE	-465
AL812055	597	AL812055	597	100	579	0	0	1	579	1	579	0	1066	0.969849	TRUE	0
AL812055	579	BQ609744	800	93.21	471	28	2	100	569	170	637	0	691	0.813472	FALSE	221
AL812055	579	AW448375	800	93.21	471	28	2	100	569	170	637	0	691	0.813472	FALSE	221
AL812055	579	CD867847	417	96.41	251	6	1	100	350	170	417	1e-112	411	0.433506	FALSE	-162
AL812055	579	GH722921	707	83.29	407	40	19	198	578	206	610	8e-95	351	0.702936	FALSE	128
AL812055	579	CV772949	832	82.29	401	43	19	198	572	280	678	2e-86	324	0.692573	FALSE	253
AL812055	579	BI480549	550	81.59	391	44	19	198	562	162	550	3e-79	300	0.675302	FALSE	-29
AL812055	579	HX157748	769	81.22	362	40	19	198	533	407	766	8e-70	268	0.625216	FALSE	190
AL812055	579	CD937626	624	94	150	9	0	393	542	192	341	4e-58	230	0.259067	FALSE	45
AL812055	579	BQ806659	656	93.33	150	10	0	393	542	179	328	2e-56	224	0.259067	FALSE	77
TC461018	830	CA646179	535	99.44	535	3	0	296	830	1	535	0	929	0.644578	FALSE	-295
TC461018	830	HX166794	749	87.57	740	72	17	1	733	7	733	0	848	0.891566	FALSE	-81
TC461018	830	CD864586	693	89.83	659	59	6	1	656	40	693	0	846	0.793976	FALSE	-137
TC461018	830	HX183446	782	87.43	740	73	17	1	733	9	735	0	843	0.891566	FALSE	-48
TC461018	830	HX183473	758	87.47	734	73	16	1	728	721	1	0	837	0.884337	FALSE	-72
TC461018	830	BQ743992	795	87.03	740	74	19	1	733	47	771	0	826	0.891566	FALSE	-35
TC461018	830	CD871241	696	89.21	649	59	10	1	644	38	680	0	806	0.781928	FALSE	-134
TC461018	830	HX166820	789	85.73	743	75	24	78	807	789	65	0	771	0.895181	FALSE	-41
TC461018	830	CJ796100	773	84.05	746	83	24	80	811	767	44	0	702	0.898795	FALSE	-57
TC461018	830	BE445728	371	99.73	371	1	0	1	371	1	371	0	680	0.446988	FALSE	-459
BQ752960	537	BQ752960	537	100	537	0	0	1	537	1	537	0	992	1	TRUE	0
BQ752960	537	CD870841	663	91.08	527	40	2	11	537	25	544	0	706	0.981378	FALSE	126
BQ752960	537	GH722673	654	84.99	353	36	12	188	537	603	265	5e-92	342	0.657356	FALSE	117
TC428638	678	CK204293	793	99.85	678	1	0	1	678	102	779	0	1249	1	FALSE	115
TC428638	678	CK203959	829	99.07	430	2	2	1	430	103	530	0	774	0.634218	FALSE	151
TC428638	678	CV764716	823	100	351	0	0	27	377	109	459	0	649	0.517699	FALSE	145
TC428638	678	DR741486	1119	99.15	352	2	1	27	377	17	368	2e-180	636	0.519174	FALSE	441
TC428638	678	CK161657	1148	83.07	561	61	18	53	595	85	629	3e-133	479	0.827434	FALSE	470
TC428638	678	CK161637	1133	83.07	561	61	18	53	595	84	628	3e-133	479	0.827434	FALSE	455
TC428638	678	CD938973	501	91.12	349	29	2	247	595	500	154	6e-131	472	0.514749	FALSE	-177
TC428638	678	CK214194	1046	84.54	498	51	12	108	590	693	207	2e-130	470	0.734513	FALSE	368
TC428638	678	CK161688	1054	82.53	561	64	18	53	595	93	637	3e-128	462	0.827434	FALSE	376
TC428638	678	HX034192	421	86.16	419	49	5	108	523	9	421	1e-122	444	0.617994	FALSE	-257
CD870841	663	CD870841	663	100	663	0	0	1	663	1	663	0	1221	1	TRUE	0
CD870841	663	BQ752960	537	91.08	527	40	2	25	544	11	537	0	706	0.794872	FALSE	-126
CD870841	663	GH722673	654	91.45	468	24	16	202	663	603	146	9e-179	630	0.705882	FALSE	-9
TC450317	362	BF485151	362	99.45	362	2	0	1	362	1	362	0	658	1	FALSE	0
CD938973	501	CD938973	501	100	501	0	0	1	501	1	501	0	926	1	TRUE	0
CD938973	501	CK204293	793	91.12	349	29	2	154	500	696	348	2e-131	473	0.696607	FALSE	292
CD938973	501	CK214194	1046	85.57	409	41	6	108	501	153	558	3e-113	412	0.816367	FALSE	545
CD938973	501	CK161657	1148	84.82	415	48	2	99	501	684	273	2e-110	403	0.828343	FALSE	647
CD938973	501	CK161637	1133	84.82	415	48	2	99	501	683	272	2e-110	403	0.828343	FALSE	632
CD938973	501	CK161688	1054	84.1	415	51	2	99	501	692	281	2e-105	387	0.828343	FALSE	553
CD938973	501	HX034192	421	91.37	278	24	0	224	501	421	144	1e-103	381	0.55489	FALSE	-80
CD938973	501	HX033807	423	87.87	239	17	2	107	333	185	423	2e-70	270	0.477046	FALSE	-78
CD938973	501	CA653455	537	91.41	198	11	6	107	299	217	413	3e-69	267	0.39521	FALSE	36
CD938973	501	HX033104	372	82.82	262	27	6	108	354	108	366	8e-55	219	0.522954	FALSE	-129
CA731260	604	CA731260	604	100	604	0	0	1	604	1	604	0	1098	1	TRUE	0
CA731260	604	BE430786	687	97.47	553	4	10	60	604	1	551	0	942	0.915563	FALSE	83
CA731260	604	CK163656	1098	97.04	540	15	1	65	604	16	554	0	915	0.89404	FALSE	494
CA731260	604	CK163422	1104	94.91	570	18	3	44	604	14	581	0	889	0.943709	FALSE	500
CA731260	604	BQ237490	631	96.43	364	12	1	241	604	4	366	1e-171	606	0.602649	FALSE	27
CA731260	604	CJ883678	769	96.79	343	10	1	261	603	162	503	3e-163	579	0.567881	FALSE	165
CA731260	604	CJ652038	615	95.92	196	6	2	410	604	1	195	2e-86	324	0.324503	FALSE	11
CA731260	604	BF473626	337	96.23	159	5	1	443	601	1	158	3e-69	267	0.263245	FALSE	-267
CA731260	604	CJ686535	807	100	41	0	0	564	604	8	48	5e-12	76.8	0.0678808	FALSE	203
TC400549	761	CA732776	654	100	651	0	0	108	758	1	651	0	1203	0.855453	FALSE	-107
TC400549	761	BM138473	622	99.84	623	0	1	18	640	1	622	0	1144	0.81866	FALSE	-139
TC400549	761	CA732455	617	98.7	616	8	0	1	616	1	616	0	1101	0.809461	FALSE	-144
TC400549	761	HX188578	819	99.45	541	3	0	218	758	3	543	0	983	0.710907	FALSE	58
TC400549	761	BQ240721	556	100	526	0	0	233	758	27	552	0	972	0.691196	FALSE	-205
TC400549	761	CK209603	1147	99.62	526	2	0	233	758	11	536	0	961	0.691196	FALSE	386
TC400549	761	HX082008	670	99.43	526	3	0	233	758	1	526	0	955	0.691196	FALSE	-91
TC400549	761	CD911979	655	99.43	526	3	0	233	758	10	535	0	955	0.691196	FALSE	-106
TC400549	761	HX155647	758	100	500	0	0	18	517	1	500	0	924	0.65703	FALSE	-3
TC400549	761	BJ235727	599	98.43	509	4	4	250	758	17	521	0	893	0.668857	FALSE	-162
CD490804	502	CD490804	502	100	475	0	0	1	475	28	502	0	878	0.946215	TRUE	0
BJ217917	515	BJ217917	515	100	511	0	0	1	511	1	511	0	926	0.992233	TRUE	0
BJ217917	515	CD454255	520	96.96	493	10	5	1	488	28	520	0	830	0.957282	FALSE	5
BJ217917	515	HX164243	779	96.67	481	8	3	33	511	4	478	0	798	0.933981	FALSE	264
BJ217917	515	CJ939472	665	97	466	8	1	46	511	1	460	0	784	0.904854	FALSE	150
BJ217917	515	CJ894983	773	96.96	460	8	1	52	511	1	454	0	773	0.893204	FALSE	258
BJ217917	515	BJ293968	757	93.69	507	22	4	6	511	6	503	0	749	0.984466	FALSE	242
BJ217917	515	BJ295966	648	93.57	498	27	4	15	511	1	494	0	745	0.96699	FALSE	133
BJ217917	515	CD913623	662	93.2	500	29	4	14	511	23	519	0	737	0.970874	FALSE	147
BJ217917	515	BJ238950	774	92.75	510	24	7	6	511	35	535	0	734	0.990291	FALSE	259
BJ217917	515	CJ892334	819	93.01	501	23	6	14	511	28	519	0	728	0.972816	FALSE	304
CA731869	639	CA731869	639	100	624	0	0	1	624	16	639	0	1098	0.976526	TRUE	0
CA731869	624	CA500630	601	98.46	584	9	0	4	587	18	601	0	1046	0.935897	FALSE	-23
CA731869	624	BJ290233	672	97.32	597	16	0	27	623	2	598	0	1044	0.956731	FALSE	48
CA731869	624	CJ684699	779	97.44	586	15	0	38	623	1	586	0	1027	0.939103	FALSE	155
CA731869	624	CA500652	589	98.43	573	9	0	4	576	17	589	0	1026	0.918269	FALSE	-35
CA731869	624	CJ948557	724	95.03	604	29	1	20	623	1	603	0	976	0.967949	FALSE	100
CA731869	624	HX157086	646	97.27	549	15	0	75	623	1	549	0	959	0.879808	FALSE	22
CA731869	624	CJ677798	812	93.55	620	27	2	4	623	6	612	0	939	0.99359	FALSE	188
CA731869	624	BJ312424	608	94.76	572	30	0	52	623	14	585	0	920	0.916667	FALSE	-16
CA731869	624	CJ634009	606	93.67	600	26	1	24	623	2	589	0	915	0.961538	FALSE	-18
TC442604	584	BF482381	572	98.6	573	7	1	1	573	1	572	0	1013	0.981164	FALSE	-12
TC442604	584	AL830287	385	96.9	387	10	2	198	584	1	385	0	647	0.662671	FALSE	-199
TC442604	584	BQ606230	668	90.02	451	25	19	1	431	216	666	3e-159	566	0.77226	FALSE	84
TC442604	584	BE413844	833	85.03	294	24	20	1	275	331	623	8e-80	302	0.503425	FALSE	249
TC442604	584	HX083678	587	96	75	3	0	510	584	1	75	7e-26	122	0.128425	FALSE	3
TC454574	1136	BJ300152	738	100	738	0	0	399	1136	738	1	0	1356	0.649648	FALSE	-398
TC454574	1136	BJ293700	569	100	569	0	0	1	569	1	569	0	1051	0.50088	FALSE	-567
CA484533	439	CA484533	439	100	439	0	0	1	439	1	439	0	811	1	TRUE	0
CA484533	439	HX157086	646	90.58	361	34	0	77	437	25	385	3e-133	479	0.822323	FALSE	207
CA484533	439	CJ652493	490	90.58	361	34	0	77	437	66	426	3e-133	479	0.822323	FALSE	51
CA484533	439	CJ684699	779	90.58	361	34	0	77	437	62	422	3e-133	479	0.822323	FALSE	340
CA484533	439	CA731869	639	90.58	361	34	0	77	437	114	474	3e-133	479	0.822323	FALSE	200
CA484533	439	CA500652	589	90.58	361	34	0	77	437	112	472	3e-133	479	0.822323	FALSE	150
CA484533	439	CA500630	601	90.58	361	34	0	77	437	113	473	3e-133	479	0.822323	FALSE	162
CA484533	439	BJ290233	672	90.58	361	34	0	77	437	74	434	3e-133	479	0.822323	FALSE	233
CA484533	439	CJ948557	724	90.3	361	35	0	77	437	79	439	2e-131	473	0.822323	FALSE	285
CA484533	439	CD894588	548	90.3	361	35	0	77	437	116	476	2e-131	473	0.822323	FALSE	109
CD923654	493	CD923654	493	100	493	0	0	1	493	1	493	0	911	1	TRUE	0
CD923654	493	CD915472	687	98.87	441	2	3	55	493	155	594	0	784	0.894523	FALSE	194
CD923654	493	CD915472	687	100	34	0	0	25	58	19	52	4e-08	63.9	0.0689655	FALSE	194
CD923654	493	BJ270238	568	98.87	441	2	3	55	493	10	449	0	784	0.894523	FALSE	75
CD923654	493	CJ634009	606	99.08	436	2	2	59	493	33	467	0	782	0.884381	FALSE	113
CD923654	493	CJ677798	812	99.08	436	2	2	59	493	56	490	0	782	0.884381	FALSE	319
CD923654	493	BJ234453	635	99.08	434	2	2	61	493	33	465	0	778	0.880325	FALSE	142
CD923654	493	CD934165	496	98.62	436	3	3	59	493	55	488	0	769	0.884381	FALSE	3
CD923654	493	CD922592	456	99.28	419	1	2	59	476	39	456	0	756	0.849899	FALSE	-37
CD923654	493	CD924834	546	98.11	424	5	3	55	476	124	546	0	736	0.860041	FALSE	53
CD923654	493	BE488380	438	99.51	405	0	2	59	462	35	438	0	736	0.821501	FALSE	-55
BF474936	605	BF474936	605	100	605	0	0	1	605	1	605	0	1118	1	TRUE	0
BF474936	605	HX067361	624	98.12	585	11	0	21	605	2	586	0	1020	0.966942	FALSE	19
BF474936	605	HX253118	573	98.07	571	11	0	35	605	1	571	0	994	0.943802	FALSE	-32
BF474936	605	HX001999	431	100	431	0	0	59	489	1	431	0	797	0.712397	FALSE	-174
BF474936	605	CJ907689	653	97.61	460	11	0	1	460	25	484	0	789	0.760331	FALSE	48
BF474936	605	CJ907689	653	98.85	87	1	0	519	605	483	569	6e-36	156	0.143802	FALSE	48
BF474936	605	HX255587	565	97.95	440	9	0	21	460	4	443	0	763	0.727273	FALSE	-40
BF474936	605	HX255587	565	98.85	87	1	0	519	605	442	528	6e-36	156	0.143802	FALSE	-40
BF474936	605	HX140149	749	97.89	426	9	0	35	460	1	426	0	737	0.704132	FALSE	144
BF474936	605	HX140149	749	100	87	0	0	519	605	425	511	1e-37	161	0.143802	FALSE	144
BF474936	605	CV777601	850	97.21	430	12	0	30	459	105	534	0	728	0.710744	FALSE	245
BF474936	605	CV777601	850	97.65	85	2	0	521	605	533	617	4e-33	147	0.140496	FALSE	245
BF474936	605	HX169906	700	98.57	349	2	1	257	605	1	346	9e-174	614	0.57686	FALSE	95
BF474936	605	CA598180	205	100	28	0	0	578	605	2	29	9e-05	52.8	0.046281	FALSE	-400
TC410821	687	CD915472	687	99.42	687	4	0	1	687	1	687	0	1247	1	FALSE	0
TC410821	687	CD924834	546	99.81	535	1	0	43	577	12	546	0	983	0.778748	FALSE	-141
TC410821	687	BJ270238	568	98.89	542	5	1	147	687	2	543	0	966	0.788937	FALSE	-119
TC410821	687	CJ634009	606	98.87	530	5	1	159	687	32	561	0	944	0.77147	FALSE	-81
TC410821	687	CJ677798	812	98.87	530	5	1	159	687	55	584	0	944	0.77147	FALSE	125
TC410821	687	BJ234453	635	98.68	531	5	2	159	687	29	559	0	941	0.772926	FALSE	-52
TC410821	687	CD908252	566	99.6	495	1	1	11	505	73	566	0	902	0.720524	FALSE	-121
TC410821	687	CJ948557	724	97.09	516	14	1	173	687	60	575	0	869	0.751092	FALSE	37
TC410821	687	HX157086	646	96.9	516	15	1	173	687	6	521	0	863	0.751092	FALSE	-41
TC410821	687	CJ684699	779	96.9	516	15	1	173	687	43	558	0	863	0.751092	FALSE	92
TC439926	718	CD926436	559	99.27	547	4	0	172	718	13	559	0	977	0.761838	FALSE	-159
TC439926	718	BQ246827	504	100	504	0	0	1	504	1	504	0	931	0.70195	FALSE	-214
TC439926	718	CD936359	718	97.67	472	10	1	172	643	1	471	0	813	0.657382	FALSE	0
TC439926	718	CD936359	718	94.87	78	4	0	636	713	586	663	5e-27	126	0.108635	FALSE	0
TC439926	718	CA702758	557	95.13	390	10	9	212	600	176	557	2e-174	616	0.543175	FALSE	-161
TC439926	718	CA702758	557	98.25	114	2	0	1	114	63	176	3e-49	200	0.158774	FALSE	-161
TC439926	718	CD926437	595	94.44	234	13	0	485	718	592	359	8e-100	368	0.325905	FALSE	-123
TC439926	718	CD936315	651	97.04	203	5	1	441	643	651	450	1e-92	344	0.28273	FALSE	-67
TC439926	718	CD936315	651	94.87	78	4	0	636	713	335	258	2e-26	124	0.108635	FALSE	-67
TC413458	682	CD862194	682	99.85	682	1	0	1	682	1	682	0	1254	1	FALSE	0
TC413458	682	CJ648336	531	99.06	531	5	0	103	633	1	531	0	957	0.778592	FALSE	-151
TC413458	682	CD908252	566	94.52	566	17	3	118	682	8	560	0	861	0.829912	FALSE	-116
TC413458	682	HX156112	670	91.11	641	25	9	54	682	6	626	0	839	0.939883	FALSE	-12
TC413458	682	CJ716908	765	93.66	568	19	4	25	590	213	765	0	837	0.832845	FALSE	83
TC413458	682	CD915472	687	94.61	501	15	1	182	682	11	499	0	765	0.734604	FALSE	5
TC413458	682	CJ645453	502	93.04	517	20	3	69	584	1	502	0	747	0.758065	FALSE	-180
TC413458	682	CV767969	819	93.35	511	18	3	25	534	324	819	0	741	0.749267	FALSE	137
TC413458	682	CD924834	546	94.24	469	15	1	214	682	12	468	0	706	0.687683	FALSE	-136
TC413458	682	CD934615	543	93.06	490	17	4	54	542	70	543	0	702	0.718475	FALSE	-139
CA702758	557	CA702758	557	100	557	0	0	1	557	1	557	0	1011	1	TRUE	0
CA702758	557	CD926436	559	94.37	391	13	9	175	557	52	441	7e-170	601	0.701975	FALSE	2
CA702758	557	CD936359	718	93.35	391	17	9	175	557	40	429	3e-163	579	0.701975	FALSE	161
CA702758	557	BQ246827	504	98.98	294	0	3	176	467	212	504	2e-146	523	0.527828	FALSE	-53
CA702758	557	BQ246827	504	98.25	114	2	0	63	176	1	114	3e-49	200	0.204668	FALSE	-53
CA702758	557	CD936315	651	87.5	160	13	7	405	557	651	492	2e-45	187	0.287253	FALSE	94
TC420930	715	BE498354	534	99.25	534	4	0	1	534	1	534	0	961	0.746853	FALSE	-181
TC420930	715	BE498354	534	85.09	114	16	1	356	468	100	213	1e-23	115	0.159441	FALSE	-181
TC420930	715	BE498354	534	85.09	114	16	1	100	213	356	468	1e-23	115	0.159441	FALSE	-181
TC420930	715	HX055557	737	94.78	613	31	1	103	715	1	612	0	955	0.857343	FALSE	22
TC420930	715	HX055557	737	85.98	107	15	0	362	468	5	111	1e-23	115	0.14965	FALSE	22
TC420930	715	EB513508	540	97.97	541	10	1	51	591	540	1	0	944	0.756643	FALSE	-175
TC420930	715	EB513508	540	85.09	114	16	1	100	213	235	123	1e-23	115	0.159441	FALSE	-175
TC420930	715	BM137190	473	98.74	475	4	2	241	715	1	473	0	839	0.664336	FALSE	-242
TC420930	715	BJ313606	847	93.98	465	27	1	4	468	384	847	0	710	0.65035	FALSE	132
TC420930	715	BJ313606	847	93.33	75	5	0	359	433	648	722	1e-22	111	0.104895	FALSE	132
TC420930	715	BJ313606	847	84.21	114	17	1	356	468	479	592	5e-22	110	0.159441	FALSE	132
TC420930	715	HX055586	738	93.4	394	25	1	322	715	738	346	7e-165	584	0.551049	FALSE	23
TC420930	715	CN009426	701	91.25	240	20	1	476	715	526	288	1e-87	327	0.335664	FALSE	-14
TC402546	730	CV767619	826	100	730	0	0	1	730	97	826	0	1341	1	FALSE	96
TC402546	730	BG262890	577	99.65	577	2	0	15	591	1	577	0	1059	0.790411	FALSE	-153
TC402546	730	CV774623	832	93.53	665	37	4	48	709	170	831	0	990	0.910959	FALSE	102
TC402546	730	CA498555	665	95.65	552	22	2	175	724	19	570	0	889	0.756164	FALSE	-65
TC402546	730	CA678565	467	89.09	449	31	16	48	491	32	467	3e-153	545	0.615068	FALSE	-263
TC402546	730	CJ926999	436	96.88	192	4	2	540	729	1	192	2e-86	324	0.263014	FALSE	-294
TC402546	730	CJ875296	719	93.68	190	9	3	541	729	5	192	8e-75	285	0.260274	FALSE	-11
CA690667	458	CA690667	458	100	387	0	0	1	387	1	387	0	675	0.844978	TRUE	0
CA690667	387	HX201410	806	92.25	387	21	9	1	387	611	234	5e-156	555	1	FALSE	419
CA690667	387	HX158836	751	92.25	387	21	9	1	387	592	215	5e-156	555	1	FALSE	364
CA690667	387	HX093908	647	92.25	387	21	9	1	387	641	264	5e-156	555	1	FALSE	260
[truncated: 8,512 more rows]
