# Supplementary material for: Genome-wide characterization of developmental stage- and tissue-specific transcription factors in wheat
Source: BMC Genomics. 2015 Feb 25;16(1):125. doi: 10.1186/s12864-015-1313-y (PMC4344791; doi:10.1186/s12864-015-1313-y)
Supplement: Additional file 8: Table S8. — The list of tissue-matched sequences. [file 12864_2015_1313_MOESM8_ESM.xls]

## Sheet: Matched EST tissue information
Query sequence information		BLAST result					Subject sequence information
query sequence ID	query sequence length (bp)	subject sequence ID	identity (%)	alignment length (bp)	evalue	alignment length/query sequence length	subject sequence length	Description	tissue type	cultivar	mRNA_seq
TC427941	1059	CK216511	92.3	1039	0	0.981114	1086	FGAS028506 Triticum aestivum FGAS: Library 6 CAP GATE 1 Triticum aestivum cDNA, mRNA sequence.	0	Wheat line CI 14106	tcagagcggccgccctttttttttttttttaaacaatcatcgtcgccctatgaattttatttaatagtatagtacagcagatatcaaatccacattcgtcccagctaaagtaagaagaatcctctactcgaagccagattaataaagttacattttacaagccctcctaagggcacgcgccttgacgcctggaaacttttgttacagcgactgcaataagagctcagtcctactacacggcgaggcccgtcagtcgcccctcgccggatgacggcgagggccttaggaggatgggcgcgcccgcttgttgctgccgctgccgccgccgttggcgcccatgcacgacgggcacttgtactgcttgatgtgctccgccttggccggcgtgatcttgacaca…
CK196835	683	CJ568046	96.67	661	0	0.967789	811	CJ568046 Y.Ogihara unpublished cDNA library Wh_MS Triticum aestivum cDNA clone rwhms19g23 3', mRNA sequence.	seed DPA5	DT3DL(CS)	ctggcgacctgtgatttctcgagttgacaaacacccaactattaccaagttttaaaacagtggaactatcggtagatgctgtccaaataactaggctgtaaaagctaagataacaggcgattcttcaacaaattacaacaagggtacatgatggcgtgatacatcactggacctaggacactgagagtccagaacaggcgcactgacaaggctccaagacatacaagctgttacaattagttgctaagactacaagtaaatctagaacatcaccgacatacaccaaataacaacacagcaagacccctaaggctggtactaatctcaaagcaacaactgaatgcacatccattgggcattccgtcccacatgcatctttacagtaagtcaaatccttgg…
CK196835	683	CD877755	91.57	664	0	0.972182	757	AZO4.101A12R011121 AZO4 Triticum aestivum cDNA clone AZO4101A12, mRNA sequence.	root	recital	attttttttttttttttttcccgagtagacaaacacccaactacttaccatttaccaagttctaaaacagtggaaccatgtgtagatgctagataccatgtccaaataactaggctgtaaaagctaagataacaggcgattcttcaacaaattacaacaagggtacatgatgacatgatacatcacgggacctaggacactgagagtccagaacaggcgcactgacaaggctccaagacatacaagctgttacaattagttgctacgactacaagtaaatctagaacatcaccgacatacaccaaataacaacacagcaagacccctaaagctggtattaatctcaaagcaacaactgaatgcacatccattgggcattccgtcccacatgcgtcttta…
TC390390	674	CD491599	100	652	0	0.967359	687	WHE3092_C04_E08ZT CS wheat cold-stressed seedling subtracted cDNA library Triticum aestivum cDNA clone WHE3092_C04_E08, mRNA	Seedling	Chinese Spring	tttttttttttttttttttttttttttgggatctaactttaaaacgactgcttcatcacaaatggcaagttggaatctaaaccacacaactcagtagactacagaacatagatgcttgagggccacacaaactacaacagtttacagttggtcagtactcgtaattactgacactagatttagaggcatctcaagcaccaaagtatccaaacaaagtactcaaatctattagctgccctacccgaaagattcagcttacaactctcgtcaaaggctccttagttcttggagcatcgtcggcaatccagatctaccatagatataatcaagccttggccctcttgcttcctgtgcaggaagggcacttatactgcttgatgtgctccgctttagccgggg…
TC392327	1072	CK205461	100	1072	0	1	1094	FGAS016950 Triticum aestivum FGAS: Library 5 GATE 7 Triticum aestivum cDNA, mRNA sequence.	0	Wheat line CI 14106	ggccgcccttttttttttttttggagggaagancacaagggaccttgatagttccatactgctcaaactcggacactagcgtccaaattctattttctcctaatacaacaatctcaggttgcacgttatgtacactgcatgcctgacattagaaggggtcacagactgccacaaacaacaccacagacctcagactagaaggctattgtatatccgtgtggaaattccatcaaattaatccagcccatcaccttctccgccttttcgactccaccggcttttcttctgactgtcccgtggcttcatgaaaattctcagttgtcttcccattttcagcagtacagctctggcagaaaaagtgttctcgtttctttgcttctttaatggtcattccaatac…
TC456713	669	BJ306511	99.1	670	0	1.00149	669	BJ306511 Y. Ogihara unpublished cDNA library, Wh_yd Triticum aestivum cDNA clone whyd3o03 3', mRNA sequence.	spikelet at late flowering	Chinese Spring	caacacaagnatcgactctcacaaacgtaaaggctggtcaggccccactgcataatggatcacaagggnatttttttttttgngggaagatcacangggatcttgatggngccatactgctcaaactcggccactagcgtccaaattctattttctcctaatacaacaatctcaggttgcacgttatgtncactgcatgcctgacattagaaggggtcacagactgccacaaacaacaccacagacctcagactagaaggctattgtatatccgtgtggaaattccatcaaattaatccagcccatcaccttntccgccttttcgactccaccggcttttnttctgactgtcccgtggcttcatgaaaattctcagttgtcttcccattttcagcagta…
BQ609009	632	CJ622160	94.74	627	0	0.992089	810	CJ622160 Y.Ogihara unpublished cDNA library Wh_VSCB Triticum aestivum cDNA clone rwhvs12h15 3', mRNA sequence.	liquid cultured tissue	Valuevskaya	acatgacaaataaacaaacaaagttgatgatagtaccaacaagggactaattaagctaagctctaccacctgaattacgcgagcaaaaaccgccgcctagctggagagaagagatcgatcgagctaatagttccaactctacgctagcgccagctctatgcattgcttcttgaacgccgctgtcggaggcggcgacttcaccaagtctctggccctcttgcaccccggcatcccctgctccggcgacgccggcgccgtgagaaggtcgacgccgaagagtctcacggccttcttcacgggcaccgccggctggtccacggggtctgcgggggcagggctgttggtgctcggccgctgcttgcagtctatgaagagcttgctgtcctcgccggcggctgc…
BQ609009	632	CJ726035	93.2	632	0	1	736	CJ726035 Y.Ogihara unpublished cDNA library Wh_VSCB Triticum aestivum cDNA clone whvs12h15 5', mRNA sequence.	liquid cultured tissue	Valuevskaya	cctcgccggccgccgcgcgcgagcacctgttcgacaagacggtcacgcccagcgacgtgggcaagctgaaccggctggtgattccgaagcagcacgccgagaagcacttcccgctgcagctcccggccgcgggcggcgagagcaagggcctgctcctgaacttcgaggacgccgccggcaaggtgtggcggttccgctactcgtactggaacagcagccagagctacgtgctcaccaagggctggagccgcttcgtgaaggagaagggcctcggcgccggagacgtcgtcgggttctaccgcgcagccgccggcgaggacagcaagctcttcatagactgcaagcagcggccgagcaccaacagccctgcccccgcagaccccgtggaccagccggcgg…
BQ609009	632	DY761225	90.08	645	0	1.02057	1524	EST121 Genes amplified from wheat FGAS cDNA libraries Triticum aestivum cDNA clone C102F1L6-16, mRNA sequence.	Crown, leaf and root	Norstar	cagtcgcgccgttactgaaatggacagcaccagctgcctcgccgacgacaccagcagcggcggcggcgcctccacggacaagctcaaggcgctggccgccgcggcggctgcggccgcggggccgctcgagcgcatgggcagcggcgccagcgcggtgctcgacgcggccgagccgggctccgaggccgactctggcggccgtgcgggtgccgtcggcgcggcggcggggaagctgccgtcgtccaggttcaagggcgtggtgccgcagcccaacgggcggtggggcgcgcagatctacgagcggcaccagcgcgtgtggctcggcacgttcgccggggaggccgacgccgcgcgcgcctacgacgtcgccgcgcagcgcttccgcggacgcgacgccgt…
BJ207387	636	BJ267820	99.67	609	0	0.957547	643	BJ267820 Y. Ogihara unpublished cDNA library, Wh_oh Triticum aestivum cDNA clone whoh13h21 5', mRNA sequence.	pistil at heading date	Chinese Spring	gcctcctcccaccagtgagagtgagacttagaccgccggtggcctcgcccgtgctccatggtgatcctgcgctctcacagggacacggagacggcggagatggcgcagggcagcccggacctggctggtttccggttctacaagctcatggctgccggaatgtcctgggagaagctggtgctgcctgacaagttcgtgagcgagctcagcggccttgagctccggggcgtgaagctgcgggtcgacggcggaggggcgcgcgcgtgggacgtggaggtcgtcgccaacgagcacggcgacatgcacctcggcaggggctggaaggagttcgtccgcgccaacggcatagagctggggcagctcctcgtcttctgctacgacggcgccgccctgctcacc…
BJ207387	636	BJ268013	94.23	607	0	0.954403	639	BJ268013 Y. Ogihara unpublished cDNA library, Wh_oh Triticum aestivum cDNA clone whoh14i12 5', mRNA sequence.	pistil at heading date	Chinese Spring	gcgagagcgagagtgagactgagaccagccggtggcctcgcccgtgctccatggtgattctgcgctctcacagggacacggagacggcggagatggcgcaggggcagggcagcccggacctggttggtttccagttctacaagctcatggctgccggaatgtcctgggagaagctggtgctgcctgacaagttcgtgagggggctcaacggccgcgagctccggggcgtgaagctgcgggtggagggcggaggggcgcgcgcgtgggacgtggaggtcgtcgtcaacgagtgcggcgacatgcacctcggcaggggctggaaggagttcgtccgcgccaacggcgtagagctggggcagctcctcgtcttctgctacgacggcgccggcgccgccctgc…
BJ207387	636	CD936763	93.14	627	0	0.985849	656	OV.105B10F010212 OV Triticum aestivum cDNA clone OV105B10, mRNA sequence.	ovary	recital	caagattcgcagcctcctcctcctcccatcagtgagagtgagactgagaccagccagtggcctcgcccgtgtgctccatggtgattctgcgctctcacagggacacggagacggcggagatggcgcagcagctgcgggacagccctgacctggctggtttcgagttctacaagctcatggcttccggaacgtcctgggagaagctgccgctgcctgacaagttcgtgagggagctcaacggccgtgcgctccgggacgtgaagctgcgggtcgagggcggaggggcgcgcgcgtgggacgtggaggtcgtcgccaacgagtacggccacatgcacctcggcaggggctggaaggagttcgtccgcgccaacggcatacagctggggcagctcctcgtct…
TC371115	824	DR732960	99.88	824	0	1	1142	FGAS078880 Triticum aestivum FGAS: TaLt6 Triticum aestivum cDNA, mRNA sequence.	0	Wheat line CI 14106	agctatgctccaacgcgttgggagctctcccatatggtcgacctgcaggcggccgcactagtgattagcgtggtcgcggccgaggttttgcatgcctgcagagtgaatcaaattggacatcacaagaagttggctgggaataaggatggggcatcacaggcaaaatttacaagtttcgttggttcccatagataagtccaaacataactactaggagaatctatgaagttaatatttttaacactgtctgtcacccaaaaggctgaagacggttcacgatctccatttgcaactcattgtccaattccttcaagcgggcctgctctaagtatctcacaccctcatcagtcgttacttataatacgaactttgtctgataatgtggaccttgaaccttgt…
TC371115	824	DR732892	99.64	825	0	1.00121	1150	FGAS078812 Triticum aestivum FGAS: TaLt6 Triticum aestivum cDNA, mRNA sequence.	0	Wheat line CI 14106	tggccccaacgcgtccggagctttccatatggtcgacctgcaggcggccgcactagtgattagcgtggtcgcggccgaggttttcgcatgcctgcagagtgaatcaaattggacatcacaagaagttggctgggaataaggatggggcatcacaggcaaaatttacaagtttcgttggttcccatagataagtccaaacataactactaggagaatctatgaagttaatatttttaacactgtctgtcacccaaaaggctgaagacggttcacgatctccatttgcaactcattgtccaattccttcaagcgggcctactctaagtatctcacaccctcatcagtcgttacttataatacgaactttgtctgataatgtggaccttgaaccttgtctgg…
TC371115	824	DR732913	99.64	824	0	1	1140	FGAS078833 Triticum aestivum FGAS: TaLt6 Triticum aestivum cDNA, mRNA sequence.	0	Wheat line CI 14106	tgtttccaacgcgtccggagctcctcctnatggtcgacctgcaggcggccgcactagtgattagcgtggtcgcggccgaggtccccgccccgccgctccggccgcgtcgccagcctccccgagcagcccaactaccggttcgaggatacctatgctgacattgagaagaagatcagggggagcaggacgcacagcacaaggactgacttgatcgatcgagtctacgcgaccgaagaagccagaacctacgccaccgacatggctgaagagctgcaggccaagctggacccccgccaccccagttttgtcaaacccatgacccagtctcacgtcaccggagggttctggctaggcctccccaagcagttctgcaccaagtatctcccaaagcgtgatgag…
TC371115	824	DR732898	99.64	824	0	1	1143	FGAS078818 Triticum aestivum FGAS: TaLt6 Triticum aestivum cDNA, mRNA sequence.	0	Wheat line CI 14106	aggttccaacgcgtccggagcgctccanatggtcgacctgcaggcggccgcactagtgattagcgtggtcgcggccgaggtccccgccccgccgctccggccgcgtcgccagcctccccgagcagcccaactaccggttcgaggatacctatgctgacattgagaagaagatcagggggagcagaacgcacagcacaaggactgacttgatcgatcgagtctacgcgaccgaagaagccagaacctacgccaccgacatggctgaagagctgcaggccaagctggacccccgccaccccagttttgtcaagcccatgacccagtctcacgtcaccggagggttctggctaggcctccccaagcagttctgcaccaagtatctcccaaagcgtgatgagt…
TC371115	824	DR732875	99.64	824	0	1	1181	FGAS078795 Triticum aestivum FGAS: TaLt6 Triticum aestivum cDNA, mRNA sequence.	0	Wheat line CI 14106	gatgctccaacgcgtccccgagctgcgctgcaatggtcgacctgcaggcggccgcactagtgattagcgtggtcgcggccgaggtccccgccccgccgctccggccgcgtcgccagcctccccgagcagcccaactaccggttcgaggatacctatgctgacattgagaagaagatcagggggagcaggacgcacagcacaaggactgacttgatcgatcgagtctacgcgaccgaagaagccagaacctacgccaccgacatggctgaagagctgcaggccaagctggacccccgccaccccagttttgtcaagcccatgacccagtctcacgtcaccggagggttctggctaggcctccccaagcagttctgcaccaagtatctcccaaagcgtgat…
TC371115	824	DR732942	99.51	824	0	1	1158	FGAS078862 Triticum aestivum FGAS: TaLt6 Triticum aestivum cDNA, mRNA sequence.	0	Wheat line CI 14106	tgcttccaacgcgttcgggagctcacccanatggtcgacctgcaggcggccgcactagtgattagcgtggtcgcggccgaggtccccgccccgccgctccggccgcgtcgccagcctccccgagcagcccaactaccggttcgaggatacctatgctgacattgagaagaagatcagggggagcaggacgcacagcacaaggactgacttgatcgatcgagtctacgcgaccgaagaagccagaacctacgccaccgacatggctgaagagctgcaggccaagctggacccccgccaccccagttttgtcaagcccatgacccagtctcacgtcaccggagggttctggctaggcctccccaagcagttctgcaccaagtatctcccaaagcgtgatga…
TC371115	824	DR732923	99.51	824	0	1	1119	FGAS078843 Triticum aestivum FGAS: TaLt6 Triticum aestivum cDNA, mRNA sequence.	0	Wheat line CI 14106	aatgccccaacgcgtccggagctttccctatggtcgacctgcaggcggccgcactagtgattagcgtggtcgcggccgaggtccccgccccgccgctccggccgcgtcgccagcctccccgagcagcccaactaccggttcgaggatacctatgctgacattgagaagaagatcagggggagcaggacgcacagcacaaggactgacttgatcgatcgagtctacgcgaccgaagaagccagaacctacgccaccgacatggctgaagagctgcaggccaagctggacccccgccaccccagttttgtcaagcccatgacccagtctcacgtcaccggagggttctggctaggcctccccaagcagttctgcaccaagtatctcccaaagcgtgatgag…
TC371115	824	DR732918	99.51	824	0	1	1131	FGAS078838 Triticum aestivum FGAS: TaLt6 Triticum aestivum cDNA, mRNA sequence.	0	Wheat line CI 14106	tatgctccaacgcttcgggagcttcccatatggtcgacctgcaggcggccgcactagtgattagcgtggtcgcggccgaggttttgcatgcctgcagagtgaatcaaattggacatcacaagaagttggctgggaataaggatggggcatcacaggcaaaatttacaagtttcgttggttcccatagataagtccaaacataactactaggagaatctatgaagttaatatttttaacactgtctgtcacccaaaaggctgaagacggttcacgatctccatttgcaactcattgtccaattccttcaagcgggcctgctctaagtatctcacaccctcatcagtcgttacttataatacgaactttgtctgataatgtggaccttgaaccttgtctgg…
TC371115	824	DR732957	99.51	820	0	0.995146	1170	FGAS078877 Triticum aestivum FGAS: TaLt6 Triticum aestivum cDNA, mRNA sequence.	0	Wheat line CI 14106	ctatgcttccaacgcgttgcggagctctctcanatggtcgacctgcaggcggccgcactagtgattagcgtggtcgcggccgaggtccccgccccgccgctccggccgcgtcgccagcctccccgagcagcccaactaccggttcgaggatacctatgctgacattgagaagaagatcagggggagcaggacgcacagcacaaggactgacttgatcgatcgagtctacgcgaccgaagaagccagaacctacgccaccgacatggctgaagagctgcaggccaagctggacccccgccaccccagttttgtcaagcccatgacccagtctcacgtcaccggagggttctggctaggcctccccaagcagttctgcaccaagtatctcccaaagcgtga…
TC371115	824	DR732945	99.27	824	0	1	1218	FGAS078865 Triticum aestivum FGAS: TaLt6 Triticum aestivum cDNA, mRNA sequence.	0	Wheat line CI 14106	gtgccaacgcgtcgggagcgtacccatatggtcgacctgcaggcggccgcactagtgattagcgtggtcgcggccgaggtccccgccccgccgctccggccgcgtcgccagcctccccgagcagcccaactaccggttcgaggatacctatgctgacattgagaagaagatcagggggagcaggacgcacagcacaaggactgacttgatcgatcgagtctacgcgaccgaagaagccagaacctacgccaccgacatggctgaagagctgcaggccaagctggacccccgccaccccagttttgtcaagcccatgacccagtctcacgtcaccggggggttctggctaggcctccccaagcagttctgcaccaagtatctcccaaagcgtgatgagtg…
TC407107	584	HX180682	91.6	595	0	1.01884	751	HX180682 Triticum aestivum cv. Cranbrook root library Triticum aestivum cDNA clone rwhxt9018o07, mRNA sequence.	root	Cranbrook	ctcttgatgagaaggcagaatggaactttttaatgtgccaaaatgatagtacatacatagatgtgcaacaaacatcgtcgggttactatgacctctctagctagaattcctagttatgcacacacacataattacatattactacaactcaatttgcaatccgacttgaaattgagttctccagagaattttatctaatccacgaacaggatcaacatataggagtatatgtcatttaacaacaataagaaaagggaggaaaagtataaatatatagagctgtatgtgcagatgctataagacgaaggcacctagggcaggagagtgctgaccgtgtgccacgcattgcctcttgaacaactccggcgggccatgctccgccgtcgccgctcgccccct…
TC434225	820	CV760040	99.75	794	0	0.968293	886	FGAS054424 Triticum aestivum FGAS: Library 2 Gate 3 Triticum aestivum cDNA, mRNA sequence.	0	NONGDA 3338/2463	ctagcttttngtgacctatagaacattttctacaaaaaagcaggctggtaccggtccttgacttcccgggatatcgtcgacccacgcgtccgggcgcggcggccgacggccgacggccaccgcgcaaggccggaagggcaggaggtggtggaacttctttcttggatccgtgtagagcaatgggattgtcaagtaactgtgctaagacaatcaagatccagcagtgtgtgaaattgcctgattccaaatatcttcacatcaacgatgagcttgctgggtgctttggtaccgaagatcatggcgacgggcggacggccctcgttctcagtccgttcggcaagaatgtctggcctgtcaaggtcgaccgagaccccaaaggggcattcctgggtgatgggt…
CA657561	368	DY761280	89.84	364	3e-128	0.98913	910	EST176 Genes amplified from wheat FGAS cDNA libraries Triticum aestivum cDNA clone CA637864R1L1-28, mRNA sequence.	Crown, leaf and root	Norstar	gggtgccaacgcattgcctcttgaacaactcctgctccgcctgcgccactcgccccctcttctctccggcgatgtcgacgccaaacagcctcacgacacggacttgttctccattagctgcctctgccacaggcggcgacgccgttgcggcgccgccgtcagcggggcagctcgccatcgtcttgttcttcttgtagtcgatgaagaactgcttctcctgcccgtaggccgagcacgagaacacgatggagtcgccggcaccgaggcccttctcacggacgaagcggctccaacccttggtgaggacgtagctctggctgctgttccagtacgagtaccggaacctccacactttcccctcgccgtcctcgaagttgagcagcacccccttaccggttg…
CA657561	368	DY761278	89.84	364	3e-128	0.98913	1238	EST174 Genes amplified from wheat FGAS cDNA libraries Triticum aestivum cDNA clone CA637864R1L1-15, mRNA sequence.	Crown, leaf and root	Norstar	atcatattgtctccaaccctagctagaacagcatctcatcgatcttaacctgtaaacatccacaacacaagaaaaacagcacatcattatttgcatatgtacctggcttagcttagctagcagcaaagcccacacaagcacacagacacacacactccagagaacaccaggccaagaaaccacagaaaagcaaccagccatgggggtggagatcctgagctccacgggggaacactcctcccagtactcttccggggccgtgtccacggccacgacggagtcgggcgtcggcggacgggctgccgactgcgccgagcctgcctgtcgccatcgccgacgagtccgtgacctcgcggtcggcatcggcgcagtcggcgtcgtcgcggttcaaggggggtt…
CD895947	558	BQ238986	94.71	548	0	0.982079	660	TaE05038G02R TaE05 Triticum aestivum cDNA clone TaE05038G02R, mRNA sequence.	developing seeds	Glenlea	ccacgcgtccgcaatagtgatgttggaaatgttggaagaattgtagtgccaaagagggatgccgaggctaaccttccagctttgcttgaaagggatggcctgatactcaagatggaggacatgaggcttcctgttacatggaactttaagttcaggtactggcctaacaacaagagcaggatgtatgtcttggaaagtactggagaattttcaaagaaccataatctagagacacaagacaccttcatcatctacaaaagccttgagtccggcaaatttcttgtccgtggggagaaggtgactgggcagtgccctaccttaatttgtccggaatgcaaggagcaaggccgcatttacaacaaacaatgcgggttcaccaggaacctgcacgccaagaaa…
CO346773	370	CJ845127	94.01	367	5e-156	0.991892	815	CJ845127 Y. Ogihara unpublished cDNA library, whatlal Triticum aestivum cDNA clone whatlal37e06 3', mRNA sequence.	root	Atlas66	tactttcaagaaagctcattatggatctgaacatgaaacatctaaatgacaatagtgcacttaacataagcaacagcgtaggtttagtgtcttgaaaagatgtgataagagggcccaaaagcaactgataggttatcacaggatataacataattaggagtacttagtgctagattatattaacacaggggctgcgtcgtcttcgatggtgcatctagaggcggtgcacggtgaggaccaggcagcgctttgaagttatcctgaaacgaaatgcacagatgtctccctcgcaaatgttggcgcgacgacgaaactcaggccaattggtggttatagtggcccttttgtcaattcctagaatgatgcaacattcggcgagcagatggccgtctgcaagtc…
CO346773	370	CJ844810	94.01	367	5e-156	0.991892	653	CJ844810 Y. Ogihara unpublished cDNA library, whatlal Triticum aestivum cDNA clone whatlal36e06 3', mRNA sequence.	root	Atlas66	actttcaagaaagctcattatggatctgaacatgaaacatctaaatgacaatagtgcacttaacataagcaacagcgtaggtttagtgtcttgaaaagatgtgataagagggcccaaaagcaactgataggttatcacaggatataacataattaggagtacttagtgctagattatattaacacaggggctgcgtcgtcttcgatggtgcatctagaggcggtgcacggtgaggaccaggcagcgctttgaagttatcctgaaacgaaatgcacagatgtctccctcgcaaatgttggcgcgacgacgaaactcaggccaattggtggttatagtggcccttttgtcaattcctagaatgatgcaacattcggcgagcagatggccgtctgcaagtct…
TC407900	750	CD490528	100	750	0	1	768	WHE2956_G12_M24ZT Brevor wheat dormant embryo cDNA library Triticum aestivum cDNA clone WHE2956_G12_M24, mRNA sequence.	Seed embryo	Brevor	ttttttttttttttttttcggggaagaaaatgtgattctgagatgtggaagtacctggctaataattgttttggccttttattagacttgtaaaagtacgtagcctattatcagatgcaaaattgttatttcacgtctgtgggcttgtgctgggggctcgtcgcgcctttagaggcacctcctcacctccggaggcccccttcccttgcgaagctagttcctcccagctgggggaggcaagtcttcgagcggctgccaagtcacaaaaccatcttcggtcaccgtctgcctcgtcgccgcctcaacatggcgggccatctcctcacgcccctcagggctcgacaggggcgcatgggtctcctcagcgggcgcctccggtgagggctcggtggacgtcgt…
CV973401	378	HX192754	93.19	382	2e-156	1.01058	770	HX192754 Triticum aestivum cv. Cranbrook root library Triticum aestivum cDNA clone whxu29040i11, mRNA sequence.	root	Cranbrook	gcgcagacgacttggtgggcttctggccagagagatggcaggggaggccggcggagttttgccttgtgagctatgtgggaacttttgccatggcggtgctgacaacaacttcaagatcgacattcgtgatgagttcctgtctaaagcgactgtcccatgcaatgcaagagtctacgtcaatggtgttaccggggactacatgcgttttgaagcccatggacgcaagtgctctgtcgacattgtgaagggggcacacaggaccaggatcaaggggagtggctggaagaaattcacttctgacttttctcttcagaagggtgctgtggtcatttttgacttggacaggcgtccccgccaggcatatgttgtcgctcaaagtgttgacttgcacacagttga…
CA593240	520	HX171431	95.26	506	0	0.973077	695	HX171431 Triticum aestivum cv. Cranbrook root library Triticum aestivum cDNA clone rwhxt19073g18, mRNA sequence.	root	Cranbrook	catgaagccataaacatccaggtcataacagacattgaagcattaaatgctaactaaatcagaaaaactgttgccattacactacaacttctaaattgacatgacagatacagacagacttcctacttcacagctgaagctcgaaataggcatgtaaattaagtccaggaaactgaacatggctgcaagctacttctaaagacgtctacagattggcaagagcaggtacagagaataacccagaccaaactgcagcgttggaccctacaaggcgatcaacatagcatgtctcttacctgattgttacaaacttgtttgtgccatgcttggcccagaaggtcttcaagtcaattggattattaaggttgtacccttcaccagctagcttctcaagaacct…
CJ784136	428	GH732889	89.68	436	9e-154	1.01869	620	OV.114B13F010312 OV Triticum aestivum cDNA clone OV114B13, mRNA sequence.	ovary	recital	tcttccgtgtgatctgctctcgctccttcgcccactcgagagggcgacctcttctgcttccctccttcctgacttcgagctcggcaggggagccgagctgtgcgtgctgcggagggttgaccgggcatggcgacggggggaggaggaggaggggcggacttcggggcggcggggggagcgggcggcaggatgccgacgtggagggagagggagaacaacaagcggagggagcggcggcggcgggcgatcgccgccaagatattctccggcctgcgggcgcacggcgggtacaagctgcccaagcactgcgacaacaacgaggtcctcaaggccctctgcaacgaggccggctgggtcgtcgagcccgacggcaccacctaccgcaagggatgcagacct…
CJ784136	428	CJ908157	84.85	429	6e-126	1.00234	492	CJ908157 Y. Ogihara unpublished cDNA library, whthkles Triticum aestivum cDNA clone whthkles9p21 5', mRNA sequence.	0	Near isogenic line Thatcher Avr Lr10	atctgctctcgctccttcgcccantcgagagggcgacctcttctgcttccctccttcctgacttcgagctcggcaggggagccgagctgtgcntgctgcggagggttgaccgggcatggngacggggggaggaggaggaggggcggacttcggggcggcggggntancgggcggcaggatgccgacgtggagggagagggagaacaacaatcggagggagcggcggcggcgggcgatcgccgccaagatattctccggcntgcnngcgcacnncnggtacaanctgccnaagcactgcgacaacaacgaggtcctcaaggccctctgcaacgaggccggctgggtcgtcgagcccgacggcaccacctaccgnaaggtatgcatacctgcacaacnnat…
TC376878	1091	DR741851	99.54	1092	0	1.00092	1099	FGAS030893 Triticum aestivum FGAS: Library 2 Gate 3 Triticum aestivum cDNA, mRNA sequence.	0	Wheat line CI 14106	tacgacgacccacgcgtccggtcgtccaccttgcagggcaccaccaccagtggacgctcccctacgccggcgccgggcaggcggccaccgcgtccaggaagcacccggcggagcggaagcggcgcggcggcggcgggttcatggactctggctccagatccagcggcggcgccggcttcgacgacgacgacggcctcgccgcgcgccgcgaggtctcctcctcgctgcaagagttagctgtgagggtggatgcgaagggcgggagctgcagtggcagcggcacggatcagctgccaaacacaccaaagtcaaagcattctgcaactgagcagcgccgccgtagcaagatcaatgacaggtttcagatacttagggaccttttaccacacactgatcaaa…
TC412407	875	CK162734	100	875	0	1	1026	FGAS015333 Triticum aestivum FGAS: Library 4 Gate 8 Triticum aestivum cDNA, mRNA sequence.	0	Wheat line PI 178383	tcgacccacgcttccgtncgatgagcctggccgactgcggcgacaacgccggcggcgtcctgtcggacctcgtccaggctcgcgccgggaaggcggcgatggaggagggcgcgtcgtcgacgctgagcgcgatgggggcgagcttctgcgggagcaaccaggtgcaggtgcagggcgcggtgagcgagcaggggcgcgccggccacaccactgcctatggcggcggcggagcgggcagcgctctgccttcggcggtagggagcggaaatgcaaacgccagaggcaggggccacgaggccaccgtggcctcctcgtcgggccggtccaactacagcttcggcgtgaccaccaccactggcaccgagccgacgagcacgagccaccggagcagcaagcgca…
CA599399	582	CA501565	90.91	561	0	0.963918	631	WHE4035_G02_N03ZT Wheat meiotic anther cDNA library Triticum aestivum cDNA clone WHE4035_G02_N03, mRNA sequence.	Anther	Chinese Spring	ccacgcgtccgggcggcagactcggggcggctctacgcggcggcgtcgctcaacctgttcgacggcgccgggggaagcggctccggcgagccgttcctggcgggagtgcaggacgacggcgcggcgggcgtggggtggcagtacgcggcggagagcagcgagccgccgtcgacagtggcgcaggagcatcagcagctgcacggctcgggcgtggggagggcagattcagggtcggaggggagcgatatgcagctgggggaccccgacgacgacggcaacggcgagacgcagaggggctccggcaaagacggcaaagacgcagaggggaagcggcagcagtgcaagaacctcgaggcggagcggaagcggcgcaggaagctcaacgaccgcctgtacaaa…
TC429339	618	CA501565	99.84	618	0	1	631	WHE4035_G02_N03ZT Wheat meiotic anther cDNA library Triticum aestivum cDNA clone WHE4035_G02_N03, mRNA sequence.	Anther	Chinese Spring	ccacgcgtccgggcggcagactcggggcggctctacgcggcggcgtcgctcaacctgttcgacggcgccgggggaagcggctccggcgagccgttcctggcgggagtgcaggacgacggcgcggcgggcgtggggtggcagtacgcggcggagagcagcgagccgccgtcgacagtggcgcaggagcatcagcagctgcacggctcgggcgtggggagggcagattcagggtcggaggggagcgatatgcagctgggggaccccgacgacgacggcaacggcgagacgcagaggggctccggcaaagacggcaaagacgcagaggggaagcggcagcagtgcaagaacctcgaggcggagcggaagcggcgcaggaagctcaacgaccgcctgtacaaa…
CA600416	499	CA501565	93.29	477	0	0.955912	631	WHE4035_G02_N03ZT Wheat meiotic anther cDNA library Triticum aestivum cDNA clone WHE4035_G02_N03, mRNA sequence.	Anther	Chinese Spring	ccacgcgtccgggcggcagactcggggcggctctacgcggcggcgtcgctcaacctgttcgacggcgccgggggaagcggctccggcgagccgttcctggcgggagtgcaggacgacggcgcggcgggcgtggggtggcagtacgcggcggagagcagcgagccgccgtcgacagtggcgcaggagcatcagcagctgcacggctcgggcgtggggagggcagattcagggtcggaggggagcgatatgcagctgggggaccccgacgacgacggcaacggcgagacgcagaggggctccggcaaagacggcaaagacgcagaggggaagcggcagcagtgcaagaacctcgaggcggagcggaagcggcgcaggaagctcaacgaccgcctgtacaaa…
CK203651	752	CK203763	92.49	759	0	1.00931	867	FGAS012296 Triticum aestivum FGAS: Library 3 Gate 6 Triticum aestivum cDNA, mRNA sequence.	0	Wheat line CI 14106	caccgcccgtgcgatagaggcctatccaggtgacctagtataacaagtttgtacaaaaaagcaggctggtaccggtccggaattcccgggatatcgtcgacccacgcgtccggagcgacagagcaacagaacagagaagagcagcagccagcgacgaaccagaggggagaagaaagaaagaagtcatggacccggacatgggcgagaacttcgcatactactgggagacgcagcgctacctcgagtcggaggagctcgttgacagcatcttcgtcggggcgaccgaagacgccatctcgtactacgactccagctcgccggacggttcccactcgtcctcgacgccgatgggggcggccatgccaggggcggggatggggatgagcggtactggggcga…
CK203651	752	BQ609900	93.19	720	0	0.957447	762	BRY_933 wheat EST endosperm library Triticum aestivum cDNA 5', mRNA sequence.	endosperm	Wyuna	cagaacagagaagagcagcagccagcgacgaaccagaggggagaagaaagaaagaagtcatggacccggacatgggcgagaacttcgcatactactgggagacgcagcgctacctcgagtcggaggagctcgttgacagcatcttcgtcggggcgaccgaagacgccatctcgtactacgactccagctcgccggacggttcccactcgtcctcgacgccgatgggggcggccatgccaggggcggggatggggatgagcggtactggggcgaacaagaacatactgatggaacgcgaccgccgccgcaagctcaatgagaagctctacacgctccggagcgtcgtgcccaacatcaccaagatggacaaggcctcgatcatcaaggacgcgatcgagt…
CK203651	752	AW448518	93.19	720	0	0.957447	762	BRY_933 BRY Triticum aestivum cDNA clone P12-1H, mRNA sequence.	0	Wyuna	cagaacagagaagagcagcagccagcgacgaaccagaggggagaagaaagaaagaagtcatggacccggacatgggcgagaacttcgcatactactgggagacgcagcgctacctcgagtcggaggagctcgttgacagcatcttcgtcggggcgaccgaagacgccatctcgtactacgactccagctcgccggacggttcccactcgtcctcgacgccgatgggggcggccatgccaggggcggggatggggatgagcggtactggggcgaacaagaacatactgatggaacgcgaccgccgccgcaagctcaatgagaagctctacacgctccggagcgtcgtgcccaacatcaccaagatggacaaggcctcgatcatcaaggacgcgatcgagt…
CK203651	752	DR741893	90.33	755	0	1.00399	1089	FGAS030934 Triticum aestivum FGAS: Library 2 Gate 3 Triticum aestivum cDNA, mRNA sequence.	0	Wheat line CI 14106	ttacggcgacccacgtcgtccggagcgacagagcaacagaacagagaagagcagcagccagcgacgaatcagagggaagaaggaagacatggacccggacatgggcgagaacttcgcatactactgggagacgcagcgctacctcgagtcggaggagctcgttgacagcatcttcgtcggggcgaccgaagacgccatctcgtactacgactccagctcgccggatggttcccactcgtcctcgacgccgatggggtcggccctgccaggggcggggatggggatggacggcactggggcgaacaagaacatactgatggaacgcgaccgccgccgcaagctcaatgagaagctctacacgctccggagcgtcgtgcccaacatcaccaagatggacaa…
CK203651	752	CK161580	90.36	747	0	0.993351	1144	FGAS014151 Triticum aestivum FGAS: Library 4 Gate 8 Triticum aestivum cDNA, mRNA sequence.	0	Wheat line PI 178383	cagtcgttccggagcgacagagcaacagaacagagaagagcagcagccagcgacgaatcagagggaagaaggaagacatggacccggacatgggcgagaacttcgcatactactgggagacgcagcgctacctcgagtcggaggagctcgttgacagcatcttcgtcggggcgaccgaagacgccatctcgtactacgactccagctcgccggatggttcccactcgtcctcgacgccgatggggtcggccctgccaggggcggggatggggatggacggcactggggcgaacaagaacatactgatggaacgcgaccgccgccgcaagctcaatgagaagctctacacgctccggagcgtcgtgcccaacatcaccaagatggacaaggcctcgatca…
CK203651	752	DR739120	90.31	743	0	0.988032	1128	FGAS084337 Triticum aestivum FGAS: Library 6 CAP GATE 1 Triticum aestivum cDNA, mRNA sequence.	0	Wheat line CI 14106	ggcggctggtaccggtncccgaattccctggatatcgtcgacccacgcgtccgcgactggagcacgaggacactgacatggactgaaggagtagaaaacctggagaaagagcgacagagcaacagaacagagaagagcagcagccagcgacgaatcagagggaagaaggaagacatggacccggacatgggcgagaacttcgcatactactgggagacgcagcgctacctcgagtcggaggagctcgttgacagcatcttcgtcggggcgaccgaagacgccatctcgtactacgactccagctcgccggatggttcccactcgtcctcgacgccgatggggtcggccctgccaggggcggggatggggatggacggcactggggcgaacaagaacata…
TC415633	775	CV775791	99.74	775	0	1	868	FGAS070195 Triticum aestivum FGAS: Library 2 Gate 3 Triticum aestivum cDNA, mRNA sequence.	0	NONGDA 3338/2463	ttgaccattaggcctatttaggtgacactctagaacaagtttgtacaaaaaagcaggctgcgtaccggtccggaattcccgggatatcgtcgacccacgcgtccgagcagagcagagcaatggagggcggcatggacgcgagcttggacttcctggagctggaggcccatctggtgttcgatctcggcgacgccgatagcaaacgttggatgagcctggctgactgctgcagctcgtacctgccggccgaggactcgctctccggcctcgactcctcctgctacaacgaccccaccagctcgccggacggggcgtcgaccagggcgagcaagaacatcgtcgaggagagggaccggcgcaggcggctcaacgagaagctctacgccatccgcggcgtcg…
CK166472	877	DR733078	90.05	844	0	0.962372	1203	FGAS077333 Triticum aestivum FGAS: TaLt7 Triticum aestivum cDNA, mRNA sequence.	0	Wheat line CI 14106	agaaacacaacgcgccccccggcgtgggatatggtcgacctgcaggcggccgcactagtgattagcgtggtcgcggccgaggtttccggaagcaagtttttcgttcatgaaatcaggaggagaactagaggaaactaattggacgagaaatgcagcaaatcacggatggctacctcgatgaacattgtgtggactgtgcggccgtccacgaaggtgacacttgaggtgatgaccttgagacggagcggatcgagcgccttgtacatcttcgccatgacgtgttgcgcgttgtcatgcctcacgctcaccaccgccaggttctcttttatgggcatcacctccagctcaaggaggaccggatgcgttgcaggagaagtgacggggtcgttgatggaggag…
TC386803	1060	CK207771	99.43	1060	0	1	1100	FGAS019435 Triticum aestivum FGAS: Library 5 GATE 7 Triticum aestivum cDNA, mRNA sequence.	0	Wheat line CI 14106	gttaacgagagcggccgcccttttttttttttttttttttagtagaaaatacaccggtgaattatttaatgattcccaaggtcagcacaaaattcagacttcttcccgtcagttttgtcagttcaacattgtatctctgtatgctctccctagtccctacacagaccacgccacgctagagttctttctttctaaaaaagaggatgcatttccacagaatcatatatggtttctttcgtatgaattctgtgagttattattgtttgcaagggcctcgaatggtcaaatgcttggaacctccacaatactggacaggaggtcccttagctccaccatcacaacatcctgctcacccttaacctcgatgcagaagaaactctctgcatagccatagtaggt…
TC386803	1060	CK207798	93.7	1047	0	0.987736	1081	FGAS019465 Triticum aestivum FGAS: Library 5 GATE 7 Triticum aestivum cDNA, mRNA sequence.	0	Wheat line CI 14106	aaacgaaagcggccgcccttttttttttttttttttttagtagaaaataccccggtgaattattagatgattcccaaggtcagcacaaaattcagacttcttcccgtcagttttgtcggttcaacattgtatctctgtatgctctccctagtccctacacagaccacgccacgctagagttctttctttctaaaaaagaggatgcatttccacagaatcatatatggtttctttcgtatgaattctgtgagttattattgtttgcaagggcctcgaatggtcaaatgcttggaacctccacaatactggacaggaggtcccttagctccaccatcacaacatcctgctcacccttaacctcgatgcagaagaaactctctgcatagccatagtaggtga…
TC393465	1057	DR738981	100	1057	0	1	1171	FGAS084198 Triticum aestivum FGAS: Library 6 CAP GATE 1 Triticum aestivum cDNA, mRNA sequence.	0	Wheat line CI 14106	ccagtcggtaccggncccgaattccctggatatcgtcgacccacgcgtccggactggagcacgaggacactgacatggactgaaggagtagaaaactttgttggcccttctctgaacccctcctccttgccaagaaaacctcatctgcaacacaaggggtagctagctagctagtggctgttgggaaatggcaggattctcacacctcccccagcagatggagtatggcctcgccaatgccggcagcttcttgctctgccatggcaaccctgaggatgcagccgcctcactggagggctcgtctggtgttcttgacactcctcttgtggccactgcttctgtggagaagaagaggaagcccaaggaagacactgccagcctcaactctgcccactccaa…
TC384072	1096	CK208335	99.91	1096	0	1	1128	FGAS020040 Triticum aestivum FGAS: Library 5 GATE 7 Triticum aestivum cDNA, mRNA sequence.	0	Wheat line CI 14106	ccgagagcggccgcccttttttttttttttttcatccaagaaagtttcaccccttattaattaacaaacacaattcacgttcaggcttaactatgacgaaaacaatcatgtaccgagaagtactcgagtaaaacagataactgacattattatgtccgaaccatggatacttattgcaaactcgtcttttggaaagaaaaaaactcgttgtaaattcctttggtatgctgtcctctgctttggttcggctctcctgccctcctaggccgctggatggaaccccgcagattgcaggagcaccgccttgatttcctcagcctgaggaccagggccatccttgcactcagccttggagacatccaatgtaaagtcattgaaatagctgataacagcttgctg…
CK203302	767	CK203651	88.77	748	0	0.975228	855	FGAS012183 Triticum aestivum FGAS: Library 3 Gate 6 Triticum aestivum cDNA, mRNA sequence.	0	Wheat line CI 14106	cacctgctagtgcgatagaggcctattccaggtgacatagtataacaagtttgtacaaaaaagcaggctggtaccggtccggaattcccgggatatcgtcgacccacgcgtccggagcgacagagcaacagaacagagaagagcagcagccagcgacgaaccagaggggagaagaaagaaagaagtcatggacccggacatgggcgagaacttcgcatactactgggagacgcagcgctacctcgagtcggaggagctcgtcgacagcatcttcgtcggggcgaccgaagacgccggctcgtactacgactccagctcgccggacggttcccactcgtcctcgacgccgatgggggcggccatgccaggcgcggggatggggatgagcggtactggggc…
TC390191	786	CJ552043	97.89	760	0	0.966921	803	CJ552043 Y.Ogihara unpublished cDNA library Wh_HGCPCDAM Triticum aestivum cDNA clone rwhhg1j03 3', mRNA sequence.	anther at meiosis	DMT4B(CS)	atagtcattcagccgaagcgacgacagtacatagtacatacaatcatgggtgattgatactgggtaggagtagtatattagcagtaccaccaccggacgggtagctagcggtcggccggttgtctctaggggaaacaactcgatccagactgcaaataagtaaccaagtttacacaggcagatgagaacatgagagaggcggatcggagggatggaaactgggaggaaaccacatgcaagggtgagctaattaagcagctatagaactcaggtgaaggccctagctaatgattgatgccctaccaaagtgaattagaccagccggcctcagcatgcagtagctaggcatgcacgagatgtacgcagatgatgaactagcttaggacaatcagccgatgt…
TC386019	1111	DR740578	99.36	1094	0	0.984698	1120	FGAS000523 Triticum aestivum FGAS: Library 2 Gate 3 Triticum aestivum cDNA, mRNA sequence.	0	Wheat line CI 14106	actgcgacccacgcgtccgcatgatgcagaggcgaagggaccggatcaacgaaaagatgcggtcgttgcaagaactcataccccactgcaacaaggctgacaaagcatcaatattagatgaggcgatcgagtacttaaagtccctccaaatgcaagttcagattatgtggatgaccaccgggatggcgccaatgatgtttcctggttctcaccagttcatgccgccgatggccgtgggcatgaactcggcatgcatgcctgcggcacagggtctaaatcagatggcaagagtgccatacatgaaccattccttgtcaaatcacatccctatgaacccatctccagccatgaaccctatgtacattgcaaaccagatgcaaaacatacagctgagagaag…
TC426660	702	CD872468	100	702	0	1	702	AZO2.120L02F010209 AZO2 Triticum aestivum cDNA clone AZO2120L02, mRNA sequence.	root	recital	gcggcatggatcagcttgacgagcagtccttcctcgacgagctcatgtcgctgcgccgggaggaggcgctgccgccggctccggctccgtggcaggcgtacccgggcagcggcatgatgacgaccagcgacctcctcttctacggcggcgagggcgcggaggcgagcagcggcacggacatggccgggccgtttcttcaacagcccatggcgccaccgccctccgcacctcctcaccgttcgcacgaggagttcaacttcgactgcctcagcgaagtgtgcaacccttaccggagctgcgtcggcggcgtccgtgggcatggggtcgtccacgctgccggccaggcgctggctcagtatcccctccacgacgccatggcggaggacgatccgagcggca…
TC433538	1133	CK207507	99.82	1133	0	1	1133	FGAS019131 Triticum aestivum FGAS: Library 5 GATE 7 Triticum aestivum cDNA, mRNA sequence.	0	Wheat line CI 14106	cttccgcgcacgcccgtccccccgagagccgattgccggcagccgacggcgaggtagcaccggcttggcggagcgcgccggttgccgggtatggcggggcanccgccggggggcccggaggacgacttcctcgaccagttcttctccctcaccaactccctctccgccgccggccgcccctccggcgaccagcccttctccctcgccctcagcctcgacgccgcctcggacgcctccggcagcaggggcggcatcggcgacgacgccggcgaggggggggggggggacggcgtgcagctccccggcctcttcccgccggtgttcggcggtggcctccagccgccgcaccttcgccccagccaccctcccccacagatgttccacgcgcagcagccgaag…
CA644277	493	BJ282874	94.59	499	0	1.01217	648	BJ282874 Y. Ogihara unpublished cDNA library, Wh_r Triticum aestivum cDNA clone whr12j08 3', mRNA sequence.	root	Chinese Spring	atgtgattactgtagtcgccggctggccctgcctgcattcaatgacatgaacgggccaaacagggcaacctcagcacagaatcgagaaccggccgttttcaggacatgaagaaaccaaggaaaggtgatctggtatttcactcgccgtagaaagcttgggggtcctgcctatggctgctgctggctccccccatctgcaccatgctctggaggtcttgctcccagctgaaagtgccttctagctctgccccgtggctgtggccggccgcgacggcgacgggtgaaccggcgtaggagaagccgggcactgccatctctttggacgggatctgctgctcgtcgagctccaactgaggattcatggtcgacaacttcatggacagaaactcgacctgacgc…
TC422226	586	BJ269304	99.83	586	0	1	586	BJ269304 Y. Ogihara unpublished cDNA library, Wh_oh Triticum aestivum cDNA clone whoh21f19 5', mRNA sequence.	pistil at heading date	Chinese Spring	gcaggaattcggcacgaggtcncacctcagcctcagctcacctgctccgtccgtcctccttgggattgggagagaagagaccacgcgaaactcctctaaaaaataaaaatgaagagcaggaggcagagcggccgcggaggagccatggtcgccgacgggggctgcaagatggagcgcaaggacgtggagaagaaccgcaggctgcacatgaagggcctctgcctcaagctctcctccctcgttccggcctcctcctcctctgaccaccacctcagacactattcttcctcgccgccgtccagcaacaaggacgcggcgacgcagctggaccagctggacagcgcggcggcctacatcaagcagctccggggccggatcgacgacctcaagcgccgcaag…
TC422226	586	CD939673	87.76	572	2e-179	0.976109	708	OV.114H17F010312 OV Triticum aestivum cDNA clone OV114H17, mRNA sequence.	ovary	recital	caaccaccctccctccatccacacctcagcctcagctcacctgctcctgctctccttgcctccctccatccgtcctccttgggattgggagagaagagaccaagcgcaactcacctcaacaatgaagagcaggaggcagagcggccgtggaggagccatgctgctgccggacgggaacctccacagcagcggcagcaagatggagcgcaaggacgtggagaagaaccggcggctgcacatgaagggactctgcctcaagctatcctccctcgttccggcctcctcctcctcagaccaccacctcagacactattcttcctcgccgccgtccagcaacaaggacgcggcgacacagctggaccagttggacagcgcggcggcgtacatcaagcagctccg…
BF473691	382	BJ235747	91.82	391	1e-147	1.02356	590	BJ235747 Y. Ogihara unpublished cDNA library, Wh_e Triticum aestivum cDNA clone whe18b13 5', mRNA sequence.	seed DPA10	Chinese Spring	aggaattcggcacgaggctttgcgcatccttccttgaagcgagcagaaaacgccttctctccacatccaaattccacacaccttgctttgtgtttaagttttgtgccatggcgaaagacaacgctccaccggcgaccagctccgactccatgagctccggcaagggcagcaagggatccaaggccagcagccggatggtcctcggcggcgctattgacaaggggaagggcgtccccaaggttgaagaacaagaggagggttgtagatctaagggtaagatcatgacagcgccggtggtagctgctcgcagcgatggcagatcaggcggccgccgcggcgacagagaactgcacatcatcacggagcgcgagaggcggaggcggatgagcgagatgttca…
CA638827	591	BJ282051	95.56	563	0	0.952623	615	BJ282051 Y. Ogihara unpublished cDNA library, Wh_r Triticum aestivum cDNA clone whr24p13 5', mRNA sequence.	root	Chinese Spring	taaaccctcactgtcttgggctctctctgccaagncatccaattcctaagtacatccgatcactcacatttgcagtgatgtcgagccgtaggtcaaggtcaaggcagtccggctcgtcgaggatcactgacgagcaaatcagcgaccttgtctccaagttgcaggacctccttcccgaggcgcgtctccggggcaatgatagagtgccatcttcaagggtgctgcaggagacgtgcacctacatcaggagcttgcaccgggaggtggacgacctgagcgagaggctgtcggagctgctggcgacctcggacatgagcagcgcgcaagcggccatcatccgcagcttgctgatgtagagccggctcccatgcagtgcgcaggcgcctcgtcgctgtcttg…
CA638827	591	CJ807156	95.37	562	0	0.950931	687	CJ807156 Y. Ogihara unpublished cDNA library, whsct Triticum aestivum cDNA clone whsct39m03 5', mRNA sequence.	root	Scout66	ctctcttccaacaccacttcttcttagttcctctccgtccctgtctgccaccacttctgtctctcaaacttgtctcactccaaccataaaccctcactgtcttgggctctctctgccaagcatccaattcctaagtacatccgatcactcacatttgcagtgatgtcgagccgtaggtcaaggtcaaggcagtccggctcgtcgaggatcaccgacgagcaaatcagcgaccttgtctccaagttgcaggacctccttcccgaggcgcgtctccggggcaatgatagagtgccatcttcaagggtgctgcaggagacgtgcacctacatcaggagcttgcaccgggaggtggacgacctgagcgagaggctgtcggagctgctggcgacctcggacatg…
TC386845	775	HX139378	99.87	761	0	0.981935	838	HX139378 Triticum aestivum cv. Halberd root library Triticum aestivum cDNA clone whxr17020m08, mRNA sequence.	root	Halberd	cagcacagctagcacaccaccagcagcatgatatatatgggagcaaaagctggatagatatgtagatacgtggatcaagcaaagcatcttagtttagcttaacccagcacccacgcagcacaaaaaagcagcaccactggtagatcgattgctcgatcagctcgatcaatcgaggtgtcttgagttccggctcccatggcgaactaccggctcggcggcggtggcaacgggcactacgagatggcggcagcagcggctgcggcatggagggagccggagagcccgcagctgagcctcatgagtgggtgcagctccctcttctccatctccggcctgcgggacgacgacaccgacctccacctcctcgccggcgcgcgctcgctgccgtccacgccggtc…
TC386845	775	HX139406	99.87	757	0	0.976774	822	HX139406 Triticum aestivum cv. Halberd root library Triticum aestivum cDNA clone rwhxr17020m08, mRNA sequence.	root	Halberd	cgcatatataggtttagatcgatcttgtacataggtatacatatgaactgtagacgaaatgtgcacaggtttgattaattttctcctaaatttgtactgccaaaatacgcctgtgctcagcgtcttgggccgtctgatcccctttcagaactgagtggatgaggttcgccggagagagctcttggtaggcaggatgagggaggccacttcccgcttcagctctttgcactgcttcttcagcttgaggttgtcatccaccaggcgccgaacctccttctccagttcctccacatatgccctcttcctggcccttgagcgcagcgcggactccctgttccgcatcatccggatggtcctcgggtcctcgccgctgctgccaccgccctgccgcagctccat…
TC386845	775	HX149206	92.04	779	0	1.00516	853	HX149206 Triticum aestivum cv. Halberd root library Triticum aestivum cDNA clone rwhxs22060e16, mRNA sequence.	root	Halberd	aaaaaggcccaagagcatttataggtttggatcgatcatgtacataggtatacacacacactgtagacgaaatttgcacaggtttgattaattttctcctaaatttgtactgccaaaatgcgcttctgctctgcgtcttgggccgcccgatcccctttcagaactgggtggacgaggttcgccggagagagctcttggtgggcagggtcagggcggccacttcccgcttcagctctttgcactgtttcttcagcttgaggttgtcatccaccagacgtcgaacctccttctcgagttcctccacatatgccctcttcctggcccttgagcgcagcgcggactccctgttccgcatcatccgaatggtcctcgggtcctcgccgctgctcccgccgccct…
TC459625	1033	CK205318	99.9	1033	0	1	1071	FGAS016788 Triticum aestivum FGAS: Library 5 GATE 7 Triticum aestivum cDNA, mRNA sequence.	0	Wheat line CI 14106	ctggcttttttttttttttttttttttttttttcttttgcgactttcaaattctcaccgggatctcagcaaaaacagaggtatcggcggacatacgctctgtctggcaaaaacagcaacgaaaagacactttctttgggcatggccacatacatgaccaccatatgatgagatagagacagacataacttaccatgtacaaaggagctctgataaaattaaaacataacctggcagatttacacacattgacaaactctgaaccaccggggtgggacatgctaagggctgctactcatctacaaactctgaaccaccgggctgggacaagctaccaactgcccctcaggctactatcgacgtcaaacaggggcagaacttgttctccggagttgatact…
CJ823715	205	HX149206	98.05	205	1e-97	1	853	HX149206 Triticum aestivum cv. Halberd root library Triticum aestivum cDNA clone rwhxs22060e16, mRNA sequence.	root	Halberd	aaaaaggcccaagagcatttataggtttggatcgatcatgtacataggtatacacacacactgtagacgaaatttgcacaggtttgattaattttctcctaaatttgtactgccaaaatgcgcttctgctctgcgtcttgggccgcccgatcccctttcagaactgggtggacgaggttcgccggagagagctcttggtgggcagggtcagggcggccacttcccgcttcagctctttgcactgtttcttcagcttgaggttgtcatccaccagacgtcgaacctccttctcgagttcctccacatatgccctcttcctggcccttgagcgcagcgcggactccctgttccgcatcatccgaatggtcctcgggtcctcgccgctgctcccgccgccct…
CJ823715	205	HX149180	98.05	205	1e-97	1	753	HX149180 Triticum aestivum cv. Halberd root library Triticum aestivum cDNA clone whxs22060e16, mRNA sequence.	root	Halberd	agcattggtcccgagagccagcacagctagcacaccagcagcagcagcagcatgatatatatgggagcaaaagctggatagatagatatgtggatacgtggatcaaagcatcatagtttagcttaacccagcactcacgcagcacaaaaaaagcagcagcaccactagttgtttcttcgtggtgtcaattgctcagctcgatcgatcgaggtgtcttgaatcccggctgccatggcgaactaccggctcggcggcggtggcaacgggcactacgagatggcggcagcagcggctgcggcgtggagggagccggagagcccgcagctgagcctcatgagtgggtgcagctccctcttctccatctccggcctgcgcgacgatgacgccgacctccacctc…
CJ823715	205	CD872050	94.63	205	6e-86	1	774	AZO2.119L06R010403 AZO2 Triticum aestivum cDNA clone AZO2119L06, mRNA sequence.	root	recital	gcagaaaagatccaacgcatatataggtttagatcgatcttgtacataggtatacatatgaactgtagacgaaatgtgcacaggtttgattaattttctcctaaatttgtactgccaaaatacgcctgtgctcagcgtcttgggccgtctgatcccctttcagaactgagtggatgaggttcgccggagagagctcttggtaggcaggatgagggcggccacttcccgcttcagctctttgcactgcttcttcagcttgaggttgtcatccaccaggcgccgaacctccttctccagttcctccacatatgccctcttcctggcccttgagcgcagcgcggactccctgttccgcatcatccggatggtcctcgggtcctcgccgctgctgccaccgcc…
CJ823715	205	CD872049	94.63	205	6e-86	1	697	AZO2.119L06F010207 AZO2 Triticum aestivum cDNA clone AZO2119L06, mRNA sequence.	root	recital	tcgagcaaagcatcttagtttagcttaacccagcacccacgcagcacaaaaaagcagcaccactggtagatcgattgctcgatcagctcgatcaatcgaggtgtcttgagttccggctcccatggcgaactaccggctcggcggcggtggcaacgggcactacgagatggcggcagcagcggctgcggcatggagggagccggagagcccgcagctgagcctcatgagtgggtgcagctccctcttctccatctccggcctgcgggacgacgacaccgacctccacctcctcgccggcgcgcgctcgctgccgtccacgccggtctcgtttggcgggtttcctggcggctatgaggtcgacatggagctgcggcagggcggtggcagcagcggcgagga…
CJ823715	205	CD453068	94.63	205	6e-86	1	672	WHE1457_C05_F09ZT CS wheat etiolated seedling root normalized cDNA library Triticum aestivum cDNA clone WHE1457_C05_F09, mRNA	Root	Chinese Spring	ttttttttttttttttttttttttttttttgcagaaaagatccaacgcatatataggtttagatcgatcttgtacataggtatacatatgaactgtagacgaaatgtgcacaggtttgattaattttctcctaaatttgtactgccaaaatacgcctgtgctcagcgtcttgggccgtctgatcccctttcagaactgagtggatgaggttcgccggagagagctcttggtaggcaggatgagggcggccacttcccgcttcagctctttgcactgcttcttcagcttgaggttgtcatccaccaggcgccgaacctccttctccagttcctccacatatgccctcttcctggcccttgagcgcagcgcggactccctgttccgcatcatccggatggt…
CJ823715	205	HX139378	94.15	205	3e-84	1	838	HX139378 Triticum aestivum cv. Halberd root library Triticum aestivum cDNA clone whxr17020m08, mRNA sequence.	root	Halberd	cagcacagctagcacaccaccagcagcatgatatatatgggagcaaaagctggatagatatgtagatacgtggatcaagcaaagcatcttagtttagcttaacccagcacccacgcagcacaaaaaagcagcaccactggtagatcgattgctcgatcagctcgatcaatcgaggtgtcttgagttccggctcccatggcgaactaccggctcggcggcggtggcaacgggcactacgagatggcggcagcagcggctgcggcatggagggagccggagagcccgcagctgagcctcatgagtgggtgcagctccctcttctccatctccggcctgcgggacgacgacaccgacctccacctcctcgccggcgcgcgctcgctgccgtccacgccggtc…
CJ823715	205	HX139406	94.15	205	3e-84	1	822	HX139406 Triticum aestivum cv. Halberd root library Triticum aestivum cDNA clone rwhxr17020m08, mRNA sequence.	root	Halberd	cgcatatataggtttagatcgatcttgtacataggtatacatatgaactgtagacgaaatgtgcacaggtttgattaattttctcctaaatttgtactgccaaaatacgcctgtgctcagcgtcttgggccgtctgatcccctttcagaactgagtggatgaggttcgccggagagagctcttggtaggcaggatgagggaggccacttcccgcttcagctctttgcactgcttcttcagcttgaggttgtcatccaccaggcgccgaacctccttctccagttcctccacatatgccctcttcctggcccttgagcgcagcgcggactccctgttccgcatcatccggatggtcctcgggtcctcgccgctgctgccaccgccctgccgcagctccat…
CJ823715	205	HX167579	91	200	2e-71	0.97561	608	HX167579 Triticum aestivum cv. Cranbrook root library Triticum aestivum cDNA clone rwhxt11062d16, mRNA sequence.	root	Cranbrook	atacacacacacacagagtagacgaaatgtgcagaggtttgattaattttctcctaaatttgtactgccaaaatgcgcctttgctctgcatcttgggccgtccgatcccctttcagaactgggtggatgcggttcgccgtagagagctcttggtgggcaggatcagggcggccacctcccgcttcagctctttgcactgtttcttcagcttgaggttgtcatccaccagacgtcgaacctccttctcgagttcctccacatatgccctcttcctggccctggagcgcagggcagactccctgttgcgcatcatccggaccgtcctccggtcgtcgccgccactgctgccaccctgctgctgcagctccatgtcgacctcatcaccgccggcgaacccac…
CJ823715	205	HX167554	91	200	2e-71	0.97561	636	HX167554 Triticum aestivum cv. Cranbrook root library Triticum aestivum cDNA clone whxt11062d16, mRNA sequence.	root	Cranbrook	ggcggcggcacgggcactacgagatggcggcggcggcggccgcggcgtggagggggccggagagcccgcagctgagcctcatgagcgggtgtagctccctcttctccatctccggcctgcgggatgacgatgccgacctccacctcctggccggcgcgcgctcgctgccgtccacgcctgtctcgtttggtgggttcgccggcggtgatgaggtcgacatggagctgcagcagcagggtggcagcagtggcggcgacgaccggaggacggtccggatgatgcgcaacagggagtctgccctgcgctccagggccaggaagagggcatatgtggaggaactcgagaaggaggttcgacgtctggtggatgacaacctcaagctgaagaaacagtgcaaag…
TC376162	1048	DR741648	98.86	1049	0	1.00095	1048	FGAS030700 Triticum aestivum FGAS: Library 2 Gate 3 Triticum aestivum cDNA, mRNA sequence.	0	Wheat line CI 14106	gatccggcgacccacgctnccgcccagtttatttttggcgctccccttgctcccagttcccggtgtcgtcattctttgcccttgtgagtcgtcctgctctcaatcaagggtgggaaacagagctgctctttagagaatggagtgcagcggcgacgaggtggtggagctgagctgtgcccgcgccggcggagaccccggggagtacgccgcggtgctgaagaggaagctgcaactgtactgcgccgccgtggccaagcccatggaagctaaacctcaagcatcttctttgaactgcctcaattcacaagcttcagacacttcgccattggtttctcaagcttcttttgattgtgacggtactgttgttcaaggaaagccagctaatagttgtacatcaaa…
TC414183	657	CA501646	87.94	655	0	0.996956	696	WHE4037_A01_A01ZT Wheat meiotic anther cDNA library Triticum aestivum cDNA clone WHE4037_A01_A01, mRNA sequence.	Anther	Chinese Spring	gcgcgcacaccacacgggcgggcgtagatagggatgtcgtgggaggagcccggcagcccgcagctgagcctgagcggcttcagctccctcgcctccatctccagcaccgccgctccgcctgcccgcctgccctccctctccctcagcatcggcaccggcggcgaggaccagcagctgggcgtcagcagcgacgacggccacaagagcgtccgggcgatgaagaacagggagtcggcgctgcggtccagggcccggaagagggcctacacgcaggagctcgagaaggaggtccgccggctcgtcgaggacaacctcaagctcaagagacagtgcaaacagcttcagtcggagattgctgcactcaccgcccagcaggcaagcaacaagcagagcagcccg…
TC440345	592	CV759860	100	590	0	0.996622	893	FGAS054244 Triticum aestivum FGAS: Library 2 Gate 3 Triticum aestivum cDNA, mRNA sequence.	0	NONGDA 3338/2463	ctagcttttaggtgactatagaacaagtttgtccaaaaaagcaggctggtaccggtccggtaattcccgggatatcgtcgacccacgcgtccggcatgtgacccgctgcggtttgaggcgaattctctgctggtgtccgtgtccgtttgatgctgaaggaggactggcggcggcgtggagaaggtggtggagaggaggcagaggaggatgatcaagaacagggagtccgccgccaggtcccgtgcccgcaagcaggcttatacaatggagttggaagccgaagttcagaagctcaaggacctgaacgaggaactggtgaggaaacagaaagagatactggaaatgcagaaaagagagcaggcccctgagatgaaggatcacttcggacggaagaagcgg…
CA639613	394	CJ636791	91.21	387	3e-149	0.982234	551	CJ636791 Y.Ogihara unpublished cDNA library Wh_DPA20 Triticum aestivum cDNA clone whdp7d01 5', mRNA sequence.	seed DPA20	Chinese Spring	accggctgaagcggctgctgcggaaccgcgtgtcggcgcagcaggcccgcgagcggaagaaggcctacatgacggagctggaggtgaaggccaaggacctcgagctccgcaatgccgagctggagcagaaggtctccaccctccagaacgagaacaacacgctccgccagatactgaagaacacgacggcgcacgccgggaagaagccgagcggcggcaaggggggagacggcggcaagaagcaccaccacttcggcaagggctagcagagcttctctgctctgctgcgacgatggttgttgctaggaaccaccggacgtctgctcatctgaccattgttaggacactgctgttgttgtttgccgccgcagtttgacgcttggcttgtcttcttcttct…
CA639613	394	GH727197	88.83	403	3e-139	1.02284	835	G356.111P13R011024 G356 Triticum aestivum cDNA clone G356111P13, mRNA sequence.	grain (356 degrees per day after	recital	gcaatacacaaccaatgttcacatagatcaacattcctaacaacaagctacaagggacagggcacacacaacaggggcagggagacatcaaaagcgggcgggcgaccgagcaaccggggagaaaagaagagaagagaagggtgaaaaagaaaaagaagacaagccaagcgtcaaactggggcggcaaacaacaacagcagggtcctaacaagggtcagatgagcagacgtccgggggttcctaacaacaaccatcgtcgcagcagagcagagaagctctgctagccctggccgaagtggtggtgcttcttgccgccgtctccccccttgccgccgctcggcttcttcccggcgtgcgccgtcgggttcttcagtatctggcggagcgtgttgttctcgt…
TC413972	1093	DR736531	99.73	1093	0	1	1093	FGAS081901 Triticum aestivum FGAS: Library 5 GATE 7 Triticum aestivum cDNA, mRNA sequence.	0	Wheat line CI 14106	gacccacgcttccgcggagctggagttcgaggccttcattcggcagcacctcgccgccgttgaggccgaggcccagcggggcaggcccggccaaggaccggacgacagcaggtacggcgagcacggccggggcgacggcgtcttctcccccggcggtggcctgccgggcctctgcttcggcgactcgcagaacgctctggagctgcaagagagcaacgccggccacgtgtggtggtccgacggcctccgtgcaccgcagcatcacgccgtcccgacgccaacccagtcgcaaacgcccgccgtctccgctagcccgagggaaacaatctcagggaaccaggctctcgaaaccgagtcagactccgatagcgagtcgttggtcgagatagggggcggccg…
TC454472	1087	CK163666	100	1087	0	1	1087	FGAS016296 Triticum aestivum FGAS: Library 4 Gate 8 Triticum aestivum cDNA, mRNA sequence.	0	Wheat line PI 178383	gacccacgcttccgaattccctncaagcnccatcccccatctcacccaagcaacgaggcgcaagcaagtgtagcagcgaagaaggctactctctatgccagcctcggccagtataaaacaaggctctacgcgcgccggcacaccgcattacgcaactcgctggttcagcagctagctagctttggcgtggctaggagaggtagcggctagctagctgttgcgcattgccgggttcgccctcgagcgtaatggcgcagctcccgcccaagatcccgacggcggcgacgggggcgcaccactggcccggcgccggcgtggagcaccacggccacgggcccgtcgcggtgtgggcggacgagttcgccgagttcgcggcggcgcgccggggcgcgcaccgca…
BU100593	510	HX182626	99.61	507	0	0.994118	783	HX182626 Triticum aestivum cv. Cranbrook root library Triticum aestivum cDNA clone rwhxt29066p20, mRNA sequence.	root	Cranbrook	ctcatttctaacatggttgtgtaatgagtcctcgaaacagaaaaaaataaatagaaaatgtagtatcacaccaacacatggttaaatagatttttacatacaaatgctctctactcacacggaacggcacgcggacggctaaaaacctatcgagcgaagatcgccggcagtctatcggcctaggagtctgaactctgaagcatcggatcagtggctgctctacaagcgcaactcctggcgattctgaaattcatctactgtatgtataaacttcgcagcgttgaaagtagtgtgctctagtttacaggccttcggcttaccaaggacccgtcagcgtcctccgcaggcagatcctctttgaggtaggtccagcttgcctgctaaccttctcgaatacct…
BU100593	510	HX157912	95.1	490	0	0.960784	783	HX157912 Triticum aestivum cv. Halberd root library Triticum aestivum cDNA clone rwhxs10070l20, mRNA sequence.	root	Halberd	tggttgtgtaatgagtcctcgaaacagtaaaaaaatagaaatgtagttctaatgcagtatcacaccaacacatggttaagtagatttttacatacaaatgctctctactcacacggaacggcacgcggacggctaaaaacctatgaagtgaagatcgccggcagtctatcggcctaggagcctgagctctgaagcatcggatcagtggctgctctacaagcgcaactcctggcgattctgaaattcatctactgtatgtatataaaccgcgcggcgtcgaaagtagtgcgctctagtttacaggccttcggcttaccaagggcccgtcagcgtcctccgcaggcagatcctcttcgacgtcggtccagcttgccgggtaaccttctcgaatacctcatt…
BU100593	510	CJ585742	95.1	490	0	0.960784	718	CJ585742 Y.Ogihara unpublished cDNA library Wh_RDr Triticum aestivum cDNA clone rwhrd7o16 3', mRNA sequence.	root of desiccated seed	kitaKEI1354	aactcatttctaacatggttgtgtaatgagtcctcgaaacagtaaaaaaatagaaatgtagttctaatgcagtatcacaccaacacatggttaagtagatttttacatacaaatgctctctactcacacggaacggcacgcggacggctaaaaacctatgaagtgaagatcgccggcagtctatcggcctaggagcctgagctctgaagcatcggatcagtggctgctctacaagcgcaactcctggcgattctgaaattcatctactgtatgtatataaaccgcgcggcgtcgaaagtagtgcgctctagtttacaggccttcggcttaccaagggcccgtcagcgtcctccgcaggcagatcctcttcgacgtcggtccagcttgccgggtaacctt…
BU100593	510	CJ692070	95.1	490	0	0.960784	695	CJ692070 Y.Ogihara unpublished cDNA library Wh_RDr Triticum aestivum cDNA clone whrd7o16 5', mRNA sequence.	root of desiccated seed	kitaKEI1354	ccggtcatgtccaacggctacggcaagatggaaggcctcaacttgtcctcgctgtcgccaccaccgatgccgtatgtttttagcggcgggctgagggggaggaagccaccggccatggagaaagtggtcgagaggaggcagcggcggatgatcaagaaccgggagtctgcggcgaggtcgcgccagaggaaacagagttatatgatggaattggagactgaggtggcaaaacttaaagagcggaatgaggagttgcagagaaaacaggcggagatgctagagaggcaaaagaatgaggtattcgagaaggttacccggcaagctggaccgacgtcgaagaggatctgcctgcggaggacgctgacgggcccttggtaagccgaaggcctgtaaactaga…
BU100593	510	HX172712	94.9	490	0	0.960784	731	HX172712 Triticum aestivum cv. Cranbrook root library Triticum aestivum cDNA clone rwhxt15074h19, mRNA sequence.	root	Cranbrook	tctaacatggttgtgtaatgagtcctcgaaacagtaaaaaaatagaaatgtagttctaatgcagcatcacaccaacacatggttaagtagatttttacatacaaatgctctctactcacacggaacggcacgcggacggctaaaaacctatgaagtgaagatcgccggcagtctatcggcctaggagcctgagctctgaagcatcggatcagtggctgctctacaagcgcaactcctggcgattctgaaattcatctactgtatgtatataaaccgcgcggcgtcgaaagtagtgcgctctagtttacaggccttcggcttaccaagggcccgtcagcgtcctccgcaggcagatcctcttcgacgtcggtccagcttgccgggtaaccttctcgaata…
BU100593	510	CJ964404	94.9	490	0	0.960784	722	CJ964404 Y. Ogihara unpublished cDNA library, whchul Triticum aestivum cDNA clone whchul35h24 3', mRNA sequence.	0	Near isogenic line AvrPm3b Chul/*8chan	caactcatttctaacatggttgtgtaatgagtcctcgaaacagtaaaaaaatagaaatgtagttctaatgcagcatcacaccaacacatggttaagtagatttttacatacaaatgctctctactcacacggaacggcacgcggacggctaaaaacctatgaagtgaagatcgccggcagtctatcggcctaggagcctgagctctgaagcatcggatcagtggctgctctacaagcgcaactcctggcgattctgaaattcatctactgtatgtatataaaccgcgcggcgtcgaaagtagtgcgctctagtttacaggccttcggcttaccaagggcccgtcagcgtcctccgcaggcagatcctcttcgacgtcggtccagcttgccgggtaacct…
BU100593	510	CJ952475	94.9	490	0	0.960784	717	CJ952475 Y. Ogihara unpublished cDNA library, whchul Triticum aestivum cDNA clone whchul35h24 5', mRNA sequence.	0	Near isogenic line AvrPm3b Chul/*8chan	gtggtggtggtgcggccgctatggtttcgccgtcgccgacggggaggccggtcatgtccaacggctacggcaagatggaaggcctcaacttgtcctcgctgtcgccaccaccgatgccgtatgtttttagcggcgggctgagggggaggaagccaccggccatggagaaagtggtcgagaggaggcagcggcggatgatcaagaaccgggagtctgcggcgaggtcgcgccagaggaaacagagttatatgatggaattggagactgaggtggcaaaacttaaagagcggaatgaggagttgcagagaaaacaggcggagatgctagagaggcaaaagaatgaggtattcgagaaggttacccggcaagctggaccgacgtcgaagaggatctgcctgc…
BU100593	510	CJ688207	95.26	485	0	0.95098	742	CJ688207 Y.Ogihara unpublished cDNA library Wh_RDr Triticum aestivum cDNA clone whrd13c17 5', mRNA sequence.	root of desiccated seed	kitaKEI1354	cacttgtcctcgctgtcgccgccaccgatgccatatgtttttaacggtgggctgagggggaggaagccaccggccatggagaaggtggtcgagaggaggcagcgccggatgatcaagaaccgggagtctgcggcgaggtcgcgccagaggaaacagagttatatgatggaattggagactgaggtggcaaaacttaaagagcggaatgaggagttgcagagaaaacaggcggagatcctagagaggcaaaagaacgaggtattcgagaaggttacccggcaagctggacccacgtcgaagaggatctgcctgcggaggacgctgacgggcccttggtaagccgaaggcctgtaaactagagcacactactttcgacgctgcgcggtttatatacataca…
TC401279	582	BQ607465	100	581	0	0.998282	582	BRY_3359 wheat EST endosperm library Triticum aestivum cDNA 5', mRNA sequence.	endosperm	Wyuna	gaggaacgccgccggctagctgttgatggccgggcggtacgcccggagtctgttcgtggacagcctcatggggcggctcaacttcgcgtgccccggcggcgccgtcaacggcgcgggcgggatgttcagcctggagttcggcagcggcgagatctcccccgacgagatgaataagatcatggtcgacgagaagctggccgagatggtcctcgccgaccccaagcgcgtcaagagggtgctggcgaaccggcagtcggcggcgcggtccaacgagcgcaagatgctgtacatcgaggagctggagcagaaggtgcagatcctgcagacggaggacaccacgctcgccgagcagattaagctccttcagcgcgactcgtcggcggtggcgacgcanaacaa…
TC401279	582	BE402053	100	581	0	0.998282	582	CSB003H11F990908 ITEC CSB Wheat Endosperm Library Triticum aestivum cDNA clone CSB003H11, mRNA sequence.	endosperm	Wyuna	gaggaacgccgccggctagctgttgatggccgggcggtacgcccggagtctgttcgtggacagcctcatggggcggctcaacttcgcgtgccccggcggcgccgtcaacggcgcgggcgggatgttcagcctggagttcggcagcggcgagatctcccccgacgagatgaataagatcatggtcgacgagaagctggccgagatggtcctcgccgaccccaagcgcgtcaagagggtgctggcgaaccggcagtcggcggcgcggtccaacgagcgcaagatgctgtacatcgaggagctggagcagaaggtgcagatcctgcagacggaggacaccacgctcgccgagcagattaagctccttcagcgcgactcgtcggcggtggcgacgcanaacaa…
TC413825	609	CD454914	100	609	0	1	645	WHE2001_E07_I13ZT CS wheat drought stressed leaf cDNA library Triticum aestivum cDNA clone WHE2001_E07_I13, mRNA sequence.	Leaf	Chinese Spring	ttttttttttttttttttttctccgtcgatgtcacactataaatcagtcgaaacaggtacagccactctttaatttccttgcccctgcccacccaatagcactactctacttgggaggaaaagcataagcacatactactactagacgcatcgacaacacagagctgcacggaaccagcatgatgcgatctgctagcagtagtaggggtagttgcagtacaactccgtttgcaggatcggctgctggggcaaggcggtgccgttgacgccggcgagcgggatggaggaagcacccatggcggcggccgcgtcgatgtactggatcagctcggcgagcgactcgaggcgcgcgcccagctccagcgcccgcgcatgcaggagctcgttctcggcctggac…
CA615857	377	HX129267	95.49	377	3e-173	1	721	HX129267 Triticum aestivum cv. Halberd root library Triticum aestivum cDNA clone whxr4093d22, mRNA sequence.	root	Halberd	ccacccatgtttaccctccccttcctctgacggccgccgtcccccgatgaagctgcgcgtccgctgccgctcccactccttctccgtcgccttcctctactggttctacgacttctcatgaactcctcgccccccgacaacgccgcatccatccagcctctagttgattagatccagcctcgtttcttccactttcttgccttcttcctccccaccatcaaagaaaagagatctcttttctggttcttggatcaagaacccgaccgaccatgtcgtcgccgtcgcgccggagctccagccccgagagcaacatcgacggcggcagcggcagcggctccgccggtgacgagcgcaagcgcaagaggatgctgtccaacagggagtcggcgaggcggtccc…
CA615857	377	HX141129	95.49	377	3e-173	1	706	HX141129 Triticum aestivum cv. Halberd root library Triticum aestivum cDNA clone whxr1068n19, mRNA sequence.	root	Halberd	cccttcttatttcagtccctgtagtttggttttccttaagagtctactccctgttccgttgcaaataagcccctgagctctgtcctattctagcctcaactccttggtctcgggaggagttcgtcgcagattcgatctagagagcctccccgcaccacccatgtttaccctccccttcctctgacggccgccgtcccccgatgaagctgcgcgtccgctgccgctcccactccttctccgtcgccttcctctactggttctacgacttctcatgaactcctcgccccccgacaacgccgcatccatccagcctctagttgattagatccagcctcgtttcttccactttcttgccttcttcctccccaccatcaaagaaaagagatctcttttctggtt…
CA615857	377	HX153083	95.49	377	3e-173	1	739	HX153083 Triticum aestivum cv. Halberd root library Triticum aestivum cDNA clone whxs7089h22, mRNA sequence.	root	Halberd	tcgattcgcagctaagtcctgctttctcccttccccttcttatttcagtccctgtagtttggttttccttaagagtctactccctgttccgttgcaaataagcccctgagctctgtcctattctagcctcaactccttggtctcgggaggagttcgtcgcagattcgatctagagagcctccccgcaccacccatgtttaccctccccttcctctgacggccgccgtcccccgatgaagctgcgcgtccgctgccgctcccactccttctccgtcgccttcctctactggttctacgacttctcatgaactcctcgccccccgacaacgccgcatccatccagcctctagttgattagatccagcctcgtttcttccactttcttgccttcttcctccc…
CA615857	377	HX150620	95.49	377	3e-173	1	739	HX150620 Triticum aestivum cv. Halberd root library Triticum aestivum cDNA clone whxs18091f21, mRNA sequence.	root	Halberd	tcgattcgcagctaagtcctgctttctcccttccccttcttatttcagtccctgtagtttggttttccttaagagtctactccctgttccgttgcaaataagcccctgagctctgtcctattctagcctcaactccttggtctcgggaggagttcgtcgcagattcgatctagagagcctccccgcaccacccatgtttaccctccccttcctctgacggccgccgtcccccgatgaagctgcgcgtccgctgccgctcccactccttctccgtcgccttcctctactggttctacgacttctcatgaactcctcgccccccgacaacgccgcatccatccagcctctagttgattagatccagcctcgtttcttccactttcttgccttcttcctccc…
CA615857	377	HX175472	95.49	377	3e-173	1	728	HX175472 Triticum aestivum cv. Cranbrook root library Triticum aestivum cDNA clone whxt29005k01, mRNA sequence.	root	Cranbrook	ttccccttcttatttcagtccctgtagtttggttttccttaagagtctactccctgttccgttgcaaataagcccctgagctctgtcctattctagcctcaactccttggtctcgggaggagttcgtcgcagattcgatttagagagcctccccgcaccacccatgtttaccctccccttcctctgacggccgccgtcccccgatgaagctgcgcgtccgctgccgctcccactccttctccgtcgccttcctctactggttctacgacttctcatgaactcctcgccccccgacaacgccgcatccatccagcctctagttgattagatccagcctcgtttcttccactttcttgccttcttcctccccaccatcaaagaaaagagatctcttttctg…
CA615857	377	CK209820	95.49	377	3e-173	1	1131	FGAS021604 Triticum aestivum FGAS: Library 5 GATE 7 Triticum aestivum cDNA, mRNA sequence.	0	Wheat line CI 14106	gacgtaccgatataacctgcttatgcttaagagcccccggagttgcctctcgattcgcatctaagtcctgctttctcccttccccttcttatttcagtccctgtagtttggttttccttaagagtctactccctgttccgttgcaaataagcccctgagctctgtcctattctagcctcaactccttggtctcgggaggagttcgtcgcagattcgatctagagagcctccccgcaccacccatgtttaccctccccttcctctgacggccgccgtcccccgatgaagctgcgcgtccgctgccgctcccactccttctccgtcgccttcctctactggttctacgacttctcatgaactcctcgccccccgacaacgccgcatccatccagcctctag…
CA615857	377	CD908869	96.17	366	3e-173	0.970822	714	G468.111D02F010817 G468 Triticum aestivum cDNA clone G468111D02, mRNA sequence.	grain (468 degrees per day after	recital	ccacgcgtccgctctaccggcttatgcattagagcccccggagtggccttcgattcgcagctaagtcctgctttctcccttccccttcttatttcagtccctgtagtttggttttccttaagagtctactccctgttccgttgcaaataagcccctgagctctgtcctattctagcctcaactcctggtctcgggaggagttcgtcgcagattcgatctagagagcctccccgcaccacccatgtttaccctccccttcctctgacggccgccgtcccccgatgaagctgcgcgtccgctgccgctcccactccttctccgtcgccttcctctactggttctacgacttctcatgaactcctcgccccccgacaacgccgcatccatccagcctctagt…
CA615857	377	BQ744003	95.49	377	3e-173	1	735	WHE4110_F06_K12ZS Wheat salt-stressed root cDNA library Triticum aestivum cDNA clone WHE4110_F06_K12, mRNA sequence.	Roots	Chinese Spring	attcggacgaggggccgccgtcccccgatgaagctgcgcgtccgctgccgctcccactccttctccgtcgccttcctctactggttctacgacttctcatgaactcctcgccccccgacaacgccgcatccatccagcctctagttgattagatccagcctcgtttcttccactttcttgccttcttcctccccaccatcaaagaaaagagatctcttttctggttcttggatcaagaacccgaccgaccatgtcgtcgccgtcgcgccggagctccagccccgagagcaacatcgacggcggcagcggcagcggctccgccggtgacgagcgcaagcgcaagaggatgctgtccaacagggagtcggcgaggcggtcccgcgctcgcaagcagcagcg…
CA615857	377	AL826071	94.96	377	2e-170	1	671	AL826071 p:436 Triticum aestivum cDNA clone G06_p436_plate_1, mRNA sequence.	waterlogged roots	Mercia	tcgctgccgctcccactccttctccgtcgccttcctctactggttctacgacttctcatgaactcctcgccccccgacaacgccgcatccatccagcctctagttgattagatccagcctcgtttcttccactttcttgccttcttcctccccaccatcaaagaaaagagatctcttttctggttcttggatcaagaacccgaccgaccatgtcgtcgccgtcgcgccggagctccagccccgagagcaacatcgacggcggcagcggcagcggctccgccggtcacgagcgcaagcgcaagaggatgctgtccaacagggagtcggcgaggcggtcccgcgctcgcaagcagcagcggatggaggagctcatcgccnaggccagccgcctccaggccg…
TC412807	779	AW448573	99.61	779	0	1	779	BRY_650 BRY Triticum aestivum cDNA clone P40-2H, mRNA sequence.	0	Wyuna	cagccacaacccacaacatgcacaacggatcgagctcgcaagtgttcatcatgcccgctgccggccatgtccactaccttgtcgcgggaggctccggaggaggcgacgagcccaggtacccctggaccttcaagtccctgcacgaggtggacgccgtcgaccctgctatcgcccgtggcagcaagaggccggccgccgtccccggtggagcacaggtagagccctacgggtgccccatctgcttccgcgtgtttgccactgccaaggccgtccatggccacatgcgcagccacacggaccgcacctggcgcggcatggagccgtcccggtcgtcgcccctgggcgagatccgttacccgtacgtgtgcgaccgctgcaagatgccgttccagacgcggc…
TC397794	675	BJ220837	100	675	0	1	675	BJ220837 Y. Ogihara unpublished cDNA library, Wh Triticum aestivum cDNA clone wh21p07 3', mRNA sequence.	spike at meiosis	Chinese Spring	tttatataatnctctgaagaagtncacttgtatatgtacacatataaaggaatgaaccaaccaatggttaacacctaactactacgagagtgcacgcatacgcatgccgaaaactctgcactagaagtctagagctactgaaatcggtctagacaaagagctcgagcagaacgggcaacgcctgcgccacctcctcacggtgccggcgcatgtggccgccgagcgcctgccccgtctcgaacccttggccgcagatgtggcactggtgcgcctgcttctgatccgtagcactcttgggcttgaccgagcagtactgatcgccggtggtgagggcgagcgcgagcccgttgcggtcgcggaggtggctagtccggtggccacccagcgcctggaacgacg…
TC381071	1080	DR736815	100	1077	0	0.997222	1080	FGAS082185 Triticum aestivum FGAS: Library 5 GATE 7 Triticum aestivum cDNA, mRNA sequence.	0	Wheat line CI 14106	gacccacgcgttccgagagcgaggcggacacccaagcaaccacactctcccaccctcagccaccgcacaaggaagaagaagaagaggtcttctctctccctgctttgcttagcttcgtttgtgactgccatgtcgtcgtcggccatggaagcgctccacgccctgatcccggagcagcaccagcgcgacgttgaggcggccgcggcgctcagcggcgccaccagcggcgaggagagcggccacgtgctgcaggggtgggccaagaggaagcgatcgcgccgccagcgctccgaggaggagaacctcgcgctctgcctcctcatgctctcccgcggcggcaagcagcgcgtgcaggcgccgcagccggaggcgttcgctgcgccggtgcctgccgagttc…
TC417831	692	HX154384	99.71	692	0	1	703	HX154384 Triticum aestivum cv. Halberd root library Triticum aestivum cDNA clone rwhxs30088i23, mRNA sequence.	root	Halberd	cgatccgatatcttaagatacaaaatttatgcagccgcatacgacaatgagaaatcaaatctcccattcgtggcaggcaacgcatgagtatggctagttgatatagtactccctctgttccgaattacttgtctcgaaaatgaatgtatctaaaactaaaatacgtctagatacatccattctcacgataagtaattccgaacggagggggtacaaaagaagaagagagagaaaacttcagacgtacgaaatgccctacatattttccagggtatgatagccctatatatttttgaaaacaatccatgcatggtgtaatcaagccccgctatatatctatctacagtttcatgggctcacgtaggtacgtgtatcacatacatttgcacaatgcatgtc…
TC440118	742	CJ809180	100	742	0	1	742	CJ809180 Y. Ogihara unpublished cDNA library, whsct Triticum aestivum cDNA clone whsct7n23 5', mRNA sequence.	root	Scout66	tgtgtgcctagctagctccttgccgtcccagtagtcgatcgtttcccacagattcctcggctccacgccacagggtccctgttcttcgactcgcaatgaccaagcaccagagagctgaagcggccgaccagcatgccgtgtccctcgccctctcgctctgcctcggtgctgtcgctgaccgcagcaagaagatgcgccgcgccggtggggatcagttcgtgtgcaagacgtgcggccgctcgttcccgtcgttccaggcgctgggtggccaccggactagccacctgcgcggccgccacgggctcgcgctcgccctcaccaccggcgagcagtactgctccgtcaagcccaagagtattgcggatctgaagcaggcgcaccagtgccacatctgcggcc…
TC408801	1041	DR738469	100	1041	0	1	1097	FGAS083686 Triticum aestivum FGAS: Library 6 CAP GATE 1 Triticum aestivum cDNA, mRNA sequence.	0	Wheat line CI 14106	cccacgcttccgcgactggagcacgaggacactgacatggactgaaggagtagaaaacacccagctagagcgaggcggacacccaagcaaccacactctcccaccctcagccaccgcacaagcaagaagaagaagaagaggtcttctctctccctgctttgcttagccatgtcgtcgtcggccatggaagcgctccacgccctgatcccggagcagcagcagcgcgacggggagatggcggccgcggcgctcagcggcgccaccagcggcgaggagagcggccacgtgctgcagggctgggccaagaggaagcgatcgcgccgccagcgctccgaggaggagaacctcgcgctctgcctcctcatgctctcccgcggcggcaagcagcgtgttcaggcg…
TC413446	604	CA597748	99.5	604	0	1	604	wpa1c.pk015.n22 wpa1c Triticum aestivum cDNA clone wpa1c.pk015.n22 5' end, mRNA sequence.	anthers	Chinese Spring	gcacgaggcagacggatcaagaagagcagaaaaagtacaacaaaagacaccatagcgatgggagcggcggtgaagcgcgcgagggaggaggagccggtgtcgctggcgctggcgctcaccacggactcggcggcgtcgtccaccacgtcggccgactcggccggggcggcgccggccaggaagagggcgcggcggggcagagtggtggccacgtcgggggagggggagttcgtctgcaagacctgcagccgcgccttcgccacgttccaggcgctgggcgggcaccggaccagccacctgcgcggccgccacgggctggagctcggcgtcggcgtcgccagggccatcaaggagcggaagaagcaagaggagaagcagcacgagtgccacatctgcggc…
TC413446	604	CA733201	97.82	596	0	0.986755	613	wlp1c.pk007.j16 wlp1c Triticum aestivum cDNA clone wlp1c.pk007.j16 5' end, mRNA sequence.	lemma and palea	Spring wheat	cacagacggatcaagaagagcagaaaaagtacaacaaaagacaccatagcgatgggagcggcggtgaagcgcgcgagggaggaggagccggtgtcgctggcgctggcgctcaccacggactcggcggcgtcgtccaccacgtcggccgactcggccggggcggcgccggccaggaagagggcgcggcggggcagagtggtggccacgtcgggggagggggagttcgtctgcaagacctgcagccgcgccttcgccacgttccaggcgctgggcgggcaccggaccagccacctgcgcggccgccacgggctggagctcggcgtcggcgtcgccagggccatcaaggagcggaagaagcaagaggagaagcagcacgagtgccacatctgcggcctcggc…
BQ752960	537	CD870841	91.08	527	0	0.981378	663	AZO2.115L09F001117 AZO2 Triticum aestivum cDNA clone AZO2115L09, mRNA sequence.	root	recital	taatccactacatcaatcagctagcgttagcctcagcttgcacgcacgccacggccatgatgaagatgacgcacgacgactacgtccacctctgcctcatggcgctcgcctccgtggcgaccggcggcggccaagcggaagcagcgaaggggcaatggttacagactctaccggcgacaacagcagcggcctgcgagctccggttccggtgctccgtctgcggcaaggcgttcccgtcccaccaggcgctcggcgggcacaaggccagccacaggaaacgggcggcgctcgtgctgccgctcaaagcgtgtcgccggcggaggagacggtggcatcgtcgacgtcatctggcgtcggcgggcacaggtgctccgtgtgccaccggagctttgcgacggg…
TC428638	678	CK204293	99.85	678	0	1	793	FGAS012829 Triticum aestivum FGAS: Library 3 Gate 6 Triticum aestivum cDNA, mRNA sequence.	0	Wheat line CI 14106	cacccgctagtcgantgaaggctatctaggtgactcgattgaacaagtttgtacaaaaaagcaggctggtaccggtccggaattcccgggatatcgtcgacccacgcgtccgctcctaccgaactctcagcctctcacacaactacaacgccgcaaaagagcatcaatcaaaatccagcagatcatcaagaggagcagcaaatccatctccatgggagcagggatgaagcgcgcgagggaggaggagccaaccgtctcgctggcgctgtccctcagcacagactcctcggcgtcgaccacgacgtcggacgactcgggcaccggtgcgcctacgccggcggcgcccgggaagaggacaaggcggaggagagtagtggcgacgtcaggggaaggggactt…
TC450317	362	BF485151	99.45	362	0	1	362	WHE1789_A03_B05ZS Wheat pre-anthesis spike cDNA library Triticum aestivum cDNA clone WHE1789_A03_B05, mRNA sequence.	Spike before anthesis	Chinese Spring	aaaaacaaacatggtggccactgcaggagaggagcatatataccagccagtagccaccctgcaccacgcgcatcagttacacacacacatacaccgcaacaaacggagccagtagctagccagctttgatggagagcaggggcagcgcgagaggaggagaccgcgaccacctcgaccaccaccggcaggtgctgctgctgaggccggctgcggcatggagctacgcctccggcggcggcggcatgtcgtggccggcgcagaggtcgccatcgtcttcgtacacgtgcggctactgcaagagggagttccggtcggcgcaggcgctcggggggcacatgaacgtgcaccgccgggagagggcc
BJ217917	515	CD454255	96.96	493	0	0.957282	520	WHE1769_A07_B13ZT CS wheat pre-anthesis spike cDNA library Triticum aestivum cDNA clone WHE1769_A07_B13, mRNA sequence.	Spike before anthesis	Chinese Spring	ttttttttttttttttttcgggtctgaagcacatttcattcaaaaaagctgaatctaaatcacaatccatagaaccaaaatacaacaggcctaatcacctagagccaacagcaagggacaacagaatagtcacagtagcagcacaagaacgagcgaggatccaccgcagcagcggggtcatcagacgggggcacccttccgctgctcggtctcgccatgggcgaagtggcagcgctcgccgaaagtgcaggtgcccttgaggaagttctcgcatatcttggtcttgtagttgctcctgcctccaggaccaccgccaccgccaccgccgccgcctcggcctgctggggccgctgtgccggcagggttcttcgacggcgtgctggcgctgatgctggcaat…
BJ217917	515	BJ293968	93.69	507	0	0.984466	757	BJ293968 Y. Ogihara unpublished cDNA library, Wh_SL Triticum aestivum cDNA clone whsl10e12 3', mRNA sequence.	seed DPA30	Chinese Spring	agcgtatttattnaaaaagctgaatctaaatncaatccatagaaccaaatacaacaggcctaatcacctagagccaacagcaagggagaacagaatagtcacagtagcagcacaaggaggagtgaggatccaccgcagcagcggtgtcatcagacggcagcacccttccgctgctcggtctcgccgtgggcgaagtggcagcgctcgccgaacgtgcaggtgcccttgaggaagttctcgcatatcttggtcttgtagttgctcctgcctccaggcccaccgccgccgccgcctcggactgcgggagccgctgcgcctgcagggttcttcgacggcgtgctggcgctgatgctggcaatgagatcacgcaccatgtcgttggcttgctttatctggtca…
BJ217917	515	BJ295966	93.57	498	0	0.96699	648	BJ295966 Y. Ogihara unpublished cDNA library, Wh_SL Triticum aestivum cDNA clone whsl6g08 3', mRNA sequence.	seed DPA30	Chinese Spring	aaaagctgaatcttatacaatccatagaaccaaatacaacaggcctaatcacctagagccagcagcaagggagaacagaatagtcacagtagcagcacaagaaggagcgaggatcaaccgcagcagcggtgtcatcagacggcggcacccttccgctgctcggtctcgccatgggcgaagtggcagcgctcgccgaaagtgcaggtgcccttgaggaagttctcgcatatcttggtcttgtagttgctcctgcctccaggcccgcccccgccgccgccaccgcctcggcctgcgggggctgctgcgctggctgggttcttcgacggagtgctggcgctgatgctggcaatgagatcacgcaccatgtcgttggcttgctttatctggtcgaagctgcct…
BJ217917	515	CD913623	93.2	500	0	0.970874	662	G550.118I09R010921 G550 Triticum aestivum cDNA clone G550118I09, mRNA sequence.	grain (550 degrees per day after	recital	gttctgaaccatatttcattcaaaaaagctgaatcttatcacaatccatagaaccaaaatacaacaggcctaatcacctagagccagcagcaagggagaacagaatagtcacagtagcagcacaagaaggagcgaggatcaaccgcagcagcggtgtcatcagacggcggcacccttccgctgctcggtctcgccatgggcgaagtggcagcgctcgccgaaagtgcaggtgcccttgaggaagttctcgcatatcttggtcttgtagttgctcctgcctccaggcccgcccccgccgccgccaccgcctcggcctgcgggggctgctgcgctggctgggttcttcgacggagtgctggcgctgatgctggcaatgagatcacgcaccatgtcgttggc…
BJ217917	515	BJ238950	92.75	510	0	0.990291	774	BJ238950 Y. Ogihara unpublished cDNA library, Wh_e Triticum aestivum cDNA clone whe4a23 3', mRNA sequence.	seed DPA10	Chinese Spring	cactgggatgacagcaagnaaagttctgaagcgtatttattcaaaaaagctgaatctaaatcacaatccatagaaccaaaatacaacaggcctaatcacctagagccaacagcaagggagaacagaatagtcacagtagcagcacaaggaggagtgaggatccaccgcagcagcggtgtcatcagacggcagcacccttccgctgctcggtctcgccgtgggcgaagtggcagcgctcgccgaacgtgcaggtgcccttgaggaagttctcgcatatcttggtcttgtagttgctcctgcctccaggcccaccgccgccgccgcctcggactgcgggagccgctgcgcctgcagggttcttcgacggcgtgctggcgctgatgctggcaatgagatcac…
BJ217917	515	CJ892334	93.01	501	0	0.972816	819	CJ892334 Y. Ogihara unpublished cDNA library, whthls Triticum aestivum cDNA clone whthls34c03 3', mRNA sequence.	0	Thatcher Avr Lr10	gcagaagttctgagcgtatttcattcaaaaaagctgaatctaaatcacaatccatagaaccaaaatacaacaggcctaatcacctagagccaacagcaagggagaacagaatagtcacagtagcagcacaaggaggagtgaggatccaccgcagcagcggtgtcatcagacggcagcacccttccgctgctcggtctcgccgtgggcgaagtggcagcgctcgccgaacgtgcaggtgcccttgaggaagttctcgcatatcttggtcttgtagttgctcctgcctccaggcccaccgccgccgccgcctcggactgcgggagccgctgcgcctgcagggttcttcgacggcgtgctggcgctgatgctggcaatgagatcacgcaccatgtcgttggc…
CA731869	624	BJ290233	97.32	597	0	0.956731	672	BJ290233 Y. Ogihara unpublished cDNA library, Wh_SL Triticum aestivum cDNA clone whsl9i11 5', mRNA sequence.	seed DPA30	Chinese Spring	gcctccggcgacggcggcgctgatctccganatctgtagcttctctccgggggggcgaacccagggggcgccgccatggccgagcacctcgcgtctatcttcggcacggagaaggaccgcgtgaactgcccgttctacttcaagatcggcgcgtgccggcacggcgaccgctgctcccgcctgcacaacaagccgtccgtctcgcccacgctgctgctctgcaacatgtaccagcgccccgacatgatcaccccgggcgtggacgcgcagggcaaccccatcgaccccgtcaagatccagggcgacttcgaggacttctacgaggacatcttcgacgagctcagcaagcacggcgaggtcgagaacctgcacgtctgcgacaacctcgccgaccacctg…
CA731869	624	CJ948557	95.03	604	0	0.967949	724	CJ948557 Y. Ogihara unpublished cDNA library, whchul Triticum aestivum cDNA clone whchul23m04 5', mRNA sequence.	0	Near isogenic line AvrPm3b Chul/*8chan	tgctcccctccggctacggcggcgctgatctccgagatctctagcttttctgcgggggcgcgaatccggggggcggcgccatggccgagcacctcgcgtcgatcttcggcacggagaaggaccgcgtgaactgcccgttctacttcaagatcggcgcgtgccggcacggcgaccgctgctcccgcctgcacaacaagccgtccgtctcgcccacgctgctgctctgcaacatgtaccagcgccccgacatgatcaccccgggcgtggacgcgcagggcaaccccatcgaccccgtcaagatccagggcgacttcgaggacttctacgaggacatcttcgacgagctcagcaagcacggcgaggtcgagaacctgcacgtctgcgacaacctcgccgacc…
CA731869	624	CJ677798	93.55	620	0	0.99359	812	CJ677798 Y.Ogihara unpublished cDNA library Wh_OKCS Triticum aestivum cDNA clone whok10c21 5', mRNA sequence.	seed DPA5	Chinese Spring	gatccgccctgctcaccttctgctccccctccggctacggcggcgctgatctccgagatctctagcttgcgaatccagggtgcgccgccatggccgagcacctcgcgtcgatcttcggcacggagaaggaccgcgtgaactgcccgttctacttcaagatcggcgcgtgccggcacggcgaccgctgctcccgcctgcacaacaagccgtctgtctcgcccacgctgctgctctgcaacatgtaccagcgccccgacatgatcaccccgggcgtggacgcgcagggcaaccccatcgaccccgtcaagatccagggcgacttcgaggacttctacgaggacatcttcgacgagctcagcaagcacggcgaggtcgagaacctgcacgtctgcgacaacc…
BF474936	605	HX067361	98.12	585	0	0.966942	624	HX067361 Triticum aestivum cv. Norin 4 leaf library Triticum aestivum cDNA clone whxn4067m17, mRNA sequence.	leaf	Norin 4	agaaggcccctccaaaatcgaacctcgaagcagacctgatcgcttcgatctccccctcctccacttcctccggtgctcggaatgccgtggcgatcgagagccagttcgcagacctcgcaatctctgacgagctacccaagccttcgggatggggcgatgatgccgtcctcggtatcgccggaagcgatgagataaccggagagatcactggaggaaaagtgcagccggtggcgacagcggattcgaggcctcggtttccgcagcgtcacgcggagccggattgtacttactacttgaagttcggaacttgccgcttcgggatgaagtgcaagttcaaccatccggcgcgaaagaagaagaatagggtgaaagcgagtgggagtagcagcagcgggagca…
TC410821	687	CD915472	99.42	687	0	1	687	G550.126F12F010716 G550 Triticum aestivum cDNA clone G550126F12, mRNA sequence.	grain (550 degrees per day after	recital	ccacgcgtccggtttcgtcagcttccaccggaattgggatgaattgcatgcagtatcaagttcttgtcccctttcctttgaattatctggaatgttatcccgttaatcttggctgcaacttcgtgcgtttgatttgtgattcgtgtggtgggagtgcagagatctctagcttgcgaatccagggtgcgccgccatggccgagcacctcgcgtcgatcttcggcacggagaaggaccgcgtgaactgcccgttctacttcaagatcggcgcgtgccggcacggcgaccgctgctcccgcctgcacaacaagccgtctgtctcgcccacgctgctgctctgcaacatgtaccagcgccccgacatgatcaccccgggcgtggacgcgcagggcaaccccat…
TC413458	682	CD862194	99.85	682	0	1	682	AZO1.102L21F010126 AZO1 Triticum aestivum cDNA clone AZO1102L21, mRNA sequence.	leaf	recital	cggacgcgtgggcggacgcgtgggtcgagtgtcttctctgtcgattcttatcaggtcgggagataggttcttcccccctcgcgaatcgaggagataaataaagttatggattagtcttactctcgtttagttccgttttctttcgatctgatccggaatttaagtgcctgctgattttgaaggtttcgtcagtttccaccggaattgggatgaattgcatgcagtatcaagttcttgtcccccctcctttgaattatctggaatgttatcccgttaatcttggctgcaacttcgtgtgtttgatttgtgattcgtgtggtgggagtgcagagatctgtagcttctctccgggggggcgaacccagggggcgccgccatggccgagcacctcgcgtctat…
TC402546	730	CV767619	100	730	0	1	826	FGAS062010 Triticum aestivum FGAS: Library 2 Gate 3 Triticum aestivum cDNA, mRNA sequence.	0	NONGDA 3338/2463	aagcttgaccttaggcctatttaggtgacactctagaacaagtttgtacaaaaaagcaggctggtaccggtccggaattcccgggatatcgtcgacccacgcgtccgccctctgcttctgccctcgacccggcagctccacctcgcccgcggcgatggattccgccgccgccgcccagccgacgcacgcgccggccgacgaggaggagctgcggcgccgccggggcaccgactgcatctactacctcgcctccccgttgacctgcaacaagggaagcgagtgcgagtaccgtcacagcgacgctgccagggtgaatcccagggactgctggtattggttcaacggcaactgcgcgaatgctaaatgtgcatttaggcacccgccgctggacgacttgct…
CA690667	387	HX201410	92.25	387	5e-156	1	806	HX201410 Triticum aestivum cv. Cranbrook root library Triticum aestivum cDNA clone rwhxu2065p17, mRNA sequence.	root	Cranbrook	tctcaggatgaagtcacctaaattacaggaacagaaaagcaaatcaagcatagtagcaactacagaacgaaaaccaatatatagaagaacagcacaggacacacccagacgacagtggtcacccttacttcgcctccctctcacgattccactgttcgatcttggccctgcgctcctcgctgttctccctcacagggcttcttgcacgcctcggagggctgcctccatacctacgccttcctccatcgtcgtgcctttcatgcctgctgctcccacccctccgtccaccgccgccaccaccgcgacggaaatcatcacggccacgatagtcatcacggtcacgacgctctctcctatggtgtgggcttgggctgcggctccttcctcgttgcgatctcc…
CA690667	387	HX158836	92.25	387	5e-156	1	751	HX158836 Triticum aestivum cv. Halberd root library Triticum aestivum cDNA clone rwhxs27051m14, mRNA sequence.	root	Halberd	aaattacaggaacagaaaagcaaatcaagcatagtagcaactacagaacgaaaaccaatatatagaagaacagcacaggacacacccagacgacagtggtcacccttacttcgcctccctctcacgattccactgttcgatcttggccctgcgctcctcgctgttctccctcacagggcttcttgcacgcctcggagggctgcctccatacctacgccttcctccatcgtcgtgcctttcatgcctgctgctcccacccctccgtccaccgccgccaccaccgcgacggaaatcatcacggccacgatagtcatcacggtcacgacgctctctcctatggtgtgggcttgggctgcggctccttcctcgttgcgatctcctgtagcgcccaaagagttt…
CA690667	387	HX093908	92.25	387	5e-156	1	647	HX093908 Triticum aestivum cv. Norin 4 leaf library Triticum aestivum cDNA clone rwhxp38057g14, mRNA sequence.	leaf	Norin 4	tccggcagcacactagtgacaatttcaaagtctcaggatgaagtcacctaaattacaggaacagaaaagcaaatcaagcatagtagcaactacagaacgaaaaccaatatatagaagaacagcacaggacacacccagacgacagtggtcacccttacttcgcctccctctcacgattccactgttcgatcttggccctgcgctcctcgctgttctccctcacagggcttcttgcacgcctcggagggctgcctccatacctacgccttcctccatcgtcgtgcctttcatgcctgctgctcccacccctccgtccaccgccgccaccaccgcgacggaaatcatcacggccacgatagtcatcacggtcacgacgctctctcctatggtgtgggcttg…
CA690667	387	HX068635	92.25	387	5e-156	1	629	HX068635 Triticum aestivum cv. Norin 4 leaf library Triticum aestivum cDNA clone rwhxn11052n15, mRNA sequence.	leaf	Norin 4	tttcaaagtctcaggatgaagtcacctaaattacaggaacagaaaagcaaatcaagcatagtagcaactacagaacgaaaaccaatatatagaagaacagcacaggacacacccagacgacagtggtcacccttacttcgcctccctctcacgattccactgttcgatcttggccctgcgctcctcgctgttctccctcacagggcttcttgcacgcctcggagggctgcctccatacctacgccttcctccatcgtcgtgcctttcatgcctgctgctcccacccctccgtccaccgccgccaccaccgcgacggaaatcatcacggccacgatagtcatcacggtcacgacgctctctcctatggtgtgggcttgggctgcggctccttcctcgttg…
CA690667	387	CJ838519	92.25	387	5e-156	1	754	CJ838519 Y. Ogihara unpublished cDNA library, whatlal Triticum aestivum cDNA clone whatlal18m23 3', mRNA sequence.	root	Atlas66	catttcaaggtctcaggatgaagtcacctaaattacaggaacagaaaagcaaatcaagcatagtagcaactacagaacgaaaaccaatatatagaagaacagcacaggacacacccagacgacagtggtcacccttacttcgcctccctctcacgattccactgttcgatcttggccctgcgctcctcgctgttctccctcacagggcttcttgcacgcctcggagggctgcctccatacctacgccttcctccatcgtcgtgcctttcatgcctgctgctcccacccctccgtccaccgccgccaccaccgcgacggaaatcatcacggccacgatagtcatcacggtcacgacgctctctcctatggtgtgggcttgggctgcggctccttcctcgt…
CA690667	387	CJ790716	92.25	387	5e-156	1	766	CJ790716 Y. Ogihara unpublished cDNA library, whatl Triticum aestivum cDNA clone whatl27i10 3', mRNA sequence.	root	Atlas66	gtagtttcggcagcacactagtgacaatttcaaagtctcaggatgaagtcacctaaattacaggaacagaaaagcaaatcaagcatagtagcaactacagaacgaaaaccaatatatagaagaacagcacaggacacacccagacgacagtggtcacccttacttcgcctccctctcacgattccactgttcgatcttggccctgcgctcctcgctgttctccctcacagggcttcttgcacgcctcggagggctgcctccatacctacgccttcctccatcgtcgtgcctttcatgcctgctgctcccacccctccgtccaccgccgccaccaccgcgacggaaatcatcacggccacgatagtcatcacggtcacgacgctctctcctatggtgtgg…
CA690667	387	CJ786095	92.25	387	5e-156	1	685	CJ786095 Y. Ogihara unpublished cDNA library, whatl Triticum aestivum cDNA clone whatl13f15 3', mRNA sequence.	root	Atlas66	aaagcaaatcaagcatagtagcaactacagaacgaaaaccaatatatagaagaacagcacaggacacacccagacgacagtggtcacccttacttcgcctccctctcacgattccactgttcgatcttggccctgcgctcctcgctgttctccctcacagggcttcttgcacgcctcggagggctgcctccatacctacgccttcctccatcgtcgtgcctttcatgcctgctgctcccacccctccgtccaccgccgccaccaccgcgacggaaatcatcacggccacgatagtcatcacggtcacgacgctctctcctatggtgtgggcttgggctgcggctccttcctcgttgcgatctcctgtagcgcccaaagagtttcttcctgagatcctta…
CA690667	387	CJ547044	92.25	387	5e-156	1	739	CJ547044 Y.Ogihara unpublished cDNA library Wh_GCPCDAM Triticum aestivum cDNA clone rwhgc19l21 3', mRNA sequence.	anther at meiosis	DT4B(CS)	agaaagcaatcaagcatagtagcaactacagaacgaaaaccaatatatagaagaacagcacaggacacacccagacgacagtggtcacccttacttcgcctccctctcacgattccactgttcgatcttggccctgcgctcctcgctgttctccctcacagggcttcttgcacgcctcggagggctgcctccatacctacgccttcctccatcgtcgtgcctttcatgcctgctgctcccacccctccgtccaccgccgccaccaccgcgacggaaatcatcacggccacgatagtcatcacggtcacgacgctctctcctatggtgtgggcttgggctgcggctccttcctcgttgcgatctcctgtagcgcccaaagagtttcttcctgagatcctt…
CA690667	387	CJ522852	92.25	387	5e-156	1	884	CJ522852 Y.Ogihara unpublished cDNA library Wh_CSEC Triticum aestivum cDNA clone rwhcs7l12 3', mRNA sequence.	callus	Chinese Spring	acgtaagtttccggcagcacactagtgacaatttcaaagtctcaggatgaagtcacctaaattacaggaacagaaaagcaaatcaagcatagtagcaactacagaacgaaaaccaatatatagaagaacagcacaggacacacccagacgacagtggtcacccttacttcgcctccctctcacgattccactgttcgatcttggccctgcgctcctcgctgttctccctcacagggcttcttgcacgcctcggagggctgcctccatacctacgccttcctccatcgtcgtgcctttcatgcctgctgctcccacccctccgtccaccgccgccaccaccgcgacggaaatcatcacggccacgatagtcatcacggtcacgacgctctctcctatggt…
CA727501	572	BU100168	90.02	571	0	0.998252	682	WHE3316_A05_B10ZS Chinese Spring wheat drought stressed root cDNA library Triticum aestivum cDNA clone WHE3316_A05_B10, mRNA	root	Chinese Spring	ctgcctcctcctctctgtctgtttctaccgacgccgccccagcccccgcgagagagaaaccctagcctagggttccacgcgccgccgccgccgccgccgacgtcgaccccgcctcgcccttcccccgagctcgccatggacgcgggccgcaagagggccgtgccggagggcgccaacggcggcgccgccgtcaagcgcgccagagaatcggagtcggttcaaacgggtgtaggaagcaaatcgaagccatgcaccaaatttttcagcactgctggttgtccctttggttcaagttgccattttctccataacttccctggaggtcaccaggctgtttcaaagatgaccaacttgggtggtccagctgtttcagctcctcaaggaagaatgcccatggga…
TC457723	543	CD934615	100	543	0	1	543	OV.001H23F000912 OV Triticum aestivum cDNA clone OV001H23, mRNA sequence.	ovary	recital	cccacgcgtccgcagatccgccctgctccaccttctgctccccctccggctacggcggcgctgatctccggtcgggagataggttcttcccccccttgcgaatcgacgagataaaagttatggattagtcttgctcttgtttagttccgttttctttcgatttgatccggaatttaagtgcctgctgattttgaaggtttcgtcagcttccaccggaattgggatgaattgcatgcagtatcaagttcttgtcccctttcctttgaattatctggaatgttatcccgttaatcttggctgcaacttcgtgcgtttgatttgtgattcgtgtggtgggagtgcagagatctctagcttgcgaatccagggtgcgccgccatggccgagcacctcgcgtcg…
TC404168	599	CJ800106	99.66	595	0	0.993322	605	CJ800106 Y. Ogihara unpublished cDNA library, whsct Triticum aestivum cDNA clone whsct19h13 5', mRNA sequence.	root	Scout66	cgaaacaggttgaagatctagaaagggagaggagactacagaatacatactgagagaaaatgccagcgcttactggtcaggtgaagtggttcaacgagagcaaggggttcggctttatcacccccgacgacggcagcaaggacgtcttcgtgcacttctcggcaatcgttgacgccggcttcaagaccctcgccgagggccagcgtgtcgaattcagaatcgaaagcggcgcaaaaggcccgtccgccgccaatgtcaaggccatataggaggaggagcaatatcggcatccttttgtaatttgctccacccgaccgagcaaatggagtccaagagtatgctgctttaggaaggattgttatttgtttgtgttctattctcaccagtgcactaaaatct…
TC419840	506	CJ783198	100	503	0	0.994071	527	CJ783198 Y. Ogihara unpublished cDNA library, whatl Triticum aestivum cDNA clone whatl40f05 5', mRNA sequence.	root	Atlas66	ggttgagatctggagagagaagagactacagatacatactgagagaaaatgcctgcgcttactggtcaggtgaagtggttcaacgaatccaaggggttcggcttcatcaccccctcggacggcagcaatgatgtcttcgtccacttctcggcaatcactggccccggcttcaagaccctcgccgagggccagaatgtcgaattcaccatcgaaaacggcacaaaaggcccgaccgccgccaatgtcaaggccatataggaggagaagcaatatcggcatccttttgtaatttgctccacccatccacccggccgagcaaatggagtccaagagtatgctgctttcggaaggattgctatttgtttgtgttctattctcaccagtgcactgaaatctgta…
TC419840	506	CJ812964	88.97	517	5e-176	1.02174	548	CJ812964 Y. Ogihara unpublished cDNA library, whsct Triticum aestivum cDNA clone whsct19h13 3', mRNA sequence.	root	Scout66	tattgatacagtacatctttgtacaaacttattcgaagtttaaagatttgacttaaacaaaatccacattccttgcaaacccgaacgcaacagtaattaacccgtgtagatttgatgtgaaaagaaaagaaaagaaaagaaagaaacagtacagattttagtgcactggtgagaatagaacacaaacaaataacaatccttcctaaagcagcatactcttggactccatttgctcggtcgggtggagcaaattacaaaaggatgccgatattgctcctcctcctatatggccttgacattggcggcggacgggccttttgcgccgctttcgattctgaattcgacacgctggccctcggcgagggtcttgaagccggcgtcaacgattgccgagaagtg…
CA698504	353	CN010177	94.62	353	4e-157	1	467	WHE3867_F04_K07ZS Wheat Fusarium graminearum infected spike cDNA library Triticum aestivum cDNA clone WHE3867_F04_K07, mRNA	Spike	Sumai3	cggcacgagggtttcctgctagggttttggtccttcgttttcggcggcgcaagatgggggagagggtcaagggaaccgtgaagtggttcaacgtcaccaaggggttcggcttcatctccccggacgacggcggcgaggaccttttcgtccaccagtccgccatcaagtccgacggctaccgcagcctcaacgagaacgacgccgtcgagttcgagataatcaccggcgacgacggacgcaccaaggcctccgacgtcaccgcaccaggaggaggggcgctctccggcggctcccgccctggcgaaggcggtggtgaccgcgggggccgcggcggctatggaggcggcggcggtggctacggcggtggcggtggtggctacggaggcggtggtggcggct…
CA698504	353	CN010167	94.62	353	4e-157	1	537	WHE3867_E06_I11ZS Wheat Fusarium graminearum infected spike cDNA library Triticum aestivum cDNA clone WHE3867_E06_I11, mRNA	Spike	Sumai3	ttcggcacgagggtttcctgctagggttttggtccttcgttttcggcggcgcaagatgggggagagggtcaagggaaccgtgaagtggttcaacgtcaccaaggggttcggcttcatctccccggacgacggcggcgaggaccttttcgtccaccagtccgccatcaagtccgacggctaccgcagcctcaacgagaacgacgccgtcgagttcgagataatcaccggcgacgacggacgcaccaaggcctccgacgtcaccgcaccaggaggaggggcgctctccggcggctcccgccctggcgaaggcggtggtgaccgcgggggccgcggcggctatggaggcggcggcggtggctacggcggtggcggtggtggctacggaggcggtggtggcgg…
CA698504	353	CK204193	94.62	353	4e-157	1	823	FGAS012728 Triticum aestivum FGAS: Library 3 Gate 6 Triticum aestivum cDNA, mRNA sequence.	0	Wheat line CI 14106	caccagctattagatttaggcctatctaggtgacattatagaacaagtttgtacaaaaaagcaggctggtaccggtccggaattcccgggatatcgtcgacccacgcgtccgagggtttcctgctagggttttggtccttcgttttcggcggcgcaagatgggggagagggtcaagggaaccgtgaagtggttcaacgtcaccaaggggttcggcttcatctccccggacgacggcggcgaggaccttttcgtccaccagtccgccatcaagtccgacggctaccgcagcctcaacgagaacgacgccgtcgagttcgagataatcaccggcgacgacggacgcaccaaggcctccgacgtcaccgcaccaggaggaggggcgctctccggcggctccc…
CA698504	353	CK194604	94.62	353	4e-157	1	807	FGAS003035 Triticum aestivum FGAS: Library 3 Gate 6 Triticum aestivum cDNA, mRNA sequence.	0	Wheat line CI 14106	cacanngctattagcattaggcctatctaggtgactatatagaacaagtttgtacaaaaaagcaggctggtaccggtccggaatcccgggatatcgtcgacccacgcgtccggtttcctgctagggttttggtccttcgttttcggcggcgcaagatgggggagagggtcaagggaaccgtgaagtggttcaacgtcaccaaggggttcggcttcatctccccggacgacggcggcgaggaccttttcgtccaccagtccgccatcaagtccgacggctaccgcagcctcaacgagaacgacgccgtcgagttcgagataatcaccggcgacgacggacgcaccaaggcctccgacgtcaccgcaccaggaggaggggcgctctccggcggctcccgcc…
CA698504	353	CK193497	94.62	353	4e-157	1	844	FGAS001911 Triticum aestivum FGAS: Library 3 Gate 6 Triticum aestivum cDNA, mRNA sequence.	0	Wheat line CI 14106	aaccgctagtgcgntagggcctattcaggtgacatagtataacaagtttgtacaaaaaagcaggctggtaccggtccggaattcccgggatatcgtcgacccacgcgtccgttggtccttcgttttcggcggcgcaagatgggggagagggtcaagggaaccgtgaagtggttcaacgtcaccaaggggttcggcttcatctccccggacgacggcggcgaggaccttttcgtccaccagtccgccatcaagtccgacggctaccgcagcctcaacgagaacgacgccgtcgagttcgagataatcaccggcgacgacggacgcaccaaggcctccgacgtcaccgcaccaggaggaggggcgctctccggcggctcccgccctggcgaaggcggtggt…
CA698504	353	CF133972	94.62	353	4e-157	1	682	WHE4365_H11_P21ZT Wheat meiotic floret cDNA library Triticum aestivum cDNA clone WHE4365_H11_P21, mRNA sequence.	Whole florets with anthers	Chinese Spring	ccacgcgtccgggtccttcgttttcggcggcgcaagatgggggagagggtcaagggaaccgtgaagtggttcaacgtcaccaaggggttcggcttcatctccccggacgacggcggcgaggaccttttcgtccaccagtccgccatcaagtccgacggctaccgcagcctcaacgagaacgacgccgtcgagttcgagataatcaccggcgacgacggacgcaccaaggcctccgacgtcaccgcaccaggaggaggggcgctctccggcggctcccgccctggcgaaggcggtggtgaccgcgggggccgcggcggctatggaggcggcggcggtggctacggcggtggcggtggtggctacggaggcggtggtggcggctacggcggcggtggtggc…
CA698504	353	CF133887	94.62	353	4e-157	1	641	WHE4364_H02_O04ZT Wheat meiotic floret cDNA library Triticum aestivum cDNA clone WHE4364_H02_O04, mRNA sequence.	Whole florets with anthers	Chinese Spring	ccacgcgtccgtgctagggttttggtccttcgttttcggcggcgcaagatgggggagagggtcaagggaaccgtgaagtggttcaacgtcaccaaggggttcggcttcatctccccggacgacggcggcgaggaccttttcgtccaccagtccgccatcaagtccgacggctaccgcagcctcaacgagaacgacgccgtcgagttcgagataatcaccggcgacgacggacgcaccaaggcctccgacgtcaccgcaccaggaggaggggcgctctccggcggctcccgccctggcgaaggcggtggtgaccgcgggggccgcggcggctatggaggcggcggcggtggctacggcggtggcggtggtggctacggaggcggtggtggcggctacggc…
CA698504	353	CD934459	94.62	353	4e-157	1	678	OV.001D06F000912 OV Triticum aestivum cDNA clone OV001D06, mRNA sequence.	ovary	recital	agggtttcctgctagggttttggtccttcgttttcggcggcgcaagatgggggagagggtcaagggaaccgtgaagtggttcaacgtcaccaaggggttcggcttcatctccccggacgacggcggcgaggaccttttcgtccaccagtccgccatcaagtccgacggctaccgcagcctcaacgagaacgacgccgtcgagttcgagataatcaccggcgacgacggacgcaccaaggcctccgacgtcaccgcaccaggaggaggggcgctctccggcggctcccgccctggcgaaggcggtggtgaccgcgggggccgcggcggctatggaggcggcggcggtggctacggcggtggcggtggtggctacggaggcggtggtggcggctacggcgg…
CA698504	353	CD930301	94.62	353	4e-157	1	653	GR45.110O05F010418 GR45 Triticum aestivum cDNA clone GR45110O05, mRNA sequence.	grain (45 degrees per day after	recital	agggtttcctgctagggttttggtccttcgttttcggcggcgcaagatgggggagagggtcaagggaaccgtgaagtggttcaacgtcaccaaggggttcggcttcatctccccggacgacggcggcgaggaccttttcgtccaccagtccgccatcaagtccgacggctaccgcagcctcaacgagaacgacgccgtcgagttcgagataatcaccggcgacgacggacgcaccaaggcctccgacgtcaccgcaccaggaggaggggcgctctccggcggctcccgccctggcgaaggcggtggtgaccgcgggggccgcggcggctatggaggcggcggcggtggctacggcggtggcggtggtggctacggaggcggtggtggcggctacggcgg…
TC441951	845	DR739187	93.66	836	0	0.989349	1083	FGAS084404 Triticum aestivum FGAS: Library 6 CAP GATE 1 Triticum aestivum cDNA, mRNA sequence.	0	Wheat line CI 14106	aaaagcaggctggtaccggtccgcgattcccttgatatcgtcgacccacgcgtccgcgactggagcacgaggacactgacatggactgaaggagtagaaaagataagatcgatcgatcgcggagcgagagagagagaaaaaaaatcttctcgtcggtagggtttcgggggctgcgatggcgatggaggcgcggatgaaggggacggtcaagtggttcaacgacaccaaggggttcggcttcatctcccccgacgacggcagcgaggacctcttcgtgcaccagtcctccatcaaggccgacggcttccgctcgctggccgagggcgaggtggtcgagttcgccgtctcggagggcgacgacggccgcaccaaggccgtcgacgtcaccggccccgacgg…
TC401616	757	CK193497	99.73	746	0	0.985469	844	FGAS001911 Triticum aestivum FGAS: Library 3 Gate 6 Triticum aestivum cDNA, mRNA sequence.	0	Wheat line CI 14106	aaccgctagtgcgntagggcctattcaggtgacatagtataacaagtttgtacaaaaaagcaggctggtaccggtccggaattcccgggatatcgtcgacccacgcgtccgttggtccttcgttttcggcggcgcaagatgggggagagggtcaagggaaccgtgaagtggttcaacgtcaccaaggggttcggcttcatctccccggacgacggcggcgaggaccttttcgtccaccagtccgccatcaagtccgacggctaccgcagcctcaacgagaacgacgccgtcgagttcgagataatcaccggcgacgacggacgcaccaaggcctccgacgtcaccgcaccaggaggaggggcgctctccggcggctcccgccctggcgaaggcggtggt…
CK196601	732	CK204482	94.89	704	0	0.961749	852	FGAS013018 Triticum aestivum FGAS: Library 3 Gate 6 Triticum aestivum cDNA, mRNA sequence.	0	Wheat line CI 14106	caccgctagttgtattagggcctatccnggtgacactagtataacaagtttgtacaaaaaagcaggctggtaccggtccggaattcccgggatatcgtcgacccacgcgtccgcaccgatctagggtttcctgctagggttttagtccttcgtttccggcggcggcgcaagatgggtgagagactgaagggtaccgtgaagtggttcaacgtgaccaaggggttcggcttcatctccccggaggacggcagcgaggacctcttcgtccaccagtccgccatcaaggccgacggctaccgcagcctcaacgagaacgacgtcgtcgagttcgaggtcatcaccggcgacgacgggcgcaccaaggccaccgacgtcaccgcaccaggaggaggtgcgctc…
CA727367	376	CN009065	92.8	375	2e-155	0.99734	497	WHE2648_D08_H16ZE Wheat Fusarium graminearum infected spike cDNA library Triticum aestivum cDNA clone WHE2648_D08_H16, mRNA	Spike	Sumai3	agggtttcctgctagggttttggtccttcggtttcggcggcgcaagatgggggagagggtcaagggaaccgtgaagtggttcaacgtcaccaaggggttcggcttcatctccccggaggacggcagcgaggacctcttcgtccaccagtccgccatcaagtccgacggctaccgcagcctcaacgagaacgacaccgtcgagttcgaggtcatcaccggcgacgacggtcgcaccaaggcctccgacgtcaccgcaccaggaggaggagcgctctccggcggctcccgccctggcgatggcggtggtgaccgtgggggccgcggcggctacggtggcggtggctacggcggtggcggtggcggtggcggctacggaggcggtggtggcggttacggcgg…
CA727367	376	CD930563	92.8	375	2e-155	0.99734	545	GR45.111L01F010418 GR45 Triticum aestivum cDNA clone GR45111L01, mRNA sequence.	grain (45 degrees per day after	recital	agggtttcctgctagggttttggtccttcggtttcggcggcgcaagatgggggagagggtcaagggaaccgtgaagtggttcaacgtcaccaaggggttcggcttcatctccccggaggacggcagcgaggacctcttcgtccaccagtccgccatcaagtccgacggctaccgcagcctcaacgagaacgacaccgtcgagttcgaggtcatcaccggcgacgacggtcgcaccaaggcctccgacgtcaccgcaccaggaggaggagcgctctccggcggctcccgccctggcgatggcggtggtgaccgtgggggccgcggcggctacggtggcggtggctacggcggtggcggtggcggtggcggctacggaggcggtggtggcggttacggcgg…
CA727367	376	DR736299	92.78	374	7e-155	0.994681	1056	FGAS081669 Triticum aestivum FGAS: Library 5 GATE 7 Triticum aestivum cDNA, mRNA sequence.	0	Wheat line CI 14106	gtacgacgacccacccgtccggggtttcctgctagggttttggtccttcggtttcggcggcgcaagatgggggagagggtcaagggaaccgtgaagtggttcaacgtcaccaaggggttcggcttcatctccccggaggacggcagcgaggacctcttcgtccaccagtccgccatcaagtccgacggctaccgcagcctcaacgagaacgacaccgtcgagttcgaggtcatcaccggcgacgacggtcgcaccaaggcctccgacgtcaccgcaccaggaggaggagcgctctccggcggctcccgccctggcgatggcggtggtgaccgtgggggccgcggcggctacggtggcggtggctacggcggtggcggtggcggtggcggctacggaggc…
CA727367	376	BQ295312	92.76	373	3e-154	0.992021	606	WHE2868_E11_I22ZS Wheat unstressed root tip cDNA library Triticum aestivum cDNA clone WHE2868_E11_I22, mRNA sequence.	Root tip at 1.0 to 1.5 mm stage	Chinese Spring	tcggcacgaggtttcctgctagggttttggtccttcggtttcggcggcgcaagatgggggagagggtcaagggaaccgtgaagtggttcaacgtcaccaaggggttcggcttcatctccccggaggacggcagcgaggacctcttcgtccaccagtccgccatcaagtccgacggctaccgcagcctcaacgagaacgacaccgtcgagttcgaggtcatcaccggcgacgacggtcgcaccaaggcctccgacgtcaccgcaccaggaggaggagcgctctccggcggctcccgccctggcgatggcggtggtgaccgtgggggccgcggcggctacggtggcggtggctacggcggtggcggtggcggtggcggctacggaggcggtggtggcggtt…
CA727367	376	BQ294863	92.76	373	3e-154	0.992021	542	WHE2855_C08_E15ZS Wheat unstressed root tip cDNA library Triticum aestivum cDNA clone WHE2855_C08_E15, mRNA sequence.	Root tip at 1.0 to 1.5 mm stage	Chinese Spring	cggcacgaggtttcctgctagggttttggtccttcggtttcggcggcgcaagatgggggagagggtcaagggaaccgtgaagtggttcaacgtcaccaaggggttcggcttcatctccccggaggacggcagcgaggacctcttcgtccaccagtccgccatcaagtccgacggctaccgcagcctcaacgagaacgacaccgtcgagttcgaggtcatcaccggcgacgacggtcgcaccaaggcctccgacgtcaccgcaccaggaggaggagcgctctccggcggctcccgccctggcgatggcggtggtgaccgtgggggccgcggcggctacggtggcggtggctacggcggtggcggtggcggtggcggctacggaggcggtggtggcggtta…
CA727367	376	BQ609161	92.74	372	9e-154	0.989362	474	BRY_5083 wheat EST endosperm library Triticum aestivum cDNA 5', mRNA sequence.	endosperm	Wyuna	gtttcctgctagggttttggtccttcggtttcggcggcgcaagatgggggagagggtcaagggaaccgtgaagtggttcaacgtcaccaaggggttcggcttcatctccccggaggacggcagcgaggacctcttcgtccaccagtccgccatcaagtccgacggctaccgcagcctcaacgagaacgacaccgtcgagttcgaggtcatcaccggcgacgacggtcgcaccaaggcctccgacgtcaccgcaccaggaggaggagcgctctccggcggctcccgccctggcgatggcggtggtgaccgtgggggccgcggcggctacggtggcggtggctacagcggtggcggtggcggtggcggctacagangcggtggtggcagttaccgcggtgg…
CA727367	376	BQ608954	92.74	372	9e-154	0.989362	544	BRY_4871 wheat EST endosperm library Triticum aestivum cDNA 5', mRNA sequence.	endosperm	Wyuna	gtttcctgctagggttttggtccttcggtttcggcggcgcaagatgggggagagggtcaagggaaccgtgaagtggttcaacgtcaccaaggggttcggcttcatctccccggaggacggcagcgaggacctcttcgtccaccagtccgccatcaagtccgacggctaccgcagcctcaacgagaacgacaccgtcgagttcgaggtcatcaccggcgacgacggtcgcaccaaggcctccgacgtcaccgcaccaggaggaggagcgctctccggcggctcccgccctggcgatggcggtggtgaccgtgggggccgcggcggctacggtggcggtggctacggcggtggcggtggcggtggcggctacggaggcggtggtggcggttacggcggtgg…
CA727367	376	BE515974	92.7	370	1e-152	0.984043	380	WHE0607_C11_F21ZA Wheat ABA-treated embryo cDNA library Triticum aestivum cDNA clone WHE0607_C11_F21, mRNA sequence.	Seed embryo	Brevor (soft, white, winter, common wheat)	gcggccgcgtcgactttcctgctagggttttggtccttcggtttcggcggcgcaagatgggggagagggtcaagggaaccgtgaagtggttcaacgtcaccaaggggttcggcttcatctccccggaggacggcagcgaggacctcttcgtccaccagtccgccatcaagtccgacggctaccgcagcctcaacgagaacgacaccgtcgagttcgaggtcatcaccggcgacgacggtcgcaccaaggcctccgacgtcaccgcaccaggaggaggagcgctctccggcggctcccgccctggcgatggcggtggtgaccgtgggggccgcggcggctacggtggcggtggctacggcggtggcggtggcggtgggtct
CA594094	450	BQ605705	95.14	432	0	0.96	661	BRY_1232 wheat EST endosperm library Triticum aestivum cDNA 5', mRNA sequence.	endosperm	Wyuna	gtttcctgctagggttttggtcctttgttttcggcggcgcaagatgggggagagggtcaagggaaccgtgaagtggttcaacgtcaccaaggggttcggcttcatctccccggacgacggcggcgaggaccttttcgtccaccagtcctccatcaagtccgacggctaccgcagcctcaacgagaacgacgccgttgagttcgagatcatcaccggcgacgacggacgcaccaaggccaacgacgtcaccgcaccgggaggaggggcgctctccggcggctcccgccctgtcgaaggcggtggtgaccgcgggggccgtggcggctacggaggcggcggcggtggctacggcggcggcggtggcggctacggaggcggtggtggcggctacggcggtgg…
CA594094	450	AW448014	95.14	432	0	0.96	661	BRY_1232 BRY Triticum aestivum cDNA clone P27-1F, mRNA sequence.	0	Wyuna	gtttcctgctagggttttggtcctttgttttcggcggcgcaagatgggggagagggtcaagggaaccgtgaagtggttcaacgtcaccaaggggttcggcttcatctccccggacgacggcggcgaggaccttttcgtccaccagtcctccatcaagtccgacggctaccgcagcctcaacgagaacgacgccgttgagttcgagatcatcaccggcgacgacggacgcaccaaggccaacgacgtcaccgcaccgggaggaggggcgctctccggcggctcccgccctgtcgaaggcggtggtgaccgcgggggccgtggcggctacggaggcggcggcggtggctacggcggcggcggtggcggctacggaggcggtggtggcggctacggcggtgg…
CA594094	450	CV768436	94.91	432	0	0.96	824	FGAS062827 Triticum aestivum FGAS: Library 2 Gate 3 Triticum aestivum cDNA, mRNA sequence.	0	NONGDA 3338/2463	acgcttgaccttaggcctatttaggtgacactctagaacaagtttgtacaaaaaagcaggctggtaccggtccggaattcccgggatatcgtcgacccacgcgtccggtttcctgctagggttttggtcctttgttttcggcggcgcaagatgggggagagggtcaagggaaccgtgaagtggttcaacgtcaccaaggggttcggcttcatctccccggacgacggcggcgaggaccttttcgtccaccagtcctccatcaagtccgacggctaccgcagcctcaacgagaacgacgccgttgagttcgagatcatcaccggcgacgacggacgcaccaaggccaacgacgtcaccgcaccgggaggaggggcgctctccggcggctcccgccctgtc…
CA594094	450	CV774245	94.9	431	0	0.957778	851	FGAS068643 Triticum aestivum FGAS: Library 2 Gate 3 Triticum aestivum cDNA, mRNA sequence.	0	NONGDA 3338/2463	acgcttgaccttaggcctatttaggtgactctatagaacaagtttgtacaaaaaagcaggctggtaccggtccggaattcccgggatatcgtcgacccacgcgtccggtttcctgctagggttttggtcctttgttttcggcggcgcaagatgggggagagggtcaagggaaccgtgaagtggttcaacgtcaccaaggggttcggcttcatctccccggacgacggcggcgaggaccttttcgtccaccagtcctccatcaagtccgacggctaccgcagcctcaacgagaacgacgccgttgagttcgagatcatcaccggcgacgacggacgcaccaaggccaacgacgtcaccgcaccgggaggaggggcgctctccggcggctcccgccctgtc…
CA594094	450	CN011585	94.9	431	0	0.957778	530	WHE3886_A04_B08ZS Wheat Fusarium graminearum infected spike cDNA library Triticum aestivum cDNA clone WHE3886_A04_B08, mRNA	Spike	Sumai3	tcggcacgagggtttcctgctagggttttggtcctttgttttcggcggcgcaagatgggggagagggtcaagggaaccgtgaagtggttcaacgtcaccaaggggttcggcttcatctccccggacgacggcggcgaggaccttttcgtccaccagtcctccatcaagtccgacggctaccgcagcctcaacgagaacgacgccgttgagttcgagatcatcaccggcgacgacggacgcaccaaggccaacgacgtcaccgcaccgggaggaggggcgctctccggcggctcccgccctgtcgaaggcggtggtgaccgcgggggccgtggcggctacggaggcggcggcggtggctacggcggcggcggtggcggctacggaggcggtggtggcggc…
CA594094	450	CD868674	94.9	431	0	0.957778	639	AZO2.109I20F001114 AZO2 Triticum aestivum cDNA clone AZO2109I20, mRNA sequence.	root	recital	agggtttcctgctagggttttggtcctttgttttcggcggcgcaagatgggggagagggtcaagggaaccgtgaagtggttcaacgtcaccaaggggttcggcttcatctccccggacgacggcggcgaggaccttttcgtccaccagtcctccatcaagtccgacggctaccgcagcctcaacgagaacgacgccgttgagttcgagatcatcaccggcgacgacggacgcaccaaggccaacgacgtcaccgcaccgggaggaggggcgctctccggcggctcccgccctgtcgaaggcggtggtgaccgcgggggccgtggcggctacggaggcggcggcggtggctacggcggcggcggtggcggctacggaggcggtggtggcggctacggcgg…
CA594094	450	CA728985	94.9	431	0	0.957778	548	wdi1c.pk006.j6 wdi1c Triticum aestivum cDNA clone wdi1c.pk006.j6 5' end, mRNA sequence.	inflorescence	Spring wheat	gcacgagggtttcctgctagggttttggtcctttgttttcggcggcgcaagatgggggagagggtcaagggaaccgtgaagtggttcaacgtcaccaaggggttcggcttcatctccccggacgacggcggcgaggaccttttcgtccaccagtcctccatcaagtccgacggctaccgcagcctcaacgagaacgacgccgttgagttcgagatcatcaccggcgacgacggacgcaccaaggccaacgacgtcaccgcaccgggaggaggggcgctctccggcggctcccgccctgtcgaaggcggtggtgaccgcgggggccgtggcggctacggaggcggcggcggtggctacggcggcggcggtggcggctacggaggcggtggtggcggctac…
CA594094	450	CA596418	94.9	431	0	0.957778	587	wpa1c.pk013.m1 wpa1c Triticum aestivum cDNA clone wpa1c.pk013.m1 5' end, mRNA sequence.	anthers	Chinese Spring	gcacgaggagggtttcctgctagggttttggtcctttgttttcggcggcgcaagatgggggagagggtcaagggaaccgtgaagtggttcaacgtcaccaaggggttcggcttcatctccccggacgacggcggcgaggaccttttcgtccaccagtcctccatcaagtccgacggctaccgcagcctcaacgagaacgacgccgttgagttcgagatcatcaccggcgacgacggacgcaccaaggccaacgacgtcaccgcaccgggaggaggggcgctctccggcggctcccgccctgtcgaaggcggtggtgaccgcgggggccgtggcggctacggaggcggcggcggtggctacggcggcggcggtggcggctacggaggcggtggtggcggc…
CA594094	450	BE499678	94.9	431	0	0.957778	482	WHE0959_F01_K01ZS Wheat pre-anthesis spike cDNA library Triticum aestivum cDNA clone WHE0959_F01_K01, mRNA sequence.	Spike before anthesis	Chinese Spring	ctgctagggttttggtcctttgttttcggcggcgcaagatgggggagagggtcaagggaaccgtgaagtggttcaacgtcaccaaggggttcggcttcatctccccggacgacggcggcgaggaccttttcgtccaccagtcctccatcaagtccgacggctaccgcagcctcaacgagaacgacgccgttgagttcgagatcatcaccggcgacgacggacgcaccaaggccaacgacgtcaccgcaccgggaggaggggcgctctccggcggctcccgccctgtcgaaggcggtggtgaccgcgggggccgtggcggctacggaggcggcggcggtggctacggcggcggcggtggcggctacggaggcggtggtggcggctacggcggtggcggtg…
CA727595	387	BQ609161	93.3	388	4e-167	1.00258	474	BRY_5083 wheat EST endosperm library Triticum aestivum cDNA 5', mRNA sequence.	endosperm	Wyuna	gtttcctgctagggttttggtccttcggtttcggcggcgcaagatgggggagagggtcaagggaaccgtgaagtggttcaacgtcaccaaggggttcggcttcatctccccggaggacggcagcgaggacctcttcgtccaccagtccgccatcaagtccgacggctaccgcagcctcaacgagaacgacaccgtcgagttcgaggtcatcaccggcgacgacggtcgcaccaaggcctccgacgtcaccgcaccaggaggaggagcgctctccggcggctcccgccctggcgatggcggtggtgaccgtgggggccgcggcggctacggtggcggtggctacagcggtggcggtggcggtggcggctacagangcggtggtggcagttaccgcggtgg…
CA727595	387	BQ607361	93.3	388	2e-166	1.00258	580	BRY_3255 wheat EST endosperm library Triticum aestivum cDNA 5', mRNA sequence.	endosperm	Wyuna	gtttcctgctagggttttggtccttcggtttcggcggcgcaagatgggggagagggtcaagggaaccgtgaagtggttcaacgtcaccaaggggttcggcttcatctccccggaggacggcagcgaggacctcttcgtccaccagtccgccatcaagtccgacggctaccgcagcctcaacgagaacgacaccgtcgagttcgaggtcatcaccggcgacgacggtcgcaccaaggcctccgacgtcaccgcaccaggaggaggagcgctctccggcggctcccgccctggcgatggcggtggtgaccgtgggggccgcggcggctacagtggcggtggctacagcggtggcggtggcggtggcggctacagaggcggtggtggcggttaccgcggtgg…
CA727595	387	BE401999	93.3	388	2e-166	1.00258	580	CSB003D05F990908 ITEC CSB Wheat Endosperm Library Triticum aestivum cDNA clone CSB003D05, mRNA sequence.	endosperm	Wyuna	gtttcctgctagggttttggtccttcggtttcggcggcgcaagatgggggagagggtcaagggaaccgtgaagtggttcaacgtcaccaaggggttcggcttcatctccccggaggacggcagcgaggacctcttcgtccaccagtccgccatcaagtccgacggctaccgcagcctcaacgagaacgacaccgtcgagttcgaggtcatcaccggcgacgacggtcgcaccaaggcctccgacgtcaccgcaccaggaggaggagcgctctccggcggctcccgccctggcgatggcggtggtgaccgtgggggccgcggcggctacagtggcggtggctacagcggtggcggtggcggtggcggctacagaggcggtggtggcggttaccgcggtgg…
CA727595	387	DR736299	93.47	383	5e-166	0.989664	1056	FGAS081669 Triticum aestivum FGAS: Library 5 GATE 7 Triticum aestivum cDNA, mRNA sequence.	0	Wheat line CI 14106	gtacgacgacccacccgtccggggtttcctgctagggttttggtccttcggtttcggcggcgcaagatgggggagagggtcaagggaaccgtgaagtggttcaacgtcaccaaggggttcggcttcatctccccggaggacggcagcgaggacctcttcgtccaccagtccgccatcaagtccgacggctaccgcagcctcaacgagaacgacaccgtcgagttcgaggtcatcaccggcgacgacggtcgcaccaaggcctccgacgtcaccgcaccaggaggaggagcgctctccggcggctcccgccctggcgatggcggtggtgaccgtgggggccgcggcggctacggtggcggtggctacggcggtggcggtggcggtggcggctacggaggc…
CA727595	387	CN009065	93.47	383	5e-166	0.989664	497	WHE2648_D08_H16ZE Wheat Fusarium graminearum infected spike cDNA library Triticum aestivum cDNA clone WHE2648_D08_H16, mRNA	Spike	Sumai3	agggtttcctgctagggttttggtccttcggtttcggcggcgcaagatgggggagagggtcaagggaaccgtgaagtggttcaacgtcaccaaggggttcggcttcatctccccggaggacggcagcgaggacctcttcgtccaccagtccgccatcaagtccgacggctaccgcagcctcaacgagaacgacaccgtcgagttcgaggtcatcaccggcgacgacggtcgcaccaaggcctccgacgtcaccgcaccaggaggaggagcgctctccggcggctcccgccctggcgatggcggtggtgaccgtgggggccgcggcggctacggtggcggtggctacggcggtggcggtggcggtggcggctacggaggcggtggtggcggttacggcgg…
CA727595	387	CD930563	93.47	383	5e-166	0.989664	545	GR45.111L01F010418 GR45 Triticum aestivum cDNA clone GR45111L01, mRNA sequence.	grain (45 degrees per day after	recital	agggtttcctgctagggttttggtccttcggtttcggcggcgcaagatgggggagagggtcaagggaaccgtgaagtggttcaacgtcaccaaggggttcggcttcatctccccggaggacggcagcgaggacctcttcgtccaccagtccgccatcaagtccgacggctaccgcagcctcaacgagaacgacaccgtcgagttcgaggtcatcaccggcgacgacggtcgcaccaaggcctccgacgtcaccgcaccaggaggaggagcgctctccggcggctcccgccctggcgatggcggtggtgaccgtgggggccgcggcggctacggtggcggtggctacggcggtggcggtggcggtggcggctacggaggcggtggtggcggttacggcgg…
CA727595	387	CA732551	93.47	383	5e-166	0.989664	460	wlp1c.pk004.m3 wlp1c Triticum aestivum cDNA clone wlp1c.pk004.m3 5' end, mRNA sequence.	lemma and palea	Spring wheat	gcacgaggctagggttttggtccttcggtttcggcggcgcaagatgggggagagggtcaagggaaccgtgaagtggttcaacgtcaccaaggggttcggcttcatctccccggaggacggcagcgaggacctcttcgtccaccagtccgccatcaagtccgacggctaccgcagcctcaacgagaacgacaccgtcgagttcgaggtcatcaccggcgacgacggtcgcaccaaggcctccgacgtcaccgcaccaggaggaggagcgctctccggcggctcccgccctggcgatggcggtggtgaccgtgggggccgcggcggctacggtggcggtggctacggcggtggcggtggcggtggcggctacggaggcggtggtggcggttacggcggtgg…
CA727595	387	BQ608954	93.47	383	5e-166	0.989664	544	BRY_4871 wheat EST endosperm library Triticum aestivum cDNA 5', mRNA sequence.	endosperm	Wyuna	gtttcctgctagggttttggtccttcggtttcggcggcgcaagatgggggagagggtcaagggaaccgtgaagtggttcaacgtcaccaaggggttcggcttcatctccccggaggacggcagcgaggacctcttcgtccaccagtccgccatcaagtccgacggctaccgcagcctcaacgagaacgacaccgtcgagttcgaggtcatcaccggcgacgacggtcgcaccaaggcctccgacgtcaccgcaccaggaggaggagcgctctccggcggctcccgccctggcgatggcggtggtgaccgtgggggccgcggcggctacggtggcggtggctacggcggtggcggtggcggtggcggctacggaggcggtggtggcggttacggcggtgg…
CA727595	387	BQ295312	93.47	383	5e-166	0.989664	606	WHE2868_E11_I22ZS Wheat unstressed root tip cDNA library Triticum aestivum cDNA clone WHE2868_E11_I22, mRNA sequence.	Root tip at 1.0 to 1.5 mm stage	Chinese Spring	tcggcacgaggtttcctgctagggttttggtccttcggtttcggcggcgcaagatgggggagagggtcaagggaaccgtgaagtggttcaacgtcaccaaggggttcggcttcatctccccggaggacggcagcgaggacctcttcgtccaccagtccgccatcaagtccgacggctaccgcagcctcaacgagaacgacaccgtcgagttcgaggtcatcaccggcgacgacggtcgcaccaaggcctccgacgtcaccgcaccaggaggaggagcgctctccggcggctcccgccctggcgatggcggtggtgaccgtgggggccgcggcggctacggtggcggtggctacggcggtggcggtggcggtggcggctacggaggcggtggtggcggtt…
TC435086	432	CA640445	99.76	420	0	0.972222	436	wre1n.pk0035.g2 wre1n Triticum aestivum cDNA clone wre1n.pk0035.g2 5' end, mRNA sequence.	root	Spring wheat	aaacacatacacacagagagagtatggcgccgaggcaggtagggatagtgaagtcgttcaacgatgaaaagggcttcggtctcatcacccccgctggcggcggcgcggatctgtttgtgcacttccgcaacatccaagcctccggcttcaaatccctcaaggagggccagcaggtcacgttcgtcgccgtccaaggccagaaaggcatgcaagccaatgaagtcatcactgaggagtaattaagtaatcttccggcgcccgcttctatctcgtttattctggatctcacactctgtaacacgtactacgtccggtctgcttgttgtccaataattgtgtggggctgaacaaccatgtatgcacttttgtcatgttgactttcaactttgggtcatcaac…
BE402006	579	BQ607473	100	579	0	1	579	BRY_3367 wheat EST endosperm library Triticum aestivum cDNA 5', mRNA sequence.	endosperm	Wyuna	caccgatctagggttttctgctacggttttagtccttcgtttccggcggcagcgctcgatgggtgagagactagaagggtaccgcgaagtggttcaacgtgaccaaggggttcggcttcatctccccggaggacggcagcgaggacctcttcgtccaccagtccgccatcaaggccgacggctaccgcagcctcaacgagaacgacgtcgtcgagttcgaggtcatcaccggcgacgacgggcgcaccaaggccaccgacgtgaccgcaccangaggaggtgcgctcgccggcggctcccgccctagcgaaggcggtggtgaccgctgtggtcgcggcggcggtggctactgtggacgcggctatggccgcggcggtggcagctacagaggtggcggcg…
BE402006	579	BQ295430	93.02	573	0	0.989637	582	WHE2869_H08_P15ZS Wheat unstressed root tip cDNA library Triticum aestivum cDNA clone WHE2869_H08_P15, mRNA sequence.	Root tip at 1.0 to 1.5 mm stage	Chinese Spring	ttcggcacgagccgatctagggtttcctgctagggttttagtccttcgtttccggcggcggcgcaagatgggtgagagactgaagggtaccgtgaagtggttcaacgtgaccaaggggttcggcttcatctccccggaggacggcagcgaggacctcttcgtccaccagtccgccatcaaggccgacggctaccgcagcctcaacgagaacgacgtcgtcgagttcgaggtcatcaccggcgacgacgggcgcaccaaggccaccgacgtcaccgcaccaggaggaggtgcgctcgccggcggctcccgccctagcgaaggcggtggtgaccgcgggggtcgcggcggcggtggctacggtggaggcggctatggcggtggcggcggcggctacggagg…
BE402006	579	BQ744264	92.5	573	0	0.989637	776	WHE4113_E12_I23ZS Wheat salt-stressed root cDNA library Triticum aestivum cDNA clone WHE4113_E12_I23, mRNA sequence.	Roots	Chinese Spring	attcggcacgaggatctagggtttcctgctagggttttagtccttcgtttccggcggcggcgcaagatgggtgagagactgaagggtaccgtgaagtggttcaacgtgaccaaggggttcggcttcatctccccggaggacggcagcgaggacctcttcgtccaccagtccgccatcaaggccgacggctaccgcagcctcaacgagaacgacgtcgtcgagttcgaggtcatcaccggcgacgacgggcgcaccaaggccaccgacgtcaccgcaccaggaggaggtgcgctcgccggcggctcccgccctagcgaaggcggtggtgaccgcgggggtcgcggcggcggtggctacggtggaggcggctatggcggtggcggcggcggctacggaggt…
BE402006	579	CA727916	91.43	572	0	0.98791	602	wdi1c.pk003.e12 wdi1c Triticum aestivum cDNA clone wdi1c.pk003.e12 5' end, mRNA sequence.	inflorescence	Spring wheat	gcacgaggccgatctagggtttcctgctagggttttagtccttcgtttccggcggcggcgcaagatgggtgagagactgaagggtaccgtgaagtggttcaacgtgaccaaggggttcggcttcatctccccggaggacggcagcgaggacctcttcgtccaccagtccgccatcaaggccgacggctaccgcagcctcaacgagaacgacgtcgtcgagttcgaggtcatcaccggcgacgacgggcgcaccaaggccaccgacgtcaccgcaccaggaggaggtgcgctcgccggcggctcccgccctagcgaaggcggtggtgaccgcgggggtcgcggcggcggtggctacggtggaggcggctatggcggtggcggcggcggctacggaggtgg…
CA711620	420	CA722901	92.38	420	1e-172	1	441	wdr1f.pk001.m17 wdr1f Triticum aestivum cDNA clone wdr1f.pk001.m17 5' end, mRNA sequence.	root	Spring wheat	gaccgatctagggtttcctgctagggttttagtccttcgtttccggcggcggcgcaagatgggtgagagactgaagggtaccgtgaagtggttcaacgtgaccaaggggttcggcttcatctccccggaggacggcagcgaggacctcttcgtccaccagtccgcgcatcaaggccgacggctaccgcagcctcaacgaaaacgacgtcgtcgaagttcgaggtcatcaccggcgacgacgggcgcaccaaggccaccgacgtcaccgcaccaagaggaggtgcgctcgccggcggctcccggcctaagcaaagggggtggttgancgcnggggtcccggcggcggttgctacgtggaagcggctattgcggttgcngcggcgctacgaagttgcggcg…
CA711620	420	CA710023	92.94	411	1e-172	0.978571	447	wdk2c.pk017.f18 wdk2c Triticum aestivum cDNA clone wdk2c.pk017.f18 5' end, mRNA sequence.	kernel	hard red spring	ccgatctagggtttcctgctagggttttagtccttcgtttccggcggcggcgcaagatgggtgagagactgaagggtaccgtgaagtggttcaacgtgaccaaggggttcggcttcatctccccggaggacggcagcgaggacctcttcgtccaccagtccgccatcaaggccgacggctaccgcagcctcaacgagaacgacgtcgtcgagttcgaggtcatcaccggcgacgacgggcgcaccaaggccaccgacgtcaccgcaccaggaggaggtgcgctcgccggcggctcccgccctancgaaggcggtggtgaccgcgggggtcgcggcggcggtggctacggtggaggcggctattgcggtggcggcggcggctacggaggtggcggcgggt…
CA711620	420	CK204482	92.7	411	7e-170	0.978571	852	FGAS013018 Triticum aestivum FGAS: Library 3 Gate 6 Triticum aestivum cDNA, mRNA sequence.	0	Wheat line CI 14106	caccgctagttgtattagggcctatccnggtgacactagtataacaagtttgtacaaaaaagcaggctggtaccggtccggaattcccgggatatcgtcgacccacgcgtccgcaccgatctagggtttcctgctagggttttagtccttcgtttccggcggcggcgcaagatgggtgagagactgaagggtaccgtgaagtggttcaacgtgaccaaggggttcggcttcatctccccggaggacggcagcgaggacctcttcgtccaccagtccgccatcaaggccgacggctaccgcagcctcaacgagaacgacgtcgtcgagttcgaggtcatcaccggcgacgacgggcgcaccaaggccaccgacgtcaccgcaccaggaggaggtgcgctc…
CA711620	420	CK196601	92.7	411	7e-170	0.978571	832	FGAS005060 Triticum aestivum FGAS: Library 3 Gate 6 Triticum aestivum cDNA, mRNA sequence.	0	Wheat line CI 14106	ccctgccctgtcgttcaggcctatccaggtgacttcattgaacaagtttgtacaaaaaagcaggctggtaccggtccggaattcccgggatatcgtcgacccacgcgtccgcaccgatctagggtttcctgctagggttttagtccttcgtttccggcggcggcgcaagatgggtgagagactgaagggtaccgtgaagtggttcaacgtgaccaaggggttcggcttcatctccccggaggacggcagcgaggacctcttcgtccaccagtccgccatcaaggccgacggctaccgcagcctcaacgagaacgacgtcgtcgagttcgaggtcatcaccggcgacgacgggcgcaccaaggccaccgacgtcaccgcaccaggaggaggtgcgctcgc…
CA711620	420	CA731386	92.7	411	7e-170	0.978571	562	wip1c.pk006.d15 wip1c Triticum aestivum cDNA clone wip1c.pk006.d15 5' end, mRNA sequence.	pistils	Spring wheat	gcacgaggcaccgatctagggtttcctgctagggttttagtccttcgtttccggcggcggcgcaagatgggtgagagactgaagggtaccgtgaagtggttcaacgtgaccaaggggttcggcttcatctccccggaggacggcagcgaggacctcttcgtccaccagtccgccatcaaggccgacggctaccgcagcctcaacgagaacgacgtcgtcgagttcgaggtcatcaccggcgacgacgggcgcaccaaggccaccgacgtcaccgcaccaggaggaggtgcgctcgccggcggctcccgccctagcgaaggcggtggtgaccgcgggggtcgcggcggcggtggctacggtggaggcggctatggcggtggcggcggcggctacggaggt…
CA711620	420	CA727916	92.7	411	7e-170	0.978571	602	wdi1c.pk003.e12 wdi1c Triticum aestivum cDNA clone wdi1c.pk003.e12 5' end, mRNA sequence.	inflorescence	Spring wheat	gcacgaggccgatctagggtttcctgctagggttttagtccttcgtttccggcggcggcgcaagatgggtgagagactgaagggtaccgtgaagtggttcaacgtgaccaaggggttcggcttcatctccccggaggacggcagcgaggacctcttcgtccaccagtccgccatcaaggccgacggctaccgcagcctcaacgagaacgacgtcgtcgagttcgaggtcatcaccggcgacgacgggcgcaccaaggccaccgacgtcaccgcaccaggaggaggtgcgctcgccggcggctcccgccctagcgaaggcggtggtgaccgcgggggtcgcggcggcggtggctacggtggaggcggctatggcggtggcggcggcggctacggaggtgg…
CA711620	420	CA727275	92.7	411	7e-170	0.978571	562	wde1f.pk003.k6 wde1f Triticum aestivum cDNA clone wde1f.pk003.k6 5' end, mRNA sequence.	endosperm	Spring wheat	gcacgaggcaccgatctagggtttcctgctagggttttagtccttcgtttccggcggcggcgcaagatgggtgagagactgaagggtaccgtgaagtggttcaacgtgaccaaggggttcggcttcatctccccggaggacggcagcgaggacctcttcgtccaccagtccgccatcaaggccgacggctaccgcagcctcaacgagaacgacgtcgtcgagttcgaggtcatcaccggcgacgacgggcgcaccaaggccaccgacgtcaccgcaccaggaggaggtgcgctcgccggcggctcccgccctagcgaaggcggtggtgaccgcgggggtcgcggcggcggtggctacggtggaggcggctatggcggtggcggcggcggctacggaggt…
CA711620	420	BQ607471	92.46	411	7e-170	0.978571	577	BRY_3365 wheat EST endosperm library Triticum aestivum cDNA 5', mRNA sequence.	endosperm	Wyuna	caccgatctagggtttcctgctagggttttagtccttcgtttccggcggcggcgcaagatgggtgagagactgaagggtaccgtgaagtggttcaacgtgaccaaggggttcggcttcatctccccggaggacggcagcgaggacctcttcgtccaccagtccgccatcaaggccgacggctaccgcagcctcaacgagaacgacgtcgtcgagttcgaggtcatcaccggcgacgacgggcgcaccaaggccaccgacgtcaccgcaccangaggaggtgcgctcgccggcggctcccgccctagcgaaggcggtggtgaccgcggnggtcgcggcggcggtggctacggtggaggcggctatggcggtggcggcggcggctacagaggtggcggcgg…
CA711620	420	BE401994	92.46	411	7e-170	0.978571	577	CSB003C12F990908 ITEC CSB Wheat Endosperm Library Triticum aestivum cDNA clone CSB003C12, mRNA sequence.	endosperm	Wyuna	caccgatctagggtttcctgctagggttttagtccttcgtttccggcggcggcgcaagatgggtgagagactgaagggtaccgtgaagtggttcaacgtgaccaaggggttcggcttcatctccccggaggacggcagcgaggacctcttcgtccaccagtccgccatcaaggccgacggctaccgcagcctcaacgagaacgacgtcgtcgagttcgaggtcatcaccggcgacgacgggcgcaccaaggccaccgacgtcaccgcaccangaggaggtgcgctcgccggcggctcccgccctagcgaaggcggtggtgaccgcggnggtcgcggcggcggtggctacggtggaggcggctatggcggtggcggcggcggctacagaggtggcggcgg…
CA718896	276	CV762674	94.89	274	4e-122	0.992754	861	FGAS057063 Triticum aestivum FGAS: Library 2 Gate 3 Triticum aestivum cDNA, mRNA sequence.	0	NONGDA 3338/2463	aagcttgaccttaggcctatttaggtgacactccagaacaagtttgtacaaaaaagcaggctgctaccggtccggaattcccgggatatcgtcgacccacgcgtccgccaccacaccgatctagggtttcctgctagggttttagtccttcgtttccggcggcggcgcaagatgggtgagagagtgaagggaaccgtgaagtggttcaacgtcaccaaggggttcggcttcatctccccggaggacggcagcgaggacctcttcgtccaccagtccgccatcaaggccgacggctaccgcagcctcaacgagaacgacgtcgtcgagttcgaggtcatcaccggcgacgacggccgcaccaaggccgccgacgtcaccgcaccaggaggaggtgcgctc…
CA718896	276	CD864634	94.89	274	4e-122	0.992754	466	AZO2.001G12F000627 AZO2 Triticum aestivum cDNA clone AZO2001G12, mRNA sequence.	root	recital	caccacaccgatctagggtttcctgctagggttttagtccttcgtttccggcggcggcgcaagatgggtgagagagtgaagggaaccgtgaagtggttcaacgtcaccaaggggttcggcttcatctccccggaggacggcagcgaggacctcttcgtccaccagtccgccatcaaggccgacggctaccgcagcctcaacgagaacgacgtcgtcgagttcgaggtcatcaccggcgacgacggccgcaccaaggccgccgacgtcaccgcaccaggaggaggtgcgctcgccggcggctcccgccctggcgacggcggtggtgaccgcgggggtcgcggcgggggtggctacggtggaggcggctacggcggcggtggcggcggctacggcggcggt…
CA718896	276	CD864633	94.89	274	4e-122	0.992754	464	AZO2.001G11R000629 AZO2 Triticum aestivum cDNA clone AZO2001G11, mRNA sequence.	root	recital	gccaccaccacctccgtagccgccaccgccgccatagctgccgccaccgccgccatagccgccgccaccgccgccgtagccgccgccaccgccgccgtagccgcctccaccgtagccacccccgccgcgacccccgcggtcaccaccgccgtcgccagggcgggagccgccggcgagcgcacctcctcctggtgcggtgacgtcggcggccttggtgcggccgtcgtcgccggtgatgacctcgaactcgacgacgtcgttctcgttgaggctgcggtagccgtcggccttgatggcggactggtggacgaagaggtcctcgctgccgtcctccggggagatgaagccgaaccccttggtgacgttgaaccacttcacggttcccttcactctctcacc…
CA718896	276	CD864632	94.89	274	4e-122	0.992754	463	AZO2.001G11F000711 AZO2 Triticum aestivum cDNA clone AZO2001G11, mRNA sequence.	root	recital	caccacaccgatctagggtttcctgctagggttttagtccttcgtttccggcggcggcgcaagatgggtgagagagtgaagggaaccgtgaagtggttcaacgtcaccaaggggttcggcttcatctccccggaggacggcagcgaggacctcttcgtccaccagtccgccatcaaggccgacggctaccgcagcctcaacgagaacgacgtcgtcgagttcgaggtcatcaccggcgacgacggccgcaccaaggccgccgacgtcaccgcaccaggaggaggtgcgctcgccggcggctcccgccctggcgacggcggtggtgaccgcgggggtcgcggcgggggtggctacggtggaggcggctacggcggcggtggcggcggctacggcggcggt…
CA718896	276	CA595380	94.89	274	4e-122	0.992754	562	wpa1c.pk009.k18 wpa1c Triticum aestivum cDNA clone wpa1c.pk009.k18 5' end, mRNA sequence.	anthers	Chinese Spring	gcacgaggcaccaccacaccgatctagggtttcctgctagggttttagtccttcgtttccggcggcggcgcaagatgggtgagagagtgaagggaaccgtgaagtggttcaacgtcaccaaggggttcggcttcatctccccggaggacggcagcgaggacctcttcgtccaccagtccgccatcaaggccgacggctaccgcagcctcaacgagaacgacgtcgtcgagttcgaggtcatcaccggcgacgacggccgcaccaaggccgccgacgtcaccgcaccaggaggaggtgcgctcgccggcggctcccgccctggcgacggcggtggtgaccgcgggggtcgcggcgggggtggctacggtggaggcggctacggcggcggtggcggcggct…
CA718896	276	CN012401	94.85	272	6e-121	0.985507	454	WHE3896_C02_E04ZS Wheat Fusarium graminearum infected spike cDNA library Triticum aestivum cDNA clone WHE3896_C02_E04, mRNA	Spike	Sumai3	cggcacgaggcaccgatctagggtttcctgctagggttttagtccttcgtttccggcggcggcgcaagatgggtgagagagtgaagggaaccgtgaagtggttcaacgtcaccaaggggttcggcttcatctccccggaggacggcagcgaggacctcttcgtccaccagtccgccatcaaggccgacggctaccgcagcctcaacgagaacgacgtcgtcgagttcgaggtcatcaccggcgacgacggccgcaccaaggccgccgacgtcaccgcaccaggaggaggtgcgctcgccggcggctcccgccctggcgacggcggtggtgaccgcgggggtcgcggcgggggtggctacggtggaggcggctacngcggcggtggcggcggctacggcg…
CA718896	276	BQ294968	94.85	272	6e-121	0.985507	453	WHE2856_G03_M06ZS Wheat unstressed root tip cDNA library Triticum aestivum cDNA clone WHE2856_G03_M06, mRNA sequence.	Root tip at 1.0 to 1.5 mm stage	Chinese Spring	cggcacgagcaccgatctagggtttcctgctagggttttagtccttcgtttccggcggcggcgcaagatgggtgagagagtgaagggaaccgtgaagtggttcaacgtcaccaaggggttcggcttcatctccccggaggacggcagcgaggacctcttcgtccaccagtccgccatcaaggccgacggctaccgcagcctcaacgagaacgacgtcgtcgagttcgaggtcatcaccggcgacgacggccgcaccaaggccgccgacgtcaccgcaccaggaggaggtgcgctcgccggcggctcccgccctggcgacggcggtggtgaccgcgggggtcgcggcgggggtggctacggtggaggcggctacggcggcggtggcggcggctacggcgg…
CA718896	276	CV780667	94.83	271	2e-120	0.981884	833	FGAS075078 Triticum aestivum FGAS: Library 2 Gate 3 Triticum aestivum cDNA, mRNA sequence.	0	NONGDA 3338/2463	aaggcttgaccattaggcctatttaggtgactctctagaacaagtttgtacaaaaaagcaggctggtaccggtccggaattcccgggatatcgtcgacccacgcgtccgaccgatctagggtttcctgctagggttttagtccttcgtttccggcggcggcgcaagatgggtgagagagtgaagggaaccgtgaagtggttcaacgtcaccaaggggttcggcttcatctccccggaggacggcagcgaggacctcttcgtccaccagtccgccatcaaggccgacggctaccgcagcctcaacgagaacgacgtcgtcgagttcgaggtcatcaccggcgacgacggccgcaccaaggccgccgacgtcaccgcaccaggaggaggtgcgctcgccgg…
CA718896	276	CN013190	94.72	265	4e-117	0.960145	523	WHE3957_G09_N17ZS Wheat Fusarium graminearum infected spike cDNA library Triticum aestivum cDNA clone WHE3957_G09_N17, mRNA	Spike	Sumai3	ctagggtttcctgctagggttttagtccttcgtttccggcggcggcgcaagatgggtgagagagtgaagggaaccgtgaagtggttcaacgtcaccaaggggttcggcttcatctccccggaggacggcagcgaggacctcttcgtccaccagtccgccatcaaggccgacggctaccgcagcctcaacgagaacgacgtcgtcgagttcgaggtcatcaccggcgacgacggccgcaccaaggccgccgacgtcaccgcaccaggaggaggtgcgctcgccggcggctcccgccctggcgacggcggtggtgaccgcgggggtcgcggcgggggtggctacggtggaggcggctacggcggcggtggcggcggctacggcggcggtggcggcggctat…
CA640357	319	CA640445	93.5	323	2e-135	1.01254	436	wre1n.pk0035.g2 wre1n Triticum aestivum cDNA clone wre1n.pk0035.g2 5' end, mRNA sequence.	root	Spring wheat	aaacacatacacacagagagagtatggcgccgaggcaggtagggatagtgaagtcgttcaacgatgaaaagggcttcggtctcatcacccccgctggcggcggcgcggatctgtttgtgcacttccgcaacatccaagcctccggcttcaaatccctcaaggagggccagcaggtcacgttcgtcgccgtccaaggccagaaaggcatgcaagccaatgaagtcatcactgaggagtaattaagtaatcttccggcgcccgcttctatctcgtttattctggatctcacactctgtaacacgtactacgtccggtctgcttgttgtccaataattgtgtggggctgaacaaccatgtatgcacttttgtcatgttgactttcaactttgggtcatcaac…
CA640357	319	CA648703	92.33	326	6e-131	1.02194	395	wre1n.pk0133.b11 wre1n Triticum aestivum cDNA clone wre1n.pk0133.b11 5' end, mRNA sequence.	root	Spring wheat	cacacaaacacatacacacagagagagtatggcgccgaggcaggtagggatagtgaagtcgttcaacgatgaaaagggcttcggtctcatcacccccgctggcggcggcgcggatctgtttgtgcacttccgcaacatccaagcctccggcttcaaatccctcaaggagggccagcaggtcacgttcgtcgccgtccaaggccaagaaaggcatgcaagccaatgaagtcatcactgaggagtaattaataatcttcccggcgcccgcttctatctcgtttatctggtttcacactctgtaacacgtactacgtccggtctgcttggttgtccaataattgtgtggggctgaacaacatgtatgcactttgtcatgttgacttcaacttggggtc
CK200430	693	DR739187	94.35	673	0	0.97114	1083	FGAS084404 Triticum aestivum FGAS: Library 6 CAP GATE 1 Triticum aestivum cDNA, mRNA sequence.	0	Wheat line CI 14106	aaaagcaggctggtaccggtccgcgattcccttgatatcgtcgacccacgcgtccgcgactggagcacgaggacactgacatggactgaaggagtagaaaagataagatcgatcgatcgcggagcgagagagagagaaaaaaaatcttctcgtcggtagggtttcgggggctgcgatggcgatggaggcgcggatgaaggggacggtcaagtggttcaacgacaccaaggggttcggcttcatctcccccgacgacggcagcgaggacctcttcgtgcaccagtcctccatcaaggccgacggcttccgctcgctggccgagggcgaggtggtcgagttcgccgtctcggagggcgacgacggccgcaccaaggccgtcgacgtcaccggccccgacgg…
CA691899	109	HX167569	91.74	109	2e-36	1	800	HX167569 Triticum aestivum cv. Cranbrook root library Triticum aestivum cDNA clone whxt26062d16, mRNA sequence.	root	Cranbrook	gggggagagggtcaagggaaccgtgaagtggttcaacgtcaccaaggggttcggcttcatctccccggaggacggcagcgaggacctcttcgtccaccagtccgccatcaagtccgacggctaccgcagcctcaacgagaacgacaccgtcgagttcgaggtcatcaccggcgacgacggtcgcaccaaggcctccgacgtcaccgcaccaggaggaggagcgctctccggcggctcccgccctggcgatggcggtggtgaccgtgggggccgcggcggctacggtggcggtggctacggcggtggcggtggcggtggcggctacggaggcggtggtggcggttacggcggtggcggtggcggctacggtggtggcggcggcggccgtggatgctacaa…
CA691899	109	HX128600	91.74	109	2e-36	1	799	HX128600 Triticum aestivum cv. Halberd root library Triticum aestivum cDNA clone whxr14045d09, mRNA sequence.	root	Halberd	caccaaggggttcggcttcatctccccggaggacggcagcgaggacctcttcgtccaccagtccgccatcaagtccgacggctaccgcagcctcaacgagaacgacaccgtcgagttcgaggtcatcaccggcgacgacggtcgcaccaaggcctccgacgtcaccgcaccaggaggaggagcgctctccggcggctcccgccctggcgatggcggtggtgaccgtgggggccgcggcggctacggtggcggtggctacggcggtggcggtggcggtggcggctacggaggcggtggtggcggttacggcggtggcggtggcggctacggtggtggcggcggcggccgtggatgctacaagtgcggcgaggagggccacatctccagggactgccccca…
CA691899	109	HX177005	91.74	109	2e-36	1	824	HX177005 Triticum aestivum cv. Cranbrook root library Triticum aestivum cDNA clone whxt30022l07, mRNA sequence.	root	Cranbrook	gggggagagggtcaagggaaccgtgaagtggttcaacgtcaccaaggggttcggcttcatctccccggaggacggcagcgaggacctcttcgtccaccagtccgccatcaagtccgacggctaccgcagcctcaacgagaacgacaccgtcgagttcgaggtcatcaccggcgacgacggtcgcaccaaggcctccgacgtcaccgcaccaggaggaggagcgctctccggcggctcccgccctggcgatggcggtggtgaccgtgggggccgcggcggctacggtggcggtggctacggcggtggcggtggcggtggcggctacggaggcggtggtggcggttacggcggtggcggtggcggctacggtggtggcggcggcggccgtggatgctacaa…
CA691899	109	HX173711	91.74	109	2e-36	1	800	HX173711 Triticum aestivum cv. Cranbrook root library Triticum aestivum cDNA clone whxt10056i15, mRNA sequence.	root	Cranbrook	gggggagagggtcaagggaaccgtgaagtggttcaacgtcaccaaggggttcggcttcatctccccggaggacggcagcgaggacctcttcgtccaccagtccgccatcaagtccgacggctaccgcagcctcaacgagaacgacaccgtcgagttcgaggtcatcaccggcgacgacggtcgcaccaaggcctccgacgtcaccgcaccaggaggaggagcgctctccggcggctcccgccctggcgatggcggtggtgaccgtgggggccgcggcggctacggtggcggtggctacggcggtggcggtggcggtggcggctacggaggcggtggtggcggttacggcggtggcggtggcggctacggtggtggcggcggcggccgtggatgctacaa…
CA691899	109	HX137969	91.74	109	2e-36	1	723	HX137969 Triticum aestivum cv. Halberd root library Triticum aestivum cDNA clone whxr1006l04, mRNA sequence.	root	Halberd	gggggagagggtcaagggaaccgtgaagtggttcaacgtcaccaaggggttcggcttcatctccccggaggacggcagcgaggacctcttcgtccaccagtccgccatcaagtccgacggctaccgcagcctcaacgagaacgacaccgtcgagttcgaggtcatcaccggcgacgacggtcgcaccaaggcctccgacgtcaccgcaccaggaggaggagcgctctccggcggctcccgccctggcgatggcggtggtgaccgtgggggccgcggcggctacggtggcggtggctacggcggtggcggtggcggtggcggctacggaggcggtggtggcggttacggcggtggcggtggcggctacggtggtggcggcggcggccgtggatgctacaa…
CA691899	109	DR736299	91.74	109	2e-36	1	1056	FGAS081669 Triticum aestivum FGAS: Library 5 GATE 7 Triticum aestivum cDNA, mRNA sequence.	0	Wheat line CI 14106	gtacgacgacccacccgtccggggtttcctgctagggttttggtccttcggtttcggcggcgcaagatgggggagagggtcaagggaaccgtgaagtggttcaacgtcaccaaggggttcggcttcatctccccggaggacggcagcgaggacctcttcgtccaccagtccgccatcaagtccgacggctaccgcagcctcaacgagaacgacaccgtcgagttcgaggtcatcaccggcgacgacggtcgcaccaaggcctccgacgtcaccgcaccaggaggaggagcgctctccggcggctcccgccctggcgatggcggtggtgaccgtgggggccgcggcggctacggtggcggtggctacggcggtggcggtggcggtggcggctacggaggc…
CA691899	109	CN009501	91.74	109	2e-36	1	401	WHE3859_D12_G23ZS Wheat Fusarium graminearum infected spike cDNA library Triticum aestivum cDNA clone WHE3859_D12_G23, mRNA	Spike	Sumai3	attcggcacgaggcttcatctccccggaggacggcagcgaggacctcttcgtccaccagtccgccatcaagtccgacggctaccgcagcctcaacgagaacgacaccgtcgagttcgaggtcatcaccggcgacgacggtcgcaccaaggcctccgacgtcaccgcaccaagaggaggagcgctctccggcggctcccgccctggcgatggcggtggtgaccgtgggggccgcggcggctacggtggcggtggctactgcggaggcggtggcggtggcggctactgaagctgtggtggcggttacagctgtggcggcggccgctactgtgggggcggcggtcgccgtggatgctacaagtgcggcaaggagggccacatctccagggactgcccccaag…
CA691899	109	CN009065	91.74	109	2e-36	1	497	WHE2648_D08_H16ZE Wheat Fusarium graminearum infected spike cDNA library Triticum aestivum cDNA clone WHE2648_D08_H16, mRNA	Spike	Sumai3	agggtttcctgctagggttttggtccttcggtttcggcggcgcaagatgggggagagggtcaagggaaccgtgaagtggttcaacgtcaccaaggggttcggcttcatctccccggaggacggcagcgaggacctcttcgtccaccagtccgccatcaagtccgacggctaccgcagcctcaacgagaacgacaccgtcgagttcgaggtcatcaccggcgacgacggtcgcaccaaggcctccgacgtcaccgcaccaggaggaggagcgctctccggcggctcccgccctggcgatggcggtggtgaccgtgggggccgcggcggctacggtggcggtggctacggcggtggcggtggcggtggcggctacggaggcggtggtggcggttacggcgg…
CA691899	109	CK199416	91.74	109	2e-36	1	848	FGAS007913 Triticum aestivum FGAS: Library 3 Gate 6 Triticum aestivum cDNA, mRNA sequence.	0	Wheat line CI 14106	aacgccccgtgcgntaaggcctatccaggtgacatagtataacaagtttgtacaaaaaagcaggctggtaccggtccggaattccctggatatcgtcgacccacgcgtgcgtgttggtccttcggtttcggcggcgcaagatgggggagagggtcaagggaaccgtgaagtggttcaacgtcaccaaggggttcggcttcatctccccggaggacggcagcgaggacctcttcgtccaccagtccgccatcaagtccgacggctaccgcagcctcaacgagaacgacaccgtcgagttcgaggtcatcaccggcgacgacggtcgcaccaaggcctccgacgtcaccgcaccaggaggaggagcgctctccggcggctcccgccctggcgatggcggtg…
BE418137	711	CV758690	93.11	711	0	1	874	FGAS052966 Triticum aestivum FGAS: Library 2 Gate 3 Triticum aestivum cDNA, mRNA sequence.	0	NONGDA 3338/2463	acgctatgaccattaggcctatttaggtgacacttcgaacagaggtgtacaaaaaagcaggtctgctaccggtccggaattcccgggatatcgtcgacccacgcgtccgggccgagagaaaaagcttggctgagaatcgcctggtcactgcagccaatcacggtggtggcgctggtgctagctgggctcgtcggactgtgagcgagcagtgagcgcgtacgtgccatggagggggaggagaagccggtggtgggcggggcctactggggcgtgggcgcgagggcctgcgactcgtgcgccaccgaggcggccaggctcttctgccgcgccgacgccgcgttcctctgcgccggctgcgacgcgcgcgcgcacggcgccgggtcgcgccacgcccgggtc…
CA721482	525	BQ789411	94.8	519	0	0.988571	703	WHE4161_A11_B21ZS Wheat CS whole plant cDNA library Triticum aestivum cDNA clone WHE4161_A11_B21, mRNA sequence.	Roots, leaves, crown, stem and sheath	Chinese Spring	tcggcacgaggcattttcccaccagcagctaatcggcgcacgtgaagcctgagctgagctgagctgtagagcgagcgaccagagcgtagaagaagccatgaggatccagtgcgacgcgtgcgagggcgcggcggcgacggtggtgtgctgcgcggacgaggcggcgctgtgcgcgcgctgcgacgtgcagatccacgccgccaacaagctggccagcaagcaccagcgcctcccgctcgaggacgccgccgccgccgccggcctcccgcgctgcgacgtctgccaggacaagccggccttcgtcttctgcgtggacgacagggcgctcttctgccgcgactgcgacgactccatccacgtccagggcacgctctccgccaaccaccagcgctacatcgc…
CA721482	525	CD931669	94.64	522	0	0.994286	675	GR45.115D21F010515 GR45 Triticum aestivum cDNA clone GR45115D21, mRNA sequence.	grain (45 degrees per day after	recital	ctctcatcattttcccaaccagcagctaatcggcgcacgtgaagcctgagctgagctgagctgtagagcgagcgaccagagcgtagaagaagccatgaggatccagtgcgacgcgtgcgagggcgcggcggcgacggtggtgtgctgcgcggacgaggcggcgctgtgcgcgcgctgcgacgtgcagatccacgccgccaacaagctggccagcaagcaccagcgcctcccgctcgaggacgccgccgccgccgccggcctcccgcgctgcgacgtctgccaggacaagccggccttcgtcttctgcgtggacgacagggcgctcttctgccgcgactgcgacgactccatccacgtccagggcacgctctccgccaaccaccagcgctacatcgccac…
CA721482	525	CA732188	94.63	521	0	0.992381	643	wlp1c.pk003.b19 wlp1c Triticum aestivum cDNA clone wlp1c.pk003.b19 5' end, mRNA sequence.	lemma and palea	Spring wheat	gcacgaggattttcccaaccagcagctaatcggcgcacgtgaagcctgagctgagctgagctgtagagcgagcgaccagagcgtagaagaagccatgaggatccagtgcgacgcgtgcgagggcgcggcggcgacggtggtgtgctgcgcggacgaggcggcgctgtgcgcgcgctgcgacgtgcagatccacgccgccaacaagctggccagcaagcaccagcgcctcccgctcgaggacgccgccgccgccgccggcctcccgcgctgcgacgtctgccaggacaagccggccttcgtcttctgcgtggacgacagggcgctcttctgccgcgactgcgacgactccatccacgtccagggcacgctctccgccaaccaccagcgctacatcgccac…
CA721482	525	CD890342	94.44	522	0	0.994286	694	G118.114G20F010718 G118 Triticum aestivum cDNA clone G118114G20, mRNA sequence.	grain (118 degrees per day after	recital	ccacgcgtccgcattttcccaaccagcagctaatcggcgcacgtgaagcctgagctgagctgagctgtagagcgagcgaccagagcgtagaagaagccatgaggatccagtgcgacgcgtgcgagggcgcggcggcgacggtggtgtgctgcgcggacgaggcggcgctgtgcgcgcgctgcgacgtgcagatccacgccgccaacaagctggccagcaagcaccagcgcctcccgctcgaggacgccgccgccgccgccggcctcccgcgctgcgacgtctgccaggacaagccggccttcgtcttctgcgtggacgacagggcgctcttctgccgcgactgcgacgactccatccacgtccagggcacgctctccgccaaccaccagcgctacatcg…
CA721482	525	CD883308	94.74	513	0	0.977143	631	F1.112N23F010502 F1 Triticum aestivum cDNA clone F1112N23, mRNA sequence.	leaf one	recital	cggacgcgtgggtcgagctaatcggcgcacgtgaagcctgagctgagctgagctgtagagcgagcgaccagagcgtagaagaagccatgaggatccagtgcgacgcgtgcgagggcgcggcggcgacggtggtgtgctgcgcggacgaggcggcgctgtgcgcgcgctgcgacgtgcagatccacgccgccaacaagctggccagcaagcaccagcgcctcccgctcgaggacgccgccgccgccgccggcctcccgcgctgcgacgtctgccaggacaagccggccttcgtcttctgcgtggacgacagggcgctcttctgccgcgactgcgacgactccatccacgtccagggcacgctctccgccaaccaccagcgctacatcgccaccggcatcc…
CA721482	525	CD899801	94.37	515	0	0.980952	606	G174.113K01F010827 G174 Triticum aestivum cDNA clone G174113K01, mRNA sequence.	grain (174 degrees per day after	recital	ccacgcgtccggcagctaatcggcgcacgggaagcctgagctgagctgagctgtagagcgagcgaccagagcgtagaagaagccatgaggatccagtgcgacgcgtgcgagggcgcggcggcgacggtggtgtgctgcgcggacgaggcggcgctgtgcgcgcgctgcgacgtgcagatccacgccgccaacaagctggccagcaagcaccagcgcctcccgctcgaggacgccgccgccgccgccggcctcccgcgctgcgacgtctgccaggacaagccggccttcgtcttctgcgtggacgacagggcgctcttctgccgcgactgcgacgactccatccacgtccagggcacgctctccgccaaccaccagcgctacatcgccaccggcatccgc…
CA721482	525	HX201025	94.46	505	0	0.961905	755	HX201025 Triticum aestivum cv. Cranbrook root library Triticum aestivum cDNA clone whxu14033p10, mRNA sequence.	root	Cranbrook	ggcgcacgtgaagcctgagctgagctgagctgtagagcgagcgaccagagcgtagaagaagccatgaggatccagtgcgacgcgtgcgagggcgcggcggcgacggtggtgtgctgcgcggacgaggcggcgctgtgcgcgcgctgcgacgtgcagatccacgccgccaacaagctggccagcaagcaccagcgcctcccgctcgaggacgccgccgccgccgccggcctcccgcgctgcgacgtctgccaggacaagccggccttcgtcttctgcgtggacgacagggcgctcttctgccgcgactgcgacgactccatccacgtccagggcacgctctccgccaaccaccagcgctacatcgccaccggcatccgcgtcggcttcagctccgtctgc…
TC419868	1129	DR740345	99.91	1129	0	1	1153	FGAS000292 Triticum aestivum FGAS: Library 2 Gate 3 Triticum aestivum cDNA, mRNA sequence.	0	Wheat line CI 14106	ggcgacccacgcttccgcatctttntncgaccagcagctaatcggcgcacgcacgtgaagcctgagccgagctgaggtgtagagcgagcgaccatagccagcaagcaagctcggagaagaaggcatgaggatccagtgcgacgcgtgcgagggcgcggcggcgacggtggtgtgctgcgcggacgaggcggcgctgtgcgcgcgctgcgacgtgcagatccacgccgccaacaagctggccagcaagcaccagcgcctgtcgctcgaggacgccgccgccgccgggctcccgcgttgcgacgtctgccaggacaagccggccttcgtcttctgcgtggacgacagggcgctcttctgccgcgactgcgacgactccatccacgtccagggcacgctctc…
TC419868	1129	DR739230	89.3	1075	0	0.95217	1158	FGAS084447 Triticum aestivum FGAS: Library 6 CAP GATE 1 Triticum aestivum cDNA, mRNA sequence.	0	Wheat line CI 14106	aggtcggnaccggtccgcgattcccgtggattcgtcgacccacgcgtccgcgactggagcacgaggacactgacatggactgaaggagtagaaaactcccatctcccatcatttctcgaccagtagctgatcgacgcacgcacgtgaagcctgagctgagctgagctgagccgtagagcgagcgaccaaagccaggaagtgaaggcatgaggatccagtgcgacgcgtgcgagggcgcggcggcgacggtggtgtgctgtgcagacgaggcggcgctgtgcgcgcgctgcgacgtgcagatccacgccgccaacaagctggccagcaagcaccagcgcctgccgctcgaggccgcccccggcctcccgcgctgcgacgtgtgccaggacaagccggcct…
TC381070	1098	CK210813	91.01	1068	0	0.972678	1177	FGAS022640 Triticum aestivum FGAS: Library 5 GATE 7 Triticum aestivum cDNA, mRNA sequence.	0	Wheat line CI 14106	aagcaggctggnaccggcccggaatgctcgggatatcgtcgacccacgcgtccgccaccgcgtgcacccgccattgcctgtcggagctaagaggacgtgcaggggtgctagctagttatgatggagctgcgcaagtaccggggtgtggggggcaggcggtgcggggcgtgcgaaggggcggcgccggcggcggtacactgccgggactgcgccgggtacctgtgcacggggtgcgacgcgcgcccggcgcacgcgcgggcgggacacgagcgcgtctgggtgtgcgaggtctgcgaggtcagccccgcggccgtcacgtgcaaggccgacgccgccgtgctctgcgccgcgtgcgacgccgacatccaccacgccaacccgctcgccgagcgccacgtg…
TC384314	765	CV774825	98.31	768	0	1.00392	859	FGAS069225 Triticum aestivum FGAS: Library 2 Gate 3 Triticum aestivum cDNA, mRNA sequence.	0	NONGDA 3338/2463	aagcttgacattaggcctatttaggtgacactatagaacaagtttgtacaaaaaagcaggctggtaccggtccggaattcccgggatatcgtcgacccacgcgtccgatcactcttccctcccactactcccaccgcgttcacccgccattgcctgtcgaagctacgagattagttactagtatgatggagctgcgcaagtactggggcgtgggggggaggaggtgcggggcgtgcgagggggcggcgccggcggcggtgcactgccgggattgcgccgggtacctgtgcacggggtgcgacgcgcggccggcgcacgcgcgggctggccacgagcgcgtctgggtgtgcgaggtctgcgaggtcagccccgcggccgtgacgtgcaaggccgacgccg…
TC384314	765	CV773665	97.46	749	0	0.979085	844	FGAS068062 Triticum aestivum FGAS: Library 2 Gate 3 Triticum aestivum cDNA, mRNA sequence.	0	NONGDA 3338/2463	acgcttgaccttaggcctatttaggtgacactatagaacaagtttgtacaaaaaagcaggctggtaccggtccggaattcccgggatatcgtcgacccacgcgtccgatcactcttccctcccactactcccaccgcgttcacccgccattgcctgtcgaagctacgagattagttactagtatgatggagctgcgcaagtactggggcgtgggggggaggaggtgcggggcgtgcgagggggcggcgccggcggcggtgcactgccgggattgcgccgggtacctgtgcacggggtgcgacgcgcggccggcgcacgcgcgggctggccacgagcgcgtctgggtgtgcgaggtctgcgaggtcagccccgcggccgtgacgtgcaaggccgacgccg…
TC384314	765	CK210813	91.91	742	0	0.969935	1177	FGAS022640 Triticum aestivum FGAS: Library 5 GATE 7 Triticum aestivum cDNA, mRNA sequence.	0	Wheat line CI 14106	aagcaggctggnaccggcccggaatgctcgggatatcgtcgacccacgcgtccgccaccgcgtgcacccgccattgcctgtcggagctaagaggacgtgcaggggtgctagctagttatgatggagctgcgcaagtaccggggtgtggggggcaggcggtgcggggcgtgcgaaggggcggcgccggcggcggtacactgccgggactgcgccgggtacctgtgcacggggtgcgacgcgcgcccggcgcacgcgcgggcgggacacgagcgcgtctgggtgtgcgaggtctgcgaggtcagccccgcggccgtcacgtgcaaggccgacgccgccgtgctctgcgccgcgtgcgacgccgacatccaccacgccaacccgctcgccgagcgccacgtg…
TC384314	765	CV767534	91.03	747	0	0.976471	843	FGAS061924 Triticum aestivum FGAS: Library 2 Gate 3 Triticum aestivum cDNA, mRNA sequence.	0	NONGDA 3338/2463	acgcttgaccttaggcctatttaggtgacactatagaacaagtttgtacaaaaaagcaggctggtaccggtccggaattcccgggatatcgtcgacccacgcgtccgcaatcactcttcctctcccactaccaccaccgcgtgcacccgccattgcctgtcggagctaagaggacgtgcaggggtgctagctagttatgatggagctgcgcaagtactggggtgtggggggcaggcggtgcggggcgtgcgaaggggcggcgccggcggcggtacactgccgggactgcgccgggtacctgtgcacggggtgcgacgcgcgcccggcgcacgcgcgggcgggacacgagcgcgtctgggtgtgcgaggtctgcgaggtcagccccgcggccgtcacgtg…
CA631737	448	HX182341	95.18	456	0	1.01786	824	HX182341 Triticum aestivum cv. Cranbrook root library Triticum aestivum cDNA clone whxt3050p15, mRNA sequence.	root	Cranbrook	cattatttccctccacctccttcctcgcatccagccgcaaagctttctctcctcctcctttgtttgacttgcttccgagaaagccgatcgccatgcgcgtgcagtgcgacgtgtgcggcctcgagccggccgccgtgctctgctgcgccgacgaggccgcgctctgctccccctgcaaccgccgcgtccaccgcgccaacaagctcgccggcaagcaccgccgcctcaccctcctccagccctccccggccgccaacgacgccgccgcgccgctctgcgacgtctgcaaggagcggagggggctcgtgttctgcgtggaggaccgggcgatcctgtgcgccgactgcgacgagcccatccacagcgccaacgagctcacggccaagcacagccgcttcc…
CA631737	448	HX152663	95.15	433	0	0.966518	797	HX152663 Triticum aestivum cv. Halberd root library Triticum aestivum cDNA clone whxs15057h14, mRNA sequence.	root	Halberd	catccagccgcaaagctttctctcctcctcctttgtttgacttgcttccgagaaagccgatcgccatgcgcgtgcagtgcgacgtgtgcggcctcgagccggccgccgtgctctgctgcgccgacgaggccgcgctctgctccccctgcaaccgccgcgtccaccgcgccaacaagctcgccggcaagcaccgccgcctcaccctcctccagccctccccggccgccaacgacgccgccgcgccgctctgcgacgtctgcaaggagcggagggggctcgtgttctgcgtggaggaccgggcgatcctgtgcgccgactgcgacgagcccatccacagcgccaacgagctcacggccaagcacagccgcttcctcctcgtcggggccaagctctccgccg…
CA631737	448	CA635290	91.07	448	4e-177	1	517	wle1n.pk0097.f10 wle1n Triticum aestivum cDNA clone wle1n.pk0097.f10 5' end, mRNA sequence.	leaf	Spring wheat	atttccctccgcctccttcctcgcattcagccgcaaagccttctctcctcctcctttgacttgcttccaagaaagccgatcgccatgcgcgtgcagtgcgacgtgtgcggcctcgagccggccgccgtgctctgctgcgccgacgangccgcgctctgctccccctgcaaccgccgcgtccaacgcgccaacaagctcnccgggaagcaacgccgcctnaacctcctccaaccctccccggncgccaacgangccgccgcgccgctctgcgangtntgcaaagancgganggggtcgtgttctgcnttgaagaccgggcgattctgtgcgccgactgcgaanaacccatccacaggccaacgactcacgggcaaacanancgctcctcctcgtccgggc…
TC388886	716	CK196086	85.25	739	0	1.03212	865	FGAS004533 Triticum aestivum FGAS: Library 3 Gate 6 Triticum aestivum cDNA, mRNA sequence.	0	Wheat line CI 14106	aaccgctagttgattgaggcctatccaggtgagatggtataacaagtttgtacaaaaaagcaggctggtaccggtccggaattcccgggatatcgtcgacccacgcgtccgcagcaacccgcgagccaaaaatctctcctccgatcgcgccatacctcgccgcctactgctcgttgtccgcgagcgagcgtagcacggtagggagtagctggcctggtccaagaaaaatccaaacacagagcagaggagcacacagcctcgaggaaggaagaaacagagcggctttgctgcttgggaggtggccggcgagagagatggggcagctcagggcggcagcgggagccggcggagactgcctgatcaagctgttcgggaagaccatccccgtgccggacgccg…
TC390145	1057	CK163053	100	1057	0	1	1057	FGAS015668 Triticum aestivum FGAS: Library 4 Gate 8 Triticum aestivum cDNA, mRNA sequence.	0	Wheat line PI 178383	gacccacgcttccgagcccattgggtggagctcttgccgctcctagctcgtcgacaagcacacccacaaagccactgataataagcacatagcagcgcgctctcttatagaacgttctcaactccacaccagcccatgcaagacttccagtccatcccgggcctcgccgggcggctgttcggcggcgcggcggcggcggacatccggcgtgtgcagggcccggcgtcccggtgcggcgtgttctcgcaggcggcgtccgcgcagccggaggcggccgtaaagtgcccgcggtgcgagtccaccaacaccaagttctgctactacaacaactacaacttgtcgcagccgcgccacttctgcaagagctgccgccggtactggaccaagggcggcgtcctc…
BE497753	486	HX164026	98.35	486	0	1	694	HX164026 Triticum aestivum cv. Cranbrook root library Triticum aestivum cDNA clone whxt17080a19, mRNA sequence.	root	Cranbrook	gaactcccacaaagtagagaggagaactcctcatcacatctcaccatggttttctcctccttcccgatcttcctcgaccctccaagttggacccagatgcagcagcagcagcctcttcagtgtttcatgggaggaggtggcggcagcgagcaccagcaccaccagctgatccctgcgtcgaccggccagctggcgccgctgccggacgtgcccggcaacactgcggcaagcgcgccggcggtggccggatcgtcctcggcctcgctgcagctggttgtgtcgggacagcagggtaacccgggtgagcagccgccgcggccgtcagtgtcgatgaccgagcgcgcccggatggcccgcgtgccgctgccggagcccggcacgctccggtgcccgcgctgc…
BE497753	486	HX158715	98.35	486	0	1	678	HX158715 Triticum aestivum cv. Halberd root library Triticum aestivum cDNA clone whxs7036m12, mRNA sequence.	root	Halberd	agaggagaactcctcatcacatctcaccatggttttctcctccttcccgatcttcctcgaccctccaagttggacccagatgcagcagcagcagcctcttcagtgtttcatgggaggaggtggcggcagcgagcaccagcaccaccagctgatccctgcgtggaccggccagctggcgccgctgccggacgtgcccggcaacactgcggcaagcgcgccggcggtggccggatcgtcctcggcctcgctgcagctggttgtgtcgggacagcagggtaacccgggtgagcagccgccgcggccgtcagtgtcgatgaccgagcgcgcccggatggcccgcgtgccgctgccggagcccggcacgctccggtgcccgcgctgcgactcggccaacaccaa…
GH731324	533	GH721999	93.05	518	0	0.971857	689	AZO2.113E22F001121 AZO2 Triticum aestivum cDNA clone AZO2113E22, mRNA sequence.	root	recital	gcctcgtccgtccgttcctttccttccctccaccgccgaccgatcggagccagctttgctctcgttggtaggtggcatgcaggagcccgggcggcggccgttcgccggcgccgtcgacctgcgccggcccaagggctacccggcgccgtcggcgaccgcgcaggcggaggtgggggcggcggcggcggaggagggggaggcgcacggcgacccctgcccgcgctgcgagtccagggacaccaagttctgctactacaacaactacaacacctcccagccgcgccactactgcaagtcctgccgccgctactggaccaagggcggcaccctccgcaacgtccccgtcggcggcggctcgcgcaagagctcctcctcgtcgtcgtcctcgtccttcagccc…
TC377376	1085	DR741446	99.82	1085	0	1	1129	FGAS030501 Triticum aestivum FGAS: Library 2 Gate 3 Triticum aestivum cDNA, mRNA sequence.	0	Wheat line CI 14106	tcgacccacgcttccgccgccatggccgcgcttagggaccggggggacgcccccattaagctcttcggccgcaccatcccgctcctcgacgccgcggccgaggttgtcaccaagcttggaaatgatgcaaacagcaatgatgtcatgccttgtgtctcaaacaagcttttgaatgtcgaagcaactcctttctgttccaagaatagagagcagaatgatcaagctatcagcaaacatggggtggaagtgagaactggtttcaaatctgaggagattaaaactgggtctgatggatctggccaagacaaggtactcaagaagcctgatataatcgtgccatgccctcgctgcaatagcatggaaacaaagttctgctacttcaacaattacaatgttagc…
CJ718096	675	CJ920024	96.74	675	0	1	777	CJ920024 Y. Ogihara unpublished cDNA library, whchan Triticum aestivum cDNA clone whchan10e23 5', mRNA sequence.	0	Chancellor AvrPm3b	tggagctcgccgggagccgcacaccctcagccgccggagtccgacgtggcgccaccccgtacgcccccgcaggcgccggcagaggattcatgcaaagatacaggagacacaaggatcactgaggaaaattcatgcacaccgcctgacttaaatcttagtcaaccaaataattctggccttaatagttcgagtgcgtgtgagaaccagacatccaacagtgatgagatgactgaaccagaatccacactggaagcagctaagaccaagggtgatggatcaaacaaagagaaggtcctaaagaagccagacaagattctgccatgtcctcggtgtaacagcatggacacaaagttctgttactacaacaattacaacattcaccaaccaaggcatttttgt…
CJ718096	675	CJ703196	94.67	675	0	1	828	CJ703196 Y.Ogihara unpublished cDNA library Wh_V4816 Triticum aestivum cDNA clone whv16n12i20 5', mRNA sequence.	shoot grown under cold condition for 16days	Valuevskaya	cgcccatatggagctcgccggagccgcacaccctcagccgccggagtccgacgtggcgccgccccgtacgcctccgcaggcgccggcagaggattcatgcaaagatacaggagacacaaggatcactgaggaaaattcatgcacaccgccggacttaaatcttagtcaaccaaataattctggccttaatagttcgagtgcgtgtgagaaccagacatccaacggtgatgagatgactgaaccagaatccacactggaagcagctaagaccgagggtgatggatcaaacaaagagaaggtcctaaagaagccagacaagattctgccatgtcctcggtgtaacagcatggacacaaagttctgttactacaacaattacaacatacaccaaccaaggca…
CJ718096	675	CK207799	94.52	675	0	1	1110	FGAS019466 Triticum aestivum FGAS: Library 5 GATE 7 Triticum aestivum cDNA, mRNA sequence.	0	Wheat line CI 14106	acccacgcgttccgactccacttgtcggatcttgccccatatggagctcgccggagccgcacaccctcagccgccggagtccgacgtggcgccgccccgtacgcctccgcaggcgccggcagaggattcatgcaaagatacaggagacacaaggatcactgaggaaaattcatgcacaccgccggacttaaatcttagtcaaccaaataattctggccttaatagttcgagtgcgtgtgagaaccagacatccaacggtgatgagatgactgaaccagaatccacactggaagcagctaagaccgagggtgatggatcaaacaaagagaaggtcctaaagaagccagacaagattctgccatgtcctcggtgtaacagcatggacacaaagttctgtta…
CJ718096	675	DR741776	94.29	666	0	0.986667	1099	FGAS030820 Triticum aestivum FGAS: Library 2 Gate 3 Triticum aestivum cDNA, mRNA sequence.	0	Wheat line CI 14106	ctacgacccacgcgtnccgcggatcttgccccatatggagctcgccggagccgcacaccctcagccgccggagtccgacgtggcgccgccccgtacgcctccgcaggcgccggcagaggattcatgcaaagatacaggagacacaaggatcactgaggaaaattcatgcacaccgccggacttaaatcttagtcaaccaaataattctggccttaatagttcgagtgcgtgtgagaaccagacatccaacggtgatgagatgactgaaccagaatccacactggaagcagctaagaccgagggtgatggatcaaacaaagagaaggtcctaaagaagccagacaagattctgccatgtcctcggtgtaacagcatggacacaaagttctgttactacaa…
CD869214	484	DR741880	87.22	485	2e-146	1.00207	1039	FGAS030921 Triticum aestivum FGAS: Library 2 Gate 3 Triticum aestivum cDNA, mRNA sequence.	0	Wheat line CI 14106	gtacggcgacccagncgtccgtggtgatcaccacgcgcgcccgcaggccgcagctccttttaagccggccgggtcggacacggcatgcgctgctccgctcgcacggcaaacgatggctccagcttccgcctcgctcctccccgccgccagctccaagcgccccttcgccgccgaccaagcctccgacgctgatgagcaagagcagccactcgcgcaggtcagtctctgctcagtgctcactctgtctctctcttctccggcaagcgacgttcatactgatgcgcgcagcgtgtgctgaactgtggtgaccaggagggaccggtgaccaagaagaacggcgacggccagagtcagcagcagcagccgaagctggagtgcccgcggtgcagctccaccgac…
CD869214	484	CV780729	87.04	486	6e-146	1.00413	827	FGAS075140 Triticum aestivum FGAS: Library 2 Gate 3 Triticum aestivum cDNA, mRNA sequence.	0	NONGDA 3338/2463	taggcctatttaggtgactccatagaacaagtttgtacaaaaaagcaggccggtaccggtccggaattcccgggatatcgtcgacccacgcgtccgtggtgatcaccacgcgcgcccgcaggccgcagctccttttaagccggccgggtcggacacggcatgcgctgctccgctcgcacggcaaacgatggctccagcttccgcctcgctcctccccgccgccagctccaagcgccccttcgccgccgaccaagcctccgacgctgatgagcaagagcagccactcgcgcaggtcagtctctgctcagtgctcactctgtctctctcttctccggcaagcgacgttcatactgatgcgcgcagcgtgtgctgaactgtggtgaccaggagggaccggtg…
BQ804451	804	DR741505	86.81	766	0	0.952736	1125	FGAS030560 Triticum aestivum FGAS: Library 2 Gate 3 Triticum aestivum cDNA, mRNA sequence.	0	Wheat line CI 14106	tgcgacccacgcttccgaccaaccgctcccgtcgatccatccgtcagctccaccatcatcagattgccgccgccgcttgccgcccatccagctcacactgaccgctacgtctcactctctcctcccgtcctcaggtcctccctctcctagctaggtaattgcctagctacgggtagagctagctagctggtgatcaccacgcgcgcccgcaggccgcagctccttttaagccggccgggtcggacacggcatgcgctgctccgctcgcacggcaaacgatggctccagcttccgcctcgctcctccccgccgccagctccaagcgccccttcgccgccgaccaagcctccgacgctgatgagcaagagcagccactcgcgcaggagggaccggtgacca…
TC376905	1125	DR741505	99.73	1125	0	1	1125	FGAS030560 Triticum aestivum FGAS: Library 2 Gate 3 Triticum aestivum cDNA, mRNA sequence.	0	Wheat line CI 14106	tgcgacccacgcttccgaccaaccgctcccgtcgatccatccgtcagctccaccatcatcagattgccgccgccgcttgccgcccatccagctcacactgaccgctacgtctcactctctcctcccgtcctcaggtcctccctctcctagctaggtaattgcctagctacgggtagagctagctagctggtgatcaccacgcgcgcccgcaggccgcagctccttttaagccggccgggtcggacacggcatgcgctgctccgctcgcacggcaaacgatggctccagcttccgcctcgctcctccccgccgccagctccaagcgccccttcgccgccgaccaagcctccgacgctgatgagcaagagcagccactcgcgcaggagggaccggtgacca…
CA633073	573	DR741505	94.84	581	0	1.01396	1125	FGAS030560 Triticum aestivum FGAS: Library 2 Gate 3 Triticum aestivum cDNA, mRNA sequence.	0	Wheat line CI 14106	tgcgacccacgcttccgaccaaccgctcccgtcgatccatccgtcagctccaccatcatcagattgccgccgccgcttgccgcccatccagctcacactgaccgctacgtctcactctctcctcccgtcctcaggtcctccctctcctagctaggtaattgcctagctacgggtagagctagctagctggtgatcaccacgcgcgcccgcaggccgcagctccttttaagccggccgggtcggacacggcatgcgctgctccgctcgcacggcaaacgatggctccagcttccgcctcgctcctccccgccgccagctccaagcgccccttcgccgccgaccaagcctccgacgctgatgagcaagagcagccactcgcgcaggagggaccggtgacca…
CA633073	573	CV765508	93.93	593	0	1.0349	838	FGAS059895 Triticum aestivum FGAS: Library 2 Gate 3 Triticum aestivum cDNA, mRNA sequence.	0	NONGDA 3338/2463	aagcttgaccttaggcctatttaggtgacactctagaacaagtttgtacaaaaaagcaggctggtaccggaccggaattcccgggatatcgtcgacccacgcgtccgaccaaccgctcccgtcgatccatccgtcagctccatcatcatctgattgccgccgccgcttgccgcccatccagctcacactgaccgctacgtctcactctctcctcccgtcctcaggtcctccctctcctagctaggtaattgcctagctacgggtagagctagctagctggtgatcaccacgcgcgcccgcaggccgcagctccttttaagccggccgggtcggacacggcatgcgctgctccgctcgcacggcaaacgatggctccagcttccgcctcgctcctccccg…
CA633073	573	GH726392	80.8	547	4e-103	0.954625	680	G174.103E16R011121 G174 Triticum aestivum cDNA clone G174103E16, mRNA sequence.	grain (174 degrees per day after	recital	cgctcgcgatctagaactagtcgccgccgcttgccgcccatccagctcacactgaccgctacgtctcgctctctccatccctctcctggctaattgcctagctacgggtagagctagctagctggtgatcaccacgcgcgcccgcagctcgtctcgttttaagccggccgggccggacacggcatgcgctgccccgcccgcacggcacactatggctccagtctccgccggcgccaagcgccccttcgccgccgactccgcccacgacgctgctgagcaagagcaatcactcgcgcaggtccaggagagcgcggtgagcaagaagaacggccagagcgagcagccgaagctggagtgcccacggtgcagctccacggacaccaagttctgctactacaa…
TC410247	775	CV773204	98.51	737	0	0.950968	830	FGAS067600 Triticum aestivum FGAS: Library 2 Gate 3 Triticum aestivum cDNA, mRNA sequence.	0	NONGDA 3338/2463	acgcttgacattaggcctatttaggtgacactatagaacaagtttgtacaaaaaagcaggctggtaccggtccggaattcccgggatatcgtcgacccacgcgtccgctcttgttctgtactactgattacatcaacatagttttttttttcacaacttatacttttatatctgaatgtgttttttctcactatttgaatgcatgcacctttgtgttttgaaggttcacctggtactccactcactcctggttcttcccgcgctgaacattcattaggggaattgactaaaaagttcatcagtttgctcaagcaggctgaagatggcattttagatttgaataatgttgcagagatattagtggttaaaaaaagacgcatatacgacattacaaatgtc…
TC443536	1159	DR737020	99.65	1159	0	1	1159	FGAS082390 Triticum aestivum FGAS: Library 5 GATE 7 Triticum aestivum cDNA, mRNA sequence.	0	Wheat line CI 14106	tcgacccacccttccgcggcggcgagcaaggggcggccgaggcggccggcgtcgcagcaggaccagcaggcgcggcgcaagaagatgtcgcgcgcgcaggacgggatcctcaagtacatgctcaagatgatggaggcgtgcagcgcgcagggcttcgtctacggcatcgtccccgagaacggcaagcccgtgggcggcgcctccgacaacctccgcgcctggtggaaggagaaggtccgcttcgaccgcaacgcccccgcggccatcgccaagcaccggtccgacaacgccgcgccgctctgcggcggggaagatggggcggccgcggcggccggcccgcgctccctgcacgagctgcaggacaccacgctcggctccctgctctcctcgctcatgcag…
TC456224	450	CA667684	100	450	0	1	450	wlsu1.pk017.i8 wlsu1 Triticum aestivum cDNA clone wlsu1.pk017.i8 5' end, mRNA sequence.	leaf	Stephens	gaattcactagtgattagcgtggtcgcggccggggtcccccgtacaagaaaccccatgacctcaagaaggcttggaaggtgagcgtgctcaccgctgtcatcaagcacatgtcgcccgacatcgagaagatccggcgcctcgtccgccagtccaagtgcctccaggacaagatgaccgccaaggagatctccacctggctggccgtggtcaagcaggaagaggagctgttcatgaggctgcacccgggcgctcgccctccaacgtctgccggcggcatcgccagtgccatatcattcaacgccagctcgagtgagtacgacgttgacgtcgccgaccgactgcaaggggcgatgaggcggcacccacaaagatggccatgggcgattcaaccgccttca…
BF483374	306	DR737020	89.33	300	2e-101	0.980392	1159	FGAS082390 Triticum aestivum FGAS: Library 5 GATE 7 Triticum aestivum cDNA, mRNA sequence.	0	Wheat line CI 14106	tcgacccacccttccgcggcggcgagcaaggggcggccgaggcggccggcgtcgcagcaggaccagcaggcgcggcgcaagaagatgtcgcgcgcgcaggacgggatcctcaagtacatgctcaagatgatggaggcgtgcagcgcgcagggcttcgtctacggcatcgtccccgagaacggcaagcccgtgggcggcgcctccgacaacctccgcgcctggtggaaggagaaggtccgcttcgaccgcaacgcccccgcggccatcgccaagcaccggtccgacaacgccgcgccgctctgcggcggggaagatggggcggccgcggcggccggcccgcgctccctgcacgagctgcaggacaccacgctcggctccctgctctcctcgctcatgcag…
TC405899	568	CK209221	86.28	576	2e-169	1.01408	1169	FGAS020975 Triticum aestivum FGAS: Library 5 GATE 7 Triticum aestivum cDNA, mRNA sequence.	0	Wheat line CI 14106	gcggccgcccttttttttttttttccggtgtgatttggtgaaaaaaccccagtgtactttacatggcctggatgggagggatccttacagttgcaagacgccatggactgatcgagaatggaagccttatgaattctaatggcctagagctactgcatgctaatcatgggtggttcctccttgggtgttcagtagaaccagttgggcccaacgtgcttctgctgctgcggctgctgcatggcgccggcgtagtccgccgctgacaggtcgaaccccggagggaaggtgcccagctccggcgccgccatgccgaacggcgcgtcgtcgcccatgaagaacgccgcgctctgctgctgctgctgctgcatcacgttgttcgcgccagaaagcgaacgcggc…
TC405899	568	CK209201	85.9	553	9e-159	0.973592	1145	FGAS020953 Triticum aestivum FGAS: Library 5 GATE 7 Triticum aestivum cDNA, mRNA sequence.	0	Wheat line CI 14106	cggccgccctttttttttttttttcggtgtagattggcgaaaaaccccagtgtactcttcatggcctggatgggacggatccttacagttgcaagacgccatggactgatcgagaatggaagccttatgaattctaatggcctagagctactgcatgctaatcatgggtggttcctccttgggtgttcagtagaaccagttgggcccaacgtgcttctgctgctgcggctgctgcatggcgccggcgtagtccgccgctgacaggtcgaaccccggagggaagctgcccagctccggcgccgccatgccgaacggcgcgtcgtcgcccatgaagaacgccgcgctctgctgctgctgctgctgcatcacgttgttcgcgccagaaagcgaacgcggcgc…
CJ699314	695	CJ923049	96.58	672	0	0.966906	883	CJ923049 Y. Ogihara unpublished cDNA library, whchan Triticum aestivum cDNA clone whchan1e15 5', mRNA sequence.	0	Chancellor AvrPm3b	cgactctcccaacctctctagcgaagtcgacgcggcgaagaaatcaggcgacaagattgcgaacgctagatatctcgacccgatccgggtcgggtcggccatgacggtagatcggaaggacgctgaggcggcggcggcggcggccgcacccttcgagatcccggcgctccagcctggaaggaaaaagcgacctcggagatcacgtgatgggcctaattcagtctctgaaacgatcaggcgatggaaagaagtgaaccaacaactggagcatgatccacagggtgcaaagagggcgaggaagccacctgcaaagggttcaaagaagggctgtatgcaggggaaaggaggacctgagaatacacaatgtggattccgtggtgtaaggcaacgtacttgggg…
TC420680	1186	DR736661	100	1186	0	1	1186	FGAS082031 Triticum aestivum FGAS: Library 5 GATE 7 Triticum aestivum cDNA, mRNA sequence.	0	Wheat line CI 14106	ccgcgcgggttactncccgccgncggcggccgccaaggcggcggcggccaagaagaagcagcagcagcgcagcgtgacggccgactcgctctggccgggcctgcagaagaaggcggcggacgaggaggacttcgaggccgacttccgcgaattcgagcgggactccagcgacgacgacgccgcggtcgaggaggtccccccgccgccggccgcggcggggttcgccttcgccgccgccgccgaggtcgcgccgccggcccctgcccgcctagatgctgttcaacgtgatggacctgctgccaaacaagtaaagcgcgttcggaagaatcagtacagagggatccgccagcgtccctggggaaaatgggcagctgaaatccgtgaccctagcaagggtgt…
TC399868	1112	DR741047	99.46	1112	0	1	1144	FGAS000978 Triticum aestivum FGAS: Library 2 Gate 3 Triticum aestivum cDNA, mRNA sequence.	0	Wheat line CI 14106	aggcgacccacgcgtccgcaaccaacaccgcaccgcgccaccgcaacaacaaccgccgcgcacggtcgaacactcggcgctccgctccccatggctcccaagaacgcgctccccgtcgccgtcgccgccgccgcagacggcggcatggagcccaggttccgcggcgtgcggaagcggccgtggggcaggtacgcggcggagatccgcgacccggccaggaaggcgcgcgtctggctcggcaccttcgacaccgccgaggccgccgcgcgcgcctacgacgccgccgcgctccactaccgcgggcccaaggccaagaccaacttccccgtcggcaccgtcgccgcctacacgcacatcccgctcccgccgcccaaggcgctggccgtgagccccagcagc…
TC419432	1079	DR741867	99.07	1079	0	1	1099	FGAS030909 Triticum aestivum FGAS: Library 2 Gate 3 Triticum aestivum cDNA, mRNA sequence.	0	Wheat line CI 14106	gtactgcgacccacgcgtccgagacctnccaaccaacgccgcaccgcaacaacaaccgccgcgcactcgccgagcacggtcgaacacttgccatggctcccaagaacgcgctccccgtcgccgtcgccgccgccgcggacgccggcatggagcccaggttccgcggcgtgcgcaagcggccgtggggcaggtacgcggcggagatccgcgacccggccaggaaggcccgcgtctggctcggcaccttcgacaccgccgaggccgcggcccgcgcctacgacgccgccgcgctccactaccgcgggcccaaggccaagaccaacttccccgtcggcaccgtcgccgccttcgcccacgtcccgctcccgccgcccaaggcgctggccgtcagccccagca…
TC419432	1079	CK161394	88.89	1026	0	0.95088	1150	FGAS013964 Triticum aestivum FGAS: Library 4 Gate 8 Triticum aestivum cDNA, mRNA sequence.	0	Wheat line PI 178383	ctgccgcaccaaccaaccaacgccgcaccccgcccagccaccgccaccacaaccgccgtgtcgaacacttgccatggctcccaagaacgcggcccccgccgccgccgccgcggacgccggcatggagccgaggttccgcggcgtgcggaagcggccgtggggcaggtacgcggcggagatccgcgacccggccaggaaggcgcgcgtctggctcggcaccttcgacaccgccgaggccgccgcgcgcgcctacgacgccgccgcgctccactaccgcgggcccaagggcaagaccaacttccccgtcggcaccgtcgccgccttcgcgcacgtcccgctcccgccgcccaaggcgctggccgtcagccccagcagcagcaccgtcgagtcctcgtcccg…
CD869166	728	CV763324	91.73	713	0	0.979396	827	FGAS057713 Triticum aestivum FGAS: Library 2 Gate 3 Triticum aestivum cDNA, mRNA sequence.	0	NONGDA 3338/2463	cgcttgaccttaggcctatttaggtgacactctagaacaagtttgtacaaaaaagcaggctggtaccggtccggaattcccgggatatcgtcgacccacgcgtccgcgtcttcttcccgccgcctctcagctccgacaccgcggctcagctccctctacccaaagaatcagggttgtgtgaagctcgacaaccaccggcgccggcggcctgaccagatcacgcgaggttcatccagctactctggtggtagccaggccgagacagtcaccacgcggaaggagctgaaggattgaagcctcagccggccggcgttctactactatgaggaacggcagcaccgtgtgcgacgcggcggcggctgtgggactggccgtggcgccgcggtacaggggggtgcg…
CJ659302	713	CJ660492	98.69	687	0	0.963534	746	CJ660492 Y.Ogihara unpublished cDNA library Wh_HGCPCDAM Triticum aestivum cDNA clone whhg4j10 5', mRNA sequence.	anther at meiosis	DMT4B(CS)	agaggctcgttccctcgtctgtgaaagacaggcagaacaaatggtgcaacccaagaagaagtttcgtggagtcaggcagcgccactggggctcctgggtctctgagatcagacaccccctccttaaaagaagggtgtggcttggtaccttcgaaaccgctgaagaggctgcacgggcctacgacgaggccgccgttctgatgagcggccgcaatgccaagaccaacttccccgtgcagaggagcagcaccggcgatcctgccccagctgcaacccgggacgttcgtggcggcagctcctcctcctctacgagcaacctgtcccaggttctcagtgccaagcttcgcaagtgctgcaaggcgccgtctccgtccctcacctgccttcgccttgacaccga…
CJ659302	713	CK164430	94.29	700	0	0.981767	869	FGAS048336 Triticum aestivum FGAS: TaLt7 Triticum aestivum cDNA, mRNA sequence.	0	Wheat line CI 14106	caccagctattagcatgattacgcccagctatttaggtgacactatagaatactcaagctatgcatccaacgcgttgggagctctcccatatggtcgacctgcaggcggccgcactagtgattagcgtggtcgcggccgaggtgcggactcagaggctcgttccctcgtctgtgaaggacagacagacagaacaaaatggtgcaacccaagaagaagttccgtggagtcaggcagcgccactggggctcctgggtctctgagatcagacaccccctccttaaaaggagggtgtggcttggtacctttgaaaccgccgaagaagctgcacgggcctacgacgaggccgccgttctgatgagcggccgcaatgccaagaccaacttccccgtgcagaggag…
CJ659302	713	CK164635	94	700	0	0.981767	866	FGAS048553 Triticum aestivum FGAS: TaLt7 Triticum aestivum cDNA, mRNA sequence.	0	Wheat line CI 14106	caccagctcttgcattgattacgccccgctatgttggtgtacactatagaatactcaagctatgcatccaacgcgttgggagctctcccatatggtcgacctgcaggcggccgcactagtgattagcgtggtcgcggccgaggtgcggactcagaggctcgttccctcgtctgtgaaggacagacagacagaacaaaatggtgcaacccaagaagaagttccgtggagtcaggcagcgccactggggctcctgggtctctgagatcagacaccccctccttaaaaggagggtgtggcttggtacctttgaaaccgccgaagaagctgcacgggcctacgacgaggccgccgttctgatgagcggccgcaatgccaagaccaacttccccgtgcagagga…
CJ659302	713	CK166465	93.41	698	0	0.978962	1110	FGAS050605 Triticum aestivum FGAS: TaLt7 Triticum aestivum cDNA, mRNA sequence.	0	Wheat line CI 14106	ccaagctatgctccaacgcgttgcgagctctcccatatggtcgacctgcaggcggccgcactagtgattagcgtggtcgcggccgaggtttttaacacaaaaccacattctatttatttcctttatatatactacataacggacattgatgtgtaataaagtatcttgacggtgactgtgtatgtaataacaaatataagtacatatagctgcgcacagttgcaaacttatgctttttgtaacttggattgagtaatagacatatatctatcttcctgaaacaacctgaactgcttgcgtaccaaccagtgtacgggatcctgatctcggatggcgacgttgccatgctgtttcgtccatgctttttcagacgacgaagctaccttcttctccatgcga…
CJ659302	713	CK165821	93	700	0	0.981767	1129	FGAS049824 Triticum aestivum FGAS: TaLt7 Triticum aestivum cDNA, mRNA sequence.	0	Wheat line CI 14106	caatgctccaacgcgtccggagcgtacccanatggtcgacctgcaggcggccgcactagtgattagcgtggtcgcggccgaggtttctaacacaaaaccacattctatttatttcctttatatatactacataacggacattgatgtgtaataaagtatcttgacggtgactgtgtatgtaataacaaatataagtacatatagctgcacacagttgcaaacttatgctttttgtaacttggattgagtaatagacatatatctatcttcctgaaacaacctgaactgcttgcgtaccaaccagtgtacgggatcctgatctcggatggcgacgttgccatgctgtttcgtccatgctttttcagacgacgaagctaccttcttctccatgcgatggcg…
TC383710	1328	DY761251	83.54	1300	0	0.978916	1370	EST147 Genes amplified from wheat FGAS cDNA libraries Triticum aestivum cDNA clone C87R1L6-67, mRNA sequence.	Crown, leaf and root	Norstar	aaaaagcgccagacagaaagagaaaacaatgtgcggcggcgccatcctagcggagctgatcccgccgtcggcgggccgtgcctcgaagcaggtggccgcgggccgggcctcgccaaagaaggccggcaagagcaaggggcagaagtacggcagcgtcgccgatgtcgacgacttcgaggccgccttcgagaacttcgatgacgacctagacctgcaggcggaggaggacggcgacgaccatgtcgttttcgcatccaggcctgcgttctccccggcctacgatggtggccgccgcgcggtgccggcggcgagcaagaagaagagcgtccgccccctccacggcatccggcagcggccgtggggcaagtgggcggcggagatccgcgacccgcacaaggg…
TC381233	1101	DY761253	87.4	1048	0	0.951862	1205	EST149 Genes amplified from wheat FGAS cDNA libraries Triticum aestivum cDNA clone C86R1L1-76, mRNA sequence.	Crown, leaf and root	Norstar	gtgaaagaaaaatccaacggaaaaggcaaagagagaacaatgtgcggcggcgccatcctagcgaagctgatcccgccgacgccgccgtcggcgggccgtgccccgaagcaggtggccgcgggcggggtctcgcccaagaagggcggcatgaacaagacgcaccacagcagcacccccgatgtcgacgacttcgaggccgccttcgaggacttcgatgacgacttccacctgcaggcggaggaggacggcgacgaccatgtcgtttttgcatccaaacctgccttctccccggcctacgatgatggccgcgcggcgcaggcggcgagcaggaagaagagcgtccgccgcctccacggcatccgtcagcggccgtggggcaagtgggcggcggagatccgc…
TC381233	1101	DY761254	85.39	1116	0	1.01362	1203	EST150 Genes amplified from wheat FGAS cDNA libraries Triticum aestivum cDNA clone C88R1L1-79, mRNA sequence.	Crown, leaf and root	Norstar	aaagagaaaacaatgtgcggcggcgccatcctagcggagctgatcccgccgtcggcggcgggccgtgcgccgaagcaggtggccgcgggccaggcctcgtccaagaaaggcggcatgagcaagaggcaccacagcagcatccccgacgtcgacgacttcgaggccgccttcgaggacttcgatgacgacttcgacctgcaggcggaggaggacggcggcgaccatgtcgttttcgcatccaagcctgcgttctatccggcatacggtggtggccgccgcgcggtgcaggcggcaagcatgaagaagcgcgtcctccacggcatccggcagcggccgtggggcaagtgggcggcggagatccgcgacccgcacaagggcacccgcgtctggctcggcacg…
TC391350	1051	DR741867	94.46	1029	0	0.979068	1099	FGAS030909 Triticum aestivum FGAS: Library 2 Gate 3 Triticum aestivum cDNA, mRNA sequence.	0	Wheat line CI 14106	gtactgcgacccacgcgtccgagacctnccaaccaacgccgcaccgcaacaacaaccgccgcgcactcgccgagcacggtcgaacacttgccatggctcccaagaacgcgctccccgtcgccgtcgccgccgccgcggacgccggcatggagcccaggttccgcggcgtgcgcaagcggccgtggggcaggtacgcggcggagatccgcgacccggccaggaaggcccgcgtctggctcggcaccttcgacaccgccgaggccgcggcccgcgcctacgacgccgccgcgctccactaccgcgggcccaaggccaagaccaacttccccgtcggcaccgtcgccgccttcgcccacgtcccgctcccgccgcccaaggcgctggccgtcagccccagca…
TC391350	1051	CK161394	88.79	1026	0	0.976213	1150	FGAS013964 Triticum aestivum FGAS: Library 4 Gate 8 Triticum aestivum cDNA, mRNA sequence.	0	Wheat line PI 178383	ctgccgcaccaaccaaccaacgccgcaccccgcccagccaccgccaccacaaccgccgtgtcgaacacttgccatggctcccaagaacgcggcccccgccgccgccgccgcggacgccggcatggagccgaggttccgcggcgtgcggaagcggccgtggggcaggtacgcggcggagatccgcgacccggccaggaaggcgcgcgtctggctcggcaccttcgacaccgccgaggccgccgcgcgcgcctacgacgccgccgcgctccactaccgcgggcccaagggcaagaccaacttccccgtcggcaccgtcgccgccttcgcgcacgtcccgctcccgccgcccaaggcgctggccgtcagccccagcagcagcaccgtcgagtcctcgtcccg…
CA660147	498	BE417234	89.55	488	4e-172	0.97992	571	MUG018.B03R990318 ITEC MUG Wheat Spikelet Library Triticum aestivum cDNA clone MUG018.B03, mRNA sequence.	young spikelets	Norin 26	gcgaggccaagcccttccccgtccgcaggagcggcttctccggagatggattgaaggcaactgctgctggtgatgatgactgtgcctcagggtctgctaaaaggaagagaaagaaccagttcagagggcatccgccgccgcccttggggtaaatgggctgctgaaataagagatcctcgcaagggtgtccgtgtctggcttggtacttacaactccgctgaggaagctgccagagcctatgatgttgaagcccgcagaattcgtggcaagaaggcaaaggtcaatttcccagaagaagctcctatggctcctcagcaacgctgcgctactgctgtgaaggtgcccgagttcaacaccgaacagaagccggtactcaacaccatgggcaacgcagatgtg…
CA660147	498	BE416540	89.34	488	5e-171	0.97992	748	MUG011.G11R990512 ITEC MUG Wheat Spikelet Library Triticum aestivum cDNA clone MUG011.G11, mRNA sequence.	young spikelets	Norin 26	gcgaggccaagcccttccccgtccgcagagcggcttctccggagatggattgaaggcaactgctgctggtgatgatgactgtgcctcagggtctgctaaaaggaagagaaagaaccagttcaggggcatccgccgccgcccttggggtaaatgggctgctgaaataagagatcctcgcaagggtgtccgtgtctggcttggtacttacaactccgctgaggaagctgccagagcctatgatgttgaagcccgcagaattcgtggcaagaaggcaaaggtcaatttcccagaagaagctcctatggctcctcagcaacgctgcgctactgctgtgaaggtgcccgadttcaacaccgaacagaagccggtactcaacaccatgggcaacgcagatgtgta…
CA660147	498	HX188122	89.34	488	2e-170	0.97992	755	HX188122 Triticum aestivum cv. Cranbrook root library Triticum aestivum cDNA clone whxu3059e13, mRNA sequence.	root	Cranbrook	ggagtccgacggcgaggccaagcccttccccgtccgcaggagcggcttctccggagatggattgaaggcaactgctgctggtgatgatgactgtgcctcagggtctgctaaaaggaagagaaagaaccagttcaggggcatccgccgccgcccttggggtaaatgggctgctgaaataagagatcctcgcaagggtgtccgtgtctggcttggtacttacaactccgctgaggaagctgccagagcctatgatgttgaagcccgcagaattcgtggcaagaaggcaaaggtcaatttcccagaagaagctcctatggctcctcagcaacgctgcgctactgctgtgaaggtgcccgagttcaacaccgaacagaagccggtactcaacaccatgggcaa…
CA660147	498	DY761132	89.34	488	2e-170	0.97992	1433	EST028 Genes amplified from wheat FGAS cDNA libraries Triticum aestivum cDNA clone BQ237319R1L8-8, mRNA sequence.	Crown, leaf and root	Norstar	agcccatcatcatcatcacacacacacacacaccaacaccacaccaaccgacccgtctcgtctcgcaagcgtttcactctttccctttcctttcgcctcgctctacccgcggtcccacgtgctccagcagccatgtgcggcggcgccatcctctccgacatcatcccgccgccgcgccgggccaccggcggcaacgtctggcgggcggacaagaagaggcgggccaggcccgacgccgccgcggggaggccccgccgtgcgcccgaggaggagttccaggaggaggagggcgacgcggagttcgaggccgacttcgaggggttcgtggaggcggaggaggagtccgacggcgaggccaagcccttccccgtccgcaggagcggcttctccggagatgga…
CA660147	498	CK207375	89.34	488	2e-170	0.97992	1118	FGAS018996 Triticum aestivum FGAS: Library 5 GATE 7 Triticum aestivum cDNA, mRNA sequence.	0	Wheat line CI 14106	gactgccgcacacacacacacacaccaacaccacaccaaccgacccctctcgtcactcgagcgtttcactcggtccctttcctttcgcctcgctctacccgcggtcccacgtgctccagcagccatgtgcggcggcgccatcctctccgacatcatcccgccgccgcgccgggccaccggcggcaacgtctggcgggcggacaagaagaggcgggccaggcccgacgccgccgcggggaggccccgccgtgcgcccgaggaggagttccaggaggaggagggcgacgcggagttcgaggccgacttcgaggggttcgtggaggcggaggaggagtccgacggcgaggccaagcccttccccgtccgcaggagcggcttctccggagatggattgaaggc…
CA660147	498	CA502492	89.34	488	2e-170	0.97992	784	WHE4048_B06_D12ZT Wheat meiotic anther cDNA library Triticum aestivum cDNA clone WHE4048_B06_D12, mRNA sequence.	Anther	Chinese Spring	accggtccggaatttccgggtcgacccacgcgtccgagcccttccccgtccgcaggagcggcttctccggagatggattgaaggcaactgctgctggtgatgatgactgtgcctcagggtctgctaaaaggaagagaaagaaccagttcaggggcatccgccgccgcccttggggtaaatgggctgctgaaataagagatcctcgcaagggtgtccgtgtctggcttggtacttacaactccgctgaggaagctgccagagcctatgatgttgaagcccgcagaattcgtggcaagaaggcaaaggtcaatttcccagaagaagctcctatggctcctcagcaacgctgcgctactgctgtgaaggtgcccgagttcaacaccgaacagaagccggtac…
CA660147	498	BE416808	89.14	488	9e-169	0.97992	627	MUG014.B06R990304 ITEC MUG Wheat Spikelet Library Triticum aestivum cDNA clone MUG014.B06, mRNA sequence.	young spikelets	Norin 26	gcgaggcaagccttccccgtccgcagancnncnnctccggagatggattgaaggcaactgctgctggtgatgatgactgtgcctcagggtctgctaaaaggaagagaaagaaccagttcaggggcatccgccgccgcccttggggtaaatgggctgctgaaataagagatcctcgcaaggtgtccgtgtctggcttggtacttacaactccgctgaggaagctgccagagcctatgatgttgaagcccgcagaattcgtggcaagaaggcaaaggtcaatttcccagaagaagctcctatggctcctcagcaacgctgcgctactgctgtgaaggtgcccgagttcaacaccgaacagaagccggtactcaacaccatgggcaacgcagatgtgtattc…
CA660147	498	BE416807	89.14	488	9e-169	0.97992	627	MUG014.B06F990304 ITEC MUG Wheat Spikelet Library Triticum aestivum cDNA clone MUG014.B06, mRNA sequence.	young spikelets	Norin 26	gcgaggcaagccttccccgtccgcagancnncnnctccggagatggattgaaggcaactgctgctggtgatgatgactgtgcctcagggtctgctaaaaggaagagaaagaaccagttcaggggcatccgccgccgcccttggggtaaatgggctgctgaaataagagatcctcgcaaggtgtccgtgtctggcttggtacttacaactccgctgaggaagctgccagagcctatgatgttgaagcccgcagaattcgtggcaagaaggcaaaggtcaatttcccagaagaagctcctatggctcctcagcaacgctgcgctactgctgtgaaggtgcccgagttcaacaccgaacagaagccggtactcaacaccatgggcaacgcagatgtgtattc…
CA660147	498	DR737037	88.93	488	4e-167	0.97992	1163	FGAS082407 Triticum aestivum FGAS: Library 5 GATE 7 Triticum aestivum cDNA, mRNA sequence.	0	Wheat line CI 14106	ccgacccacgcttccggcccanctncanctncacacacacacacacaccaacaccacaccaaccgacccgtctcgtctcgcaagcgtttcactctttccctttcctttcgcctcgctctacccgcggtcccacgtgctccagcagccatgtgcggcggcgccatcctctccgacatcatcccgccgccgcgccgggccaccggcggcaacgtctggcgggcggacaagaagaggcgggccaggcccgacgccgccgcggggaggccccgccgtgcgcccgaggaggagttccaggaggaggagggcgacgcggagttcgaggccgacttcgaggggttcgtggaggcggaggaggagtccgacggcgaggccaagcccttccccgtccgcaggagcggc…
BE415201	438	CA732140	75.33	454	3e-64	1.03653	606	wlp1c.pk003.a14 wlp1c Triticum aestivum cDNA clone wlp1c.pk003.a14 5' end, mRNA sequence.	lemma and palea	Spring wheat	gcacgaggcgcaagccggctacctcagcacacgagcgcgcgcagcccgaaagctttctcgcgacaccgacctcacctcggactccacgtcgccatggtgccgaggctggagcgcggcggcggtggcgggttccagctccccaactccgagcaggagaactcgctcttcctccgcgcgctcatctccgtcgtgtccggggacaccggggcccccgccctgcacccggagccatcgaacccgccgtttgccgctgccgctgccgctccggtgcctgcgtgcggcaggtgcggcgcggacgggtgccccggctgcgagtttgccgctgcggcggccgcggcgacgaccgggtcgagcanngagggggaggagtgctcggccgcgagcttcgtgaggaacggc…
BQ606584	564	DY761247	95.94	566	0	1.00355	942	EST143 Genes amplified from wheat FGAS cDNA libraries Triticum aestivum cDNA clone C36R1L1-52, mRNA sequence.	Crown, leaf and root	Norstar	accccctccctctcccaccccccaaccccagatcctgcacgccatccatcagcttcatacgcacacacccatccgtcaacaagaaagagaaaggcgagccggccagccatggcgcccaggacgtccgacaagacggcgacgccgcccgctgccggggccgccgcgaccgggctcgcgctcggagtcggcggcggcaacggcgggggcgtcggcacgcactaccgcggcgtcaggaagcggccgtggggccggtacgcggcggagatccgtgacccggccaagaagagccgggtgtggctcggcacgtacgacacggccgaggaggccgcccgcgcctacgacgccgccgcgcgcgagtaccgcggcaacaaggccaagaccaacttccccttcgcctcc…
BQ606584	564	DY761249	92.92	565	0	1.00177	979	EST145 Genes amplified from wheat FGAS cDNA libraries Triticum aestivum cDNA clone CA652238R1L1-54, mRNA sequence.	Crown, leaf and root	Norstar	gtccctcctccccatccctctcccacccccccaccccagatcctgcacgccatccatcagcttcatatgcacacacccatccgtcaacaagaaaaagaaagccaagccagccatggcgcccaggacgtccgacaagacggcgacgccgcccgctgccggggccgccgcgaccgggctcgcgctcggcgtcggcggcggcaacggcgggggcgtcggcccgcactaccgcggcgtgaggaagcggccgtggggccggtacgcggcggagatccgcgacccggccaagaagagccgggtgtggctcggcacgtacgacacggccgaggaggccgcccgggcctacgacgccgccgcgcgcgagtaccgcggcaacaaggccaagaccaacttccccttcgc…
BQ606584	564	BE413988	94.15	547	0	0.969858	675	SCU005.B03.R990714 ITEC SCU Wheat Endosperm Library Triticum aestivum cDNA clone SCU005.B03, mRNA sequence.	endosperm	Wyuna	anttnnccgncagctcgaaataacccncactaaagggaacaaaagctggagctccaccgcggtggcggccgctctagaactagtggatcccccgggctgcaggaattcggcacgagcccagatcctgcacgccatccatcagcttcatacgcacacacccatccgtcaacaagaaagagaaaggcgagccggccagccatggcgcccaggacgtccgacaagacggcgacgccgcccgctgccggggccgccgcgaccgggctcgcgctcggagtcggcggcggcaacggcgggggcgtcggcacgcactaccgcggcgtcaggaagcggccgtggggccggtacgcggcggagatccgcgacccggccaagaagagccgggtgtggctcggcacgtac…
BQ606584	564	DY761248	92.59	567	0	1.00532	948	EST144 Genes amplified from wheat FGAS cDNA libraries Triticum aestivum cDNA clone CA652238R1L1-53, mRNA sequence.	Crown, leaf and root	Norstar	aactgcccctgccgttgttgtgcaaggcggacggcctctcctaaacatcatggagtacatggaaatttccttcctactaggggcaaaaaaagaaggcgacgaaagaaactagcagtcatatcagctacataaactccggcggccccgatcagagctccgccggcggcgggcagttcaggtcgagctcgaaagggacgggcttcctcgcgggcggcgacggcgccagatccaccaccgacgacgagtcggagtcgctcggggacacggacgccacggtcaccttcggggcctggctgtacatgtggcagccggcggcggccgcggccgcggcctgtccgaagaagtagtacgggtgcgacacggggtagccgctgaaggggaaccgcatgccggcgccgg…
TC368745	1044	DY761295	99.81	1044	0	1	1061	EST191 Genes amplified from wheat FGAS cDNA libraries Triticum aestivum cDNA clone C5F1L1-A(9), mRNA sequence.	Crown, leaf and root	Norstar	aagctgctctgaggtcgtcactcaagtacgtaagaaacagggtagcgaccgacaggccagggcacgcaggcacgtataccttagtcacgtacacacagcgagaagtgaacaaagatgtgccgcggtgcaatcctcgccgagctcataccgagcgcgccgcccaggagcgtcacggcggtccacctcttgcccaagcggcagagggtggacgacttcgaggctgctttcaagcgcttcgacgaggactctgaggaggaggagggaggtgcgccagtgctcggggtcggcggcagtaggccggcgcagtacaggggcgtccggcgccggccgtggggcaaatgggcggcagagatccgcgaccccgtcaagggcgtccggttctggctcggcaccttcccc…
TC368745	1044	DY761296	99.52	1045	0	1.00096	1065	EST192 Genes amplified from wheat FGAS cDNA libraries Triticum aestivum cDNA clone C5F1L6-A(6), mRNA sequence.	Crown, leaf and root	Norstar	aagctgctctgaggtcgtcactcaagtacgtaagaaacagggtagcgaccgacaggccagggcacgcaggcacgtataccttagtcacgtacacacagcgagaagtgaacaaagatgtgccgcggtgcaatcctcgccgagctcataccgagcgcgccgcccaggagcgtcacggcggtccacctcttgcccaagcggcagagggtggacgacttcgaggctgctttcaagcgcttcgacgaaggaactctgaggaggaggaggaggtgcgccagtgctcggggtcggcggcgtaggccggcgcagtacaggggcgtccggcgccggccgtggggcaaatgggcggcagagatccgcgaccccgtcaagggcgtccggttctggctcggcaccttcccc…
TC445831	1127	DR740051	99.65	1127	0	1	1127	FGAS084979 Triticum aestivum FGAS: Library 2 Gate 3 Triticum aestivum cDNA, mRNA sequence.	0	Wheat line CI 14106	cccacgcgtccgccacaaccgcacgccaccaacacccccgccgcacccgccccacccaccgacggaccaaaccctaaccctagcccttccccggcggctgcggctgcggcggaggcggaggcggaggcggaggcggcggaggcgcagccgaggggccgcgtggtgcggatcatcgtgcacgacgccgacgccaccgactcctcctccagcgaggacgagtcggcgccgccgccgctggccccgatgccgacgaccaaggaggagcgccggagggagcgcaggaagcgccgccgcgtcatggaggccgggaggagggacgactcggggccgccgcagccgcaggcaaccggggcgcgcacgccctcggtgcggtaccgcggcgtgcgccagcgccgctgg…
CA688107	363	HX141057	96.08	357	9e-169	0.983471	819	HX141057 Triticum aestivum cv. Halberd root library Triticum aestivum cDNA clone whxr7067n17, mRNA sequence.	root	Halberd	gaagcccgcttcggtggcagcggcgaccccgccgcggccgcagaagctctaccgtggcgtgcggcagcgccactggggcaagtgggtggcggagatccgtctcccccgcaaccgcacccgcctctggctcggcaccttcgacaccgccgaggaggcggccctcgcctacgaccaggccgcctaccgcctccgcggcgatgcagctcgcctcaacttccccgacaacgccgcctctcgcggcccgctccatgcctccgttgacgccaagctccagaccctctgccagaacatcaccgcctccaagaacgccaagaagtccgcctctgtctccgcgtccaccgccgcagccacgtcgtccacccccaccagcaactgctcctcgccttcctccgacgaggc…
CA688107	363	DY761136	95.59	363	9e-169	1	1679	EST032 Genes amplified from wheat FGAS cDNA libraries Triticum aestivum cDNA clone C63R1L1-11, mRNA sequence.	Crown, leaf and root	Norstar	ccccgcctccatttcgcccactccgaccttcgtccacacaccttccaccagccaccgaaaaagcctcaatcccagcaaccacagaccactcacgtgagttcgagcgaggtaagcatagatccgagcgagttcttgcgtcgccaaggtaaggttctccgagtctcaagccctcttcctcccgcccccctattcgtctccttgttcacccggcaggcagcgaggtctccaggacgttttagatcccggggctccagatctgttcttttttcttctcttttagttgtagtaatcggccaggcgaggttctttttccacacctccttgctcgttgtgtctagatctaccaccaacgccatctctttttgccgtggctgttgaccttgttgattttctctgcct…
CA688107	363	CA663219	91.8	366	2e-145	1.00826	528	wlmk1.pk0037.b6 wlmk1 Triticum aestivum cDNA clone wlmk1.pk0037.b6 5' end, mRNA sequence.	leaf	Stephens	cccagatgcactacatccaggcacgcctccacctccagcgccagaccggccagccgggccacctcggcccgcggccccagcccatgaagcccgcttcggtggcagcggcgaccccgccgcggccgcagaagctctaccgtggcgtgcggcagcgccactggggcaagtgggtggcggagatccgcctcccccgcaaccgcacccgcctctggctcggcaccttcgacaccgccgaggaggcggccctcgcctacgaccaggccgcctaccgcctccgtggcgacgcagcgcggctcaacttccccgacaacgccgcctcccgcggcccgctccatgcctccgttgatgccaagctccagaccctctgccaagaacatcaccgcctccaaagaacggnaa…
TC369029	959	DY761330	100	959	0	1	1009	EST226 Stress treated wheat cDNA libraries from the FGAS project Triticum aestivum cDNA clone 917, mRNA sequence.	Crown, leaf and root	Norstar	ccaaaaccacttcacactcgagcaacaccccaagagcacccaggacctccaagccggccaagaaacagagcatccgagcaaaacctctctgaattcaaggaagaagatgtgtccgatcaagagggagatgagcggggagtccggctcgccgtgcagcggggagagcttctactcgccctccacgtcgccggagaaccagcaggcgaggcaggcggcgtggacgtcggcgccggcgaagcggccggcggggcggaccaagttcagggagacgcggcacccggtgtaccgcggcgtgcggcgcaggggcaatgccgggcggtgggtgtgcgaggtgcgcgtgcccggcaggcgcgggagcaggctctggctcggcaccttcgacaccgccgaggccgccgc…
CK165821	1065	CK166465	96.73	1041	0	0.977465	1110	FGAS050605 Triticum aestivum FGAS: TaLt7 Triticum aestivum cDNA, mRNA sequence.	0	Wheat line CI 14106	ccaagctatgctccaacgcgttgcgagctctcccatatggtcgacctgcaggcggccgcactagtgattagcgtggtcgcggccgaggtttttaacacaaaaccacattctatttatttcctttatatatactacataacggacattgatgtgtaataaagtatcttgacggtgactgtgtatgtaataacaaatataagtacatatagctgcgcacagttgcaaacttatgctttttgtaacttggattgagtaatagacatatatctatcttcctgaaacaacctgaactgcttgcgtaccaaccagtgtacgggatcctgatctcggatggcgacgttgccatgctgtttcgtccatgctttttcagacgacgaagctaccttcttctccatgcga…
TC368722	1080	DY761336	100	1080	0	1	1096	EST232 Stress treated wheat cDNA libraries from the FGAS project Triticum aestivum cDNA clone 3,2,4, mRNA sequence.	Crown, leaf and root	Norstar	atccaccgatccatcaaaacctcccaacacagccgttgattcttccactactcccgctccacacctcccacgagcgtctccgccagctctcgactcagatggacgtcgccgacatcgcctccccgtccggccagcaggagcagggccaccggacggtgtcgtcggagccgccgaagcggcccgcggggcggaccaagttccacgagacgcgccacccgctgtaccgcggcgtgcggcgccgtggccgcgtcgggcagtgggtgtgcgaggtgcgcgtgcccgggatcaagggctccaggctctggctcggcaccttcaacacggccgagatggcggcgcgcgcgcacgacgccgccgtgctcgcgctctccggccgcgccgcctgcctcaacttcgccg…
TC368722	1080	DY761335	100	1080	0	1	1096	EST231 Stress treated wheat cDNA libraries from the FGAS project Triticum aestivum cDNA clone 3,2,1, mRNA sequence.	Crown, leaf and root	Norstar	atccaccgatccatcaaaacctcccaacacagccgttgattcttccactactcccgctccacacctcccacgagcgtctccgccagctctcgactcagatggacgtcgccgacatcgcctccccgtccggccagcaggagcagggccaccggacggtgtcgtcggagccgccgaagcggcccgcggggcggaccaagttccacgagacgcgccacccgctgtaccgcggcgtgcggcgccgtggccgcgtcgggcagtgggtgtgcgaggtgcgcgtgcccgggatcaagggctccaggctctggctcggcaccttcaacacggccgagatggcggcgcgcgcgcacgacgccgccgtgctcgcgctctccggccgcgccgcctgcctcaacttcgccg…
GH728567	338	HX197003	99.7	338	7e-175	1	525	HX197003 Triticum aestivum cv. Cranbrook root library Triticum aestivum cDNA clone whxu27086l24, mRNA sequence.	root	Cranbrook	caggcaggcgccgcaccagcaaccaaccagcccatccccccctaggagccgccgccgaattggggtgtgcaggcaccatggagagggaagccacggtcgccttctacccgccggcgccggcgccgcagcagcagcgccccacggccgcgcagccgctctcggcccgcgcgccttcgtccggcggcggcgtccccgcggggcggggaggcgggggcaggcagtaccgcggggtgcggatgcgcaagtggggcaagtgggtggccgagatccgggagcccaacaagcggtcgcggatctggctcggctcctacgccaccgccgtcgccgccgcgcgcgcctacgacaccgccgtcttctacctccgcggccgctccgcgcgcctcaacttccccgaccagc…
GH728567	338	HX130348	94.56	331	7e-140	0.97929	759	HX130348 Triticum aestivum cv. Halberd root library Triticum aestivum cDNA clone whxr16076e20, mRNA sequence.	root	Halberd	gcggcagagcgcccacgcctcaggcaggcgccgcaccagcaaccaaccagcccatcccctaggagccgccgccgaattgggtgcgcgggcgccgccatggagagggaagccacggtcgccttctacccgccggcgccggcgccgcagcagcagcgccccacggccgcgcagccgctctcggcccgcgtgcctgccggcggcgtccacgcgggccggggaggagggggcaggcagtaccgcggggtgcggatgcgcaagtggggcaagtgggtggccgagatccgggagcccaacaagcggtcgcggatctggctcggctcctacgccaccgccgtcgccgccgcgcgcgcctacgacaccgccgtcttctacctccgcggccgctccgcgcgcctcaac…
GH728567	338	DY761236	94.56	331	7e-140	0.97929	1043	EST132 Genes amplified from wheat FGAS cDNA libraries Triticum aestivum cDNA clone C116R1L1-28, mRNA sequence.	Crown, leaf and root	Norstar	agcacgcactcacacaccctgagtctactgccaccaagctcgccgtcgctgatagcccaggccctacttagtaaccccctggccgagctgactgcgacgtcgcggctccattattggtcgggtttggtccccgagctcatccggcatttcaccgaacaccttgcatgtccgatccatgcttgcttccccatgtcttcttgaactgactgaactagtatctgcttgctcactgagatggttgatgctctgctaccgctagctacctcgctgctggttgctaaccactaattaagacgcactagtactaggtatgtaggtggtgatggtggtcggagaagaactgaagaattggcgggggtttacagcagttcactcgtcgtcgtcggtgtcgggggtggg…
GH728567	338	GH728540	94.55	330	3e-139	0.976331	357	G750.114E09F010706 G750 Triticum aestivum cDNA clone G750114E09, mRNA sequence.	grain (750 degrees per day after	recital	ccacgcgtcgcccacgcgtncgagcccatcccctaggagccgccgccgaattgggtgcgcgggcgccgccatggagagggaagccacggtcgccttctacccgccggcgccggcgccgcagcagcagcgccccacggccgcgcagccgctctcggcccgcgtgcctgccggcggcgtccacgcgggccggggaggagggggcaggcagtaccgcggggtgcggatgcgcaagtggggcaagtgggtggccgagatccgggagcccaacaagcggtcgcggatctggctcggctcctacgccaccgccgtcgccgccgcgcgcgcctacgacaccgccgtcttctacctccgaggacg
GH728567	338	DY761235	94.26	331	3e-138	0.97929	1042	EST131 Genes amplified from wheat FGAS cDNA libraries Triticum aestivum cDNA clone C116R1L1-25, mRNA sequence.	Crown, leaf and root	Norstar	agcacgcactcacacaccctgagtctactgccaccaagctcgccgtcgctgatagcccaggccctacttagtaaccccctggccgagctgactgcgacgtcgcggctccattattggtcgggtttggtccccgagctcatccggcatttcaccgaacaccttgcatgtccgatccatgcttgcttccccatgtcttcttgaactgactgaactagtatctgcttgctcactgagatggttgatgctctgctaccgctagctacctcgctgctggttgctaaccactaattaagacgcactagtactaggtatgtaggtggtgatggtggtcggagaagaactgaagaattggcgggggtttacagcagttcactcgtcgtcgtcggtgtcgggggtggg…
GH728567	338	CK163316	92.77	332	7e-130	0.982249	1081	FGAS015939 Triticum aestivum FGAS: Library 4 Gate 8 Triticum aestivum cDNA, mRNA sequence.	0	Wheat line PI 178383	cccacgcttccgcgcacttgtatatgtatgtaggtggtgatggtggtcccagaagaaagtggaattgccgggggtgggagcagttcactcgtcgtcgtcngtgtcgggggtgggctcccggttgaggtcggggttcttggccctgcggcgctgggacggcgacggcggtgccgcaggggcgcccatgccgaccccgatgccgccggagtggagcgcgtcgacgcgcgcgccgacctcggcggccttcttgcggatggcggcggcngtgaggtccccgggggcggcttctgtggcagtgccgtcgaggagctggtcggggaagttgaggcgcgcggagcggccgcggaggtagaagacggcggtgtcgtaggcgcgcgcggcggcgacggcggtggcgta…
GH728567	338	CK205085	92.01	338	3e-129	1	847	FGAS013622 Triticum aestivum FGAS: Library 3 Gate 6 Triticum aestivum cDNA, mRNA sequence.	0	Wheat line CI 14106	cacagcctcctgcgataganggctacctaggtgactagattgaacaagtttgtacaaaaaagcaggctggtaccggtccggaattcccgggatatcgtcgacccacgcgtccggagagagagaggggccgggccgacacacacagagcggcagagcgcccacgccgcagcagcaaccaaccagcccaccccctaggagccgccgccgaattgggtgcgttcgcgggcgccgccatggagagggaagccacggtcgccttctacccgccggcgccggcgccgccgcagcagcgccccacgcccgcgcagccgctctcggcccgcgcgccgccgtccggcgtcgtggggcggggaggaggcggaggaggggcgggcaggcagtaccgcggggtgcggatgc…
GH728567	338	CK204733	92.01	338	3e-129	1	822	FGAS013269 Triticum aestivum FGAS: Library 3 Gate 6 Triticum aestivum cDNA, mRNA sequence.	0	Wheat line CI 14106	cacangccatgcgataganggctacctnaggtgctagattgaacaagtttgtacaaaaaagcaggctggtaccggtccggaattcccgggatatcgtcgacccacgcgtccggagagagagaggggccgggccgacacacacagagcggcagagcgcccacgccgcagcagcaaccaaccagcccaccccctaggagccgccgccgaattgggtgcgttcgcgggcgccgccatggagagggaagccacggtcgccttctacccgccggcgccggcgccgccgcagcagcgccccacgcccgcgcagccgctctcggcccgcgcgccgccgtccggcgtcgtggggcggggaggaggcggaggaggggcgggcaggcagtaccgcggggtgcggatgcg…
GH732948	361	CK195953	86.52	356	3e-99	0.98615	853	FGAS004399 Triticum aestivum FGAS: Library 3 Gate 6 Triticum aestivum cDNA, mRNA sequence.	0	Wheat line CI 14106	caccgctattgcgattaaggcctatcccaggtgacttagattaacaagtttgtacaaaaaagcaggctggtaccggtccggaattcccgggatatcgtcgacccacgcgtccgcagctagctcacactcctcactgagctaagcaccaacctcgactgcccaaggaagccacctgccaatcacccagcactctgccggtagccatggacatgggccttgaggtctcgagctcctccccatcctcctcgtcgctggccaagcgccccgcggggcgcaccaagttccgcgagacgcggcaccctgtgtatcgtggcgtgcggcgccggggcaacgcccaacggtgggtctgcgaggtgcgcgtccctggcaagcgcggcgctcggctctggctcgggactt…
TC445762	1244	DY761132	94.3	1210	0	0.972669	1433	EST028 Genes amplified from wheat FGAS cDNA libraries Triticum aestivum cDNA clone BQ237319R1L8-8, mRNA sequence.	Crown, leaf and root	Norstar	agcccatcatcatcatcacacacacacacacaccaacaccacaccaaccgacccgtctcgtctcgcaagcgtttcactctttccctttcctttcgcctcgctctacccgcggtcccacgtgctccagcagccatgtgcggcggcgccatcctctccgacatcatcccgccgccgcgccgggccaccggcggcaacgtctggcgggcggacaagaagaggcgggccaggcccgacgccgccgcggggaggccccgccgtgcgcccgaggaggagttccaggaggaggagggcgacgcggagttcgaggccgacttcgaggggttcgtggaggcggaggaggagtccgacggcgaggccaagcccttccccgtccgcaggagcggcttctccggagatgga…
TC445762	1244	DY761129	93.87	1208	0	0.971061	1798	EST025 Genes amplified from wheat FGAS cDNA libraries Triticum aestivum cDNA clone BQ237319R1L8-31, mRNA sequence.	Crown, leaf and root	Norstar	cagggttcgttttccggaaaggaaaccggggacgggaaacccaaataaattaaattgggtttaatcccttgggttcgcccggccagggctttaaaatttaaggttccggattcttatgggaattggaaacggaaagcatttcatttcgggcaacggaatagggccgggctaggtcaggctaagattaaacttaccctacaggaaagggtctagtccggttaaattaaattgaccttgcccggaaagcattttcacttcgggacacggttagcccattacgcttgtctagttgacgttacagtacaggttagtcaaaaaagcagggcggtgcggttccggtcttcgctggctatgatatagtcgagccgtcggatcatcacacacacacacaccaacacc…
TC445762	1244	DY761128	92.31	1183	0	0.950965	1469	EST024 Genes amplified from wheat FGAS cDNA libraries Triticum aestivum cDNA clone C49R1L7-26, mRNA sequence.	Crown, leaf and root	Norstar	acacatcatcacacaccacaccaaccgacccgtctactttctttcgccttgctctacccgcggtcccacgtgctcccagccatgtgcggcggcgccatcctctccgacatcatcccgccgccgcgccgggccaccggcggcaacgtctggcgggcggacaagaagaggagggccaggcccgacgccgccgcggggaggccccgccgcgtgcccgaggaggagttccaggaggaggagggcgacgcggagttcgaggccgacttcgaggggttcgtggaggcggaggaggagtccgacggcgagaccaagcccttccccgtccgcaggaccggcttctccggagatggactgaaggcaactgctgctggtgatgatgaccgtgcctcagggtctgctaaa…
TC411411	752	CV774385	98.67	752	0	1	848	FGAS068783 Triticum aestivum FGAS: Library 2 Gate 3 Triticum aestivum cDNA, mRNA sequence.	0	NONGDA 3338/2463	acgctatgaccttaggcctatttaggtgacactatagaacaagtttgtacaaaaaagcaggctggtaccggtccggaattcccgggatatcgtcgacccacgcgtccggtacgcaccaccttgatcaagctgccctgaggtcatcatcactcaaagtaagaaagagggtagcgaccgacaagccaggggacgcaggcacgtataccttgttacttacacacagcaagaagtgagcgaagatgtgcggcggtgcaatcctcgccgagctcataccgagcgcgccgcccaggagcgtcacggcggtccacctcttgcccaagcggccgagggtcgacgacttcgaggctgctttcaagcgcttcgacgacgactctgcggaggaggaggtgctccagcgcg…
TC425426	822	BJ211934	100	822	0	1	822	BJ211934 Y. Ogihara unpublished cDNA library, Wh Triticum aestivum cDNA clone wh34b11 5', mRNA sequence.	spike at meiosis	Chinese Spring	gggagccttcccgtcgcttgacgcgtttctcgatcgttccccgtggcggcgggccgcgcacgccgccccgatcatttcgcgggtctctcccgccgcgggtcgccggaggaggatgcccgtggaaggcgccgtggggatcaagggcgaggagatggagcaggcctcggcgacaactcctaccaccagtacgatcaggacaaagcgagctcgtcccaagagcagtgccacgctcaagactccagtggcggctcctcctggaggggagggtggtccggaggatagggaccacatgtaccggggtgttcggcagcgcaggtggggcaggtgggcctctgaagtccgtgagcccaaccgcggcaagcgacactggctgggcaccttcgacaacgccgttgacgc…
BE413988	567	BQ606584	94.31	562	0	0.991182	579	BRY_2449 wheat EST endosperm library Triticum aestivum cDNA 5', mRNA sequence.	endosperm	Wyuna	cccagatcctgcacgccatccatcagcttcatacgcacacacccatccgtcaacaagaaagagaaaggcgagccggccagccatggcgcccaggacgtccgacaagacggcgacgccgcccgctgccggggccgccgcgaccgggctcgcgctcggagtcggcggcggcaacggcgggggcgtcggcacgcactaccgcggcgtcaggaagcggccgtggggccggtacgcggcggagatccgcgacccggccaagaagagccgggtgtggctcggcacgtacgacacggccgaggagggccgccgcgcctacgacgccgncgcgcgcgagtaccgcggcaacaaggccaagaccaacttncccttcgncttcgncttcgcgccgnccgccgncgncgn…
BE413988	567	DY761247	94.14	563	0	0.992945	942	EST143 Genes amplified from wheat FGAS cDNA libraries Triticum aestivum cDNA clone C36R1L1-52, mRNA sequence.	Crown, leaf and root	Norstar	accccctccctctcccaccccccaaccccagatcctgcacgccatccatcagcttcatacgcacacacccatccgtcaacaagaaagagaaaggcgagccggccagccatggcgcccaggacgtccgacaagacggcgacgccgcccgctgccggggccgccgcgaccgggctcgcgctcggagtcggcggcggcaacggcgggggcgtcggcacgcactaccgcggcgtcaggaagcggccgtggggccggtacgcggcggagatccgtgacccggccaagaagagccgggtgtggctcggcacgtacgacacggccgaggaggccgcccgcgcctacgacgccgccgcgcgcgagtaccgcggcaacaaggccaagaccaacttccccttcgcctcc…
BE413988	567	DY761249	91.3	563	0	0.992945	979	EST145 Genes amplified from wheat FGAS cDNA libraries Triticum aestivum cDNA clone CA652238R1L1-54, mRNA sequence.	Crown, leaf and root	Norstar	gtccctcctccccatccctctcccacccccccaccccagatcctgcacgccatccatcagcttcatatgcacacacccatccgtcaacaagaaaaagaaagccaagccagccatggcgcccaggacgtccgacaagacggcgacgccgcccgctgccggggccgccgcgaccgggctcgcgctcggcgtcggcggcggcaacggcgggggcgtcggcccgcactaccgcggcgtgaggaagcggccgtggggccggtacgcggcggagatccgcgacccggccaagaagagccgggtgtggctcggcacgtacgacacggccgaggaggccgcccgggcctacgacgccgccgcgcgcgagtaccgcggcaacaaggccaagaccaacttccccttcgc…
BE413988	567	DY761248	91.13	564	0	0.994709	948	EST144 Genes amplified from wheat FGAS cDNA libraries Triticum aestivum cDNA clone CA652238R1L1-53, mRNA sequence.	Crown, leaf and root	Norstar	aactgcccctgccgttgttgtgcaaggcggacggcctctcctaaacatcatggagtacatggaaatttccttcctactaggggcaaaaaaagaaggcgacgaaagaaactagcagtcatatcagctacataaactccggcggccccgatcagagctccgccggcggcgggcagttcaggtcgagctcgaaagggacgggcttcctcgcgggcggcgacggcgccagatccaccaccgacgacgagtcggagtcgctcggggacacggacgccacggtcaccttcggggcctggctgtacatgtggcagccggcggcggccgcggccgcggcctgtccgaagaagtagtacgggtgcgacacggggtagccgctgaaggggaaccgcatgccggcgccgg…
BE413988	567	DR737923	91.3	552	0	0.973545	1166	FGAS083140 Triticum aestivum FGAS: Library 6 CAP GATE 1 Triticum aestivum cDNA, mRNA sequence.	0	Wheat line CI 14106	tgcgacccacgcgtnccgcgactggagcacgaggacactgacatggactgaaggagtagaaacaccccagatcctgcacgccatccatcagcttgatacgcacacacccatccgtcaacaagaaaaagaaagccagccatggcgcccaggacgtccgacaagacggcgacgccgcccgctgccggggccgccgcgaccgggctcgcgctcggcgtcggcggcggcggcaacggcgggggcgtcgggccgcactaccgcggcgtcaggaagcggccgtggggccggtacgcggcggagatccgcgacccggccaagaagagccgggtgtggctcggcacgtacgacaccgccgaggaggccgcccgcgcctacgacgccgccgcccgcgagtaccgcggc…
BE413988	567	DY761250	91.12	552	0	0.973545	960	EST146 Genes amplified from wheat FGAS cDNA libraries Triticum aestivum cDNA clone CA652238R1L1-57, mRNA sequence.	Crown, leaf and root	Norstar	ccaccccagatcctgcacgccatccatcagcttgatacgcacacacccatccgtcaacaagaaaaagaaagccagccatggcgcccaggacgtccgacaagacggcgacgccgcccgctgccggggccgccgcgaccgggctcgcgctcggcgtcggcggcggcggcaacggcgggggcgtcgggccgcactaccgcggcgtcaggaagcggccgtggggccggtacgcggcggagatccgcgacccggccaagaagagccgggtgtggctcggcacgtacgacaccgccgaggagaccgcccgcgcctacgacgccgccgcccgcgagtaccgcggcaacaaggccaagaccaacttccccttcgcctccgcctccgcgccgcccgccgccgcggccc…
BE413988	567	GH732650	91.14	542	0	0.955908	604	OV.110I08F010312 OV Triticum aestivum cDNA clone OV110I08, mRNA sequence.	ovary	recital	gcacgccatccatcagcttgatacgcacacacccatccgtcaacaagaaaaagaaagccagccatggcgcccaggacgtccgacaagacggcgacgccgcccgctgccggggccgccgcgaccgggctcgcgctcggcgtcggcggcggcggcaacggcgggggcgtcgggccgcactaccgcggcgtcaggaagcggccgtggggccggtacgcggcggagatccgcgacccggccaagaagagccgggtgtggctcggcacgtacgacaccgccgaggaggccgcccgcgcctacgacgccgccgcccgcgagtaccgcggcaacaaggccaagaccaacttccccttcgcctccgcctccgcgccgcccgccgccgcggccctcaccggcgacggc…
BE413988	567	GH732883	91.09	539	0	0.950617	601	OV.113P09F010313 OV Triticum aestivum cDNA clone OV113P09, mRNA sequence.	ovary	recital	cgccatccatcagcttgatacgcacacacccatccgtcaacaagaaaaagaaagccagccatggcgcccaggacgtccgacaagacggcgacgccgcccgctgccggggccgccgcgaccgggctcgcgctcggcgtcggcggcggcggcaacggcgggggcgtcgggccgcactaccgcggcgtcaggaagcggccgtggggccggtacgcggcggagatccgcgacccggccaagaagagccgggtgtggctcggcacgtacgacaccgccgaggaggccgcccgcgcctacgacgccgccgcccgcgagtaccgcggcaacaaggccaagaccaacttccccttcgcctccgcctccgcgccgcccgccgccgcggccctcaccggcgacggcagc…
BE417162	467	HX188122	95.09	468	0	1.00214	755	HX188122 Triticum aestivum cv. Cranbrook root library Triticum aestivum cDNA clone whxu3059e13, mRNA sequence.	root	Cranbrook	ggagtccgacggcgaggccaagcccttccccgtccgcaggagcggcttctccggagatggattgaaggcaactgctgctggtgatgatgactgtgcctcagggtctgctaaaaggaagagaaagaaccagttcaggggcatccgccgccgcccttggggtaaatgggctgctgaaataagagatcctcgcaagggtgtccgtgtctggcttggtacttacaactccgctgaggaagctgccagagcctatgatgttgaagcccgcagaattcgtggcaagaaggcaaaggtcaatttcccagaagaagctcctatggctcctcagcaacgctgcgctactgctgtgaaggtgcccgagttcaacaccgaacagaagccggtactcaacaccatgggcaa…
BE417162	467	DY761132	95.09	468	0	1.00214	1433	EST028 Genes amplified from wheat FGAS cDNA libraries Triticum aestivum cDNA clone BQ237319R1L8-8, mRNA sequence.	Crown, leaf and root	Norstar	agcccatcatcatcatcacacacacacacacaccaacaccacaccaaccgacccgtctcgtctcgcaagcgtttcactctttccctttcctttcgcctcgctctacccgcggtcccacgtgctccagcagccatgtgcggcggcgccatcctctccgacatcatcccgccgccgcgccgggccaccggcggcaacgtctggcgggcggacaagaagaggcgggccaggcccgacgccgccgcggggaggccccgccgtgcgcccgaggaggagttccaggaggaggagggcgacgcggagttcgaggccgacttcgaggggttcgtggaggcggaggaggagtccgacggcgaggccaagcccttccccgtccgcaggagcggcttctccggagatgga…
BE417162	467	CK207375	95.09	468	0	1.00214	1118	FGAS018996 Triticum aestivum FGAS: Library 5 GATE 7 Triticum aestivum cDNA, mRNA sequence.	0	Wheat line CI 14106	gactgccgcacacacacacacacaccaacaccacaccaaccgacccctctcgtcactcgagcgtttcactcggtccctttcctttcgcctcgctctacccgcggtcccacgtgctccagcagccatgtgcggcggcgccatcctctccgacatcatcccgccgccgcgccgggccaccggcggcaacgtctggcgggcggacaagaagaggcgggccaggcccgacgccgccgcggggaggccccgccgtgcgcccgaggaggagttccaggaggaggagggcgacgcggagttcgaggccgacttcgaggggttcgtggaggcggaggaggagtccgacggcgaggccaagcccttccccgtccgcaggagcggcttctccggagatggattgaaggc…
BE417162	467	CD930495	95.09	468	0	1.00214	598	GR45.111H16F010418 GR45 Triticum aestivum cDNA clone GR45111H16, mRNA sequence.	grain (45 degrees per day after	recital	ggaggaggagggcgacgcggagttcgaggccgacttcgaggggttcgtggaggcggaggaggagtccgacggcgaggccaagcccttccccgtccgcaggagcggcttctccggagatggattgaaggcaactgctgctggtgatgatgactgtgcctcagggtctgctaaaaggaagagaaagaaccagttcaggggcatccgccgccgcccttggggtaaatgggctgctgaaataagagatcctcgcaagggtgtccgtgtctggcttggtacttacaactccgctgaggaagctgccagagcctatgatgttgaagcccgcagaattcgtggcaagaaggcaaaggtcaatttcccagaagaagctcctatggctcctcagcaacgctgcgctac…
BE417162	467	BJ248098	95.09	468	0	1.00214	615	BJ248098 Y. Ogihara unpublished cDNA library, Wh_f Triticum aestivum cDNA clone whf4n24 5', mRNA sequence.	spike at flowering date	Chinese Spring	gaggaattcggcacgagggcgacgcggagttcgaggccgacttcgaggggttcgtggaggcggaggaggagtccgacggcgaggccaagcccttccccgtccgcaggagcggcttctccggagatggattgaaggcaactgctgctggtgatgatgactgtgcctcagggtctgctaaaaggaagagaaagaaccagttcaggggcatccgccgccgcccttggggtaaatgggctgctgaaataagagatcctcgcaagggtgtccgtgtctggcttggtacttacaactccgctgaggaagctgccagagcctatgatgttgaagcccgcagaattcgtggcaagaaggcaaaggtcaatttcccagaagaagctcctatggctcctcagcaacgct…
BE417162	467	BE417685	95.09	468	0	1.00214	500	MUG023.D10R990620 ITEC MUG Wheat Spikelet Library Triticum aestivum cDNA clone MUG023.D10, mRNA sequence.	young spikelets	Norin 26	gcgaggccaagcccttccccgtccgcaggagcggcttctccggagatggattgaaggcaactgctgctggtgatgatgactgtgcctcagggtctgctaaaaggaagagaaagaaccagttcaggggcatccgccgccgcccttggggtaaatgggctgctgaaataagagatcctcgcaagggtgtccgtgtctggcttggtacttacaactccgctgaggaagctgccagagcctatgatgttgaagcccgcagaattcgtggcaagaaggcaaaggtcaatttcccagaagaagctcctatggctcctcagcaacgctgcgctactgctgtgaaggtgcccgagttcaacaccgaacagaagccggtactcaacaccatgggcaacgcagatgtgt…
BE417162	467	BE416208	95.09	468	0	1.00214	488	MUG005.G07R990214 ITEC MUG Wheat Spikelet Library Triticum aestivum cDNA clone MUG005.G07, mRNA sequence.	young spikelets	Norin 26	gcgaggccaagcccttccccgtccgcaggagcggcttctccggagatggattgaaggcaactgctgctggtgatgatgactgtgcctcagggtctgctaaaaggaagagaaagaaccagttcaggggcatccgccgccgcccttggggtaaatgggctgctgaaataagagatcctcgcaagggtgtccgtgtctggcttggtacttacaactccgctgaggaagctgccagagcctatgatgttgaagcccgcagaattcgtggcaagaaggcaaaggtcaatttcccagaagaagctcctatggctcctcagcaacgctgcgctactgctgtgaaggtgcccgagttcaacaccgaacagaagccggtactcaacaccatgggcaacgcagatgtgt…
BE417162	467	BE417234	94.88	469	0	1.00428	571	MUG018.B03R990318 ITEC MUG Wheat Spikelet Library Triticum aestivum cDNA clone MUG018.B03, mRNA sequence.	young spikelets	Norin 26	gcgaggccaagcccttccccgtccgcaggagcggcttctccggagatggattgaaggcaactgctgctggtgatgatgactgtgcctcagggtctgctaaaaggaagagaaagaaccagttcagagggcatccgccgccgcccttggggtaaatgggctgctgaaataagagatcctcgcaagggtgtccgtgtctggcttggtacttacaactccgctgaggaagctgccagagcctatgatgttgaagcccgcagaattcgtggcaagaaggcaaaggtcaatttcccagaagaagctcctatggctcctcagcaacgctgcgctactgctgtgaaggtgcccgagttcaacaccgaacagaagccggtactcaacaccatgggcaacgcagatgtg…
BE417162	467	DR737037	94.66	468	0	1.00214	1163	FGAS082407 Triticum aestivum FGAS: Library 5 GATE 7 Triticum aestivum cDNA, mRNA sequence.	0	Wheat line CI 14106	ccgacccacgcttccggcccanctncanctncacacacacacacacaccaacaccacaccaaccgacccgtctcgtctcgcaagcgtttcactctttccctttcctttcgcctcgctctacccgcggtcccacgtgctccagcagccatgtgcggcggcgccatcctctccgacatcatcccgccgccgcgccgggccaccggcggcaacgtctggcgggcggacaagaagaggcgggccaggcccgacgccgccgcggggaggccccgccgtgcgcccgaggaggagttccaggaggaggagggcgacgcggagttcgaggccgacttcgaggggttcgtggaggcggaggaggagtccgacggcgaggccaagcccttccccgtccgcaggagcggc…
CA622305	451	CA621787	87.87	437	3e-144	0.968958	518	wl1n.pk0076.f6 wl1n Triticum aestivum cDNA clone wl1n.pk0076.f6 5' end, mRNA sequence.	leaf	Spring wheat	gcttgctcctcagctccctgtcgcacacaccttacgccgggtaggcaggagcaggactcccactgtcccaccgagccagaggccctccgatccgagcgagcaggggcgccaccgtctccaatggctcggccacagcaacggtaccgcggcgtgcgggcaacgccactgggggctcctgggtctccgagatccgccaccctctccctgaagacgaggttctgggctggggcaccttccgagacggccgaagacgccgcgcgcgcctacgacgangcggcgcgcatcaattttcggcctcgcctncgcaccaacttccccgaagacgcccgccgcccgacggacaagggcaacccggccgcgacgggctntctcccccgcgtcctnnccaantccnacgct…
CK202439	732	CK202186	92.71	741	0	1.0123	864	FGAS010708 Triticum aestivum FGAS: Library 3 Gate 6 Triticum aestivum cDNA, mRNA sequence.	0	Wheat line CI 14106	cccangctagtgcgatagaggcctatctnaggtggctagnttgaacaagtttgtacaaaaaagcaggctggtaccggtccggaattcccgggatatcgtcgacccacgcgtccgcaccaagcttagctccagcctctagccatcactcagctcaagacacaatcagccaatcggcggcaccaagaacacacagaccttcagcgtctcggcgtcaatggaggagagccggcagttcatgatccggttcgacggccacttcgaggaggacccgagctccgcggccgccgagccaccgctgccgttcgccggcagggttttctcgccagagcaggagcagagcgtcacggtcgccgcgctgctgcacgtcatctccgggtacaccacgccggcgccggagtt…
CA697417	485	DY761192	87.71	472	1e-152	0.973196	1453	EST088 Genes amplified from wheat FGAS cDNA libraries Triticum aestivum cDNA clone C75R1L1-55, mRNA sequence.	Crown, leaf and root	Norstar	cccggtgattccgtccgtccaatttttgacacccaagagagagaaaaagttgtccccttttcctagtagagtttttccccttcagttttgctagtcagtcagtgttggaagaagaagacgatccatggccccgctgagcgagcaccagatgcgcctcacgcgcgccctggccaagaggcccaagaccaagatgctcaccgggttcggcgtcaaacccaccgctgctttctccaagccggcgcagctgcaggcgcaggcgctgctgcccggtgcgcagccgccgcggcggcgcgtgcgcgtcctgtacgaggaccccgacgccaccgactcggacacggacgacgaggaggctgtcgccgcccctgcttcgtccaagcgctgcttcgagctgttccttgg…
CA697417	485	DY761191	87.71	472	1e-152	0.973196	1803	EST087 Genes amplified from wheat FGAS cDNA libraries Triticum aestivum cDNA clone C75R1L1-57, mRNA sequence.	Crown, leaf and root	Norstar	ctttttttttttttgctcctctcgccgctttgggtcggggttttagcgagctcagggaggccggccggaggcgacgaccgccgtcggggaagaagaagaagacgccccaccactcgtatatgtcttcttgccccttcgccgatctggtggtagtcgcgctgctcctcgccgccgccgccgtcgtcgccgtcgtcctcctccacgccctcgcctgcgccccccgatctatgcaccaggggctccacggctggaacaagtcctcgtcgatgctcagggacgggttcggggtgaagtattccgaattcctccacataaggccgtgtagtttcttgcgaggagactgacggattcccggtgattccgtccgtccaatttttgacacccaagagagagaaaaag…
CA697417	485	BJ292061	87.71	472	1e-152	0.973196	664	BJ292061 Y. Ogihara unpublished cDNA library, Wh_SL Triticum aestivum cDNA clone whsl26d06 5', mRNA sequence.	seed DPA30	Chinese Spring	gccgactcggacacggnacgacgaggaggctgtcgccgcccctgcttcgtccaagcgctgcttcgagctgttccttggcaaggccccgccggccaaggtgtttgccaagccggtcactccgaccgccgcggcttctgccgtcgctgcctgcaccaccagcagcgccgagggccaccgtggggtgcgcctccgcaagtggggcaaatgggcggccgagatccgcaacccgttctccggcaagagggagtggcttggcaccttcgacactgccgacctggcctccgccgcctaccaggccgcctcccggagctttatcgaggagaagcgtcgccgccgtggccagtctgtggctgcggcctcacctgctcggtcggctgcgtcaacaacaccgacgtcgtc…
CA697417	485	DY761264	87.53	473	2e-151	0.975258	1135	EST160 Genes amplified from wheat FGAS cDNA libraries Triticum aestivum cDNA clone C76R1L1-70, mRNA sequence.	Crown, leaf and root	Norstar	tggaccaacattgacaggtaacataaaggaggaacataacataaccagcagctactataacttatcacaatgtaacctactatcaaaaatactctctcactctcaccaccataacgctaatgtgcttgggagactagggaaaacagacaccatcttgggcacgagctgattgagctgcccggggaaaaacccaagaggatatcctccctcccaatgcacacggattacactcacaggaggcccatcacaccagcattacttaaagataaaccttaaacctctcttaattcacacgcagaaatcgacggtttgcaggaaatcatccatgccccggccaaagtcgcagccaggcatctccaggaagtcgtcgccgatgtcgaggtccatgtccagctcgag…
BF484074	468	DY761278	87.61	476	6e-151	1.01709	1238	EST174 Genes amplified from wheat FGAS cDNA libraries Triticum aestivum cDNA clone CA637864R1L1-15, mRNA sequence.	Crown, leaf and root	Norstar	atcatattgtctccaaccctagctagaacagcatctcatcgatcttaacctgtaaacatccacaacacaagaaaaacagcacatcattatttgcatatgtacctggcttagcttagctagcagcaaagcccacacaagcacacagacacacacactccagagaacaccaggccaagaaaccacagaaaagcaaccagccatgggggtggagatcctgagctccacgggggaacactcctcccagtactcttccggggccgtgtccacggccacgacggagtcgggcgtcggcggacgggctgccgactgcgccgagcctgcctgtcgccatcgccgacgagtccgtgacctcgcggtcggcatcggcgcagtcggcgtcgtcgcggttcaaggggggtt…
BF484074	468	CK204389	87.42	469	3e-149	1.00214	825	FGAS012925 Triticum aestivum FGAS: Library 3 Gate 6 Triticum aestivum cDNA, mRNA sequence.	0	Wheat line CI 14106	cacagctagtgcgatataggcctatctaggtgactagattgaacaagtttgtacaaaaaagcaggctggtaccggtccggaattcccgggatatcgtcgacccacgcgtccgctagctagaacagcatctcatcgatcttaacctgtaaacacccacaacacaagaaaaacagcacatcattatttccatatgtacctggcttggattagctagcagcaaagcccacacaagcacacagacacacacaccagagaacaccaggccaagaaaccagccacagaaaagcaaccagccatgggggtggagatcctgagctccacgggggaacactcctcccagtactcttccggggccgtgtccacagccacgacggagtcaggcgtcggcggacggccgcc…
BF484074	468	HX180654	87.37	467	9e-149	0.997863	699	HX180654 Triticum aestivum cv. Cranbrook root library Triticum aestivum cDNA clone whxt9018o07, mRNA sequence.	root	Cranbrook	gaacacacgccaagaaaccaaagaaaagcaagcagccatgggggtggaaatcctgagctccacggtggagcactactcccagtactcttccagcgcgtccacggccacgacggagtcaggcgccgccggaagatcgccgatggctctgagcctgccagtcgccatcgccgacgagtccgtgacctcgcggtcgacatcggcgcagttggcgttgtcgcggttcaagggcgtggtgccgcagcccaacgggcggtggggctcccagatctacgagcgccacgctcgcgtctggctcggcacgttcgcggaccaggacttggcggcgcgcgcctacgatgtagccgcgctcaggtaccgcggccgcgatgccgccaccaacttcccgtgcgcggccgcgga…
BF484074	468	CK204047	80.95	483	2e-96	1.03205	845	FGAS012582 Triticum aestivum FGAS: Library 3 Gate 6 Triticum aestivum cDNA, mRNA sequence.	0	Wheat line CI 14106	cacangctatgcgatttaggcctatctaggtgacatgattgaacaagtttgtacaaaaaagcaggctggtaccggtccggaattcccgggatatcgtcgacccacgcgtccgctagctagaacagcatctcatcgatcttaacctgtaaacacccacaacacaagaaaaacagcacatcattatttccatatgtacctggcttggattagctagcagcaaagcccacacaagcacacagacacacacaccagagaacaccaggccaagaaaccagccacagaaaagcaaccagccatgggggtggagatcctgagctccacgggggaacactcctcccagtactcttccggggccgtgtccacagccacgacggagtcaggcgtcggcggacggccgcc…
BQ240344	309	CV767635	88.85	296	3e-99	0.957929	824	FGAS062026 Triticum aestivum FGAS: Library 2 Gate 3 Triticum aestivum cDNA, mRNA sequence.	0	NONGDA 3338/2463	acgcttgacattaggcctatttaggtgaactatagaacaagtttgtacaaaaaagcaggctggtaccggtccggaattcccgggatatcgtcgacccacgcgtccgagaccatccaaccaacgccgcaccgcaacaacaaccgccgcgcacgcgccgagcacggtcgaacacttgccatggctcccaagaacgcgctccccgtcgccgtcgccgccgccgcggacgccggcatggagcccaggttccgcggcgtgcgcaagcggccgtggggcaggtacgcggcggagatccgcgaccgngccaggaaggcccgcgtctggctcggcaccttcgacaccgccgaggccgcggcccgcgcctacgacgccgccgcgctccactaccgcgggcccaaggcc…
BQ240344	309	DR741867	88.51	296	1e-97	0.957929	1099	FGAS030909 Triticum aestivum FGAS: Library 2 Gate 3 Triticum aestivum cDNA, mRNA sequence.	0	Wheat line CI 14106	gtactgcgacccacgcgtccgagacctnccaaccaacgccgcaccgcaacaacaaccgccgcgcactcgccgagcacggtcgaacacttgccatggctcccaagaacgcgctccccgtcgccgtcgccgccgccgcggacgccggcatggagcccaggttccgcggcgtgcgcaagcggccgtggggcaggtacgcggcggagatccgcgacccggccaggaaggcccgcgtctggctcggcaccttcgacaccgccgaggccgcggcccgcgcctacgacgccgccgcgctccactaccgcgggcccaaggccaagaccaacttccccgtcggcaccgtcgccgccttcgcccacgtcccgctcccgccgcccaaggcgctggccgtcagccccagca…
CK203940	751	CK204272	93.2	735	0	0.978695	834	FGAS012808 Triticum aestivum FGAS: Library 3 Gate 6 Triticum aestivum cDNA, mRNA sequence.	0	Wheat line CI 14106	cacctgctagtgcgattaaggcctatctaggtgacttagttgaacaagtttgtacaaaaaagcaggctggtaccggtccggaattcccgggatatcgtcgacccacgcgtccgactcaaaccaacctgcaactctcaacgcagcgactttccactagtttttgacgctgcaactgatggacaccgccgcccccggctccccgcgtgaggggcacaggacggtgtgctccgagccgcccaagaggccggcagggcggaccaagtttaaggagacgcgccacccgctgtaccgcggcgtgcggcggcggggccggctcgggcagtgggtgtgcgaggtgcgcgtgcgcggcgcgcaagggtacaggctctggctcggcaccttcaccaccgccgagatggc…
CK203940	751	CV781134	90.72	733	0	0.976032	826	FGAS075545 Triticum aestivum FGAS: Library 2 Gate 3 Triticum aestivum cDNA, mRNA sequence.	0	NONGDA 3338/2463	gacacttaggcctatttaggtgaccccatagaacaagtttgtacaaaaaagcaggctggtaccggtccggaattcccgggatatcgtcgacccacgcgtccgcgaccgctcaaaccaacctgcaactctcaacgcagcgactttccactagtttttgacgctgcaactgatggacaccgccgctgccggctccccgcgtgaggggcacaggacggtgtgctcggagccgcccaagaggccggcagggcggaccaagttcagggagacgcgccacccgctgtaccgcggcgtgcggcgccggggccggctcgggcagtgggtgtgcgaggttcgcgtgcgcggcgcgcaagggtacaggctctggctcggcaccttcaccactgccgagatggcggcgcg…
CK203940	751	DY761355	90.82	719	0	0.95739	932	EST251 Stress treated wheat cDNA libraries from the FGAS project Triticum aestivum cDNA clone 626, mRNA sequence.	Crown, leaf and root	Norstar	aaccaacctgcaactctcaacgcagcgactttccactagtttttgacgctgcaactgatggacaccgccgctgccggctccccgcgtgaggggcacaggacggtgtgctcggagccgcccaagaggccggcagggcggaccaagttcagggagacgcgccacccgctgtaccgcggcgtgcggcgccggggccggctcgggcagtgggtgtgcgaggttcgcgtgcgcggcgcgcaagggtacaggctctggctcggcaccttcaccactgccgagatggcggcgcgcgcgcacgactccgccgtgctcgcgctcctcgaccgcgccgcctgcctcaacttcgccgactccgcctggcggatgctgcccgtcctcgcggctggctcgtcccgcttcagc…
CA715031	437	CK164635	95.19	437	0	1	866	FGAS048553 Triticum aestivum FGAS: TaLt7 Triticum aestivum cDNA, mRNA sequence.	0	Wheat line CI 14106	caccagctcttgcattgattacgccccgctatgttggtgtacactatagaatactcaagctatgcatccaacgcgttgggagctctcccatatggtcgacctgcaggcggccgcactagtgattagcgtggtcgcggccgaggtgcggactcagaggctcgttccctcgtctgtgaaggacagacagacagaacaaaatggtgcaacccaagaagaagttccgtggagtcaggcagcgccactggggctcctgggtctctgagatcagacaccccctccttaaaaggagggtgtggcttggtacctttgaaaccgccgaagaagctgcacgggcctacgacgaggccgccgttctgatgagcggccgcaatgccaagaccaacttccccgtgcagagga…
CA715031	437	CK164430	95.19	437	0	1	869	FGAS048336 Triticum aestivum FGAS: TaLt7 Triticum aestivum cDNA, mRNA sequence.	0	Wheat line CI 14106	caccagctattagcatgattacgcccagctatttaggtgacactatagaatactcaagctatgcatccaacgcgttgggagctctcccatatggtcgacctgcaggcggccgcactagtgattagcgtggtcgcggccgaggtgcggactcagaggctcgttccctcgtctgtgaaggacagacagacagaacaaaatggtgcaacccaagaagaagttccgtggagtcaggcagcgccactggggctcctgggtctctgagatcagacaccccctccttaaaaggagggtgtggcttggtacctttgaaaccgccgaagaagctgcacgggcctacgacgaggccgccgttctgatgagcggccgcaatgccaagaccaacttccccgtgcagaggag…
CA715031	437	CK166465	94.74	437	0	1	1110	FGAS050605 Triticum aestivum FGAS: TaLt7 Triticum aestivum cDNA, mRNA sequence.	0	Wheat line CI 14106	ccaagctatgctccaacgcgttgcgagctctcccatatggtcgacctgcaggcggccgcactagtgattagcgtggtcgcggccgaggtttttaacacaaaaccacattctatttatttcctttatatatactacataacggacattgatgtgtaataaagtatcttgacggtgactgtgtatgtaataacaaatataagtacatatagctgcgcacagttgcaaacttatgctttttgtaacttggattgagtaatagacatatatctatcttcctgaaacaacctgaactgcttgcgtaccaaccagtgtacgggatcctgatctcggatggcgacgttgccatgctgtttcgtccatgctttttcagacgacgaagctaccttcttctccatgcga…
CA715031	437	CK165821	94.51	437	0	1	1129	FGAS049824 Triticum aestivum FGAS: TaLt7 Triticum aestivum cDNA, mRNA sequence.	0	Wheat line CI 14106	caatgctccaacgcgtccggagcgtacccanatggtcgacctgcaggcggccgcactagtgattagcgtggtcgcggccgaggtttctaacacaaaaccacattctatttatttcctttatatatactacataacggacattgatgtgtaataaagtatcttgacggtgactgtgtatgtaataacaaatataagtacatatagctgcacacagttgcaaacttatgctttttgtaacttggattgagtaatagacatatatctatcttcctgaaacaacctgaactgcttgcgtaccaaccagtgtacgggatcctgatctcggatggcgacgttgccatgctgtttcgtccatgctttttcagacgacgaagctaccttcttctccatgcgatggcg…
CA715031	437	CA486875	94.51	437	0	1	628	WHE4337_A02_A03ZS Wheat meiotic anther cDNA library Triticum aestivum cDNA clone WHE4337_A02_A03, mRNA sequence.	Anther	Chinese Spring	ctgtgaaggacagacagacagaacaatatggtgcaacccaagaagaagttccgtggagtcaggcagcgccactggggctcctgggtctctgagatcagacaccccctccttaaaaggagggtgtggcttggtacctttgaaaccgctgaagaggctgcacgggcctacgacgaggccgccgttctgatgagcggccgcaatgccaagaccaacttccccgtgcagaggagcagcaccggcgatcctgccccagctgcaacccgggacgtccgtggcggcagctcctcctcctcgacgagcaacctgtcccaggttctcagtgccaagcttcgcaagtgctgcaaagcgccgtctccgtccctgacctgccttcgcctcgacaccgagaagtcccacatt…
CA715031	437	CJ659302	93.14	437	0	1	717	CJ659302 Y.Ogihara unpublished cDNA library Wh_HGCPCDAM Triticum aestivum cDNA clone whhg18o18 5', mRNA sequence.	anther at meiosis	DMT4B(CS)	ccccccacaacaccttggcggactcaagaggctcgttccctcgtctgtgaaagacaggcagaacaaatggtgcaacccaagaagaagtttcgtggagtcaggcagcgccactggggctcctgggtctctgagatcagacaccccctccttaaaagaagggtgtggcttggtaccttcgaaaccgctgaagaggctgcacgggcctacgacgaggccgccgttctgatgagcggccgcaatgccaagaccaacttccccgtgcagaggagcagcaccggcgatcctgccccagctgcaacccgggacgttcgtggcggcagctcctcctcctctacgagcaacctgtcccaggttctcagtgccaagcttcgcaagtgctgcaaggcgccgtctccgtcc…
CA715031	437	CJ660492	93.14	437	0	1	746	CJ660492 Y.Ogihara unpublished cDNA library Wh_HGCPCDAM Triticum aestivum cDNA clone whhg4j10 5', mRNA sequence.	anther at meiosis	DMT4B(CS)	agaggctcgttccctcgtctgtgaaagacaggcagaacaaatggtgcaacccaagaagaagtttcgtggagtcaggcagcgccactggggctcctgggtctctgagatcagacaccccctccttaaaagaagggtgtggcttggtaccttcgaaaccgctgaagaggctgcacgggcctacgacgaggccgccgttctgatgagcggccgcaatgccaagaccaacttccccgtgcagaggagcagcaccggcgatcctgccccagctgcaacccgggacgttcgtggcggcagctcctcctcctctacgagcaacctgtcccaggttctcagtgccaagcttcgcaagtgctgcaaggcgccgtctccgtccctcacctgccttcgccttgacaccga…
CA715031	437	AL811170	92.69	424	7e-175	0.970252	512	AL811170 d:37 Triticum aestivum cDNA clone H07_d37_plate_1, mRNA sequence.	embryo (micropylar tip)	Mercia	atggtgcaacccaagaagaagtttcgtggagtcaggcagcgccactggggctcctgggtctctgagatcagacaccccctccttaaaagaagggtgtggcttggtaccttccaaaaccgctgaagaggctgcacgggcctacgacgaggccgccgttctgatgagcggccgcaatgccaagaccaacttccccgtgcagaggagcagcaccggcgatcctgccccagctgcaacccgggacgttcgtggcggcagctcctcctcctctacgagcaacctgtcccaggttctcagtgccaagcttcgcaagtgctgcaaggcgccgtctccgtccctcacctgccttcgccttgacaccgagaagtcccacattggcgtctggcagaagcgtgcaggggc…
CA640704	509	DY761251	89.87	523	0	1.0275	1370	EST147 Genes amplified from wheat FGAS cDNA libraries Triticum aestivum cDNA clone C87R1L6-67, mRNA sequence.	Crown, leaf and root	Norstar	aaaaagcgccagacagaaagagaaaacaatgtgcggcggcgccatcctagcggagctgatcccgccgtcggcgggccgtgcctcgaagcaggtggccgcgggccgggcctcgccaaagaaggccggcaagagcaaggggcagaagtacggcagcgtcgccgatgtcgacgacttcgaggccgccttcgagaacttcgatgacgacctagacctgcaggcggaggaggacggcgacgaccatgtcgttttcgcatccaggcctgcgttctccccggcctacgatggtggccgccgcgcggtgccggcggcgagcaagaagaagagcgtccgccccctccacggcatccggcagcggccgtggggcaagtgggcggcggagatccgcgacccgcacaaggg…
CA640704	509	DY761252	89.88	514	0	1.00982	1028	EST148 Genes amplified from wheat FGAS cDNA libraries Triticum aestivum cDNA clone C87R1L6-68, mRNA sequence.	Crown, leaf and root	Norstar	ggccgatgatgccgcccgggcctacgacgtcgccgcccgtcgcctccgtggcagcaaggccaaggtcaacttccccgacgcggccagggccggggcgcgcccgcgccgcgccagccgtagaaccgcgcagaaaccgccatgcccccctgcgaggatgacggcgtactctgccaccgcagcagcacgcgcacagccggagcaggactctatgatggtcaagcccgagctgatggagtctttagacatggacgcccttgtcgacctgaccactgctgtcaccgcactaccgactgtcatggcaagctccttcgccgacaagatgccgagggtcgacgaggactcgtcggaggggagcggtggcggcgccatgctggggttcgccgacgagcttgggttcga…
CA640704	509	DY761193	89.31	524	0	1.02947	1326	EST089 Genes amplified from wheat FGAS cDNA libraries Triticum aestivum cDNA clone C89R1L1-72, mRNA sequence.	Crown, leaf and root	Norstar	aacacaagacgtgaaataaaaagcgccagacagaaagagaaaacaatgtgcggcggcgccatcctagcggagctgatcccgccgtcggcgggccgtgcctcgaagcaggtggccgcgggccgggcctcgccaaagaaggccggcaagagcaaggggcagaagtacggcagcgtcgccgatgtcgacgacttcgaggccgccttcgagaacttcgatgacgacctagacctgcaggcggaggaggacggcgacgaccatgtcgttttcgcatccaggcctgcgttctccccggcctacgatggtggccgccgcgcggtgccggcggcgagcaagaagaagagcgtccgccccctccacggcatccggcagcggccgtggggcaagtgggcggcggagatc…
CA640704	509	DY761256	88.93	524	0	1.02947	1132	EST152 Genes amplified from wheat FGAS cDNA libraries Triticum aestivum cDNA clone CA644984R1L8-83, mRNA sequence.	Crown, leaf and root	Norstar	caagacgtgaaataaaaagcgccagacagaaagagaaaacaatgtgcggcggcgccatcctagcggagctgatcccgccgtcggcgggccgtgcctcgaagcaggtggccgcgggccgggcctcgcctaagaaggccggctagagcaaggggcataagtacggcagcgtcgccgatgtccacgacttcgaggccgccttcgagaacttcgatgacgacctatacctgtgaggcggaggaggacggcgacgaccatgtcgttttcgcatccaggcctgcgttctccccggcctacgatggtggccgccgcgcggtgcctgcggcgagcaagaagaagagcgtccgccccctccacggcatccggcagcggccgtggggcaagtgggcggcggagatccgc…
CA640704	509	DY761254	84.48	522	9e-144	1.02554	1203	EST150 Genes amplified from wheat FGAS cDNA libraries Triticum aestivum cDNA clone C88R1L1-79, mRNA sequence.	Crown, leaf and root	Norstar	aaagagaaaacaatgtgcggcggcgccatcctagcggagctgatcccgccgtcggcggcgggccgtgcgccgaagcaggtggccgcgggccaggcctcgtccaagaaaggcggcatgagcaagaggcaccacagcagcatccccgacgtcgacgacttcgaggccgccttcgaggacttcgatgacgacttcgacctgcaggcggaggaggacggcggcgaccatgtcgttttcgcatccaagcctgcgttctatccggcatacggtggtggccgccgcgcggtgcaggcggcaagcatgaagaagcgcgtcctccacggcatccggcagcggccgtggggcaagtgggcggcggagatccgcgacccgcacaagggcacccgcgtctggctcggcacg…
CA640704	509	DY761255	84.29	522	4e-142	1.02554	1152	EST151 Genes amplified from wheat FGAS cDNA libraries Triticum aestivum cDNA clone C88R1L1-81, mRNA sequence.	Crown, leaf and root	Norstar	aacacaagacgtgaaagaaaaagcgcgagacagaaagagaaaacaatgtgcggcggcgccatcctagcggagctgatcccgccgtcggcggcgggccgtgcgccgaagcaggtggccgcgggccaggcctcgtccaagaaaggcggcatgagcaagaggcaccacagcagcatccccgacgtcgacgacttcgaggccgccttcgaggacttcgatgacgacttcgacctgcaggcggaggaggacggcggcgaccatgtcgttttcgcatccaagcctgcgttctatccggcatacggtggtggccgccgcgcggtgcaggcggcaagcatgaagaagcgcgtcctccacggcatccggcagcggccgtggggcaagtgggcggcggagatccgcgac…
TC377494	1061	DR736301	99.91	1061	0	1	1074	FGAS081671 Triticum aestivum FGAS: Library 5 GATE 7 Triticum aestivum cDNA, mRNA sequence.	0	Wheat line CI 14106	ctacgacccagtcttccgatccaattgaaaagccacattctactgaggtattgccgttcaaggcgtgataattcaatcatttctcgtcagattgtgtgctccaaagaaggcttccgtgaagttcgagccaagaaagagatcacagacgaaggaaaaacgaagcgcccaagaatgataactagagttggttgcaaagctatgattgtagtgaaaaagatgaactctggaaaatggatggtgtctaaatttgagaaggagcataatcattcgttattatcttctaaacaggcccctagtacatcgaacattacttctggagaaaatgctgaatctgctgcaaagagttcagatcctgatgaagcgaaggttgaggaatatagtgcagggattcaatgtaat…
TC405775	773	CF133034	100	773	0	1	808	WHE4353_C05_F09ZT Wheat meiotic floret cDNA library Triticum aestivum cDNA clone WHE4353_C05_F09, mRNA sequence.	Whole florets with anthers	Chinese Spring	gcctgcaggtaccggtccggaattcccgggtcgacccacgcgtccgagctgtagcactgtacatcttcttgaagtctcacgctcctaggggcgcaaaggtggagcagacgccatggcttcagcagaaacagagaaatccagcatgtctactttggtggcggaaagcaacggatctgtgtgctcggcagtatcgtggggcatttctaattaccctgattcggctgtttttggcatcgatccggagaggctgagcgtcctgcgagaggttaccgaggacgaccccagcggcagatttgcggatttgttggattctgtcgacgttatgacagaaacagacatcgcggatctagatgggaatagggcttcgaggatggagaatagatatgtggcccttgatga…
CA623454	456	CJ717160	92.83	460	0	1.00877	818	CJ717160 Y.Ogihara unpublished cDNA library Wh_VWD Triticum aestivum cDNA clone whvd14p09 5', mRNA sequence.	shoot grown with desiccation	Valuevskaya	acctccgacaagagcagcagcagaagaagaagcatcttgtcgctgaggtgctcctccgcttccaccggcagcccgtcggccgtcgtctcttcggaacgatggattcttgagcccgcaggagacggcgactggaaacacatcggctaccgcgtcgctcggcccggcgccatggagatcgcctccgaagcgataaccgtgggacgagttccggagaacgccgacgtcgtcatccccgtcgcgacagtttctggggtgcacgctcggctggagaagaaggacgggaacctggtggtcacggacatggacagcaccaacggcacctacgtcaacgagaggaagctggtgcccggattcccggttgccgtccaacccgggagcctcctcatcttcggtgacatc…
CA623454	456	CJ612921	92.83	460	0	1.00877	673	CJ612921 Y.Ogihara unpublished cDNA library Wh_VWD Triticum aestivum cDNA clone rwhvd14p09 3', mRNA sequence.	shoot grown with desiccation	Valuevskaya	gtctgacactagttttgaaaacgaattgcttgaaatgctttccaacacagcttgtattggctctgtcccgtttgccattccatggttgttggacattgataaagcagaaacaatctgcctatgctttgcaaaaattgtatgggtttactcgcaagctatttctgcctagctacatattttgtcgatccagagacggagactgtatattaccatgatgcactattttgcacccttattttgaaaggtaaggtacactagcttgtttcttgaactgcacttgccagcacagtctcagattcctgctggtcatctttggtggccttggctggcacatcgacaatctccttcctcacccgaaacattgccaagtggatgtcaccgaagatgaggaggctcccg…
CA623454	456	CJ611476	92.92	452	0	0.991228	630	CJ611476 Y.Ogihara unpublished cDNA library Wh_VABA Triticum aestivum cDNA clone rwhva9j01 3', mRNA sequence.	shoot with ABA treatment	Valuevskaya	gcttgtattggctctgtcccgtttgccattccatggttgttggacattgataaagcagaaacaatctgcctatgctttgcaaaaattgtatgggtttactcgcaagctatttctgcctagctacatattttgtcgatccagagacggagactgtatattaccatgatgcactattttgcacccttattttgaaaggtaaggtacactagcttgtttcttgaactgcacttgccagcacagtctcagattcctgctggtcatctttggtggccttggctggcacatcgacaatctccttcctcacccgaaacattgccaagtggatgtcaccgaagatgaggaggctcccgggttggacggcaaccgggaatccgggcaccagcttcctctcgttgacgt…
CA623454	456	CJ603702	93.41	440	0	0.964912	710	CJ603702 Y.Ogihara unpublished cDNA library Wh_V483 Triticum aestivum cDNA clone rwhv3n17c04 3', mRNA sequence.	shoot grown under cold condition for 3days	Valuevskaya	gctctgtcccgtttgccattccatggttgttggacattgataaagcagaaacaatctgcctatgctttgcaaaaattgtatgggtttactcgcaagctatttctgcctagctacatattttgtcgatccagagacggagactgtatattaccatgatgcactattttgcacccttattttgaaaggtaaggtacactagcttgtttcttgaactgcacttgccagcacagtctcagattcctgctggtcatctttggtggccttggctggcacatcgacaatctccttcctcacccgaaacattgccaagtggatgtcaccgaagatgaggaggctcccgggttggacggcaaccgggaatccgggcaccagcttcctctcgttgacgtaggtgccgtt…
CA623454	456	CJ717161	91.96	460	0	1.00877	788	CJ717161 Y.Ogihara unpublished cDNA library Wh_VWD Triticum aestivum cDNA clone whvd14p10 5', mRNA sequence.	shoot grown with desiccation	Valuevskaya	agagcagcagcanaagaagaagcatcttgtcgctgaggtgctcctccgcttccaccggnagcccgtcggccgtcgttctcttcggaacgatggattcttgagcccgcaggagacggcgactggaaacacatcggctaccgcgtcgctcggcccggcgccatggagatcgcctccgaagcgataaccgtgggacgagttccggagaacgccgacgtcgtcatccccgtcgcgacagtttctggggtgcacgctcggctggagaagaaggacgggaacctggtggtcacggacatggacagcaccaacggcacctacgtcaacganangaagctggtgcccggattcccggttgccgtccaacccgggagcctcctcatcttcggtgacatccacttggca…
TC388729	740	CJ560489	98.89	723	0	0.977027	769	CJ560489 Y.Ogihara unpublished cDNA library Wh_KMV Triticum aestivum cDNA clone rwhkv12e06 3', mRNA sequence.	shoot grown with continuous light after cold	Chinese Spring	aggcataaaggcaaatttctctcttctctacatcaacaaataatgtggcgtaccttactgtaaaatgtgaccgtaattatagactctgtatttctccaagctagtagtatgtaatagatcccaactcccaaggttatacactaaggatgccctgcagatgtggtttgcgacgacgacgacatagttgggttgtccgagtccgagttaacgccgccagtgtcgccgctcctcggtccttccgaccgcctactcgactgctttgctaagtgtggcttcaaccctgatggcaacgtcgccgtcggagcgtatacttggttcgggcttcccgatgcaacattggttgccgcggcggcggccgccgcggcggcatactcctgctggggaacccagatgcagctg…
TC392904	763	CV782151	99.87	763	0	1	855	FGAS076564 Triticum aestivum FGAS: Library 2 Gate 3 Triticum aestivum cDNA, mRNA sequence.	0	NONGDA 3338/2463	cctatttaggtgaactatagaacaagtttgtacaaaaaagcaggctggtaccggtccggaattcccgggatatcgtcgacccacgcgtccggctactagatcgtccgaggcacggccggtcgtccgttgatctatctcccatggaggcgagcaagggaggcgatgggagctcgggcgcctcgccgagcaacgatgacagcacggtggaggaggagggagcgagccgtcaagagcaggaggacgcctgcagggggaactctttgtcgtcctcgtcggtgcgcccctacgtccgctccaagaacccgcgcctccgctggacgccggagctccaccactgcttcgtccgcgccattcacaggctcggcggccaagaccgtgcaactccgaagctcgttcttc…
BG606139	638	CJ680790	90.15	660	0	1.03448	791	CJ680790 Y.Ogihara unpublished cDNA library Wh_OKCS Triticum aestivum cDNA clone whok20o14 5', mRNA sequence.	seed DPA5	Chinese Spring	agccgcagcagagcagagggagagtagataaacccaacccaaacccctccctctctccctccattcgaaccaaacccgagggagccgccgcccgcggaatccaaactttttccctccatccccttccccgcgcgatcaatcgatcgcttgatcaagcgcttgatcgagcgatcggagccgatcggggagcagcggcgatcaggaatcgatccgtgctccgcatacaagatgtcgccggcggagatggagtccgacaaggtcgttgaggcggcggcggatcctgaggagcgaggcgctggcgaccccaaggcctgcgacgactgcaacaccaccaagacgccgctctggcgcggcggacccaacggaccaaagtcgctgtgcaacgcgtgcgggatccgg…
TC408694	720	CK215254	97.91	719	0	0.998611	744	FGAS027209 Triticum aestivum FGAS: Library 6 CAP GATE 1 Triticum aestivum cDNA, mRNA sequence.	0	Wheat line CI 14106	agcggccgcccttttttttttttttntcaacaacttcgaaagcccgcttcccaatttggccataaaaaggggccggttctactgcaatatcctaacagaccaaagctaaacccgaaagcttagtagagcagtggtaatccctgcacctaacacgacctaatagacttctactaaaactactttctaacaagttctttctagtagtagggcaacaactaaatagaggacgccaagaaaaatccaggaggagtacgttacaacagactaatcaacgacacggggggaaaagatgtacactagccgccgcggggaggggcggctagaacgaggccacggccggcgcggctgcggcctcgatgacgacggggacggggtccttcttgcggcgcatctccagca…
TC406050	649	HX146582	99.36	625	0	0.96302	739	HX146582 Triticum aestivum cv. Halberd root library Triticum aestivum cDNA clone whxs1046c11, mRNA sequence.	root	Halberd	cgcgcccctcttccctccccattttcagatccaaaatccaaatctccgccctttatctctcctcccccctcccttccctccgacccaccaccacctcatccattcccctcctccctccatccctcccccttcccgccgccgccaactcctcctccaaacccctgccgttggccaccgatcgatcgagccagtgctccgctctgctctggtggttggcagtaggatcctcccggtagcagtgatctgtggcggcggagcggatcgggcaccaaacccctaaacccccgatcccccgatccgcgacgaggagcgggtggggtggccggagccgcggatcgccggagctcggagggggtgcctgtcgcagatctgccgatcctggcgcccgacatgagctcg…
TC423068	745	CK203733	100	745	0	1	846	FGAS012266 Triticum aestivum FGAS: Library 3 Gate 6 Triticum aestivum cDNA, mRNA sequence.	0	Wheat line CI 14106	caccgctagtgcgattaaggcctatccaggtgacatagtataacaagtttgtacaaaaaagcaggctggtaccggtccggaattcccgggatatcgtcgacccacgcgtccgccctagctccgattcccacaaatcaagaggttttccaaaattcgtacgaaatttcctaccgaaccactcgccggcgcttcccaagggtggtgatgccatgatgcacatgctggtggcctcggatggaggcggaggggagatgcacccgtacgccgccgtgccggcggagcaggagctggagctccaccgcgacaacgccgccgacgacagcctcgacggccacgtccggtgcctgcgatgtggtatatcgggtaatgcgacaccgcatatgcgacgtggccctgatg…
TC389771	667	CD491143	99.85	650	0	0.974513	680	WHE3074_F06_L12ZT CS wheat cold-stressed seedling subtracted cDNA library Triticum aestivum cDNA clone WHE3074_F06_L12, mRNA	Seedling	Chinese Spring	ttttttttttttttttttttttttttttttggccggagcaattgctacaaattctgccattcatgataaagttacacgaaaaatttgccgaaagacgaacaaatacacacaaccaaagttgataaagttaccgagagatctcagaaaaggagaaagaccaagaagattactattctctcaaatcagctgcattgcccctagtaggcttctggctagctagtcgatcaagggctggtcgccgtcgacaagcagcggcgccgacgggccctccagcagcagtgagtccagcgagctcggcgcgttgttcaggtcactacccttgccacggtcgccgccttgtcctgcatcagcatctgccgccgcgtcgaccatcaggcccccaacgccgccggcgaggct…
TC460063	622	BE414605	86.52	623	0	1.00161	741	SCU011.E08.R990714 ITEC SCU Wheat Endosperm Library Triticum aestivum cDNA clone SCU011.E08, mRNA sequence.	endosperm	Wyuna	ngnnngtntntntcttttgntgatccaattaaccctactaaagggaacaaaagctggagctccaccgnggnggcggtcgntntanaactagtggatcccccgggctgnangaattcngnncgagggcgtttgagggctgcgaccgngtgcacgtcgtggatctcgtcatcaagcagggcgtgcagtggacaaccctcatccaggccctctccatccgtccnggcggcccgccgtncgtccgcatnaccggcatnngctccgngcccgncnnngacgaanctggnctcngtctanncgagctngngcgtgccatgaacgtgcccttctcgtttnaaaggttcaccgacgatngcctggaccagctcaagccatggatgttncaggtcctgccnggagagg…
CD881270	488	HX025188	93.31	508	0	1.04098	715	HX025188 Triticum aestivum cv. Chinese Spring shoot library Triticum aestivum cDNA clone rwhxk14008i04, mRNA sequence.	shoot	Chinese Spring	catatgcaagaagcttctgttctagtcaagttcagcaaaaatatccatcaactctgctcccagcaaagggtcaaaattcaacaacataagcatcagaatatcagatacaacagaacagaaaaaagtgatgaaaattcgatcaaagaaaaaagtgatgaaatgtaccaggcaacatgtctctaaagttctagctaggtttccatgtggatagggcgccgatgactctgcccttccaaccctgcagcatccacttgttatcttcgtcgacgaagaaatccctgtggtagctcttgattaccttgtatcttgcttttttcaccgactcttgaagcagaggtacctgcctgaaccctgccctgaggttccttacctgccattgcttgtaggtctccggcctct…
CD881270	488	CD869681	95.09	468	0	0.959016	644	AZO2.112E23R010402 AZO2 Triticum aestivum cDNA clone AZO2112E23, mRNA sequence.	root	recital	agatcaagttcagcaaaaatgtccatcaactctgctcccagcaaagggtcaaaattcaacaaaataagcatcagaatatcagatacaacagaacgaaaaagaagtgatgaaatgtaccaggcaacatatctctaaagttctagctaggtttccatgtggatagggcgccgatgactctgcccttccaaccctgcagcatccacttgttatcttcgtcgacgaagaaatccctgtgatagctcttgattaccttgtatcttgcctttttcaccgactcttgaagcagaggcacctgcctgaaccctgccctgaggttccttacctgccattgcttgtaggtctccggcctctcgaccctctccgtgccctcgcaggcgaccacgttgagaacctcccgcc…
CA689787	488	BU101151	94.23	485	0	0.993852	706	WHE3363_C09_E17ZS Chinese Spring aluminum-stressed root tip cDNA library Triticum aestivum cDNA clone WHE3363_C09_E17, mRNA	Root tip at 1.0 to 1.5 mm stage	Chinese Spring	ttcggcaccagctgatgccctcagacgagatgtgcatcgtgcagatgcagaacctgcggatcgccatgcaggaggcggtggccaagaatgatagcggcggcgggaagggggccaatggcaaggggaggggccggcgtggtggttccgatgtggtggacctgcgcacgctgctcatccattgcgcgcagtctgttgccacagatgaccgccggagcgctacagagctgctgaagcagatcaagctgcatgctcgccctgatggcgatgggactcagcgccttgcgcattgctttgcggagggcctgcaggcgcggctggcgggcacaggtggcctcgtacaccagtcgctcatggcaacacgcatctcagctgtggacatgctcaaagcttaccagctgt…
CA689787	488	HX195509	92.58	485	0	0.993852	709	HX195509 Triticum aestivum cv. Cranbrook root library Triticum aestivum cDNA clone whxu7069k18, mRNA sequence.	root	Cranbrook	tggcaaggggaggggccggcgtggtggttccgatgtggtggacctgcgcacgctgctcatccattgcgcgcaggctgttgccacggatgaccgccggagcgctacagagctgctgaagcagatcaagctgcatgctcgccctgatggcgatgggactcagcgcctcgctcattgctttgcagagggcctgcaggcgcggctggcgggcacaggtggcctcgtacaccagtcgctcatggcaacacgcatctcagctgtggacatgctcaaagcttaccagctgtacatggcagccatctgtttcaagaaggtgtctttcctattctcaaatagtacaatctataatgcctccttggggaagaagaagatacatatcatcgattatggtatacaatatgg…
CA689787	488	GH730972	92.16	485	0	0.993852	721	GR45.102N18F010316 GR45 Triticum aestivum cDNA clone GR45102N18, mRNA sequence.	grain (45 degrees per day after	recital	ggggaggggccggcgtggtggttccgatgtggtggacctgcgcacgttgctcatccattgcgcgcaggctgttgccacagatgaccgccggagcgctacagagctgctgaagcagatcaagctgcatgctcgccctgatggcgacgggactcagcgcctcgcgcattgctttgcggagggcctgcaggcgcggatggcgggcacaggtggcctcgtacaccagtcgctcatggcaacacgcatctcagctgtggacatgctcaaagcttaccagctgtacatggcagccatctgtttcaagaaggtgtctttcctattctcaaacagtacaatctataatgcctccttggggaagaagaagatacatatcatcgattatggtatacaatatgggttcca…
CA642589	542	BQ744552	91.91	544	0	1.00369	807	WHE4116_H06_P12ZS Wheat salt-stressed root cDNA library Triticum aestivum cDNA clone WHE4116_H06_P12, mRNA sequence.	Roots	Chinese Spring	attcggcacgaggcagtatattacactgatgcagtttatgaaagatgatgccaacaaaccacgccatttgagaataactggtgtggatgatcacgagacagtacagaggactgttggaggtctgaaggtcattgggcaacgcctggagaagcttgcggaggactgcggaatatcttttgagttcagggcagtgggtgctgacatcggggatgtcacacctgcaatgctagattgccgtcccggggaagcactagttgtgaattttgcattccagctgcaccaccttcctgatgaaagtgtttcgatcatgaacgaacgggatcagctccttcgtatggtgaagggccttcaaccaaagcttgtgaccctggttgagcaggatgctaatactaatactgc…
CA642589	542	BF202253	92.72	522	0	0.9631	558	WHE0984_D12_G24ZS Wheat pre-anthesis spike cDNA library Triticum aestivum cDNA clone WHE0984_D12_G24, mRNA sequence.	Spike before anthesis	Chinese Spring	tggtgtggcatgatcacgacacagtacacacgactgttggaggtctgaaggtcattgggcaacgcctggagaagcttgcggaggactgcggaatatcttttgagttcagggcagtgggtgctgacatcggggatgtcacacctgcaatgctagattgccgtcccggggaagcactagttgtgaattttgcattccagctgcaccaccttcctgatgaaagtgtttcgatcatgaacgaacgggatcagctccttcgtatggtgaagggccttcaaccaaagcttgtgaccctggttgagcaggatgctaatactaatactgctccatttcagacaaggttccgtgaggtctatgactactactccgctcttttcgattcactggacgcaacacttccaa…
CA642589	542	CJ959581	89.52	544	0	1.00369	924	CJ959581 Y. Ogihara unpublished cDNA library, whchul Triticum aestivum cDNA clone whchul20f12 3', mRNA sequence.	0	Near isogenic line AvrPm3b Chul/*8chan	tcgacatgntcatgattctatcccagaatacaacaacacaaccagttgctgcagcagcacaacatggttcacccgggcgatcagccaaactcaattattctgacaagcagactcctaaaattagataagatcagccaagaactcctccgtggttcacaccctttttacaatctctgcaccagaagctcctaaaatacagcagtgctaatgcaacccaagtcagcgagctcggcctattgccacgcggaggcgacgatgagcgttttctctccccagccgaagtgaagtcccccatggtcctcctcgaacttgtacctgtcgcagtacgagctcagcagcgatcttattcctccgatgacgttgctgctaaatgggcacggtgcgaatccagccatcgtc…
CA642589	542	CJ959880	89.17	545	0	1.00554	933	CJ959880 Y. Ogihara unpublished cDNA library, whchul Triticum aestivum cDNA clone whchul21f12 3', mRNA sequence.	0	Near isogenic line AvrPm3b Chul/*8chan	acatgtcatgattctatcccagaatacaacaacacaaccagttgctgcagcagcacaacatggcttcacccgggcgatcagccaaactcaattattctgacaagcagactcctaaaattagataagatcagccaagaactcctccgtggttcacaccctttttacaatctctgcaccagaagctcctaaaatacagcagtgctaatgcaacccaagtcagcgagctcggcctattgccacgcggaggcgacgatgagcgttttctctccccagccgaagtgaagtcccccatggtcctcctcgaacttgtacctgtcgcagtacgagctcancagcgatcttattcctccgatgacgttgctgctaaatgggcacggtgcgaatccagccatcgtcatt…
CA642589	542	CJ622920	89.2	537	0	0.990775	838	CJ622920 Y.Ogihara unpublished cDNA library Wh_VSCB Triticum aestivum cDNA clone rwhvs15c21 3', mRNA sequence.	liquid cultured tissue	Valuevskaya	cagttgctgcagcagcacaacatggttcacccgggcgatcagccaaactcaattattctgacaagcagactcctaaaattagataagatcagccaagaactcctccgtggttcacaccctttttacaatctctgcaccagaagctcctaaaatacagcagtgctaatgcaacccaagtcagcgagctcggcctattgccacgcggaggcgacgatgagcgttttctctccccagccgaagtgaagtcccccatggtcctcctcgaacttgtacctgtcgcagtacgagctcagcagcgatcttattcctccgatgacgttgctgctaaatgggcacggtgcgaatccagccatcgtcattctcgccctccatttcccagcaacttcgtacctctccacg…
BF474650	477	HX156583	97.01	469	0	0.983229	494	HX156583 Triticum aestivum cv. Halberd root library Triticum aestivum cDNA clone whxs6069k18, mRNA sequence.	root	Halberd	tctgctgcttgagcgcgacatcttcgggcggtctgccctgaatgtcattgcatgtgagggcgcagaccgggtggagcgccctgagacatacaagcagtggcagctccggaaccaccgggcagggctgaggcagctgccattgaatccagatgttgttaggcttgtgctggacaaggttaaggacaactaccacaaggacttcgtcgttgatgaggatcagcggtggttgctgcacaggtggaaggggcgtgtgctctatgccctgtcaacatgggttgctgacaatgcaacctagcttcttttctcaatcatacttagattattgacatcaataaatatatcaatgtttgtaagttagcacttatctcaccatttgtgatcttataattccatggtgcc…
BQ245926	568	BQ246812	92.76	580	0	1.02113	640	TaE15005B08R TaE15 Triticum aestivum cDNA clone TaE15005B08R, mRNA sequence.	developing seeds	Glenlea	cgcagcctagcctagcactcacaatcttcacgcagctcgcccgagaggaacacatgggccacttcgccttcaactggcagggcatggaacccgcccccgccgcctccctgtccggcgccggtgctacgctgcctctccactccgtccagggcgccgccgccgcgacgaacagcgccgacgcctcgtactgcctcgacccggccacgtacgcgcccgcggtcctgcccacgatcccgccggccgttgcggaggtgggagccaagaggcgccaggatgcggagaacatcgcgctctacctcatccacatcctccacaagtgcgctgaagccatcgaggcgggcgactatgcggtcgcggccggcaagctctccgaggcgcgcacgatcctcgcgacgtctg…
BQ245926	568	BQ605902	92.6	581	0	1.02289	667	BRY_1488 wheat EST endosperm library Triticum aestivum cDNA 5', mRNA sequence.	endosperm	Wyuna	gcagcctagcctagcactcacaatcttcacgcagctcgcccgagaggaacacatgggccacttcgccttcaactggcagggcatggaacccgcccccgccgcctccctgtccggcgccggtgctacgctgcctctccactccgtccagggcgccgccgccgcgacgaacagcgccgacgcctcgtactgcctcgacccggccacgtacgcgcccgcggtcctgcccacgatcccgccggccgttgcggaggtgggagccaagaggcgccaggatgcggagaacatcgcgctctacctcatccacatcctccacaagtgcgctgaagccatcgaggcgggcgactatgcggtcgcggccggcaagctctccgaggcgcgcacgatcctcgcgacgtctgt…
BQ245926	568	AW448812	92.6	581	0	1.02289	667	BRY_1488 BRY Triticum aestivum cDNA clone P51-2B, mRNA sequence.	0	Wyuna	gcagcctagcctagcactcacaatcttcacgcagctcgcccgagaggaacacatgggccacttcgccttcaactggcagggcatggaacccgcccccgccgcctccctgtccggcgccggtgctacgctgcctctccactccgtccagggcgccgccgccgcgacgaacagcgccgacgcctcgtactgcctcgacccggccacgtacgcgcccgcggtcctgcccacgatcccgccggccgttgcggaggtgggagccaagaggcgccaggatgcggagaacatcgcgctctacctcatccacatcctccacaagtgcgctgaagccatcgaggcgggcgactatgcggtcgcggccggcaagctctccgaggcgcgcacgatcctcgcgacgtctgt…
BQ245926	568	BQ605877	92.24	580	0	1.02113	827	BRY_1456 wheat EST endosperm library Triticum aestivum cDNA 5', mRNA sequence.	endosperm	Wyuna	gcagcctagcctagcactcacaatcttcacgcagctcgcccgagaggaacacatgggccacttcgccttcaactggcagggcatggaacccgcccccgccgcctccctgtccggcgccggtgctacgctgcctctccactccgtccagggcgccgccgccgcgacgaacagcgccgacgcctcgtactgcctcgacccggccacgtacgcgcccgcggtcctgcccacgatcccgccggccgttgcggaggtgggagccaagaggcgccaggatgcggagaacatcgcgctctacctcatccacatcctccacaagtgcgctgaagccatcgaggcgggcgactatgcggtcgcggccggcaagctctccgaggcgcgcacgatcctcgcgacgtctgt…
BQ245926	568	AW448225	92.24	580	0	1.02113	827	BRY_1456 BRY Triticum aestivum cDNA clone P51-1B, mRNA sequence.	0	Wyuna	gcagcctagcctagcactcacaatcttcacgcagctcgcccgagaggaacacatgggccacttcgccttcaactggcagggcatggaacccgcccccgccgcctccctgtccggcgccggtgctacgctgcctctccactccgtccagggcgccgccgccgcgacgaacagcgccgacgcctcgtactgcctcgacccggccacgtacgcgcccgcggtcctgcccacgatcccgccggccgttgcggaggtgggagccaagaggcgccaggatgcggagaacatcgcgctctacctcatccacatcctccacaagtgcgctgaagccatcgaggcgggcgactatgcggtcgcggccggcaagctctccgaggcgcgcacgatcctcgcgacgtctgt…
CJ580801	202	HX159716	94.53	201	6e-86	0.99505	645	HX159716 Triticum aestivum cv. Halberd root library Triticum aestivum cDNA clone rwhxs17020n07, mRNA sequence.	root	Halberd	tccggcccgtgcttattttgatatgagcggttggaggaattacacatagcaataatagacatttaaacataatagtagtaataatagggcttaggagttttacgggtgatcatggaggcggtggagaactgggaacgaagaagggattacattactacatgccggtggtggtcggctcggagttcgtcgtccatccacctcttcacgccagacggacggaaccacccgtagcccgatcgatcgtagccggtcgctgcaattcagcgctcactgacatgacatttagcttcttcttcttcaagtgcgtgcgtgcgtgcgttcgccggagagccggggcggccgccggggctgtgttgtcctccatgctcacgatgtgtacttacagcgttcaaaactcgc…
CJ580801	202	HX159693	94.53	201	6e-86	0.99505	760	HX159693 Triticum aestivum cv. Halberd root library Triticum aestivum cDNA clone whxs17020n07, mRNA sequence.	root	Halberd	gtcatgtccgaggtgtacctcggccggcagatctgcaacgtggtggcctgcgagggggcggagcgcacagagcgccacgagacgctgggccagtggcggaaccggctgggcaacgccgggttcgagaccgtccacctgggctccaatgcctacaagcaggcgagcacgctgctggcgctcttcgccggcggcgacggctacaaggtggaggagaaggaaggctgcctgacgctggggtggcacacgcgcccgctgatcgccacctcggcatggcgcctggccgggccgtgatctcgcgagttttgaacgctgtaagtacacatcgtgagcatggaggacaacacagccccggcggccgccccggctctccggcgaacgcacgcacgcacgcacttgaag…
CJ580801	202	CJ541598	94.53	201	6e-86	0.99505	675	CJ541598 Y.Ogihara unpublished cDNA library Wh_EM Triticum aestivum cDNA clone rwhem18f10 3', mRNA sequence.	dormant seed with water absorption	kitaKEI1354	catagcaataatagacatttaaacataatagtagtaataatagggcttaggagttttacgggtgatcatggaggcggtggagaactgggaacgaagaagggattacattactacatgccggtggtggtcggctcggagttcgtcgtccatccacctcttcacgccagacggacggaaccacccgtagcccgatcgatcgtagccggtcgctgcaattcagcgctcactgacatgacatttagcttcttcttcttcaagtgcgtgcgtgcgtgcgttcgccggagagccggggcggccgccggggctgtgttgtcctccatgctcacgatgtgtacttacagcgttcaaaactcgcgagatcacggcccggccaggcgccatgccgaggtggcgatcagc…
CJ580801	202	CJ687282	94.3	193	2e-81	0.955446	481	CJ687282 Y.Ogihara unpublished cDNA library Wh_PCDAM Triticum aestivum cDNA clone whpc9j15 5', mRNA sequence.	anther at meiosis	Chinese Spring	tggcggaaccggctgggcaacgccgggttcgagaccgtccacctgggctccaatgcctacaagcaggcgagcacgctgctggcgctcttcgccggcggcgacggctacaaggtggaggagaaggaaggctgcctgacgctggggtggcacacgcgcccgctgatcgccacctcggcatggcgcctggccgggccgtgatctcgcgagttttgaacgctgtaagtacacatcgtgagcatggaggacaacacagccccggcggccgccccggctctccggcgaacgcacgcacgcacgcacttgaagaagaagaagctaaatgtcatgtcagtgagcgctgaattgcagcgaccggctacgatcgatcgggctacgggtggttccgtccgtctggcgtga…
CJ580801	202	HX089638	91.41	198	3e-74	0.980198	720	HX089638 Triticum aestivum cv. Norin 4 leaf library Triticum aestivum cDNA clone rwhxp10061d13, mRNA sequence.	leaf	Norin 4	tccggcccgcgcttattttgatatgagcgattggaggaattacacatacagtagcaataatagacatttaaacataatagtagtagtagtaataatggggcttaggaggagttttacgggtgatcatggaggtgcgggagaactgggaacgaagaagcgattacattactacatgccggtggtcggctcggagttcgtcgtccgtccacctcttcacgccggacggacggaaccacccgtagccccgtcgatcgtagccggtcgctgcaattcagcgtttactgacatgacatttagcttcttcttcagaggtgcgtgcgtgcgtgcgccggagagccggggcggccgccggggttgtgttgtcctccatgctcacgatgtgtacttacagcgttcaaa…
CJ580801	202	HX089610	91.41	198	3e-74	0.980198	509	HX089610 Triticum aestivum cv. Norin 4 leaf library Triticum aestivum cDNA clone whxp10061d13, mRNA sequence.	leaf	Norin 4	agtctctgcactactactccaccatgttcgattccctcgagggcggcagctccggcggcccatccgaagtctcatcgggggctgccgctgctcctgccgccgccggcacggaccaggtcatgtccgaggtgtacctcggccggcagatctgcaacgtggtggcctgcgagggggcggagcgcacagagcgccacgagacgctggggcagtggcggaaccggctgggcaacgccgggttcgagaccgtgcacctgggctccaatgcctacaagcaggcgagcacgctgctggccctattcgccggcggcgacgggtacaaggtggaggagaaggagggctgcctgactctcgggtggcacacgcgcccgctgatcgccacctcggcatggcgcctggccg…
CJ580801	202	HX183753	91.41	198	3e-74	0.980198	744	HX183753 Triticum aestivum cv. Cranbrook root library Triticum aestivum cDNA clone rwhxu13080a20, mRNA sequence.	root	Cranbrook	tccggcccgcgcttattttgatatgagcgattggaggaattacacattgcaataatagacatttaaacatgatagtagtagtagtagtagtagtagtagtagtagggcttgggagttttacgggtgatcatggaggcggtggagaactggggacgaaaaagggattacattactacatgccggtgggatggtcggctcggagttcgtcgtcgtccgtctcttcacgccggacggtcgatcgtggccggccgctgcaattcagcgttcactgacatgacatttagcttcttcttcttcttcaagagcgtgcgtgcgtgcgtgcgccggagagccggggcggccgccggggttgtgtcgtcctccatgctcacgatgtgtacttacagcgttcaaaactcg…
CA671075	446	BJ274715	95	440	0	0.986547	736	BJ274715 Y. Ogihara unpublished cDNA library, Wh_oh Triticum aestivum cDNA clone whoh4g16 3', mRNA sequence.	pistil at heading date	Chinese Spring	cacataaatagatttatacatggagcagagtcgacatgtcatgattctatcccagaatacaacaacacaaccagttgctgcagcagcacaacatggttcacccgggcgatcagccaaactcaattattctgacaagcagactcctaaaattagataagatcagccaagaactcctccgtggttcacaccctttttacaatctctgcaccagaagctcctaaaatacagcagtgctaatgcaacccaagtcagcgagctcggcctattgccacgcggaggcgacgatgagcgttttctctccccagccgaagtgaagtcccccatggtcctcctcgaacttgtacctgtcgcagtacgagctcagcagcgatcttattcctccgatgacgttgctgctaa…
CA671075	446	CJ939372	93.18	440	7e-180	0.986547	594	CJ939372 Y. Ogihara unpublished cDNA library, whchan Triticum aestivum cDNA clone whchan32b12 3', mRNA sequence.	0	Chancellor AvrPm3b	caacagacacatcattgtacttaggagtatgttctagcaacataaatagatttatacatggagcagagtcgacatgtcatgattctatcccagaatacaacaacacaaccagttgctgcagcagcacaacatggttcacccgggcgatctgccaaactcaattattctgacaagcagactcctaaaattagataagatcagccaagaactcctccgtggtccacaccctttttacaacctctgcaccagaagctcctaaaatacagcagtgctaatgcaacccaagtcagcgagctcgatctattgccatgcggaggcgacgatgagcgttttctctccccagccgaagtgaagtcccccatggtcctcctcgaacttgtacctgtcgcagtacgagct…
CA671075	446	CJ939070	93.18	440	7e-180	0.986547	620	CJ939070 Y. Ogihara unpublished cDNA library, whchan Triticum aestivum cDNA clone whchan31b12 3', mRNA sequence.	0	Chancellor AvrPm3b	aacagacacatcattgtacttaggagtatgttctagcaacataaatagatttatacatggagcagagtcgacatgtcatgattctatcccagaatacaacaacacaaccagttgctgcagcagcacaacatggttcacccgggcgatctgccaaactcaattattctgacaagcagactcctaaaattagataagatcagccaagaactcctccgtggtccacaccctttttacaacctctgcaccagaagctcctaaaatacagcagtgctaatgcaacccaagtcagcgagctcgatctattgccatgcggaggcgacgatgagcgttttctctccccagccgaagtgaagtcccccatggtcctcctcgaacttgtacctgtcgcagtacgagctc…
CA671075	446	CJ805156	93.18	440	7e-180	0.986547	739	CJ805156 Y. Ogihara unpublished cDNA library, whsct Triticum aestivum cDNA clone whsct32j18 5', mRNA sequence.	root	Scout66	tgaacgaacgggatcagctccttcgtatggtgaagggccttcaaccaaagcttgtgaccctggttgagcaggatgctaatactaatactgctccatttcagacaaggttccgtgaggtctatgactactactccgctcttttcgattcactggaggcaacacttccaagggaaagtccagatagaatgaatgtggaaaggcaatgccttgcacgggaaattgtgaacatcttggcttgcgaaggccctgatcgcgtggagaggtacgaagttgccggaaaatggagggcgagaatgacgatggctggattcgcaccgtgcccatttagcagcaacgtcatcggaggaataagatcgctgctgagctcgtactgcgacaggtacaagttcgaggaggacc…
CA671075	446	CJ818219	93.18	440	7e-180	0.986547	731	CJ818219 Y. Ogihara unpublished cDNA library, whsct Triticum aestivum cDNA clone whsct33j18 3', mRNA sequence.	root	Scout66	aacagacacatcattgtacttaggagtatgttctagcaacatanatagatttatacatggagcagagtcgacatgtcatgattctatcccagaatacaacaacacaaccagttgctgcagcagcacaacatggttcacccgggcgatctgccaaactcaattattctgacaagcagactcctaaaattagataagatcagccaagaactcctccgtggtccacaccctttttacaacctctgcaccagaagctcctaaaatacagcagtgctaatgcaacccaagtcagcgagctcgatctattgccatgcggaggcgacgatgagcgttttctctccccagccgaagtgaagtcccccatggtcctcctcgaacttgtacctgtcgcagtacgagctc…
CD885237	339	CJ926482	94.85	330	9e-144	0.973451	814	CJ926482 Y. Ogihara unpublished cDNA library, whchan Triticum aestivum cDNA clone whchan2g14 5', mRNA sequence.	0	Chancellor AvrPm3b	aaggctgatctactcgtcccaaggctaagcattgcatggggaactaagagatcaaccaaaatgtccttttgacttagatgcatcaacgccaccctactctgtattagtggttgtgttcctagttcagcagcatcaccttagattgatgtgctgatcttaacatgtggaccacggattgcaggttggcgccgaaggtggtgacaatggtggagcaggacctgagccactctggctcctttctggcccgcttcgtggaggccatccactactactcggcgctcttcgactcgctggacgcgagctatagcgaggacagctcggagcggcacgtcgtggagcagcagctgctggcgagggagatccgcaatgtgctggccgtgggtggcccggcgcgcaccg…
CA689503	321	BJ278200	93.71	318	2e-136	0.990654	544	BJ278200 Y. Ogihara unpublished cDNA library, Wh_r Triticum aestivum cDNA clone whr15d01 5', mRNA sequence.	root	Chinese Spring	attcggcacgagggagatggtggacctgcgcacgctgctgctcaactgcgcccaggcgctgtccacagacaaccggcggaccgcaagtgagctgctgaaaagaatcaggcagcattcgaccccaaagggtgatgcggcgcaaaggctagcgcattattttgccgaggcgctggatgcacggctggcgggtagggggagcgagctgtaccagtcgctcatggcaaggcgtacctcggttgcagactttctcaaggccaaccagctttacatggcagcttgctgctgcaagaaggtggccttcatctttgccaataagaccatctgcaatgctgtggtagggaagagccggttgcacattgtggactatggtctgagtcaaggactgcagtggccgggcct…
BE415105	251	CJ691470	91.97	249	8e-95	0.992032	694	CJ691470 Y.Ogihara unpublished cDNA library Wh_RDr Triticum aestivum cDNA clone whrd5j16 5', mRNA sequence.	root of desiccated seed	kitaKEI1354	tagttaacagcctggagagctccgtggcaaagcagctatcgctggagccggagaagtgggcgcagatgatggactttcccaggggcaacctgaaggagctgctgcttgcttgtgccagagctgtggaagagaagaacatgtacgcggtcgatgtgatggtgccggagctgaggaagatggtttcggtctccggcacgccgcttgagaggctgggagcctacatggtggaagggctcgtggccaggctcgcctcctccggccactccatctacaaagccttgaggtgcaaggagccgaagagctctgacctgctgtcctacatgcatttcctgtatgaggcctgcccctacttcaagttcggctacatgtcggccaacggcgccattgcggaggctgtga…
BE415105	251	CJ670650	88.7	239	5e-77	0.952191	730	CJ670650 Y.Ogihara unpublished cDNA library Wh_KMV Triticum aestivum cDNA clone whkv3c12 5', mRNA sequence.	shoot grown with continuous light after cold	Chinese Spring	actctggactcctcggcggcagccggctgcatgaggcacgactcgccgtccagccatagcttcactcctccgtccatcaggagcggcagcggcagcccgtcgtcccacgacgacagccgctccgactccaccaacgggtctccggtgagtgcttcatgcgtcactgtgacgaccgaggatcccaacgatctgaagcagaagctcaaggaccttgaggctgaaatgctcgggccggacgccgagatagtgaacagcctcgagagctccgtcgcgaagcagctgtcgctggagccggagaagtgggcgcagaggatggacttccccaggggcgaccttaaggagctgctgctcgcctgcgccagagctgtggaggagaagaacatgtacgcggtggatgtg…
TC410547	1072	CK206013	99.91	1072	0	1	1089	FGAS017587 Triticum aestivum FGAS: Library 5 GATE 7 Triticum aestivum cDNA, mRNA sequence.	0	Wheat line CI 14106	ggcgacccacgcgtccgcggacgcgtggggtcacaccaccaccatctccaccaccggccactgccatcttcctccctcccgcgccggggagctcccagatcggatcgggccgcgccggagagagatcgacgatgcatcacgccgccgccgccggcctcgacctgggcctcgggctcggcctcgggctcgcctcccagggcagcctcacgtcctccaccaccacctcctcctcctcccctgcctcgcactggaccgccgcgctcagctccgtcgtcggcccgcaggagtcgtacgggctgcaccagtacgccggccacaaccagccgcggaaggaggagccggggatgaggacgtccacgtcgcccgagagcggcgtcagcgccggcaccaagaggggcc…
TC453742	1064	DR739295	99.72	1064	0	1	1064	FGAS084512 Triticum aestivum FGAS: Library 6 CAP GATE 1 Triticum aestivum cDNA, mRNA sequence.	0	Wheat line CI 14106	caaaaaagcaggtggtaccggtcccgattccctagatatcgtcgacccacgcgtccgccatcctccattagctcctcctcttctccttgctcctccagatcaggtgcatgacagcaccgcgcgctcaggtggccaccggcgagacctagctaggtagggagggaggctgggagggagggagcgatggagcagggggaggaggacggggactggatgatggagccggcggcggggaagaagggcggggcgatgatcgacaggaagaagcgcttcagcgaggagcagatcaagtcgctcgagtccatgttcgccacacagaccaagctggagccccgtcagaagctgcagctggcccgggagctcggcctgcagccgcgccaggtcgccatctggttccag…
TC417623	1064	DR735749	99.44	1064	0	1	1112	FGAS081383 Triticum aestivum FGAS: Library 4 Gate 8 Triticum aestivum cDNA, mRNA sequence.	0	Wheat line CI 14106	ggtgtacggcgacccacgcgtccgcggtcactggacaacacagcatctgctctcgcccctcaaaatatcccaaccccaaagcccaaagcatcgatcagagccgatcaaatatactagtatttgttgatcgggcactagctagagagagaagtattctcgtgttgctgttagctttgatttgctggaaagatgagctccgaggagggagagaggctcctgttcccttccttcgtcttcccggacagcttcccggcggacgacgccacaccggtcgtctccggcggagagcagaagaaggccggccggcagcggcggaggggacgacgcggcgaagaagcgaaggctgagcgacgagcaggcgcagttcctggagatgaacttcaggaaggagcggaagct…
TC380165	710	CJ678581	100	710	0	1	733	CJ678581 Y.Ogihara unpublished cDNA library Wh_OKCS Triticum aestivum cDNA clone whok13d01 5', mRNA sequence.	seed DPA5	Chinese Spring	tgcctccacttcctcttcctctaggtagcctgggagagttagcgagcaagcaagaaattggtaacaatggatctaagtgacaaccagattcagatcctcgagagtgttttcatggagtgccccaaccttgatgaggcccagcgcgctcatctcggtcgcgagcttcacgtggagccccagcatatcaaaatctggtttaagaaccgtcgtgcccagatgaggagggctaggaacgagcaggtggacaaccacttatccgactcggagaacgacgagatcgactcggagagtgacgagatccactaagaccacttcgcgatgtgggttttttggatcgagggctgatccattgaagtaaacttagtgcatgccttaaaaaaaatcctttcaatttgtttg…
TC380165	710	CJ678574	99.86	710	0	1	725	CJ678574 Y.Ogihara unpublished cDNA library Wh_OKCS Triticum aestivum cDNA clone whok13c14 5', mRNA sequence.	seed DPA5	Chinese Spring	cttcctcttcctctaggtagcctgggagagttagcgagcaagcaagaaattggtaacaatggatctaagtgacaaccagattcagatcctcgagagtgttttcatggagtgccccaaccttgatgaggcccagcgcgctcatctcggtcgcgagcttcacgtggagccccagcatatcaaaatctggtttaagaaccgtcgtgcccagatgaggagggctaggaacgagcaggtggacaaccacttatccgactcggagaacgacgagatcgactcggagagtgacgagatccactaagaccacttcgcgatgtgggttttttggatcgagggctgatccattgaagtaaacttagtgcatgccttaaaaaaaatcctttcaatttgtttgttccaaat…
TC380165	710	CJ572977	83.31	689	2e-170	0.970423	725	CJ572977 Y.Ogihara unpublished cDNA library Wh_OKCS Triticum aestivum cDNA clone rwhok17n21 3', mRNA sequence.	seed DPA5	Chinese Spring	agagaaagaacggtcgttgnacgaccgacctaaacacacaccacgnttcctaatgactcgatgccatcccacgaatcagatcgtgcgatgcatgatctacagctgccctattatcgtgtttgatccgatgtgccatgccatcccatgactcggttcacgacatggnagaaacaggagcgaccccaacctgacacatggactcgatgcatggactcgacgcagacatgcttgctgtcgagaccgactctcagtgcgtatcgtctgctcggaggcagctctatggcacgttattcggaacaaacagattgaaggaaaaagaacctagggcatgcactaagtttacttcaatggatcagccctccatccacaaacccacatggcgaatttgtcttggtggat…
CA719343	458	HX162753	96.85	444	0	0.969432	715	HX162753 Triticum aestivum cv. Halberd root library Triticum aestivum cDNA clone whxs9065p18, mRNA sequence.	root	Halberd	ccagcagtggaggcgcgcgagccctttctcccgctctttgctcctcttctcgcagtaatcggggaaggtggtggtggtggtggtggtgccggtgccatctgaatttctgtggaactcgccatgaagcggcccggcggcggaaacccctcctcccacctccagatggccagccccaatgatatggactacggcgtggtcgggatggaggcggacggggacgcggaggaggagatgatggcgtgcggcggcggcggcggcggctgcgggggaggggagaagaagcggcggctgagcgcggagcaggtgcgcgccctggagcggagcttcgaggtggagaacaagctggagccggagcgcaaggcgcggctggcgcgcgaccttggcctgcagccgcgccag…
CA719343	458	GH731426	95.19	457	0	0.997817	495	GR45.121G24F010719 GR45 Triticum aestivum cDNA clone GR45121G24, mRNA sequence.	grain (45 degrees per day after	recital	ccacgcgtccggagaagaagcggcggctgagcgcggagcaggtgcgcgccctggagcggagcttcgaggtggagaacaagctggagccggagcgcaaggcgcggctggcgcgcgacctcggcctgcagccgcgccaggtcgccgtctggttccagaaccgccgggcgcgctggaagaccaagcagctcgagcgcgactacaacgcgctgcgccactcgtacgacgcgctccgcgtcgaccacgacgccctccgccgcgacaaggaagccctcctcgccgagatcaaggatctgaaggggaagctgggggacgaagaggccgcggccagcttcacgtcagtgaaggaggagccggcggcgtccgacggcccaccgcccgcgggcatggggtcatccgaca…
CA719343	458	CF134045	95.19	457	0	0.997817	720	WHE4367_A12_A23ZT Wheat meiotic floret cDNA library Triticum aestivum cDNA clone WHE4367_A12_A23, mRNA sequence.	Whole florets with anthers	Chinese Spring	accggtccggattcccgggtcgaccacgcgtccggcggcggcggcggctgcgggggaggggagaagaagcggcggctgagcgcggagcaggtgcgcgccctggagcggagcttcgaggtggagaacaagctggagccggagcgcaaggcgcggctggcgcgcgacctcggcctgcagccgcgccaggtcgccgtctggttccagaaccgccgggcgcgctggaagaccaagcagctcgagcgcgactacaacgcgctgcgccactcgtacgacgcgctccgcgtcgaccacgacgccctccgccgcgacaaggaagccctcctcgccgagatcaaggatctgaaggggaagctgggggacgaagaggccgcggccagcttcacgtcagtgaaggaggag…
CA719343	458	DR736790	94.76	458	0	1	1114	FGAS082160 Triticum aestivum FGAS: Library 5 GATE 7 Triticum aestivum cDNA, mRNA sequence.	0	Wheat line CI 14106	acccacgcgtgccgggaaaggaaacccggaaaagaaaacagagcaggactccactccacactccactctcctccccctcctcactctttttggatcgtaaggaaacgcggaagaaaaatccatacgcgatcgtggaggggaggacattttgatcggtgttggtttcccaaggcggagacgagggtacatggtggccgtcatggatcgaggcgtggacgggaggacggggaggggccagcagtggaggcgcgcgagccctttctcccgctctttgctcctcttctcgcagtaatcggggaaggtggtggtggtggtggtggtgccggtgccatctgaatttctgtggaactcgccatgaagcggcccggcggcggaaacccctcctcccacctccagatg…
CA719343	458	DR741809	94.31	457	0	0.997817	1101	FGAS030851 Triticum aestivum FGAS: Library 2 Gate 3 Triticum aestivum cDNA, mRNA sequence.	0	Wheat line CI 14106	tactacgacccacgcgtccgccggaaaagaaaacagagcaggactccactccacactccactctcctcccccctcctcactctttcttggatcgtaaggaaacggaagaaatacatccgcgatcgtggaggggacattttgatcggtgttggtttcccaaggccgagacgagggtacgtggtggtcgtcatggatcggggcgtggacgggaggacggggagggaccagcagcggaggcgaccgagccctttctcccgctctttgctcctcttctcgcagtaatcggggaaggtggtggtggtggtgccggtgccatctgaatttctgtggagctcgccatgaagcggcccggcggcggaaacccctcctccctccaccagatggccagccccaatgata…
CA719343	458	CK205623	91.96	448	2e-175	0.978166	1101	FGAS017139 Triticum aestivum FGAS: Library 5 GATE 7 Triticum aestivum cDNA, mRNA sequence.	0	Wheat line CI 14106	gccgccctttttttttttttttttttttttttttaaacttcaacatttaattttttagctaaaaggcaagggtttatgggaggaaaaaggaaatagctgaaagagcaggggcggaaatggcactagtagtagtagtagtactattgctgatgctggctgcctagcgacggcgagggtttgacaggaaaggactagataaaaacgagatttacaaaaatttcagaaaagcccctgctttcttcactaatcttttattccccgcgcgaggtgtccggcgtctcccaccgagtctctcgctctctgccgcgcctcatttccagggatccgtcggctccgtccaccacgccagcggcggctcgtcggcgaagaaccccccgcacggctcctcgtcgtccagga…
BU672315	609	GH724682	93.56	606	0	0.995074	694	F1.104K14F010329 F1 Triticum aestivum cDNA clone F1104K14, mRNA sequence.	leaf one	recital	tgacgattcgatttcggtaccgcgacggctccgaaatggagagcgactgccagttcctgctggcgccgccgccgcgcatgtacgccgcgccgggggacgacggccagttccttcagcagcagcagcagcagctgagcggcggcggcgccggggagaggaagcggcggttcacggaggagcaggtgcggtcgctggagagcacgttccacacgcggcgcgccaagctggacccccgggagaaggcggagctggcgcgcgagctggggctgcagccgcgccaggtggccatctggttccagaacaagcgcgcccggtggcgctccaagcagctggagcaggacttcgcggagctgcgcggccattacgacgccctccgcgcccgcgtcgagtcgctcaagc…
CJ572977	702	CJ678581	83.19	696	2e-169	0.991453	733	CJ678581 Y.Ogihara unpublished cDNA library Wh_OKCS Triticum aestivum cDNA clone whok13d01 5', mRNA sequence.	seed DPA5	Chinese Spring	tgcctccacttcctcttcctctaggtagcctgggagagttagcgagcaagcaagaaattggtaacaatggatctaagtgacaaccagattcagatcctcgagagtgttttcatggagtgccccaaccttgatgaggcccagcgcgctcatctcggtcgcgagcttcacgtggagccccagcatatcaaaatctggtttaagaaccgtcgtgcccagatgaggagggctaggaacgagcaggtggacaaccacttatccgactcggagaacgacgagatcgactcggagagtgacgagatccactaagaccacttcgcgatgtgggttttttggatcgagggctgatccattgaagtaaacttagtgcatgccttaaaaaaaatcctttcaatttgtttg…
CJ572977	702	CJ678574	83.12	693	1e-167	0.987179	725	CJ678574 Y.Ogihara unpublished cDNA library Wh_OKCS Triticum aestivum cDNA clone whok13c14 5', mRNA sequence.	seed DPA5	Chinese Spring	cttcctcttcctctaggtagcctgggagagttagcgagcaagcaagaaattggtaacaatggatctaagtgacaaccagattcagatcctcgagagtgttttcatggagtgccccaaccttgatgaggcccagcgcgctcatctcggtcgcgagcttcacgtggagccccagcatatcaaaatctggtttaagaaccgtcgtgcccagatgaggagggctaggaacgagcaggtggacaaccacttatccgactcggagaacgacgagatcgactcggagagtgacgagatccactaagaccacttcgcgatgtgggttttttggatcgagggctgatccattgaagtaaacttagtgcatgccttaaaaaaaatcctttcaatttgtttgttccaaat…
BQ239441	381	CJ571744	90.96	365	6e-136	0.958005	699	CJ571744 Y.Ogihara unpublished cDNA library Wh_OKCS Triticum aestivum cDNA clone rwhok13d01 3', mRNA sequence.	seed DPA5	Chinese Spring	tttggatacagagagaaataagggtcgttgcgtgaccgacctaaacacacaccacgattcctaatgactcgtgccaccccacgaatcagatcgtgcgtgcatgatctacagctccactattatcgcgtgtgatccgatgtgccatgccatcccatgactcggttcacgacacggtagaaactggagcgaccccaacctgatgcatggactcgacgcaaacatgcttgccgtcaagaccgactctcagcgcataccgcgtgctcgcaggcagttctgtggcgcgttatttggaacaaacaaattgaaaggattttttttaaggcatgcactaagtttacttcaatggatcagccctcgatccaaaaaacccacatcgcgaagtggtcttagtggatctcg…
BQ239441	381	CJ571737	90.96	365	6e-136	0.958005	699	CJ571737 Y.Ogihara unpublished cDNA library Wh_OKCS Triticum aestivum cDNA clone rwhok13c14 3', mRNA sequence.	seed DPA5	Chinese Spring	atttggatacagagagaaataagggtcgttgcgtgaccgacctaaacacacaccacgttcctaatgactcgtgccaccccacgaatcagatcgtgcgtgcatgatctacagctccactattatcgcgtgtgatccgatgtgccatgccatcccatgactcggttcacgacacggtagaaactggagcgaccccaacctgatgcatggactcgacgcaaacatgcttgccgtcaagaccgactctcagcgcataccgcgtgctcgcaggcagttctgtggcgcgttatttggaacaaacaaattgaaaggattttttttaaggcatgcactaagtttacttcaatggatcagccctcgatccaaaaaacccacatcgcgaagtggtcttagtggatctcg…
TC419912	510	CJ681205	100	510	0	1	520	CJ681205 Y.Ogihara unpublished cDNA library Wh_OKCS Triticum aestivum cDNA clone whok3h13 5', mRNA sequence.	seed DPA5	Chinese Spring	agtgtgttccgggactgcccttatccagatgagaaacttcggaaggaccttagcgagaggcttggcatgagtgcccagcaggtcaagttttggttccaaaacaaacgcaccttcagtaagggcaagatgcaacggtgggagacccaaaatcattgggtagaaaatgagaggctaaaaactgaacatcaagccatcatgttggctatgcaaaacaagacttgcctcaaatgcagaggggtgatggtacaaactcaggatacctcggagcgccaatgcctatacaccgagaatatgaggctcaaggaagaactcctacatgccactacctatcttaaagaaggtcttcgccgaaatggcatgtcgctcccacgggcccgcaactgaccataccatcttcaa…
CA697789	527	GH724804	93.27	535	0	1.01518	635	F1.113K16F010503 F1 Triticum aestivum cDNA clone F1113K16, mRNA sequence.	leaf one	recital	gcccacgcgtcgcggacgcgtgggtcgacggacggcatagcgtagggaggggatccatccaacagagcagagcagagtagcgaccggtcggagcagagcagtggcccaccgggtcggttgacatggattaccaccagcagcagcagttcctgatgcccccgcccgcgtcgctgccggcgcagcagcagcagctgtgcgcgccgatgatgggcatggacatggagatggagatggaggagcagctgtgcttcgtggggaggggcggcgggggtcgtggggcggagaggaagcggcggttcacggaggagcagatacggtcgctggagtccatgttccacgcgcaccacgccaagctggagccccgggagaaggcggagctggcgcgcgagctgggcctgc…
CA697789	527	CV781816	93.27	535	0	1.01518	823	FGAS076229 Triticum aestivum FGAS: Library 2 Gate 3 Triticum aestivum cDNA, mRNA sequence.	0	NONGDA 3338/2463	atttaggtgacttctagaacaagtttgtacaaaaaagctggctggtaccggtccggaattcccgggatatcgtcgacccacgcgtccggaacggacggcatagcgtagggaggggatccatccaacagagcagagcagagtagcgaccggtcggagcagagcagtggcccaccgggtcggttgacatggattaccaccagcagcagcagttcctgatgcccccgcccgcgtcgctgccggcgcagcagcagcagctgtgcgcgccgatgatgggcatggacatggagatggagatggaggagcagctgtgcttcgtggggaggggcggcgggggtcgtggggcggagaggaagcggcggttcacggaggagcagatacggtcgctggagtccatgttcc…
CA697789	527	HX068037	92.87	505	0	0.958254	568	HX068037 Triticum aestivum cv. Norin 4 leaf library Triticum aestivum cDNA clone whxn11019n05, mRNA sequence.	leaf	Norin 4	gagcagagcagagtagcgaccggtcggagcagagcagtggcccaccgggtcggttgacatggattaccaccagcagcagcagttcctgatgcccccgcccgcgtcgctgccggcgcagcagcagcagctgtgcgcgccgatgatgggcatggacatggagatggagatggaggagcagctgtgcttcgtggggaggggcggcgggggtcgtggggcggagaggaagcggcggttcacggaggagcagatacggtcgctggagtccatgttccacgcgcaccacgccaagctggagccccgggagaaggcggagctggcgcgcgagctgggcctgcagccgcgccaggtggccatctggttccagaacaagcgcgcgcggtggcgctccaagcagctgga…
BG262975	277	CD885342	98.9	273	2e-135	0.98556	735	G118.001D07F010305 G118 Triticum aestivum cDNA clone G118001D07, mRNA sequence.	grain (118 degrees per day after	recital	gacggggcagccgccaaggctcgtgttccggttcacccaggcggaggtcgccaagatggaggaggtcctccatgacctcgacgccatgcccaagcgtcctgtcatccagggcctcatcgatcacttcaacgcttccccggaccgcaccggcgacggcagggtccccgtccagtacaatcaggtgaggaattggttccataaccggagggccgcgcagtcgcagcggtccaggaagatgatgctgcccccagtggccgagggacaccacccagtagccggatcctactcagggaatatttcttcggatggtggtcatgtccagtttgaagcaaagtcggctagaaatggagcatggtacgatgttgctgcctttatggaccacaggttcattgaaacgag…
BG262975	277	CD885322	98.9	273	2e-135	0.98556	733	G118.001C08F010305 G118 Triticum aestivum cDNA clone G118001C08, mRNA sequence.	grain (118 degrees per day after	recital	gacggggcagccgccaaggctcgtgttccggttcacccaggcggaggtcgccaagatggaggaggtcctccatgacctcgacgccatgcccaagcgtcctgtcatccagggcctcatcgatcacttcaacgcttccccggaccgcaccggcgacggcagggtccccgtccagtacaatcaggtgaggaattggttccataaccggagggccgcgcagtcgcagcggtccaggaagatgatgctgcccccagtggccgagggacaccacccagtagccggatcctactcagggaatatttcttcggatggtggtcatgtccagtttgaagcaaagtcggctagaaatggagcatggtacgatgttgctgcctttatggaccacaggttcattgaaacgag…
BG262975	277	CJ682402	95.32	278	2e-121	1.00361	681	CJ682402 Y.Ogihara unpublished cDNA library Wh_OKCS Triticum aestivum cDNA clone whok8d19 5', mRNA sequence.	seed DPA5	Chinese Spring	agcttctcctacctcccacccctctccatctccatctccatttccatctgcgaggaatctcaccgcggcaggcaggtgcagcagccaggggaactatggcggggcagcagccgaggctcgtgttccggttcacccacgccgaggtcgccaagatggaggaggtcctccgtgacctcgacggcatgcccaagcgtcctgtcatccagggcctcatcgatcacttcaacgcctccccggaccgcaccggcgacggcagggtccccgttcagtacaatcaggtgaggaattggttccataaccggaggtccgcgcagtcgcagcggtccaggaagatgatgctgcccccagtggccgagggacaccacccagtggccggatcctactcagggaatatttctt…
BG262975	277	BF428986	93.01	272	1e-107	0.981949	507	WHE1712_G03_N06ZS Wheat heat stressed spike cDNA library Triticum aestivum cDNA clone WHE1712_G03_N06, mRNA sequence.	Whole spike	Chinese Spring	cggggcagccgccaaggctcgtgttccggttcacccaggcggaggtcgccaagatggaggaggtcctccgtgagctcgacgccaagcccaagcgtcctgtcatccagggcctaatcgatcacttcaacgcctccccggaccgctcaggcgacggcaaggtccccgtccagtacaatcaggtgaggaattggttccataaccggaggtccgcgcaatcccagcggtccaggaagatgatgctaccccgtgggaacgaggaacaccacccagtgaccggatcctactcagggaatatttcttcggatggtggtcatgtccagtttgaagcaaagtcggctagaaatggagcatggtacgatgttgctgcctttctgtcccacaggttcattgacacgaggg…
BG262975	277	CD903435	92.39	276	5e-107	0.99639	696	G356.110G05F010919 G356 Triticum aestivum cDNA clone G356110G05, mRNA sequence.	grain (356 degrees per day after	recital	ccacgcgtccgcacacaacgggcaggggcggcagccagggaagtatgacgggggagccgccaaggctcgtgttccggttcacccatgccgaggtcgccaagatggaggaggtcctcaatgagatcgacgccatgcccaagcgtcctgtcatccagggcctcatcgatcacttcaacgcctcgccggaccgctccggcaacggcaaggtccccgtccagtacaatcaggtgaggaattggttccataaccggaggtccgcgcagtcccagcgggccaggaagatgatgctaaccccagttgacgaggaacaccacccagtggccggatcctactttgggaatatttcttcggatggtggccaggtccagtttgaagcaaagtcggctaggaatggagcat…
BG262975	277	AL810665	91.4	279	4e-103	1.00722	535	AL810665 e:29 Triticum aestivum cDNA clone C02_e29_plate_6, mRNA sequence.	endosperm	Mercia	cacacaactggtaacgtaagcttctcctccctcccacccctctccatctccatctccatctccatctccgacgactctgtgacgactactggtaggcaggtgcggcagccaggggaactatgacggggcagccgccgaggctcgtgttccggttcacccaggcggaggtcgccaagatggaggaggtcctccgtgagctcgacgccatgcccaagcgtcctgtcatccaggacctaatcgatcacttcaacgcctccccggaccgctcaggctgacggctaggtccccgtccagtacaatcaggtgaggaattggttccgtaaccggaggtccgcgcaatcccagcggtccaggaagatgatgctaccccctgtttacgaggaacaccatccagtggcc…
BG262975	277	BQ609925	88.77	276	1e-87	0.99639	882	BRY_966 wheat EST endosperm library Triticum aestivum cDNA 5', mRNA sequence.	endosperm	Wyuna	gtaagcttctcctcccacccacccctctccatctccatctccatccccatctccttctccatctgcggggaatcttctcagtcatcaccccggtagcgccggacaagtatgacggggcaggcgccaagtctcgtgttccggttcacccacacggaggtcgccaagatggaggaggtcctccgtgacctcaacgccgtgcccaagggtcctgtcatcaagggcctcaccgacgacttcaacgcctccccggaccgctccggcgacggcaaggtccccatccagtacaatcaggtgaggaattggttccagaaccagaggtccgcgcagtccaggaagatgatggtgcccccagtggccgaggaacaccacccagtggacggatcatactcagggaatagt…
BG262975	277	AW448633	88.77	276	1e-87	0.99639	882	BRY_966 BRY Triticum aestivum cDNA clone P14-1E, mRNA sequence.	0	Wyuna	gtaagcttctcctcccacccacccctctccatctccatctccatccccatctccttctccatctgcggggaatcttctcagtcatcaccccggtagcgccggacaagtatgacggggcaggcgccaagtctcgtgttccggttcacccacacggaggtcgccaagatggaggaggtcctccgtgacctcaacgccgtgcccaagggtcctgtcatcaagggcctcaccgacgacttcaacgcctccccggaccgctccggcgacggcaaggtccccatccagtacaatcaggtgaggaattggttccagaaccagaggtccgcgcagtccaggaagatgatggtgcccccagtggccgaggaacaccacccagtggacggatcatactcagggaatagt…
BQ240504	526	BQ609925	94.61	519	0	0.986692	882	BRY_966 wheat EST endosperm library Triticum aestivum cDNA 5', mRNA sequence.	endosperm	Wyuna	gtaagcttctcctcccacccacccctctccatctccatctccatccccatctccttctccatctgcggggaatcttctcagtcatcaccccggtagcgccggacaagtatgacggggcaggcgccaagtctcgtgttccggttcacccacacggaggtcgccaagatggaggaggtcctccgtgacctcaacgccgtgcccaagggtcctgtcatcaagggcctcaccgacgacttcaacgcctccccggaccgctccggcgacggcaaggtccccatccagtacaatcaggtgaggaattggttccagaaccagaggtccgcgcagtccaggaagatgatggtgcccccagtggccgaggaacaccacccagtggacggatcatactcagggaatagt…
BQ240504	526	AW448633	94.61	519	0	0.986692	882	BRY_966 BRY Triticum aestivum cDNA clone P14-1E, mRNA sequence.	0	Wyuna	gtaagcttctcctcccacccacccctctccatctccatctccatccccatctccttctccatctgcggggaatcttctcagtcatcaccccggtagcgccggacaagtatgacggggcaggcgccaagtctcgtgttccggttcacccacacggaggtcgccaagatggaggaggtcctccgtgacctcaacgccgtgcccaagggtcctgtcatcaagggcctcaccgacgacttcaacgcctccccggaccgctccggcgacggcaaggtccccatccagtacaatcaggtgaggaattggttccagaaccagaggtccgcgcagtccaggaagatgatggtgcccccagtggccgaggaacaccacccagtggacggatcatactcagggaatagt…
TC369502	882	BQ609925	99.77	882	0	1	882	BRY_966 wheat EST endosperm library Triticum aestivum cDNA 5', mRNA sequence.	endosperm	Wyuna	gtaagcttctcctcccacccacccctctccatctccatctccatccccatctccttctccatctgcggggaatcttctcagtcatcaccccggtagcgccggacaagtatgacggggcaggcgccaagtctcgtgttccggttcacccacacggaggtcgccaagatggaggaggtcctccgtgacctcaacgccgtgcccaagggtcctgtcatcaagggcctcaccgacgacttcaacgcctccccggaccgctccggcgacggcaaggtccccatccagtacaatcaggtgaggaattggttccagaaccagaggtccgcgcagtccaggaagatgatggtgcccccagtggccgaggaacaccacccagtggacggatcatactcagggaatagt…
TC369502	882	AW448633	99.77	882	0	1	882	BRY_966 BRY Triticum aestivum cDNA clone P14-1E, mRNA sequence.	0	Wyuna	gtaagcttctcctcccacccacccctctccatctccatctccatccccatctccttctccatctgcggggaatcttctcagtcatcaccccggtagcgccggacaagtatgacggggcaggcgccaagtctcgtgttccggttcacccacacggaggtcgccaagatggaggaggtcctccgtgacctcaacgccgtgcccaagggtcctgtcatcaagggcctcaccgacgacttcaacgcctccccggaccgctccggcgacggcaaggtccccatccagtacaatcaggtgaggaattggttccagaaccagaggtccgcgcagtccaggaagatgatggtgcccccagtggccgaggaacaccacccagtggacggatcatactcagggaatagt…
TC411846	748	CV781279	99.33	748	0	1	832	FGAS075690 Triticum aestivum FGAS: Library 2 Gate 3 Triticum aestivum cDNA, mRNA sequence.	0	NONGDA 3338/2463	ttaggcctatttaggtgatccatagaacaagtttgtacaaaaaagcaggctggtaccggtccggaattcccgggatatcgtcgacccacgcgtccggtacgttcctttccttggtgaggtggcctcaaccgcatctggaagctactacggggttccccgggccagatccggccgggaggggtagaggaggcgccggcgtgatggcggccgagcatggcgctgcggcggcggcagcggacagggctggggcggagcctcctcccccggcgcctatgccggggctggtggcgtcggtggacgcggcggggcagaggtcgctgccgacgccgttcctgaccaagacgtaccagctcgtcgaggacccggcggtggacgacgtgatctcgtggggcgaggacg…
TC434922	1076	DR740033	99.72	1076	0	1	1096	FGAS084961 Triticum aestivum FGAS: Library 2 Gate 3 Triticum aestivum cDNA, mRNA sequence.	0	Wheat line CI 14106	tactgcgacccacgcgtccgacccaacccccaaccaaccaaccaaacccaaccgaagaagcggagccgaaccccactccgccgatcagccgctatgcgctgaggccgaatcgccgcagcccgagctggagaagggggtggaggggatggaggggagtggcgggtcctcgtcgctgccgccgttcctcaccaagacgtacgagatggtggacgagccggccacggacgcggtggtcgcgtggacgccgtccggcaccagcttcgtcgtcctcagccaggccgacttctgccgggttcttctccccaagtacttcaagcacaacaacttctccagcttcgtgcgccagctcaacacctatggctttaggaaggtagatccagaacaatgggaatttgcaaa…
TC394862	725	CV766170	99.45	725	0	1	821	FGAS060557 Triticum aestivum FGAS: Library 2 Gate 3 Triticum aestivum cDNA, mRNA sequence.	0	NONGDA 3338/2463	acgcttgaccttaggcctatttaggtgactctctagaacaagtttgtacaaaaaagcaggctcgtaccggtccggaattcccgggatatcgtcgacccacgcgtccgtttgatctttatgccctcctcccgttactttatcaagaaatctcaggacaaatcttgagaaactttagttagagacagaccgatggcggcggcggcggcgagcgtcggaggcggggcggcgccgttcgtgtggaagacgtaccggatggtggaggaccccgggacggacggggtcatcgggtgggggaagggcaacaacagcttcgtcgtcgccgaccccttcgtcttctcgcagaccatgctgcccgcgcacttcaagcacaacaacttctccagcttcgtccgccagctc…
TC386043	1064	CK208279	99.72	1064	0	1	1099	FGAS019979 Triticum aestivum FGAS: Library 5 GATE 7 Triticum aestivum cDNA, mRNA sequence.	0	Wheat line CI 14106	gtcacccgagagcggccgccctttttttttttttttaagggggaaagtacactgtccatacataaactccaaaacatcacacgtgtacagtacacctatctatgaactctcgactcccaaggtctatcagtagaacacctgtcccagattagagaaggggaacggcacggccctgctctgggccgcctgatccgcagcgtcagctccgcgtccggcgtcggccccgatccgccgcctcttatccgggcttgaatccttgccaccggcaccggctgcagccagctcctccttcttggcgaccatggcgcgcagcaccacgcccgggtcgtcggcgagcttgccgaggaaggccatcatctggcccggccggttctccgccgcacagagcctgcggtccat…
TC450863	460	CA593897	87.81	484	4e-152	1.05217	594	wpa1c.pk002.c16 wpa1c Triticum aestivum cDNA clone wpa1c.pk002.c16 5' end, mRNA sequence.	anthers	Chinese Spring	ggcccgacggaattcacccaccgtctccctcatttctttacccaccatttaccttattaccgcacaaagatctcgcccgccgccttcgattccgtcccaaaaatccgagctttcagcgggagcagggctggtggggcgggggtcggccatggacgcgatgccgccggagggcattgtgaaggaggaggaggtgctgctgcacgaggagcgcacgcacccggcggccgcgccgccgcancaacggcaggacggggcgctgccgcgggcgatggaggggctgcacgaagccgggccgccgccgttcctcaccaagacgtacgaactggtggagggaccggccacggacaaagtcnttgtcctgggggccgcgcccggaaacaccttcgtcgttctgggaac…
TC414742	620	CA733194	100	614	0	0.990323	620	wlp1c.pk007.b24 wlp1c Triticum aestivum cDNA clone wlp1c.pk007.b24 5' end, mRNA sequence.	lemma and palea	Spring wheat	gcacgaggctccccgccgctcctcttcccctcgccgccgagaggagagaccgatcccatcccatcccggcgggagctccgccgcagacttccccatcagctgctttcgcgtgcgcttccggcgggttggagcgatacggtttcgacgtgtccgtagcgcgatttcccccgccttatcttgttgggcggtgcggttccttgtgagggagggttcttgggggtttggggggcatggacccggtgccgagtctggtcaaggaggaggaggaggaggagggtgcgcacgggagaggcgattcgccgggggccagggcggcgccaaggccgatggaggggctgcacgacgccgggccgccgccgttcctgacgaagacctacgacatggtggatgaccccaaca…
CA657309	372	CA701457	92.04	377	4e-152	1.01344	556	wkm2c.pk006.e15 wkm2c Triticum aestivum cDNA clone wkm2c.pk006.e15 5' end, mRNA sequence.	kernel	hard red spring	cccccctttacctttttctgtagcacctttgatctttatgccctcctcccgttactttatcaagaaatctcaggacaaatcttgagaaactttagttagagacagaccgatggcggcggcggcggcgagcgtcggaggcggggcggcgccgttcgtgtggaagacgtaccggatggtggaggaccccgggacggacggggtcatcgggtggggggaagggcaacaacagcttcgtcgtcgccgaccccttcgtcttctcgcagaccatgctgcccgcgcacttcaagcacaacaacttctccagcttcgtccgccagctcaacacctatggcttccgcaaggtggatccggaccggtgggagttcgcccacggctccttcctccggggccagacgcacc…
CA657309	372	CV766170	92.04	377	6e-151	1.01344	821	FGAS060557 Triticum aestivum FGAS: Library 2 Gate 3 Triticum aestivum cDNA, mRNA sequence.	0	NONGDA 3338/2463	acgcttgaccttaggcctatttaggtgactctctagaacaagtttgtacaaaaaagcaggctcgtaccggtccggaattcccgggatatcgtcgacccacgcgtccgtttgatctttatgccctcctcccgttactttatcaagaaatctcaggacaaatcttgagaaactttagttagagacagaccgatggcggcggcggcggcgagcgtcggaggcggggcggcgccgttcgtgtggaagacgtaccggatggtggaggaccccgggacggacggggtcatcgggtgggggaagggcaacaacagcttcgtcgtcgccgaccccttcgtcttctcgcagaccatgctgcccgcgcacttcaagcacaacaacttctccagcttcgtccgccagctc…
CA657309	372	CD924507	92.04	377	6e-151	1.01344	575	G750.113E16F010706 G750 Triticum aestivum cDNA clone G750113E16, mRNA sequence.	grain (750 degrees per day after	recital	ccacgcgtccggcgacgcccccctttacctttttctgtagcaccttgatctttatgccctcctcccgttactttatcaagaaatctcaggacaaatcttgagaaactttagttagagacagaccgatggcggcggcggcggcgagcgtcggaggcggggcggcgccgttcgtgtggaagacgtaccggatggtggaggaccccgggacggacggggtcatcggatgggggaagggcaacaacagcttcgtcgtcgccgaccccttcgtcttctcgcagaccatgctgcccgcgcacttcaagcacaacaacttctccagcttcgtccgccagctcaacacctatggcttccgcaaggtggatccggaccggtgggagttcgcccacggctccttcctcc…
CA657309	372	CD868305	92.04	377	6e-151	1.01344	648	AZO2.108I04F001113 AZO2 Triticum aestivum cDNA clone AZO2108I04, mRNA sequence.	root	recital	tccttggcgacgcccccctttacctttttctgtagcacctttgatctttatgccctcctcccgttactttatcaagaaatctcaggacaaatcttgagaaactttagttagagacagaccgatggcggcggcggcggcgagcgtcggaggcggggcggcgccgttcgtgtggaagacgtaccggatggtggaggaccccgggacggacggggtcatcggatgggggaagggcaacaacagcttcgtcgtcgccgaccccttcgtcttctcgcagaccatgctgcccgcgcacttcaagcacaacaacttctccagcttcgtccgccagctcaacacctatggcttccgcaaggtggatccggaccggtgggagttcgcccacggctccttcctccgggg…
CA657309	372	BE488911	92.04	377	6e-151	1.01344	636	WHE1077_G04_N07ZS Wheat unstressed seedling shoot normalized cDNA library Triticum aestivum cDNA clone WHE1077_G04_N07, mRNA	Etiolated shoot	Chinese Spring	ccctcctcccgttactttatcaagaaatctcaggacaaatcttgagaaactttagttagagacagaccgatggcggcggcggcggcgagcgtcggaggcggggcggcgccgttcgtgtggaagacgtaccggatggtggaggaccccgggacggacggggtcatcgggtgggggaagggcaacaacagcttcgtcgtcgccgaccccttcgtcttctcgcagaccatgctgcccgcgcacttcaagcacaacaacttctccagcttcgtccgccagctcaacacctatggcttccgcaaggtggatccggaccggtgggagttcgcccacggctccttcctccggggccagacgcacctcctgcgcaacatcgtccgccgtggcaccgccgtcggcggc…
CA657309	372	CA632168	90.74	378	4e-142	1.01613	556	wle1n.pk0062.f9 wle1n Triticum aestivum cDNA clone wle1n.pk0062.f9 5' end, mRNA sequence.	leaf	Spring wheat	ctgtagcacctttgatctttatgccctcctcccgttactttatcaagaaatctcaggacaaatcttgagaaactttagttagagacagaccgatggcggcggcggcggcgagcgtcggaggcggggcggcgccgttcgtgtggaagacgtaccggatggtggaggaccccgggacggacggggtcatcgggtgggggaagggcaacaacagcttcgtcgtcgccgaccccttcgtcttctcgcagaccatgctgcccgcgcacttcaagcacaacaacttctccagcttcgtccgccagctcaacacctatggcttccgcaaggtggatcccggacggtgggattcgcccacggtccttcctccggggcagacgcacctcctgcgcaacatcgtccgcc…
TC454144	680	CK211694	99.71	679	0	0.998529	1078	FGAS023548 Triticum aestivum FGAS: Library 6 CAP GATE 1 Triticum aestivum cDNA, mRNA sequence.	0	Wheat line CI 14106	tacagcggccggcctttttttttttttntacacacagtaaagacgaaccctatactcccaaaaaatgtcacgcatacacagttgtacgcacacgcacacaagaacttgtacagaaatccctctctctgtgaatcaagataagcagagcgcgcgcggcttaacatggagaaggaattgacaacagaaccaacagaacgagtagggatcaactgactgacataggtgttgagctggcggacgaagctggagaagttgttgtgcttgaagtgcgcgggcagcatggtctgcgagattattaaggggtcggcgacgacgaagctgttgttccccttcccccacccgatgaccccgtccgtcccggggtcctccaccatccggtacgtcttccacacgaacggc…
TC410648	1081	CK216192	98.32	1074	0	0.993525	1105	FGAS028177 Triticum aestivum FGAS: Library 6 CAP GATE 1 Triticum aestivum cDNA, mRNA sequence.	0	Wheat line CI 14106	tcccagaccggccgcccttttttttttttttttttgggcgccaatcagcccgtctgaaattcaactatgccgagggggagtacactgtacatacataaacaccaaaacatcacacgtgtacacctatctatcaactctcgactcccaaggtctatcagtagaacacctgtcccagattacagaaggggaacggcacggccctgctctgggccgcctgatccggcgtcggccccgatccgccgcctcttatctgggcttgaatccttgccaccggggccggggggagccagctcctccttcttggcgaccatggcgcgaagcaccacgcccgggtcgtccgcgagcttgccgaggaaggccatcatctggcccggccggttctccgccgcacagagcctg…
BQ170998	415	BE400660	89.85	404	2e-136	0.973494	462	AWB006.C03F000328 ITEC AWB Wheat Meiotic Stage Library Triticum aestivum cDNA clone AWB006.C03, mRNA sequence.	excised florets	Chinese Spring	gaggcactgttgcaggggccgcagctgccaccattcctgtccaagacgtacgatctcgaaggcgagccgcagctggacggggtcatctcctggggtccttcgtcgtgtggaatccttccacctttgaccgggacgtgctcccgcacaacttcaagcacaagaagttctccagcttcgtcagccagctcaacacctacgtgtgtatcgtatcactgtccaatcctctgttctcatctttcttttcttttacaatctctcactggattattattcatgatgccgtcctctgctggggaggcactctgtttctgtttggtatctggcactctgtttcggatgctctatttttggttttgttccttctggtttctgctgatgtactcaacccaaatctgttgg…
BE516862	141	CV780793	90.71	140	3e-44	0.992908	950	FGAS075204 Triticum aestivum FGAS: Library 2 Gate 3 Triticum aestivum cDNA, mRNA sequence.	0	NONGDA 3338/2463	ttttnnnnnnntttctttccttttaaagctatgacattaggcctatttaggtgactcatagaacaagtttgtacaaaaaagcttgccggtaccggtccggaattcccgggatatcgtcgacccacgcgtccgcactataccacccgcgagtgaaagatgagcaccggcggcgccggcaaggggtgctcggggagcgacggcggcatggtggcgccgttcgtggccaagacgtacgcgatggtggacgacccggcgaccgacgccgtggtcgcgtgggggccggccagcaacagctttgtcgtcgccgaccccttcgccttctcgggcgcgctgctcccggcctatttcaagcacgccaacttctccagcttcgtccggcagctcaacacctaccgcttc…
BE516862	141	BE471094	90.71	140	3e-44	0.992908	409	WHE0284_H12_O24ZS Wheat drought-stressed seedling cDNA library Triticum aestivum cDNA clone WHE0284_H12_O24, mRNA sequence.	Seedling without endosperm	Chinese Spring	gaaagatgagcaccggcggcgccggcaaggggtgctcggggagcgacggcggcatggtggcgccgttcgtggccaagacgtacgcgatggtggacgacccggcgaccgacgccgtggtcgcgtgggggccggccagcaacagctttgtcgtcgccgaccccttcgccttctcgcgcgcgctgctcccggcccacttcaagcacgccaacttctccagcttcgtccggcagctcaacacctacggcttccgcaaggtcgacccggaccggtgggagttcgcgcacgcctgcttcctccgcggccagacgcacctcctgccccgcatcgtccggcgccgcaccggcggcggcaggcgcgccaaggacagccacgacgaggaggaggatgaagacatcagca…
BE516862	141	BE470775	87.5	144	5e-37	1.02128	239	WHE0281_A11_B22ZS Wheat drought-stressed seedling cDNA library Triticum aestivum cDNA clone WHE0281_A11_B22, mRNA sequence.	Seedling without endosperm	Chinese Spring	agcagcggcggcggcattgggtgctcggggagcggtgacggcgacggtggcatggtggcgccgttcgtggccaagacgtacgcgatggtggacgacccggcgaccgacgccgtggtcgcgtgggggccggccagcaacagcttcgtcgtcgccgaccccttcgccttctcgcgcgcgctgctcccggcccacttcaagcacgccaacttctccagcttcgtccggcagctcaacaccta
BE516862	141	HX038167	87.68	138	2e-36	0.978723	416	HX038167 Triticum aestivum cv. Chinese Spring root library Triticum aestivum cDNA clone whxl4051m13, mRNA sequence.	root	Chinese Spring	atgagcggcgccggcggcatggagtgctcagggagcggcggcacggtggcgccgttcgtggcaaagacgttcgcgatggtggacgacccggccaccgacgcggttgtcaggtgggggccggccagcaatagcttcgtcgtcgccgaccccttcaccttctcgcacgcgctgctcccggcccacttcaagcacgccaacttctccagcttcgtccggcagctcaacacctacggctttcgcaaggttgaccccgaccgctgggagttcgcgcacgcctccttcctccggggccagacgcacctcctgccccgcatcgtccggcgccggagcggcggcaagggtggcaaggaagacgccgacggggaggaggatgaagacatcagcagcaagatgttggcc…
BE516862	141	HX014259	87.68	138	2e-36	0.978723	325	HX014259 Triticum aestivum cv. Chinese Spring root library Triticum aestivum cDNA clone whxj17090g23, mRNA sequence.	root	Chinese Spring	atgagcggcgccggcggcatggagtgctcagggagcggcggcacggtggcgccgttcgtggcaaagacgttcgcgatggtggacgacccggccaccgacgcggttgtcaggtgggggccggccagcaatagcttcgtcgtcgccgaccccttcaccttctcgcacgcgctgctcccggcccacttcaagcacgccaacttctccagcttcgtccggcagctcaacacctacggctttcgcaaggttgaccccgaccgctgggagttcgcgcacgcctccttcctccggggccagacgcacctcctgccccgcatcgtccggcgcc
BE516862	141	HX019123	87.68	138	2e-36	0.978723	290	HX019123 Triticum aestivum cv. Chinese Spring root library Triticum aestivum cDNA clone whxj16066o19, mRNA sequence.	root	Chinese Spring	atgagcggcgccggcggcatggagtgctcagggagcggcggcacggtggcgccgttcgtggcaaagacgttcgcgatggtggacgacccggccaccgacgcggttgtcaggtgggggccggccagcaatagcttcgtcgtcgccgaccccttcaccttctcgcacgcgctgctcccggcccacttcaagcacgccaacttctccagcttcgtccggcagctcaacacctacggctttcgcaaggttgaccccgaccgctgggagttcgcgcacgcctccttcctccgggg
BE516862	141	CV780245	87.68	138	2e-36	0.978723	883	FGAS074654 Triticum aestivum FGAS: Library 2 Gate 3 Triticum aestivum cDNA, mRNA sequence.	0	NONGDA 3338/2463	aagcttgaccttaggcctatttaggtgactctatagaacaagtttgtacaaaaaagcaggctggtaccggtccggaattcccgggatatcgtcgacccacgcgtccggtggcactagaccattcgctagtgaaagatgagcggcgccggcggcatggagtgctcagggagcggcggcacggtggcgccgttcgtggcaaagacgttcgcgatggtggacgacccggccaccgacgcggttgtcaggtgggggccggccagcaatagcttcgtcgtcgccgaccccttcaccttctcgcacgcgctgctcccggcccacttcaagcacgccaacttctccagcttcgtccggcagctcaacacctacggctttcgcaaggttgaccccgaccgctgggag…
BE516862	141	CK196713	87.68	138	2e-36	0.978723	842	FGAS005173 Triticum aestivum FGAS: Library 3 Gate 6 Triticum aestivum cDNA, mRNA sequence.	0	Wheat line CI 14106	acccagctattacanttaggcctatctaggtgacactatagaacaagtttgtacaaaaaagcaggctggtaccggtccggaattcccgggatatcgtcgacccacgcgtccgagaccattcgctagtgaaagatgagcggcgccggcggcatggagtgctcagggagcggcggcacggtggcgccgttcgtggcaaagacgttcgcgatggtggacgacccggccaccgacgcggttgtcaggtgggggccggccagcaatagcttcgtcgtcgccgaccccttcaccttctcgcacgcgctgctcccggcccacttcaagcacgccaacttctccagcttcgtccggcagctcaacacctacggctttcgcaaggttgaccccgaccgctgggagttc…
BE516862	141	CJ627951	87.05	139	8e-35	0.985816	630	CJ627951 Y.Ogihara unpublished cDNA library Wh_CSEC Triticum aestivum cDNA clone whcs13k04 5', mRNA sequence.	callus	Chinese Spring	aagatgagcggcgccggcggcatggagtgctcagggagcggcggcacggatggcgccgttcgtggcaaagacgttcgcgatggtggacgacccggccaccgacgcggttgtcaggtgggggccggccagcaatagcttcgtcgtcgccgaccccttcaccttctcgcacgcgctgctcccggcccacttcaagcacgccaacttctccagcttcgtccggcagctcaacacctacggctttcgcaaggttgaccccgaccgctgggagttcgcgcacgcctccttcctccggggccagacgcacctcctgccccgcatcgtccggcgccggagcggcggcaagggtggcaaggaagacgccgacggggaggaggatgaagacatcancagcaagatgtt…
TC385222	697	CJ567157	100	697	0	1	697	CJ567157 Y.Ogihara unpublished cDNA library Wh_MS Triticum aestivum cDNA clone rwhms16e10 3', mRNA sequence.	seed DPA5	DT3DL(CS)	tatttccattttagaaattacagaagcagagacactgtttatgaatcatcaaagtagaaaaacactagacagttatggcacataatgatcatgtccatagggactctttcttaaggcacgcctcctgcagcagcagcgtgctcatcagatcattctgcatgacgaggctgctatacgccttgtcatcatcatccatctgcatttgctgctgctgctgcacctgccgctgctgaagctcttgcagatgaaatgcagacgccggggacgggtggttgatgcgctggaggatctcggcctgcgcgacggcgagctgcacctggagctgggagacctgctgctggaggtaggagatggcgccggcacatccgtagacggggtcccgcatccgcgcggtggcct…
TC385222	697	CJ672566	99.27	681	0	0.977044	717	CJ672566 Y.Ogihara unpublished cDNA library Wh_MS Triticum aestivum cDNA clone whms10g19 5', mRNA sequence.	seed DPA5	DT3DL(CS)	ctatcttctcttctctcctctaaagccccgtagcaaataggaaagcaagcactgccatggccggggctcagaccgggagcagcgccacaccgtgcgcgtcatgcaagctcctgcggcggcggtgtgccagggactgcgtgttcgcgccttacttcccgccagaggacccgcaccggttcgccaccgtgcaccgggtcttcggcgccagcaacgtgagcaagatgctacaggagctccctgcggcgcagcgggccgatgccgtgagcagcctggtgtacgaggccaccgcgcggatgcgggaccccgtctacggatgtgccggcgccatctcctacctccagcagcaggtctcccagctccaggtgcagctcgccgtcgcgcaggccgagatcctccagc…
BG908017	585	CD867773	92.42	567	0	0.969231	611	AZO2.107C14F001110 AZO2 Triticum aestivum cDNA clone AZO2107C14, mRNA sequence.	root	recital	ctcctctccgccgcatatcgacaccgacagacggacgtccagtttagcagcaagatctgcagcacgtactccgccagctcaaccaccgcccgcgcacctccggcgtacggcggccgatacggtgatcgactgtccaggctccatccgtcgatcgacggagtgccgcgccgttggttgatccgtcgagatgagctgcaacgggtgccgcgtgctgcgcaaggggtgcagcgacgcctgcgtgctgcggcccagcatcgagtggatcgacggcgcccagccgcaggccaacgccaccgtcttcgtcgccaagttcttcggccgcgccggcctcgtcgcctccctcgccgccgtcccgctccaccaccgcccagccttgttccggtcgcttctgtacgaggc…
AL826404	512	HX133696	98.61	504	0	0.984375	753	HX133696 Triticum aestivum cv. Halberd root library Triticum aestivum cDNA clone whxr1058h15, mRNA sequence.	root	Halberd	cgaccgacgtccagtttagtagcaagatctacaccgcggactccgccagctcaatcaccgcgcacctccggcgtacggcggcagataaggtggccgactgtccagggagccgaggattcgtctatcgatcgaccgagtgccccgccgttggttgatccgttaggtgagagatgagctgcaacgggtgccgcgtgctgcgcaaggggtgcagcgacgcctgcgtgctgcggcccagcatcgagtggatcgacggcgcccagccgcaggccaacgccaccgtcttcgtcgccaagttcttcggccgtgccggcctcgtcgcctccctcgccgccgtcccgctccaccaccgcccagccttgttccggtcgcttctgtacgaggcgtgtggccggacgatca…
AL826404	512	HX128449	93.47	505	0	0.986328	766	HX128449 Triticum aestivum cv. Halberd root library Triticum aestivum cDNA clone whxr11029d06, mRNA sequence.	root	Halberd	cgacatcgaccgacggacgtccagtttagcagcaggatctacaccgcggactccgccagctcaaccaccgcccgcgcacctccggcgtacggcggcagatacggtggtcgcctgtccagggagagggagggttccatcgatcgatcgaccgagtgccctgccgttggttgatccgtcgagatgagctgcaacgggtgccgcgtgctgcgcaaggggtgcagcgacgcctgcgtgctgcggcccagcatcgagtggatcgacggcgcccagccgcaggccaacgccaccgtcttcgtcgccaagttcttcggccgcgccggcctcgtcgcctccctcgccgccgtcccgctccaccaccgcccagccttgttccggtcgcttctgtacgaggcgtgtggc…
AL826404	512	BG908017	92.64	503	0	0.982422	585	TaLr1164E12R TaLr1 Triticum aestivum cDNA clone TaLr1164E12 5', mRNA sequence.	Leaf tissue	Thatcher Lr1	gaattcggcacgagattcctcctcgccgggggatatcgacatcgaccgacggacgtccagtttagcagcaggatctacaccgcggactccgccagctcaaccaccgcccgcgcacctccggcgtacggcggcagatacggtggtcgcctgtccagggagagggagggttccatcgatcgatcgaccgagtgccctgccgttggttgatccgtcgagatgagctgcaacgggtgccgcgtgctgcgcaaggggtgcagcgacgcctgcgtgctgcggcccatcatcgagtggatcgacggcgcccagccgcaggccaacgccaccgtctttgtcgccaagttcttcggccgcgccggcctcgtcgcctccctcgccgccgtcccgctccaccaccgacca…
AL826404	512	CD867773	91.05	503	0	0.982422	611	AZO2.107C14F001110 AZO2 Triticum aestivum cDNA clone AZO2107C14, mRNA sequence.	root	recital	ctcctctccgccgcatatcgacaccgacagacggacgtccagtttagcagcaagatctgcagcacgtactccgccagctcaaccaccgcccgcgcacctccggcgtacggcggccgatacggtgatcgactgtccaggctccatccgtcgatcgacggagtgccgcgccgttggttgatccgtcgagatgagctgcaacgggtgccgcgtgctgcgcaaggggtgcagcgacgcctgcgtgctgcggcccagcatcgagtggatcgacggcgcccagccgcaggccaacgccaccgtcttcgtcgccaagttcttcggccgcgccggcctcgtcgcctccctcgccgccgtcccgctccaccaccgcccagccttgttccggtcgcttctgtacgaggc…
CK193306	734	CK209481	92.17	715	0	0.974114	1085	FGAS021247 Triticum aestivum FGAS: Library 5 GATE 7 Triticum aestivum cDNA, mRNA sequence.	0	Wheat line CI 14106	cgacgacccacgcgtccgaagaagaggttagagagagccacagtccacagcaccaccctcgatcgatctccaacaactccggcgatcggaagggaggaagaggaggatgcggatgagctgcaatgggtgccgggtgctccgcaaggggtgcggcgagggctgcaccatccgcccctgcctggagtggatccggagcgccgacgcgcaggccaacgccaccgtcttcctcgccaagttctacggccgcgccgggctgctcaacctcctcgccgccgacggccccggcctccgcccggcgctcttccgctcgctgctctacgaggcgtgcggccgcatggtcaaccccgtctacggctccgtcggcctgctctggtccggccagtgggaggcctgccaggc…
CA709855	537	CK161480	94.83	522	0	0.972067	1106	FGAS014050 Triticum aestivum FGAS: Library 4 Gate 8 Triticum aestivum cDNA, mRNA sequence.	0	Wheat line PI 178383	cggcgacccagcctnccgctncactncaatnacatcaccaccaccaccaccaccctcctctctccctcccttcctcctcgtagacaccttctccttctaggtttccttgcctgtgcaggctccagcacgtactacactcaagtaccgacgacgacgatgcggcttagctgcaacggctgccgcgtgctgcggaagggctgcagcgaggactgcagcatccgcccctgcctgcagtggatcaagagccccgaggcgcaggccaacgccaccgtcttcctcgccaagttctacggccgcgcggggctcatgaacctcatcaacgccggcacggacgacagcctccgccccggcatcttccgctcgctcctctacgaggcctgcggccggatcgtcaacccc…
CA709855	537	CK161435	94.83	522	0	0.972067	1170	FGAS014005 Triticum aestivum FGAS: Library 4 Gate 8 Triticum aestivum cDNA, mRNA sequence.	0	Wheat line PI 178383	agtcgtgccgctncactgcaatnactgcaccaccaccaccaccaccctcctctctccctcccttcctcctcgtagacaccttctccttctaggtttccttgcctgtgcaggctccagcacgtactacactcaagtaccgacgacgacgatgcggcttagctgcaacggctgccgcgtgctgcggaagggctgcagcgaggactgcagcatccgcccctgcctgcagtggatcaagagccccgaggcgcaggccaacgccaccgtcttcctcgccaagttctacggccgcgcggggctcatgaacctcatcaacgccggcacggacgacagcctccgccccggcatcttccgctcgctcctctacgaggcctgcggccggatcgtcaaccccatctacgg…
CA709855	537	BQ806700	94.83	522	0	0.972067	730	WHE3582_B09_D18ZS Wheat developing grains cDNA library Triticum aestivum cDNA clone WHE3582_B09_D18, mRNA sequence.	whole grains	Butte 86	ggcacgaggcatcaatacatcaccaccaccaccaccaccctcctctctccctcccttcctcctcgtagacaccttctccttctaggtttccttgcctgtgcaggctccagcacgtactacactcaagtaccgacgacgacgatgcggcttagctgcaacggctgccgcgtgctgcggaagggctgcagcgaggactgcagcatccgcccctgcctgcagtggatcaagagccccgaggcgcaggccaacgccaccgtcttcctcgccaagttctacggccgcgcggggctcatgaacctcatcaacgccggcacggacgacagcctccgccccggcatcttccgctcgctcctctacgaggcctgcggccggatcgtcaaccccatctacggctccgtt…
CA709855	537	CA728583	94.25	522	0	0.972067	611	wdi1c.pk004.d4 wdi1c Triticum aestivum cDNA clone wdi1c.pk004.d4 5' end, mRNA sequence.	inflorescence	Spring wheat	gcacgaggaatacatcaccaccaccaccaccaccctcctctctccctcccttcctcctcgtagacaccttctccttctaggtttccttgcctgtgcaggctccagcacgtactacactcaagtaccgacgacgacgatgcggcttagctgcaacggctgccgcgtgctgcggaagggctgcagcgaggactgcagcatccgcccctgcctgcagtggatcaagagccccgaggcgcaggccaacgccaccgtcttcctcgccaagttctacggccgcgcggggctcatgaacctcatcaacgccggcacggacgacagcctccgccccggcatcttccgctcgctcctctacgaggcctgcggccggatcgtcaaccccatctacggctccgttggcct…
CA709855	537	CD936802	94.44	522	0	0.972067	576	OV.105C22F010209 OV Triticum aestivum cDNA clone OV105C22, mRNA sequence.	ovary	recital	caccaccaccaccaccctcctctctccctcccttcgtcctcgtagacaccttctccttctaggtttccttgcctgtgcaggctccagcacgtactacactcaagtaccgacgacgacgatgcggcttagctgcaacggctgccgcgtgctgcggaagggctgcagcgaggactgcagcatccgcccctggctgcagtggatcaagagccccgaggcgcaggccaacgccaccgtcttcctcgccaagttctacggccgcgcggggctcatgaacctcatcaacgccggcacggacgacagcctccgccccggcatcttccgctcgctcctctacgaggcctgcggccggatcgtcaaccccatctacggctccgttggcctgctctggtccaataactg…
CA709855	537	CK204867	92.63	529	0	0.985102	844	FGAS013403 Triticum aestivum FGAS: Library 3 Gate 6 Triticum aestivum cDNA, mRNA sequence.	0	Wheat line CI 14106	cacccgctcgtgcgatagaggcctattcaggtgacatagtataacaagtttgtacaaaaaagcaggctggtaccggtccggaattcccgggatatcgtcgacccacgcgtccgcagcaatacatcaccaccaccctcctctctcctctccctccctctctcctcgtagacaccttcttctccttctaggtttccttgcctgtgcaggctccagcacgtactacactcaaggaccgacgacgacgatgcggcttagctgcaacggctgccgcgtgctgcggaagggctgcagcgaggactgcagcatccgcccctgcctgcagtggatcaagagccccgaggcgcaggccaacgccaccgtcttcctcgccaagttctacggccgcgcggggctcatgaa…
CA709855	537	CJ726819	92.41	527	0	0.981378	796	CJ726819 Y.Ogihara unpublished cDNA library Wh_VSCB Triticum aestivum cDNA clone whvs15e13 5', mRNA sequence.	liquid cultured tissue	Valuevskaya	catacatcaccaccaccaccaccctcctctctcctctccctccctctctcctcgtagacaccttctccttctaggtctccttgcctgtgcaggctccagcacgtacactcaaggaccgacgacgacgatgcggcttagctgcaacggctgccgcgtgctgcggaagggctgcagcgaggactgcagcatccgcccctgcctgcagtggatcaagagccccgaggcgcaggccaacgccaccgtcttcctcgccaagttctacggccgcgcggggctcatgaacctcatcaacgccggcacggacgacagcctccgccccggcatcttccgctcgctcctctacgaggcctgcggccggatcgtcaaccccatatacggctccgtcggcctgctctggtc…
CA709855	537	CD937329	92.41	527	0	0.981378	695	OV.106K22F010205 OV Triticum aestivum cDNA clone OV106K22, mRNA sequence.	ovary	recital	cacatcaatacatcaccaccaccaccaccctcctctctcctctccctccctctctcctcgtagacaccttctccttctaggtctccttgcctgtgcaggctccagcacgtacactcaaggaccgacgacgacgatgcggcttagctgcaacggctgccgcgtgctgcggaagggctgcagcgaggactgcagcatccgcccctgcctgcagtggatcaagagccccgaggcgcaggccaacgccaccgtcttcctcgccaagttctacggccgcgcggggctcatgaacctcatcaacgccggcacggacgacagcctccgccccggcatcttccgctcgctcctctacgaggcctgcggccggatcgtcaaccccatatacggctccgtcggcctgct…
CA709855	537	CD872806	92.41	527	0	0.981378	694	AZO2.121J07F010209 AZO2 Triticum aestivum cDNA clone AZO2121J07, mRNA sequence.	root	recital	atcaatacatcaccaccaccaccaccctcctctctcctctccctccctctctcctcgtagacaccttctccttctaggtctccttgcctgtgcaggctccagcacgtacactcaaggaccgacgacgacgatgcggcttagctgcaacggctgccgcgtgctgcggaagggctgcagcgaggactgcagcatccgcccctgcctgcagtggatcaagagccccgaggcgcaggccaacgccaccgtcttcctcgccaagttctacggccgcgcggggctcatgaacctcatcaacgccggcacggacgacagcctccgccccggcatcttccgctcgctcctctacgaggcctgcggccggatcgtcaaccccatatacggctccgtcggcctgctctg…
CA635814	570	CK161480	89.02	574	0	1.00702	1106	FGAS014050 Triticum aestivum FGAS: Library 4 Gate 8 Triticum aestivum cDNA, mRNA sequence.	0	Wheat line PI 178383	cggcgacccagcctnccgctncactncaatnacatcaccaccaccaccaccaccctcctctctccctcccttcctcctcgtagacaccttctccttctaggtttccttgcctgtgcaggctccagcacgtactacactcaagtaccgacgacgacgatgcggcttagctgcaacggctgccgcgtgctgcggaagggctgcagcgaggactgcagcatccgcccctgcctgcagtggatcaagagccccgaggcgcaggccaacgccaccgtcttcctcgccaagttctacggccgcgcggggctcatgaacctcatcaacgccggcacggacgacagcctccgccccggcatcttccgctcgctcctctacgaggcctgcggccggatcgtcaacccc…
CA635814	570	CK161435	89.02	574	0	1.00702	1170	FGAS014005 Triticum aestivum FGAS: Library 4 Gate 8 Triticum aestivum cDNA, mRNA sequence.	0	Wheat line PI 178383	agtcgtgccgctncactgcaatnactgcaccaccaccaccaccaccctcctctctccctcccttcctcctcgtagacaccttctccttctaggtttccttgcctgtgcaggctccagcacgtactacactcaagtaccgacgacgacgatgcggcttagctgcaacggctgccgcgtgctgcggaagggctgcagcgaggactgcagcatccgcccctgcctgcagtggatcaagagccccgaggcgcaggccaacgccaccgtcttcctcgccaagttctacggccgcgcggggctcatgaacctcatcaacgccggcacggacgacagcctccgccccggcatcttccgctcgctcctctacgaggcctgcggccggatcgtcaaccccatctacgg…
CA635814	570	BQ806700	89.02	574	0	1.00702	730	WHE3582_B09_D18ZS Wheat developing grains cDNA library Triticum aestivum cDNA clone WHE3582_B09_D18, mRNA sequence.	whole grains	Butte 86	ggcacgaggcatcaatacatcaccaccaccaccaccaccctcctctctccctcccttcctcctcgtagacaccttctccttctaggtttccttgcctgtgcaggctccagcacgtactacactcaagtaccgacgacgacgatgcggcttagctgcaacggctgccgcgtgctgcggaagggctgcagcgaggactgcagcatccgcccctgcctgcagtggatcaagagccccgaggcgcaggccaacgccaccgtcttcctcgccaagttctacggccgcgcggggctcatgaacctcatcaacgccggcacggacgacagcctccgccccggcatcttccgctcgctcctctacgaggcctgcggccggatcgtcaaccccatctacggctccgtt…
CA635814	570	CD936802	88.64	572	0	1.00351	576	OV.105C22F010209 OV Triticum aestivum cDNA clone OV105C22, mRNA sequence.	ovary	recital	caccaccaccaccaccctcctctctccctcccttcgtcctcgtagacaccttctccttctaggtttccttgcctgtgcaggctccagcacgtactacactcaagtaccgacgacgacgatgcggcttagctgcaacggctgccgcgtgctgcggaagggctgcagcgaggactgcagcatccgcccctggctgcagtggatcaagagccccgaggcgcaggccaacgccaccgtcttcctcgccaagttctacggccgcgcggggctcatgaacctcatcaacgccggcacggacgacagcctccgccccggcatcttccgctcgctcctctacgaggcctgcggccggatcgtcaaccccatctacggctccgttggcctgctctggtccaataactg…
CA635814	570	CJ726819	86.43	575	2e-174	1.00877	796	CJ726819 Y.Ogihara unpublished cDNA library Wh_VSCB Triticum aestivum cDNA clone whvs15e13 5', mRNA sequence.	liquid cultured tissue	Valuevskaya	catacatcaccaccaccaccaccctcctctctcctctccctccctctctcctcgtagacaccttctccttctaggtctccttgcctgtgcaggctccagcacgtacactcaaggaccgacgacgacgatgcggcttagctgcaacggctgccgcgtgctgcggaagggctgcagcgaggactgcagcatccgcccctgcctgcagtggatcaagagccccgaggcgcaggccaacgccaccgtcttcctcgccaagttctacggccgcgcggggctcatgaacctcatcaacgccggcacggacgacagcctccgccccggcatcttccgctcgctcctctacgaggcctgcggccggatcgtcaaccccatatacggctccgtcggcctgctctggtc…
CA635814	570	CD937329	86.43	575	2e-174	1.00877	695	OV.106K22F010205 OV Triticum aestivum cDNA clone OV106K22, mRNA sequence.	ovary	recital	cacatcaatacatcaccaccaccaccaccctcctctctcctctccctccctctctcctcgtagacaccttctccttctaggtctccttgcctgtgcaggctccagcacgtacactcaaggaccgacgacgacgatgcggcttagctgcaacggctgccgcgtgctgcggaagggctgcagcgaggactgcagcatccgcccctgcctgcagtggatcaagagccccgaggcgcaggccaacgccaccgtcttcctcgccaagttctacggccgcgcggggctcatgaacctcatcaacgccggcacggacgacagcctccgccccggcatcttccgctcgctcctctacgaggcctgcggccggatcgtcaaccccatatacggctccgtcggcctgct…
CA635814	570	CD872806	86.43	575	2e-174	1.00877	694	AZO2.121J07F010209 AZO2 Triticum aestivum cDNA clone AZO2121J07, mRNA sequence.	root	recital	atcaatacatcaccaccaccaccaccctcctctctcctctccctccctctctcctcgtagacaccttctccttctaggtctccttgcctgtgcaggctccagcacgtacactcaaggaccgacgacgacgatgcggcttagctgcaacggctgccgcgtgctgcggaagggctgcagcgaggactgcagcatccgcccctgcctgcagtggatcaagagccccgaggcgcaggccaacgccaccgtcttcctcgccaagttctacggccgcgcggggctcatgaacctcatcaacgccggcacggacgacagcctccgccccggcatcttccgctcgctcctctacgaggcctgcggccggatcgtcaaccccatatacggctccgtcggcctgctctg…
CD490935	665	CJ807603	81.33	707	2e-146	1.06316	709	CJ807603 Y. Ogihara unpublished cDNA library, whsct Triticum aestivum cDNA clone whsct3g14 5', mRNA sequence.	root	Scout66	ccaccactgcaagtccaccctctcctttagcagctactcctcctttgaaggagtgccctactgcaagccccatttcgcgcagctgttcaaggagaccgggagctacaacaagagcttccagtcacaatcccccgcgaaatctgcgacggagaagttgactcctgagctgaccagatcgccaagcaaagctgcgggcatgttttcgggaacgcaggacaagtgcgccacttgtggtaaaacagcataccctcttgagaaggtgacagttgaagagaagtcctaccacaagtcctgcttcaaatgctctcatggaggctgcgccctctcgccgtccaactacgcggccttggaaggcatcctctactgcaagcaccatttctcccagcttttcaaggagaa…
CD490935	665	CJ561198	81.85	672	3e-144	1.01053	824	CJ561198 Y.Ogihara unpublished cDNA library Wh_KMV Triticum aestivum cDNA clone rwhkv14n13 3', mRNA sequence.	shoot grown with continuous light after cold	Chinese Spring	attcactccatggttcacaacgtgatcgagctagccacatatggggacacgaaatatagtcctggtatccccagagctagaacacagcacacagcaggttacaatcgtaaaaaaagaggcgctttccaaactttcgccctcaaagcccactatgaagatggcagcataatcaggaggattcagcagccgccggagctgtttgtgccgccgcctgtgctgtttgcgcctctgctgcgcgcttgaccgatgcgcacttgatcagatggttgtagctccccttctccttgaaaagctgggagaaatggtgcttgcagtagaggatgccttccaaggccgcgtagttggacggcgagagggcgcagcctccatgagagcatttgaagcaggacttgtggtagg…
CD490935	665	CJ589821	80.93	708	9e-144	1.06466	821	CJ589821 Y.Ogihara unpublished cDNA library Wh_SHC Triticum aestivum cDNA clone rwhsc2m16 3', mRNA sequence.	shoot grown with cold treatment	kitaKEI1354	aagcacacggtacttgatgcacaacaatttcttccgaaatgacattcaactccatggttcaacaacgtgatcgagctagccacatatggggacacgaaatatggtcctggtatccccagagctagaacacagcacacagcaggttacaatcgtaaaaaaagagcaaggctttccaaactttcgccctcaaagcccactttaaagatgacagcataatcaggaggattcagcagccgccggcgctgtttgtgctgccgcctgggctgtttgcgcctctgctgcgcgcttgaccgatgcgcacttgatcagatggttgtagctccccttctccttgaaaagctgggagaaatggtgcttgcagtagaggatgccttccaaagccgcgtagttggacggcga…
CD490935	665	CJ571977	81.72	673	3e-143	1.01203	829	CJ571977 Y.Ogihara unpublished cDNA library Wh_OKCS Triticum aestivum cDNA clone rwhok14a22 3', mRNA sequence.	seed DPA5	Chinese Spring	ttcactccatggttcacaacgttgatcgagctagccacatatggggacacgaaatatagtcctggtatccccagagctagaacacagcacacagcaggttacaatcgtaaaaaaagaggcgctttccaaactttcgccctcaaagcccactatgaagatggcagcataatcaggaggattcagcagccgccggagctgtttgtgccgccgcctgtgctgtttgcgcctctgctgcgcgcttgaccgatgcgcacttgatcagatggttgtagctccccttctccttgaaaagctgggagaaatggtgcttgcagtagaggatgccttccaaggccgcgtagttggacggcgagagggcgcagcctccatgagagcatttgaagcaggacttgtggtagg…
CD490935	665	DR732379	80.91	707	1e-142	1.06316	860	FGAS078299 Triticum aestivum FGAS: TaLt5 Triticum aestivum cDNA, mRNA sequence.	0	Wheat line PI 178383	ttcacagcttgcgcgtgcattacgccccgctatttttgcgtgacactatagaatactcaagctatgcatccaacgcgttgggagctctcccatatggtcgacctgcaggcggccgcactagtgattagcgtggtcgcggccgaggtgggctttttttttttttgctgcacaacaatttcttccgaaatgacattcaactccatggttcaacaacgtgatcgagctagccacatatggggacacgaaatatggtcctggtatccccagagctagaacacagcacacagcaggttacaatcgtaaaaaaagagcaaggctttccaaactttcgccctcaaagcccactttaaagatgacagcataatcaggaggattcagcagccgccggcgctgtttgtg…
CD490935	665	CJ942704	81.58	673	4e-142	1.01203	832	CJ942704 Y. Ogihara unpublished cDNA library, whchan Triticum aestivum cDNA clone whchan5c21 3', mRNA sequence.	0	Chancellor AvrPm3b	ttcactccatggttcaacaacgtgatcgagctagccacatatggggacacgaaatatggtcctggtatccccagagctagaacacagcacacagcaggttacaatcgtaaaaaaagagcaaggctttccaaactttcgccctcaaagcccactttaaagatgacagcataatcaggaggattcagcagccgccggcgctgtttgtgctgccgcctgggctgtttgcgcctctgctgcgcgcttgaccgatgcgcacttgatcagatggttgtagctccccttctccttgaaaagctgggagaaatggtgcttgcagtagaggatgccttccaaagccgcgtagttggacggcgagagggcgcagcctccatgagagcatttgaagcaggacttgtggta…
CD490935	665	CJ785202	81.58	673	4e-142	1.01203	721	CJ785202 Y. Ogihara unpublished cDNA library, whatl Triticum aestivum cDNA clone whatl10g20 3', mRNA sequence.	root	Atlas66	atttcttccgaaatgacattcaactccatggttcaacaacgtgatcgagctagccacatatggggacacgaaatatggtcctggtatccccagagctagaacacagcacacagcaggttacaatcgtaaaaaaagagcaaggctttccaaactttcgccctcaaagcccactttaaagatgacagcataatcaggaggattcagcagccgccggcgctgtttgtgctgccgcctgggctgtttgcgcctctgctgcgcgcttgaccgatgcgcacttgatcagatggttgtagctccccttctccttgaaaagctgggagaaatggtgcttgcagtagaggatgccttccaaagccgcgtagttggacggcgagagggcgcagcctccatgagagcatt…
CD490935	665	CJ556646	81.59	668	2e-141	1.00451	779	CJ556646 Y.Ogihara unpublished cDNA library Wh_KMP Triticum aestivum cDNA clone rwhkp18i09 3', mRNA sequence.	shoot grown under continuous light	Kmppd(CS)	gttcacaacgtgatcgagctagccacatatggggacacgaaatatagtcctggtatccccagagctagaacacagcacacagcaggttacaatcgtaaaaaaagaggcgctttccaaactttcgccctcaaagcccactatgaagatggcagcataatcaggaggattcagcagccgccggagctgtttgtgccgccgcctgtgctgtttgcgcctctgctgcgcgcttgaccgatgcgcacttgatcagatggttgtagctccccttctccttgaaaagctgggagaaatggtgcttgcagtagaggatgccttccaaggccgcgtagttggacggcgagagggcgcagcctccatgagagcatttgaagcaggacttgtggtaggacttctcttcaa…
CD490935	665	CJ624146	81.58	673	2e-141	1.01203	821	CJ624146 Y.Ogihara unpublished cDNA library Wh_VSCB Triticum aestivum cDNA clone rwhvs19g18 3', mRNA sequence.	liquid cultured tissue	Valuevskaya	tcactccatggttcacaacgtgatcgagctagccacatatggggacacgaaatatggtcctggtatccccagagctagaacacagcacacagcaggttacaatcgtaaaaaaagagcaaggctttccaaactttcgccctcaaagcccactttaaagatgacagcataatcaggaggattcagcagccgccggcgctgtttgtgctgccgcctgggctgtttgcgcctctgctgcgcgcttgaccgatgcgcacttgatcagatggttgtagctccccttctccttgaaaagctgggagaaatggtgcttgcagtagaggatgccttccaaagccgcgtagttggacggcgagagggcgcagcctccatgagagcatttgaagcaggacttgtggtagg…
CA605185	476	HX160333	90.24	492	0	1.03361	790	HX160333 Triticum aestivum cv. Halberd root library Triticum aestivum cDNA clone rwhxs17068n19, mRNA sequence.	root	Halberd	ccacatatggggacacgaaatatggtcctggtatccccagagctagaacacagcacacagcaggttacaatcgtaaaaaaagagcaaggctttccaaactttcgccctcaaagcccactttaaagatgacagcataatcaggaggattcagcagccgccggcgctgtttgtgctgccgcctgggctgtttgcgcctctgctgcgcgcttgaccgatgcgcacttgatcagatggttgtagctccccttctccttgaaaagctgggagaaatggtgcttgcagtagaggatgccttccaaagccgcgtagttggacggcgagagggcgcagcctccatgagagcatttgaagcaggacttgtggtaggacttctcttcaactgttaccttctcaagaggg…
CA605185	476	HX160307	90.24	492	0	1.03361	747	HX160307 Triticum aestivum cv. Halberd root library Triticum aestivum cDNA clone whxs17068n19, mRNA sequence.	root	Halberd	gttgcctttttctttccgccgcggcaactgtgagccggcccgatcgagcgagccgccccccacgcacctcaagaaaccgccataattccatccatccatccgctgccgcgtcctacgcggccatttggggcgctcgtggggtgttcgtcacatcaaccaggccaagatcagatcggcggcgacgacggcgaccatgttcagcgggacgcagcagaagtgcaaggtgtgcaccaagacggtgtaccccatggaccagctctccaccgacggcgccgtcttccaccgcgcctgcttcaagtgccaccactgcaagtccaccctctcctttagcagctactcctcgttcgaaggggtgccctactgcaagccccatttcgcgcagctgttcaaggagaccgg…
CA605185	476	HX153569	90.24	492	0	1.03361	716	HX153569 Triticum aestivum cv. Halberd root library Triticum aestivum cDNA clone whxs3024i08, mRNA sequence.	root	Halberd	gccggcccgatcgagcgagccgccccccacgcacctcaagaaaccgccataattccatccatccatccgctgccgcgtcctacgcggccatttggggcgctcgtggggtgttcgtcacatcaaccaggccaagatcagatcggcggcgacgacggcgaccatgttcagcgggacgcagcagaagtgcaaggtgtgcaccaagacggtgtaccccatggaccagctctccaccgacggcgccgtcttccaccgcgcctgcttcaagtgccaccactgcaagtccaccctctcctttagcagctactcctcgttcgaaggggtgccctactgcaagccccatttcgcgcagctgttcaaggagaccgggagctacaacaagagcttccaatcacaatcacc…
CA605185	476	CJ930490	90.24	492	0	1.03361	730	CJ930490 Y. Ogihara unpublished cDNA library, whchan Triticum aestivum cDNA clone whchan5c21 5', mRNA sequence.	0	Chancellor AvrPm3b	ccgcggcaactgtgagccggcccgatcgagcgagccgccccccacgcacctcaagaaaccgccataattccatccatccatccgctgccgcgtcctacgcggccatttggggcgctcgtggggtgttcgtcacatcaaccaggccaagatcagatcggcggcgacgacggcgaccatgttcagcgggacgcagcagaagtgcaaggtgtgcaccaagacggtgtaccccatggaccagctctccaccgacggcgccgtcttccaccgcgcctgcttcaagtgccaccactgcaagtccaccctctcctttagcagctactcctcgttcgaaggggtgccctactgcaagccccatttcgcgcagctgttcaaggagaccgggagctacaacaagagctt…
CA605185	476	CJ899448	90.24	492	0	1.03361	769	CJ899448 Y. Ogihara unpublished cDNA library, whthkles Triticum aestivum cDNA clone whthkles19d12 5', mRNA sequence.	0	Near isogenic line Thatcher Avr Lr10	ctcatctcatctcatctcacctccctttcctttccttcccccctcgcttcgtttgtgcgttgcctttttctttccgccgcggcaactgtgagccggcccgatcgagcgagccgccccccacgcacctcaagaaaccgccataattccatccatccatccgctgccgcgtcctacgcggccatttggggcgctcgtggggtgttcgtcacatcaaccaggccaagatcagatcggcggcgacgacggcgaccatgttcagcgggacgcagcagaagtgcaaggtgtgcaccaagacggtgtaccccatggaccagctctccaccgacggcgccgtcttccaccgcgcctgcttcaagtgccaccactgcaagtccaccctctcctttagcagctactcct…
CA605185	476	CJ875012	90.24	492	0	1.03361	677	CJ875012 Y. Ogihara unpublished cDNA library, whthls Triticum aestivum cDNA clone whthls17k08 5', mRNA sequence.	0	Thatcher Avr Lr10	gaaaccgccataattccatccatccatccgctgccgcgtcctacgcggccatttggggcgctcgtggggtgttcgtcacatcaaccaggccaagatcagatcggcggcgacgacggcgaccatgttcagcgggacgcagcagaagtgcaaggtgtgcaccaagacggtgtaccccatggaccagctctccaccgacggcgccgtcttccaccgcgcctgcttcaagtgccaccactgcaagtccaccctctcctttagcagctactcctcgttcgaaggggtgccctactgcaagccccatttcgcgcagctgttcaaggagaccgggagctacaacaagagcttccaatcacaatcacccgcaaaatctgcaacggagaagctgactcctgagctgac…
CA605185	476	CJ808987	90.24	492	0	1.03361	754	CJ808987 Y. Ogihara unpublished cDNA library, whsct Triticum aestivum cDNA clone whsct6j04 5', mRNA sequence.	root	Scout66	aggattgggtaatttgcgcgcctgctgccttccttggatgtggtagccgttggcgctcgtggggtgttcgtcacatcaaccaggccaagatcagatcggcggcgacgacggcgaccatgttcagcgggacgcagcagaagtgcaaggtgtgcaccaagacggtgtaccccatggaccagctctccaccgacggcgccgtcttccaccgcgcctgcttcaagtgccaccactgcaagtccaccctctcctttagcagctactcctcgttcgaaggggtgccctactgcaagccccatttcgcgcagctgttcaaggagaccgggagctacaacaagagcttccaatcacaatcacccgcaaaatctgcaacggagaagctgactcctgagctgaccagat…
CA605185	476	CJ806754	90.24	492	0	1.03361	707	CJ806754 Y. Ogihara unpublished cDNA library, whsct Triticum aestivum cDNA clone whsct37l24 5', mRNA sequence.	root	Scout66	ctttttctttccgccgcggcaactgtgagccggcccgatcgagcgagccgccccccacgcacctcaagaaaccgccataattccatccatccatccgctgccgcgtcctacgcggccatttggggcgctcgtggggtgttcgtcacatcaaccaggccaagatcagatcggcggcgacgacggcgaccatgttcagcgggacgcagcagaagtgcaaggtgtgcaccaagacggtgtaccccatggaccagctctccaccgacggcgccgtcttccaccgcgcctgcttcaagtgccaccactgcaagtccaccctctcctttagcagctactcctcgttcgaaggggtgccctactgcaagccccatttcgcgcagctgttcaaggagaccgggagct…
CA605185	476	CJ797510	90.24	492	0	1.03361	750	CJ797510 Y. Ogihara unpublished cDNA library, whsct Triticum aestivum cDNA clone whsct10p08 5', mRNA sequence.	root	Scout66	ctccctttcctttccttcccccctcgcttcgtttgtgcgttgcctttttctttccgccgcggcaactgtgagccggcccgatcgagcgagccgccccccacgcacctcaagaaaccgccataattccatccatccatccgctgccgcgtcctacgcggccatttggggcgctcgtggggtgttcgtcacatcaaccaggccaagatcagatcggcggcgacgacggcgaccatgttcagcgggacgcagcagaagtgcaaggtgtgcaccaagacggtgtaccccatggaccagctctccaccgacggcgccgtcttccaccgcgcctgcttcaagtgccaccactgcaagtccaccctctcctttagcagctactcctcgttcgaaggggtgccctac…
CA605996	354	HX256327	90.62	352	9e-129	0.99435	607	HX256327 Triticum aestivum cv. SCR-73 seedling library Triticum aestivum cDNA clone whsp16049o14, mRNA sequence.	seedling	SCR-73	atggggacacgaaatatagtcctggtatccccagagctagaacacagcacacagcaggttacaatcgtaaaaaaagaggcgctttccaaactttcgccctcaaagcccactatgaagatggcagcataatcaggaggattcagcagccgccggagctgtttgtgccgccgcctgtgctgtttgcgcctctgctgcgcgcttgaccgatgcgcacttgatcagatggttgtagctccccttctccttgaaaagctgggagaaatggtgcttgcagtagaggatgccttccaaggccgcgtagttggacggcgagagggcgcagcctccatgagagcatttgaagcaggacttgtggtaggacttctcttcaactgtcaccttctcaagagggtatgctgt…
CA605996	354	CJ916453	90.62	352	9e-129	0.99435	765	CJ916453 Y. Ogihara unpublished cDNA library, whthkles Triticum aestivum cDNA clone whthkles35n13 3', mRNA sequence.	0	Near isogenic line Thatcher Avr Lr10	cgtgatcgagctagccacatatggggacacgaaatatagtcctggtatccccagagctagaacacagcacacagcaggttacaatcgtaaaaaaagaggcgctttccaaactttcgccctcaaagcccactatgaagatggcagcataatcaggaggattcagcagccgccggagctgtttgtgccgccgcctgtgctgtttgcgcctctgctgcgcgcttgaccgatgcgcacttgatcagatggttgtagctccccttctccttgaaaagctgggagaaatggtgcttgcagtagaggatgccttccaaggccgcgtagttggacggcgagagggcgcagcctccatgagagcatttgaagcaggacttgtggtaggacttctcttcaactgtcacc…
CA605996	354	CJ866735	90.62	352	9e-129	0.99435	772	CJ866735 Y. Ogihara unpublished cDNA library, whsctal Triticum aestivum cDNA clone whsctal2a05 3', mRNA sequence.	root	Scout66	gtgatcgagctagccacatatggggacacgaaatatagtcctggtatccccagagctagaacacagcacacagcaggttacaatcgtaaaaaaagaggcgctttccaaactttcgccctcaaagcccactatgaagatggcagcataatcaggaggattcagcagccgccggagctgtttgtgccgccgcctgtgctgtttgcgcctctgctgcgcgcttgaccgatgcgcacttgatcagatggttgtagctccccttctccttgaaaagctgggagaaatggtgcttgcagtagaggatgccttccaaggccgcgtagttggacggcgagagggcgcagcctccatgagagcatttgaagcaggacttgtggtaggacttctcttcaactgtcacct…
CA605996	354	CJ835938	90.62	352	9e-129	0.99435	766	CJ835938 Y. Ogihara unpublished cDNA library, whatlal Triticum aestivum cDNA clone whatlal10m16 3', mRNA sequence.	root	Atlas66	acaacgtgatcgagctagccacatatggggacacgaaatatagtcctggtatccccagagctagaacacagcacacagcaggttacaatcgtaaaaaaagaggcgctttccaaactttcgccctcaaagcccactatgaagatggcagcataatcaggaggattcagcagccgccggagctgtttgtgccgccgcctgtgctgtttgcgcctctgctgcgcgcttgaccgatgcgcacttgatcagatggttgtagctccccttctccttgaaaagctgggagaaatggtgcttgcagtagaggatgccttccaaggccgcgtagttggacggcgagagggcgcagcctccatgagagcatttgaagcaggacttgtggtaggacttctcttcaactgt…
CA605996	354	CJ807603	90.62	352	9e-129	0.99435	709	CJ807603 Y. Ogihara unpublished cDNA library, whsct Triticum aestivum cDNA clone whsct3g14 5', mRNA sequence.	root	Scout66	ccaccactgcaagtccaccctctcctttagcagctactcctcctttgaaggagtgccctactgcaagccccatttcgcgcagctgttcaaggagaccgggagctacaacaagagcttccagtcacaatcccccgcgaaatctgcgacggagaagttgactcctgagctgaccagatcgccaagcaaagctgcgggcatgttttcgggaacgcaggacaagtgcgccacttgtggtaaaacagcataccctcttgagaaggtgacagttgaagagaagtcctaccacaagtcctgcttcaaatgctctcatggaggctgcgccctctcgccgtccaactacgcggccttggaaggcatcctctactgcaagcaccatttctcccagcttttcaaggagaa…
CA605996	354	CJ785222	90.62	352	9e-129	0.99435	784	CJ785222 Y. Ogihara unpublished cDNA library, whatl Triticum aestivum cDNA clone whatl10h21 3', mRNA sequence.	root	Atlas66	atcgagctagccacatatggggacacgaaatatagtcctggtatccccagagctagaacacagcacacagcaggttacaatcgtaaaaaaagaggcgctttccaaactttcgccctcaaagcccactatgaagatggcagcataatcaggaggattcagcagccgccggagctgtttgtgccgccgcctgtgctgtttgcgcctctgctgcgcgcttgaccgatgcgcacttgatcagatggttgtagctccccttctccttgaaaagctgggagaaatggtgcttgcagtagaggatgccttccaaggccgcgtagttggacggcgagagggcgcagcctccatgagagcatttgaagcaggacttgtggtaggacttctcttcaactgtcaccttct…
CA605996	354	CJ552340	90.62	352	9e-129	0.99435	815	CJ552340 Y.Ogihara unpublished cDNA library Wh_HGCPCDAM Triticum aestivum cDNA clone rwhhg20p12 3', mRNA sequence.	anther at meiosis	DMT4B(CS)	cgtgatcgagctagccacatatggggacacgaaatatagtcctggtatccccagagctagaacacagcacacagcaggttacaatcgtaaaaaaagaggcgctttccaaactttcgccctcaaagcccactatgaagatggcagcataatcaggaggattcagcagccgccggagctgtttgtgccgccgcctgtgctgtttgcgcctctgctgcgcgcttgaccgatgcgcacttgatcagatggttgtagctccccttctccttgaaaagctgggagaaatggtgcttgcagtagaggatgccttccaaggccgcgtagttggacggcgagagggcgcagcctccatgagagcatttgaagcaggacttgtggtaggacttctcttcaactgtcacc…
CA605996	354	CJ556646	90.62	352	9e-129	0.99435	779	CJ556646 Y.Ogihara unpublished cDNA library Wh_KMP Triticum aestivum cDNA clone rwhkp18i09 3', mRNA sequence.	shoot grown under continuous light	Kmppd(CS)	gttcacaacgtgatcgagctagccacatatggggacacgaaatatagtcctggtatccccagagctagaacacagcacacagcaggttacaatcgtaaaaaaagaggcgctttccaaactttcgccctcaaagcccactatgaagatggcagcataatcaggaggattcagcagccgccggagctgtttgtgccgccgcctgtgctgtttgcgcctctgctgcgcgcttgaccgatgcgcacttgatcagatggttgtagctccccttctccttgaaaagctgggagaaatggtgcttgcagtagaggatgccttccaaggccgcgtagttggacggcgagagggcgcagcctccatgagagcatttgaagcaggacttgtggtaggacttctcttcaa…
CA605996	354	CJ570438	90.62	352	9e-129	0.99435	688	CJ570438 Y.Ogihara unpublished cDNA library Wh_MS Triticum aestivum cDNA clone rwhms8f10 3', mRNA sequence.	seed DPA5	DT3DL(CS)	cacaacgtgatcgagctagccacatatggggacacgaaatatagtcctggtatccccagagctagaacacagcacacagcaggttacaatcgtaaaaaaagaggcgctttccaaactttcgccctcaaagcccactatgaagatggcagcataatcaggaggattcagcagccgccggagctgtttgtgccgccgcctgtgctgtttgcgcctctgctgcgcgcttgaccgatgcgcacttgatcagatggttgtagctccccttctccttgaaaagctgggagaaatggtgcttgcagtagaggatgccttccaaggccgcgtagttggacggcgagagggcgcagcctccatgagagcatttgaagcaggacttgtggtaggacttctcttcaactg…
CA664882	504	BJ234098	91.62	501	0	0.994048	684	BJ234098 Y. Ogihara unpublished cDNA library, Wh_e Triticum aestivum cDNA clone whe8j10 5', mRNA sequence.	seed DPA10	Chinese Spring	gccctttggctgcctagctgaatccgacgacgacgctaccactctccttcctccccttccttcaccgcgtctcctcccagacaaaatcccatccggaatcaacttctctccctccgatcctcttcctcccccttccctgccgcctccgccggcgagaatcgctgtcgcgcccgtcgccacgacctaggagccctccttcacgggcggacctcttcccggagccaccggagggcggggacgggcggccagtctcgtccagagccggtatgcagagccagatcgtgtgccaccgttgccggagggtgctggcctacccgtcaggggcgcccagcgtgtgctgcgccatgtgccgagccatcaccgccgtgccacccccagcgccagcagtggaaatggctc…
CA664882	504	BE500170	92.37	485	0	0.962302	610	WHE0980_H01_O02ZS Wheat pre-anthesis spike cDNA library Triticum aestivum cDNA clone WHE0980_H01_O02, mRNA sequence.	Spike before anthesis	Chinese Spring	caaaatcccatccggaatcaacttctctccctccgatcctcttcctcccccttccccgccgcctccgccggcgagaatcgccgccgcgtccgtcgccacgacctaggagccctccttcacgggcggacctcttcccggagccaccggagggcggggacgggcggccagtctcgtccagagccggtatgcagagccagatcgtgtgccaccgctgccggagggtgctggcctacccgtcaggggcgcccagcgtgtgctgcgccatgtgccgagccatcaccgccgtgccacccccagcgccagcagtggaaatggctcagcttatatgtggtggttgccgaactttgctgatgtacacccgtaatgcagacactgtgagatgctcatgttgcagtactg…
CA664882	504	DR738549	91.42	501	0	0.994048	1059	FGAS083766 Triticum aestivum FGAS: Library 6 CAP GATE 1 Triticum aestivum cDNA, mRNA sequence.	0	Wheat line CI 14106	acccacgcttccgcgactggagcacgaggacactgacatggactgaaggagtagaaaattccgcggttttcccctttggctgcctagctgaatccgacgacgacgctaccactctccttcctccccttccttcaccgcgtctcctcccagacaaaatcccatccggaatcaacttctctccctccgatcctcttcctcccccttccctgccgcctccgccggcgagaatcgctgtcgcgcccgtcgccacgacctaggagccctccttcacgggcggacctcttcccggagccaccggagggcggggacgggcggccagtctcgtccagagccggtatgcagagccagatcgtgtgccaccgttgccggagggtgctggcctagccgtcaggggcgccc…
CA664882	504	HX053511	89.22	501	2e-180	0.994048	615	HX053511 Triticum aestivum cv. Norin 4 leaf library Triticum aestivum cDNA clone whxn27061c13, mRNA sequence.	leaf	Norin 4	ctctccttcctccccttccttcaccgcgtctcctcccagaccaaatccaacccggaatcaacttctccccctccgatcctcttcctcccccttccctgccgcctccgccggcgagaatcgccgtcgcgcccgtcgctacgacctaggagccctccttcacgggcggacctcttcccggagccaccggagggcggggacggccggccagtctcgtcttgagccggtatgcagagccagatcgtgtgtcaccgttgccggagggtgctggcctacccttcaggggcgcccagcgtgtgctgcgccatgtgccgggccatcaccgccgtgccacccccggcgccagcagtggaaatggctcagcttatatgtggtggttgccgaactttgctgatgtacacc…
TC382983	832	CJ513039	90.94	806	0	0.96875	846	CJ513039 Y.Ogihara unpublished cDNA library Wh_FL Triticum aestivum cDNA clone rwhfl38n10 3', mRNA sequence.	spikelet	Chinese Spring	tatgattgaatagtacataataggttgttttaagttagaacccattgataaaagaaagcattgcattaaatttttatcacatcgacccaacgtaggacatctgcgctcaggctcagctcatacaaccattcattctttgttcaactgatccaggaaatttcgttgataccctatatgcagggaagggtcacaatcatgatgaaaatactcctgttgattagcttgattagcatggccactagacccactaggtccaacatcctggcaagacatttgcagcacattttccacactagtttcttgtatcttcttccgtaagtctttattaacatcttgcagttgttgttccttgcgcttgagctcaaagagctgatcaagtgactgttggctctttgtcgc…
TC448525	1121	DY761308	99.91	1121	0	1	1134	EST204 Genes amplified from wheat FGAS cDNA libraries Triticum aestivum cDNA clone MC8F1L7-18, mRNA sequence.	Crown, leaf and root	Norstar	tgagttcctcgtgggttctgggttcttgggtgctcctgggttcctctttctttcttcccggcgagcgagcagcttgttgagatggggcgcgggaagatcgagatcaagaggatcgagaactcgtccaaccgccaggtgaccttcgccaagcgccgggccgggctggtgaagaaggcccgcgagatcggcgtgctctgcgacgccgaggtcggcgtcgtcatcttctccagcgccggcaagctctacgacttctggacgcccaagaccacgctgccgaggatcttggagaagtaccagaccaactccggcaagatcctctgggatgagaagcacaagagcatcagcgccgagatcgacagggtgaagaaggagaacgacaacatgcagatcgagctcagg…
TC369697	1088	DR741518	98.35	1090	0	1.00184	1108	FGAS030573 Triticum aestivum FGAS: Library 2 Gate 3 Triticum aestivum cDNA, mRNA sequence.	0	Wheat line CI 14106	cgacgacccacgcttccggtagtctcactnagagagagctgcaagggtgcaaccgcagcaacctcgaagctagtccaaactagtggaaggttgtgtgcaatccatcatcttcttcgtctctccatctaccccttatcaatcatccacccatccatccatccatcatcatcatccatggcgagaggcaaggtccagctccggcgcatcgagaaccccgtccaccggcaggtcaccttctgcaagcgccgcgcagggctcctcaagaaggccagggagctctctgtcctctgcgacgccgacatcggcatcatcatcttctccgcacacggcaagctctacgacctcgccaccaccggaaccatggatgggctgatcgagaggtacaagagtgccagtgga…
TC446459	886	DR741518	92.95	893	0	1.0079	1108	FGAS030573 Triticum aestivum FGAS: Library 2 Gate 3 Triticum aestivum cDNA, mRNA sequence.	0	Wheat line CI 14106	cgacgacccacgcttccggtagtctcactnagagagagctgcaagggtgcaaccgcagcaacctcgaagctagtccaaactagtggaaggttgtgtgcaatccatcatcttcttcgtctctccatctaccccttatcaatcatccacccatccatccatccatcatcatcatccatggcgagaggcaaggtccagctccggcgcatcgagaaccccgtccaccggcaggtcaccttctgcaagcgccgcgcagggctcctcaagaaggccagggagctctctgtcctctgcgacgccgacatcggcatcatcatcttctccgcacacggcaagctctacgacctcgccaccaccggaaccatggatgggctgatcgagaggtacaagagtgccagtgga…
TC376993	751	CJ507134	99.87	751	0	1	751	CJ507134 Y.Ogihara unpublished cDNA library Wh_FL Triticum aestivum cDNA clone rwhfl16a10 3', mRNA sequence.	spikelet	Chinese Spring	gatggatgctgcatcacttccctgttaaacaagcaatgtgtgaaatatctgaatatattggaactctaagctacaatttggtttatcaagcacatccttcaaaaatgacaatctagtgatcagtacagcatcatatacaacagagcatcaagctacagacgtaaatgcaagtttgtcagctaacagttgatactactccctccgttcggaattacttgtcgcagaaatagatgtatctagacgtattttagttctagatacatccatatccgagacaagtaattccgaatggagggagtagatactacgaactgggaaggggattattcgatgaactcatcatcggtctcgtcataatcgctatcctcttccatatcctcatcatcctcatcttgtact…
DR732513	645	CK160560	89.61	635	0	0.984496	898	FGAS042158 Triticum aestivum FGAS: TaLt5 Triticum aestivum cDNA, mRNA sequence.	0	Wheat line PI 178383	cacagctacttgattgattacgccacgctatttatgtgatcactatagaatactcaagctattcatccaacgcgttgggagctctcccatatggtcgacctgcaggcggccgcactagtgatttcgagcggccgcccgggcaggtgggcttttttttttttttttctttttttttttttttttttttttttttttttttttttttttttttttaaagcaaaatgcttggattctcaatgcccaaaatgttcaagaaacaacacggccaatggtacaaaaataaaacattcacctgaatttaaaacatgctacatgggaactgaagagacaagaagaccaggccctaagctattgggatcaaaccaattttcatggcaaacttcttctgattacagtcga…
DR732513	645	CK159996	89.66	619	0	0.95969	864	FGAS041528 Triticum aestivum FGAS: TaLt5 Triticum aestivum cDNA, mRNA sequence.	0	Wheat line PI 178383	taccagcctctttgaattgattacgcccagctattttagtgatcactatagaatactcaagctatgcatccaacgcgttgggagctctctcatatggtcgacctgcaggcggccgcactagtgatttcgagcggccgcccgggcaggtgggctttttttttttttttctttttttttttttttttttttttttttttttttttttttttttttttaaagcaaaatgcttggattctcaatgcccaaaatgttcaagaaacaacacggccaatggtacaaaaataaaacattgacctgaatttaaaacatgctacatgggaactgaagagacaagaagaccaggccctaagctactgggatcaaaccaaatttcatggcaaacttcttctgattacagtc…
BQ804794	671	CJ851708	87.35	664	0	0.989568	772	CJ851708 Y. Ogihara unpublished cDNA library, whsctal Triticum aestivum cDNA clone whsctal1i03 5', mRNA sequence.	root	Scout66	gctcaccggcctcggcctctcgcggtctcaaatcgcgcgcctcgtctctctccccggtgtcactttccgctgtaaatccatcatcgccgggctgcactactgcttgcccctcttcggctcctccgacaacctcctccgagccctcaagggtggctccgttctcgggtccgacctcgagcgggtggtcaagcccaatgtcaccttcctgcgcgagtgcgggctaggtgcttgtgatattgccaggctctgcatacctacgccatcgctgctcagcatcagcccggaacgcatccggacagcagtggcgtgcgtcgaaggtcttcttggtgtaccccgtgggtctccgatgttcaagcatgcgttacaagctgttgcattcctcagcgaggagaaaatcac…
CN012433	699	CJ679963	82.15	706	7e-165	1.01001	780	CJ679963 Y.Ogihara unpublished cDNA library Wh_OKCS Triticum aestivum cDNA clone whok18j02 5', mRNA sequence.	seed DPA5	Chinese Spring	cgcagcccccatttctccgaaccctagtagcttcgccgtcgaggagtacctcgtcgccacctgcggcctcacccagccccaagccgtcaaagcctccaagaagctctcccaccttaagtcacccgccaagcccaacgccgtcctcgccttgctcgccggcctcggcctctccggcgccgacgccgccgccgtcgtcgccaaagacccgcggctcctctgcgccaaagtggacaaaaccctggcccccgtcatcgccgggctcaccggcctcggcctgtctagtcctgagattggccaactggtctcgcttgcccgcacccgctttcgctgcagacccgtcgtccccaggctgcagtactacctgcccctcttcggctcattcgacaacttcctccggct…
TC395935	709	BJ322172	99.72	708	0	0.99859	709	BJ322172 Y. Ogihara unpublished cDNA library, Wh_yf Triticum aestivum cDNA clone whyf23p21 3', mRNA sequence.	spikelet at early flowering	Chinese Spring	gnaacttgtcgcggcggtcaataagattagtggcagttcagtttcagtcagaatgctaaaatgaagaagatacaaagacaacagcagtgctatgtgaatagctacggccatgaggaaatatattgaccttcaatatccctaaaatgtgtcaaggttggaggtgaggaggtattttccctgcacgagccgcggcatacacatctgcaagctcaggaacactctccttgtaagagtcgataaaccttgaattgaagtacctctcgctcgcagcaatcactgagcaatagtcagaactcagaagtcccttgccctgcagtatcttcatgacaatataccgaggcacatgcctcgtcttcaggctgtaagtgatcagcgcgggcctgcgcacgatgtactctg…
CA658217	471	CJ733793	93.58	467	0	0.991507	625	CJ733793 Y.Ogihara unpublished cDNA library Wh_SH Triticum aestivum cDNA clone whsh16n09 5', mRNA sequence.	seeding	Chinese Spring	aggtactggtcgcacgcgcagatgagctcggggtaccacgcggctcaggccaattcatgtatgcgctcaccaccgtctcctgcgtgacccaagagaagcttgctgcaagaatggagttactgaagaagaccctcggctgctctgatgacatgctgaagattgcggtcgtcaagcacccaagcctcctaagatcatctgaggacaacctgcgcagcacggtagagttcctgatcaacaaggttggtcttgagccagagtacatcgtgcgcaggcccgcgctgatcacttacagcctgaagacgaggcatgtgcctcggtatattgtcatgaagatactgcagggcaagggacttctgagttctgactattgctcagtgattgctgcgagcgagaggtact…
CA658217	471	CJ736491	93.58	467	0	0.991507	627	CJ736491 Y.Ogihara unpublished cDNA library Wh_SH Triticum aestivum cDNA clone rwhsh16n09 3', mRNA sequence.	seeding	Chinese Spring	aatgctaaaatgaagaagatacaaagacaacagcagtgctatgtgaatagctacggccatgaggaaatatattgaccttcaatatccctaaaatgtgtcaaggttggaggtgaggaggtattttccctgcacgagccgcggcatacacatctgcaagctcaggaacactctccttgtaagagtcgataaaccttgaattgaagtacctctcgctcgcagcaatcactgagcaatagtcagaactcagaagtcccttgccctgcagtatcttcatgacaatataccgaggcacatgcctcgtcttcaggctgtaagtgatcagcgcgggcctgcgcacgatgtactctggctcaagaccaaccttgttgatcaggaactctaccgtgctgcgcaggttgt…
CA658217	471	BJ322172	93.58	467	0	0.991507	709	BJ322172 Y. Ogihara unpublished cDNA library, Wh_yf Triticum aestivum cDNA clone whyf23p21 3', mRNA sequence.	spikelet at early flowering	Chinese Spring	gnaacttgtcgcggcggtcaataagattagtggcagttcagtttcagtcagaatgctaaaatgaagaagatacaaagacaacagcagtgctatgtgaatagctacggccatgaggaaatatattgaccttcaatatccctaaaatgtgtcaaggttggaggtgaggaggtattttccctgcacgagccgcggcatacacatctgcaagctcaggaacactctccttgtaagagtcgataaaccttgaattgaagtacctctcgctcgcagcaatcactgagcaatagtcagaactcagaagtcccttgccctgcagtatcttcatgacaatataccgaggcacatgcctcgtcttcaggctgtaagtgatcagcgcgggcctgcgcacgatgtactctg…
TC451739	640	BJ250485	100	640	0	1	640	BJ250485 Y. Ogihara unpublished cDNA library, Wh_f Triticum aestivum cDNA clone whf15m19 3', mRNA sequence.	spike at flowering date	Chinese Spring	gactgatattttgaaggatcttctctaaggaatgacaacaacagcctatcagggttcagaaatcaatttatcactagttacatcaagagttagcaatgagcaaactggcaagtagcaaacacactagaaaagatagtgaacatccagttaggcctaaacaccaaggcaggagttaccaacttactacacagagtgaaaactttcttgcgccatacacaggttacggattttcatagcctgttcctggtccatctaaatatgaaattagttggcgcttcccctttgcaagctgttgcatagtcttcagcgaggtgtggtgcagcttccttgtgaggggatatgagtttctccacaaataccttctcagtgatcttgaccgcagtaaagaagctcgggtca…
TC451739	640	CK212428	87.06	618	0	0.965625	1101	FGAS024300 Triticum aestivum FGAS: Library 6 CAP GATE 1 Triticum aestivum cDNA, mRNA sequence.	0	Wheat line CI 14106	cacactggccgccttgttttttttggaccctgatttgtacatgtgccaaggataaattctaaggaatgacggcaagagcatatcagggttcaggaatcaatttatcaggggcagcaagagttagcaatgagcaaactggcatgtaacaaacacactacaaaagagagcaaacatccagttaggcatagaacaccaaggcaggagttaccagcttactacgcagagtgaaaactttgttgcgccatacacacgttacgaattttcataggcggttccggggtcatctaaatctgaaatttgttgaaacttcccctttgcaagcaggtgcgtagtcttcagcgaggtgcggtgcagcttccttgtgagggcatatgagcttctccgcaaatactttctcag…
TC451739	640	CJ963226	81.7	623	9e-139	0.973437	796	CJ963226 Y. Ogihara unpublished cDNA library, whchul Triticum aestivum cDNA clone whchul31i03 3', mRNA sequence.	0	Near isogenic line AvrPm3b Chul/*8chan	aatatatccatggaacttctcatttacagagacgttctctaaggaatgacaacatcaacaaataggggttcaggaaacaaattatcagtttcatagggagttagcatttagcaacagacatactaaagaaaacaaccaacatcatcttaggcaaagaacaccgaaacaggaagtaacagcttacacgcagggtgataactttgttgcgccatacactgtaaccaacttccatagcccttttttgttcatgtgaatctgaaattagttggcatctcccctttgcaagctgttgcatagtcttcagcgaggtgtggcgcggcttccttgtgagggcatatgagcttctccacaaataccttctcagtcatcttgaccgcagaatataagctcaagtcacga…
TC451739	640	HX255653	76.68	639	1e-88	0.998437	769	HX255653 Triticum aestivum cv. SCR-73 seedling library Triticum aestivum cDNA clone whsp10035n10, mRNA sequence.	seedling	SCR-73	ggaaaacacaaagatcttctctaaggaatgacaatatcaatatatcagagttcagaaataaaattaacagtttcataggatttagcacttagaaatgaccaaactggcatgtaacagcatactagaaaaaacagccaacatgtagtctggcaaacaacaccaaaacaaggaagtacccagcttatcagacagagtgaaaactttgttgcgccatacacagtaaccaatttccttggcccgttttcggttcaagtaaatctgaaattagttggcacttcccctttgcaagcagttgcatagtcttcagcgaggtgtggtgcagcttccttgtgagggcatatatacttctccacgaaatccttctcggccctcttaaccacagtatagtagctcaggttg…
TC408222	596	BJ292581	100	596	0	1	606	BJ292581 Y. Ogihara unpublished cDNA library, Wh_SL Triticum aestivum cDNA clone whsl28f16 5', mRNA sequence.	seed DPA30	Chinese Spring	gagggtttaggacaagccgctgcaggctgtctcgttcaaaagcaaggagaagatcgccgccaaagcgagctacttgaagaagatattcaggtggtctgatgctcaagtgagccatgctgtgtgtaaggctccgattgtgctgaggaagtcaaacagctcgctgcagcaaaggtccgagttcttcctctccgagatggggctggaaccggcgtacgttgctcatcgcccggcattgctctcttacagcatggagggccgactcaggcccaggtactatgttatcaagttccttaaggcaaatggattgctaggtcagtaccgggactactataatatagtcatgctgagcgacaaagtatttatggagaggttcatatgccctcacaagaaggctgcacc…
CJ687536	652	CV771158	94.44	630	0	0.966258	855	FGAS065551 Triticum aestivum FGAS: Library 2 Gate 3 Triticum aestivum cDNA, mRNA sequence.	0	NONGDA 3338/2463	agcttgacattaggcctatttaggtgacactatagaacaagtttgtacaaaaaagcaggctggtaccggtccggaattcccgggatatcgtcgacccacgcgtccgctcgctccaggctcagtcagggcttcctcatcctctcttatcctcctcttccgcggccacacttcacatttccggcttcttctacactccgcctcgatctggatcgacaagaaattagccctgcaatggccagcattggcggcgatgccaagaagagcctggcggagtggctcggggagaaagggttcgacgaggaggccatcgggcgcatgtcgaagcggtgcaggaacctgccgaacctcgacgccggcgaggcctccggcgtctgggactacctcctcaacgacgtcaag…
TC384334	773	CJ787336	87.07	750	0	0.970246	837	CJ787336 Y. Ogihara unpublished cDNA library, whatl Triticum aestivum cDNA clone whatl17f04 3', mRNA sequence.	root	Atlas66	attttgatggccaaatgggaacattctttcatgaagggtagatggacgattgcattgaaaactgcaatagccatttcagaagacaaagacacggagtgtgcagaaatactactcatcgatacttcaaagaatttgcaggatgccctgatctcactctcttagttccaatatgtgtgtcaaactgacaatatgacacgaataagaacaagtgcataccagtgcgatttttccttttgtactgaatgacataatctacataccaattttcataccggtcttggttcacgtaaaactgaatctggcaggaacttcccctctgcaagcagttgcgtagtcttcagcgagatgcggtgcagctttcttgtgagggcatatgaacctttccataaataccttctc…
CD895075	488	CK212428	79.57	470	5e-87	0.963115	1101	FGAS024300 Triticum aestivum FGAS: Library 6 CAP GATE 1 Triticum aestivum cDNA, mRNA sequence.	0	Wheat line CI 14106	cacactggccgccttgttttttttggaccctgatttgtacatgtgccaaggataaattctaaggaatgacggcaagagcatatcagggttcaggaatcaatttatcaggggcagcaagagttagcaatgagcaaactggcatgtaacaaacacactacaaaagagagcaaacatccagttaggcatagaacaccaaggcaggagttaccagcttactacgcagagtgaaaactttgttgcgccatacacacgttacgaattttcataggcggttccggggtcatctaaatctgaaatttgttgaaacttcccctttgcaagcaggtgcgtagtcttcagcgaggtgcggtgcagcttccttgtgagggcatatgagcttctccgcaaatactttctcag…
CD895075	488	HX255653	76.89	476	1e-67	0.97541	769	HX255653 Triticum aestivum cv. SCR-73 seedling library Triticum aestivum cDNA clone whsp10035n10, mRNA sequence.	seedling	SCR-73	ggaaaacacaaagatcttctctaaggaatgacaatatcaatatatcagagttcagaaataaaattaacagtttcataggatttagcacttagaaatgaccaaactggcatgtaacagcatactagaaaaaacagccaacatgtagtctggcaaacaacaccaaaacaaggaagtacccagcttatcagacagagtgaaaactttgttgcgccatacacagtaaccaatttccttggcccgttttcggttcaagtaaatctgaaattagttggcacttcccctttgcaagcagttgcatagtcttcagcgaggtgtggtgcagcttccttgtgagggcatatatacttctccacgaaatccttctcggccctcttaaccacagtatagtagctcaggttg…
BJ254907	519	HX255653	85.77	506	7e-150	0.974952	769	HX255653 Triticum aestivum cv. SCR-73 seedling library Triticum aestivum cDNA clone whsp10035n10, mRNA sequence.	seedling	SCR-73	ggaaaacacaaagatcttctctaaggaatgacaatatcaatatatcagagttcagaaataaaattaacagtttcataggatttagcacttagaaatgaccaaactggcatgtaacagcatactagaaaaaacagccaacatgtagtctggcaaacaacaccaaaacaaggaagtacccagcttatcagacagagtgaaaactttgttgcgccatacacagtaaccaatttccttggcccgttttcggttcaagtaaatctgaaattagttggcacttcccctttgcaagcagttgcatagtcttcagcgaggtgtggtgcagcttccttgtgagggcatatatacttctccacgaaatccttctcggccctcttaaccacagtatagtagctcaggttg…
CJ675852	726	CJ679914	85.81	712	0	0.980716	787	CJ679914 Y.Ogihara unpublished cDNA library Wh_OKCS Triticum aestivum cDNA clone whok18g02 5', mRNA sequence.	seed DPA5	Chinese Spring	tgccgccgccgccgccgccgccgccgtccgccgtcccggcgtcatgctcctcctcctccggcagcgcatcctctcccatctcctctccgcggcaccagatccttccacctctccactcctctctctccaccgcctcctctccgccgccacgcccgccatttccccgaaccctagcttcgccgtggaggactacctcgtcggcacctgcggcctcacccgagcccaggcactcaaggcctccgccaagctctcccacctcaggtccccctccaagcccgatgccgtgctcgccttcctcgccggcctcggcctctccggcgncgacgtggccgccctcgtcgccagggacccgctcttcctctgcgccggcgtggagagaactctggaccccgtcgtcgc…
TC408432	624	BE414557	95.51	624	0	1	743	SCU011.A08.R990714 ITEC SCU Wheat Endosperm Library Triticum aestivum cDNA clone SCU011.A08, mRNA sequence.	endosperm	Wyuna	gnnnnnnnagnnagtangngttnaannaaagctccnaattaacnttactaaagggaacaaaagctggagctccaccgcggtggcggccgctctagaactagtggatcccccgggctgcaggaattcggcacgagccgncgccatgctccgcctccgtggctgcatcctcgtgcggctcctctcttcccccgccacctctcagggcgcccctctccaccgncccctctccgcgggcgccgcggccgccgtctacccaaaccctagcttcgccgccgacgactacctcgtctccacctgcggcctcacccgagcgcaggccctnaaggcctccgccaagctctcccacctcaagtcccccgccaagcccgacgccgtcctngccttcctcgccggcctcgg…
TC408432	624	CJ775662	79.41	607	2e-116	0.972756	752	CJ775662 Y. Ogihara unpublished cDNA library, whatl Triticum aestivum cDNA clone whatl17f04 5', mRNA sequence.	root	Atlas66	attccctcgccgccggcgccgccgccgccatgctccggctccatcgcggcgttctcgcccaggtcctctcgtctctctccgcctctcccgtatcccctctccaccgcctcatctccgccgccgcgcccgccatttccccaaaccctagcttctctgtcgaggagtatctcgtctccacctgtggcctcacccgacctcaggccctcaaggcctccccgaagctctcccacctcaagtcccccgacaagcccgacgccgtcctcgccttcctcgccggcatcggcctctccgccgccgacgtcgctgccgtcgtcgccaaggacccgcagttactctgcgccggcgtggagagcatcctggcccccaacgtcgccgcgctcgccggcgtcgggctctcgc…
BE415744	361	CK213953	83.93	361	1e-93	1	1053	FGAS025868 Triticum aestivum FGAS: Library 6 CAP GATE 1 Triticum aestivum cDNA, mRNA sequence.	0	Wheat line CI 14106	taccctaccgcggccgcctttttttttttttttaaactatcaattcatccggcataaatttcgaccaaaccaggatgtggaagacatactacagcagaaaactaatatctaggtaggcagaatacactaatgtgaattgccagcttactaggaatagtgaaaactctgtcatgacatacacagttaccaatttccatagcccttccttgcttcatgtaaatctgaatctagccggcaattcccctctgcaagctgctacatagtcttcagcgaggtatggggcagtgtccttgtgagggcatatgaacttctccatgaataccttctcagtcatcttaactgcataatagtaatctcgaccatgatctagcaatccattttccttaagaaaagttacaa…
CD863542	587	CJ611934	98.97	582	0	0.991482	785	CJ611934 Y.Ogihara unpublished cDNA library Wh_VWD Triticum aestivum cDNA clone rwhvd11g12 3', mRNA sequence.	shoot grown with desiccation	Valuevskaya	ctggtcatgagctttatatataaacctgcctgcagggcagtacatccatctgtacaaatctgctcggtttgaacaaccgatgcaaaaacagagtatcggctgaacttctgaaggtgttcgcagtaataattcagaacagcacactaaaacctaacccagcagcgggtgcactgcgcggcgcagtcccctcggcaatcaacattgtagcccaagaccttgggattccgcaagagaacgctccggagagtcttcccgttgatcccccagtcgctgtccagcttgccgacattcagcttcacctcgctctcaagatcgcacccaagaacctctgggaatttcttgagcagcttgtaaaggtcgtcatcagagagcccaaggcccctgacgtagtccagcact…
CD863542	587	CJ593006	92.72	591	0	1.00681	740	CJ593006 Y.Ogihara unpublished cDNA library Wh_SHDr Triticum aestivum cDNA clone rwhsd15b09 3', mRNA sequence.	shoot grown with desiccation	kitaKEI1354	tgttaatattttccacgataaactctggtcgatgagccttgtaaatacgccaataggggattacatccccatctatacaaatctgattggtttggataaccgatgcaaaaacagagtaccagctgaacttctgaaggtgttcgcagtaacaattcagaacaacacactaaaacctaacccagcagcgggtgcactgcgcggcgcagtcccctcggcaatccacattgtagcccaaaaccttgggattccgcaaaagaacactccggagagtcttcccgtttatcccccaatcgctgtccagcttgccgacattcagcttcacctcgctctcaagatcgcacccaagaacctctgggaatttcttgagcagcttgtaaaggtcgtcatcagagagcccca…
CD863542	587	CJ867433	92.76	580	0	0.988075	780	CJ867433 Y. Ogihara unpublished cDNA library, whsctal Triticum aestivum cDNA clone whsctal31d10 3', mRNA sequence.	root	Scout66	taatgagctttacatataaacctgcccggaggagtacatccatctatacaaatctgctcggtttgattaatcgatgcaaaaacagagtatcggctgaacttctgaaggtgttcgcagtaataattcagaacagcacactaaaacctaacccagcagcgggtgcactgcgccgcacagtcccctctgcaatccacattgtagcccaaaaccttcggattccgcaaaagaacactccggagagtcttcccgtttataccccagtcgctgtccagcttgccgacattcagcttcacctcgctctcaagatcgcacccaagaacctctgggaatttcttgagcagcttgtaaaggtcttcgtcagatagccctaggcccctgacgtagtccagcactccgctt…
CA702655	537	BJ235912	94.58	553	0	1.0298	617	BJ235912 Y. Ogihara unpublished cDNA library, Wh_e Triticum aestivum cDNA clone whe18n23 5', mRNA sequence.	seed DPA10	Chinese Spring	gccctccccctctttccctttcccctttcccctccccctccccctcccctccagcgcgcgcgagagagctgagctgagcttctcggttggctgagctgagctgagctgctttggtggtgtgggagcggtcgagcggcgcgtagcaggaggaggaggaggcggccgatcgatctggagctagcggtcccggacgcggcggccggcggcgacggcatggggcgcggacgggtcgagctcaagcggatcgagaacaagatcaaccgccaggtcaccttcgccaagcgccgcaacggcctgctcaagaaggcctacgagctctccgtcctctgcgatgccgaggtcgcgctcatcatcttctccaaccgcggcaagctctacgagttctgcagcggccagagc…
CA702655	537	CA731378	94.56	551	0	1.02607	608	wip1c.pk006.k12 wip1c Triticum aestivum cDNA clone wip1c.pk006.k12 5' end, mRNA sequence.	pistils	Spring wheat	gcacgaggcctctttccctttcccctttcccctccccctccccctcccctccagcgcgcgcgagagagctgagctgagcttctcggttggctgagctgagctgagctgctttggtggtgtgggagcggtcgagcggcgcgtagcaggaggaggaggaggcggccgatcgatctggagctagcggtcccggacgcggcggccggcggcgacggcatggggcgcggacgggtcgagctcaagcggatcgagaacaagatcaaccgccaggtcaccttcgccaagcgccgcaacggcctgctcaagaaggcctacgagctctccgtcctctgcgatgccgaggtcgcgctcatcatcttctccaaccgcggcaagctctacgagttctgcagcggccagagc…
CA702655	537	BJ244030	94.55	550	0	1.02421	634	BJ244030 Y. Ogihara unpublished cDNA library, Wh_f Triticum aestivum cDNA clone whf13o02 5', mRNA sequence.	spike at flowering date	Chinese Spring	tgcaggnaattcggcacgaggctctttccctttcccctttcccctccccctccccctcccctccagcgcgcgcgagagagctgagctgagcttctcggttggctgagctgagctgagctgctttggtggtgtgggagcggtcgagcggcgcgtagcaggaggaggaggaggcggccgatcgatctggagctagcggtcccggacgcggcggccggcggcgacggcatggggcgcggacgggtcgagctcaagcggatcgagaacaagatcaaccgccaggtcaccttcgccaagcgccgcaacggcctgctcaagaaggcctacgagctctccgtcctctgcgatgccgaggtcgcgctcatcatcttctccaaccgcggcaagctctacgagttctgc…
CA702655	537	BJ270130	94.25	539	0	1.00372	697	BJ270130 Y. Ogihara unpublished cDNA library, Wh_oh Triticum aestivum cDNA clone whoh6c22 5', mRNA sequence.	pistil at heading date	Chinese Spring	ctgcaggnaattcggcacgaggcccctttcccctccccctccccctcccctccagcgcgcgcgagnagagctgagctgagcttctcggttggctgagctgagctgagctgctttggtggtgtgggagcggtcgagcggcgcgtagcaggaggaggaggaggcggccgatcgatctggagctagcggtcccggacgcggcggccggcggcgacggcatggggcgcggacgggtcgagctcaagcggatcgagaacaagatcaaccgccaggtcaccttcgccaagcgccgcaacggcctgctcaagaaggcctacgagctctccgtcctctgcgatgccgaggtcgcgctcatcatcttctccaaccgcggcaagctctacgagttctgcagcggccaga…
CA593340	558	CD873508	91.09	539	0	0.96595	706	AZO3.100A14F010925 AZO3 Triticum aestivum cDNA clone AZO3100A14, mRNA sequence.	leaf	recital	ccacgcgtccgggccatcctccctctcctccctctcttccgcctcacccaaccacctgacagccatggctccgcccccccgcccccgcctgcgcctgtcggagtagccgtcgcggtctgccggtgttggaggcttggggtgtagggttggccccgttctccagcggagatggggcgcgggaaggtgcagctgaagcggatcgagaacaagatcaaccggcaggtgaccttctccaagcgccgctcggggctgctcaagaaggcgcacgagatctccgtgctctgcgacgccgaggtcggcctcatcatcttctccaccaagggaaagctctacgagttctccaccgagtcatgtatggacaaaattcttgaacggtatgagcgctactcttatgcagaa…
CA593340	558	CJ683290	90.98	532	0	0.953405	797	CJ683290 Y.Ogihara unpublished cDNA library Wh_PCDAM Triticum aestivum cDNA clone whpc11n08 5', mRNA sequence.	anther at meiosis	Chinese Spring	cctccctctcctccctctcttccgcctcacccaaccacctgacagccatggctccgcccccccgcccccgcctgcgcctgtcggagtagccgtcgcggtctgccggtgttggaggcttggggtgtagggttggccccgttctccagcggagatggggcgcgggaaggtgcagctgaagcggatcgagaacaagatcaaccggcaggtgaccttctccaagcgccgctcggggctgctcaagaaggcgcacgagatctccgtgctctgcgacgccgaggtcggcctcatcatcttctccaccaagggaaagctctacgagttctccaccgagtcatgtatggacaaaattcttgaacggtatgagcgctactcttatgcagaaaaggttctcgtttcaag…
CA664008	514	BQ788648	88.35	498	2e-165	0.968872	700	WHE4152_C04_E08ZS Wheat CS whole plant cDNA library Triticum aestivum cDNA clone WHE4152_C04_E08, mRNA sequence.	Roots, leaves, crown, stem and sheath	Chinese Spring	cggcacgaggctccctccctccaccagattaagcctgcccgcccgcccgccgctgtgctcctccgagatccttcctagatccgtccgtcgatccatggcgccgtcgtcgccgccggcggcggcggtggcggccgagggagacgagcagcagcagcagatcgtggtggccgcggcggcggcggcggcggccaagaagggcggcgggaagaggggccggcgcgagatgcggcggatcgaggacgccaccagccggcaggtgaccttctccaagcgccggagcgggctgctcaagaaggcctatcgagctgggcgtcctctgcgacgccgaggtcgccctcatcgtcttctccccccgcggccgcctctacgagtacgcctccgcgccagatttgcagaaaa…
TC378699	755	CF133005	100	755	0	1	778	WHE4352_H07_O14ZT Wheat meiotic floret cDNA library Triticum aestivum cDNA clone WHE4352_H07_O14, mRNA sequence.	Whole florets with anthers	Chinese Spring	ccggtccggattcccgggtcgacccacgcgtccggacgagctgcggccggaggaggaggatggcgcggcgcgggcgggttgagctgcggcggatcgaggaccggacgagccggcaggtgcgcttctccaagcgccgagcggggctcttcaagaaggccttcgagctctcgctcctctgcgacgccgaggtcgcgctgctcgtcttctcccccgccggcaagctctacgagtacgcctcctccagcattgaaggtacatatgaccggtatcagcaatttgcggtgcccggaaggaatctgattcaagaagatgcaactgtctgcaatgatgaagatccttcaaatatgcagtcaaggcttggcgagattgctgcctggtctctcgataataatgctgaca…
TC417485	551	CJ529455	100	551	0	1	574	CJ529455 Y.Ogihara unpublished cDNA library Wh_EMC Triticum aestivum cDNA clone rwhec11a19 3', mRNA sequence.	dormant seed with cold treatment after water	kitaKEI1354	aggtctgaaaaagttaaaaggtaatttctttaggacatcgaacgaacctgtgatgatatatggagcagagtgttgggctactaagagacaccacatccaataaatgtgtcactaagatgcacatgctaaggtggatgcgtggccctacaataaaggatttaattatgaagagtgaatacatgatgaggtaggggtggcgttgattgaagagaagcttgttgaactccgactaaggtggtctggaatatccaatgaaagcatgtagaagcaccagcgaatagtggaattctggaggaggcgtactcgtagagcctgccggcgggggagaagacgagcagcgagacctcggcgtcgcagaggaccgcgagctcgaaggccttcttgaagagccccgcgcgg…
CA703086	303	HX160778	94.74	304	3e-134	1.0033	718	HX160778 Triticum aestivum cv. Halberd root library Triticum aestivum cDNA clone whxs25002o04, mRNA sequence.	root	Halberd	gatcgtctgctctcttctgcctagctagagttccgggctgagactaagaagaggtcgagatggggaggggaaggattgagatcaagaggatcgagaacaccactagccggcaggtgaccttctgcaagcgccggaacgggctcctcaaaaaggcctacgagctctccgtcctgtgcgacgccgaggtggcgctcatcgtcttctccagccgcggccgcctctacgagtactccaacaacagtgtcaaggctacaattgacaggtacaagaaggcacatgcttgtggctcaacctctggggtacctctcatagaagtcaatgctcagcaatactaccagcaagaagctgcaaagctgcgccaccagatccagatgctgcaaagcactaacaagcacttgg…
CA703086	303	HX135005	94.74	304	3e-134	1.0033	751	HX135005 Triticum aestivum cv. Halberd root library Triticum aestivum cDNA clone whxr28071i17, mRNA sequence.	root	Halberd	gctccatacctagtcgatcgtctgctctcttctgcctagctagagttccgggctgagactaagaagaggtcgagatggggaggggaaggattgagatcaagaggatcgagaacaccactagccggcaggtgaccttctgcaagcgccggaacgggctcctcaaaaaggcctacgagctctccgtcctgtgcgacgccgaggtggcgctcatcgtcttctccagccgcggccgcctctacgagtactccaacaacagtgtcaaggctacaattgacaggtacaagaaggcacatgcttgtggctcaacctctggggtacctctcatagaagtcaatgctcagcaatactaccagcaagaagctgcaaagctgcgccaccagatccagatgctgcaaagca…
CA703086	303	CJ654442	94.74	304	3e-134	1.0033	698	CJ654442 Y.Ogihara unpublished cDNA library Wh_GCPCDAM Triticum aestivum cDNA clone whgc17m24 5', mRNA sequence.	anther at meiosis	DT4B(CS)	gtcgatcgtctgctctcttctgcctagctagagttccgggctgagactaagaagaggtcgagatggggaggggaaggattgagatcaagaggatcgagaacaccactagccggcaggtgaccttctgcaagcgccggaacgggctcctcaaaaaggcctacgagctctccgtcctgtgcgacgccgaggtggcgctcatcgtcttctccagccgcggccgcctctacgagtactccaacaacagtgtcaaggctacaattgacaggtacaagaaggcacatgcttgtggctcaacctctggggtacctctcatagaagtcaatgctcagcaatactaccagcaagaagctgcaaagctgcgccaccagatccagatgctgcaaagcactaacaagcact…
CA703086	303	CJ680037	94.74	304	3e-134	1.0033	863	CJ680037 Y.Ogihara unpublished cDNA library Wh_OKCS Triticum aestivum cDNA clone whok18n02 5', mRNA sequence.	seed DPA5	Chinese Spring	tagtcgatcgtctgctctcttctgcctagctagagttccgggctgagactaagaagaggtcgagatggggaggggaaggattgagatcaagaggatcgagaacaccactagccggcaggtgaccttctgcaagcgccggaacgggctcctcaaaaaggcctacgagctctccgtcctgtgcgacgccgaggtggcgctcatcgtcttctccagccgcggccgcctctacgagtactccaacaacagtgtcaaggctacaattgacaggtacaagaaggcacatgcttgtggctcaacctctggggtacctctcatagaagtcaatgctcagcaatactaccagcaagaagctgcaaagctgcgccaccagatccagatgctgcaaagcactaacaagca…
CA703086	303	CJ629480	94.74	304	3e-134	1.0033	817	CJ629480 Y.Ogihara unpublished cDNA library Wh_CSEC Triticum aestivum cDNA clone whcs19k15 5', mRNA sequence.	callus	Chinese Spring	ctggagcccctcctttttctgccttcggcttgggtcctatattataaaccaaagggaggaaggacagctagctagctgtatcagagagccccatacctagtcgatcgtctgctctcttctgcctagctagagttccgggctgagactaagaagaggtcgagatggggaggggaaggattgagatcaagaggatcgagaacaccactagccggcaggtgaccttctgcaagcgccggaacgggctcctcaaaaaggcctacgagctctccgtcctgtgcgacgccgaggtggcgctcatcgtcttctccagccgcggccgcctctacgagtactccaacaacagtgtcaaggctacaattgacaggtacaagaaggcacatgcttgtggctcaacctctg…
CA703086	303	CJ682328	94.74	304	3e-134	1.0033	741	CJ682328 Y.Ogihara unpublished cDNA library Wh_OKCS Triticum aestivum cDNA clone whok7o17 5', mRNA sequence.	seed DPA5	Chinese Spring	gtcgatcgtctgctctcttctgcctagctagagttccgggctgagactaagaagaggtcgagatggggaggggaaggattgagatcaagaggatcgagaacaccactagccggcaggtgaccttctgcaagcgccggaacgggctcctcaaaaaggcctacgagctctccgtcctgtgcgacgccgaggtggcgctcatcgtcttctccagccgcggccgcctctacgagtactccaacaacagtgtcaaggctacaattgacaggtacaagaaggcacatgcttgtggctcaacctctggggtacctctcatagaagtcaatgctcagcaatactaccagcaagaagctgcaaagctgcgccaccagatccagatgctgcaaagcactaacaagcact…
CA703086	303	CJ643431	94.74	304	3e-134	1.0033	643	CJ643431 Y.Ogihara unpublished cDNA library Wh_EMI Triticum aestivum cDNA clone whei13f16 5', mRNA sequence.	dormant seed with water absorption after	kitaKEI1354	ctggagcccctcctttttctgccttcggcttgggtcctatattataaaccaaagggaggaaggacagctagctagctgtatcagagagccccatacctagtcgatcgtctgctctcttctgcctagctagagttccgggctgagactaagaagaggtcgagatggggaggggaaggattgagatcaagaggatcgagaacaccactagccggcaggtgaccttctgcaagcgccggaacgggctcctcaaaaaggcctacgagctctccgtcctgtgcgacgccgaggtggcgctcatcgtcttctccagccgcggccgcctctacgagtactccaacaacagtgtcaaggctacaattgacaggtacaagaaggcacatgcttgtggctcaacctctg…
CA703086	303	CJ681765	94.74	304	3e-134	1.0033	822	CJ681765 Y.Ogihara unpublished cDNA library Wh_OKCS Triticum aestivum cDNA clone whok5l16 5', mRNA sequence.	seed DPA5	Chinese Spring	ttttctgccttcggcttgggttatattataaaccaaagggaggaaggacagctagctagctgcatcagagagctccatacctagtcgatcgtctgctctcttctgcctagctagagttccgggctgagactaagaagaggtcgagatggggaggggaaggattgagatcaagaggatcgagaacaccactagccggcaggtgaccttctgcaagcgccggaacgggctcctcaaaaaggcctacgagctctccgtcctgtgcgacgccgaggtggcgctcatcgtcttctccagccgcggccgcctctacgagtactccaacaacagtgtcaaggctacaattgacaggtacaagaaggcacatgcttgtggctcaacctctggggtacctctcataga…
CA703086	303	BJ269659	94.74	304	3e-134	1.0033	656	BJ269659 Y. Ogihara unpublished cDNA library, Wh_oh Triticum aestivum cDNA clone whoh22p15 5', mRNA sequence.	pistil at heading date	Chinese Spring	ttttnctgccttnggcttgggttatattataaaccaanggnaggaaggacagctagctagctgcatcagagagctccatacctagtcgatcgtctgctctcttctgcctagctagagttccgggctgagactaagaagaggtcgagatggggaggggaaggattgagatcaagaggatcgagaacaccactagccggcaggtgaccttctgcaagcgccggaacgggctcctcaaaaaggcctacgagctctccgtcctgtgcgacgccgaggtggcgctcatcgtcttctccagccgcggccgcctctacgagtactccaacaacagtgtcaaggctacaattgacaggtacaagaaggcacatgcttgtggctcaacctctggggtacctctcatag…
CA715845	339	CJ684613	94.1	339	2e-146	1	857	CJ684613 Y.Ogihara unpublished cDNA library Wh_PCDAM Triticum aestivum cDNA clone whpc17m16 5', mRNA sequence.	anther at meiosis	Chinese Spring	gagtcagccatggggagggggagggtggagctgaagcggatcgagaacaagatcaaccgccaggtcaccttcgccaagcgcaggaacggcctgctcaagaaggcctacgagctctccgtgctgtgcgacgccgaggtcgcgctcatcgtcttctccaaccgcggcaagctctacgagttctgcagcacccagagcatgacgaagacactcgacaagtatcaaaaatgcagttatgcaggacctgaaactactgtgcagaacagagaaaatgagcaactgaaaaacagccgcaatgagtacctgaaactaaaggcacgggttgataatttacagcgaacacaaaggaatttgcttggtgaagatcttgattccttaggcataaaagagctcgagagcctt…
CA715845	339	CD927009	94.1	339	2e-146	1	722	GR45.100K11F010302 GR45 Triticum aestivum cDNA clone GR45100K11, mRNA sequence.	grain (45 degrees per day after	recital	ccccacccccttatcttcctcccctcctctcccttgttgctacgagtagtacgcttggtggtggtggtggtgtgtgtgtatggttgctgcagcatagctagctagggacggggaaggtggaggaagcagcggagtcagccatggggagggggagggtggagctgaagcggatcgagaacaagatcaaccgccaggtcaccttcgccaagcgcaggaacggcctgctcaagaaggcctacgagctctccgtgctgtgcgacgccgaggtcgcgctcatcgtcttctccaaccgcggcaagctctacgagttctgcagcacccagagcatgacgaagacactcgacaagtatcaaaaatgcagttatgcaggacctgaaactactgtgcagaacagagaaa…
CA715845	339	CA500468	94.1	339	2e-146	1	671	WHE4020_A08_B16ZT Wheat meiotic anther cDNA library Triticum aestivum cDNA clone WHE4020_A08_B16, mRNA sequence.	Anther	Chinese Spring	ggtcgacccacgcgtccgaggtggaggaagcagcggagtcagccatggggagggggagggtggagctgaagcggatcgagaacaagatcaaccgccaggtcaccttcgccaagcgcaggaacggcctgctcaagaaggcctacgagctctccgtgctgtgcgacgccgaggtcgcgctcatcgtcttctccaaccgcggcaagctctacgagttctgcagcacccagagcatgacgaagacactcgacaagtatcaaaaatgcagttatgcaggacctgaaactactgtgcagaacagagaaaatgagcaactgaaaaacagccgcaatgagtacctgaaactaaaggcacgggttgataatttacagcgaacacaaaggaatttgcttggtgaagatc…
CA715845	339	BJ270308	94.1	339	2e-146	1	612	BJ270308 Y. Ogihara unpublished cDNA library, Wh_oh Triticum aestivum cDNA clone whoh6p21 5', mRNA sequence.	pistil at heading date	Chinese Spring	gatcttcctcccctcctctcccttgttgctacgagtagtacgcttggtggtggtggtggtgtgtgtgtatggttgctgcagcatagctagctagggacggggaaggtggaggaagcagcggagtcagccatggggagggggagggtggagctgaagcggatcgagaacaagatcaaccgccaggtcaccttcgccaagcgcaggaacggcctgctcaagaaggcctacgagctctccgtgctgtgcgacgccgaggtcgcgctcatcgtcttctccaaccgcggcaagctctacgagttctgcagcacccagagcatgacgaagacactcgacaagtatcaaaaatgcagttatgcaggacctgaaactactgtgcagaacagagaaaatgagcaactg…
CA715845	339	BF482817	94.1	339	2e-146	1	422	WHE2301-2304_D02_D02ZS Wheat pre-anthesis spike cDNA library Triticum aestivum cDNA clone WHE2301-2304_D02_D02, mRNA sequence.	Spike before anthesis	Chinese Spring	aaccgccaggtcaccttcgccaagcgcaggaacggcctgctcaagaaggcctacgagctctccgtgctgtgcgacgccgaggtcgcgctcatcgtcttctccaaccgcggcaagctctacgagttctgcagcacccagagcatgacgaagacactcgacaagtatcaaaaatgcagttatgcaggacctgaaactactgtgcagaacagagaaaatgagcaactgaaaaacagccgcaatgagtacctgaaactaaaggcacgggttgataatttacagcgaacacaaaggaatttgcttggtgaagatcttgattccttaggcataaaagagctcgagagccttgagaagcaactcgattcgtccttgaagcacattcgaacaacaaggacacaacat…
CA715845	339	CJ683995	93.81	339	6e-146	1	751	CJ683995 Y.Ogihara unpublished cDNA library Wh_PCDAM Triticum aestivum cDNA clone whpc14p15 5', mRNA sequence.	anther at meiosis	Chinese Spring	tggtggtgtgtgtgtatggttgctgcagcatagctagctagggacggggtaaggtggaggaagcagcggagtcagccatggggagggggagggtggagctgaagcggatcgagaacaagatcaaccgccaggtcaccttcgccaagcgcaggaacggcctgctcaagaaggcctacgagctctccgtgctgtgcgacgccgaggtcgcgctcatcgtcttctccaaccgcggcaagctctacgagttctgcagcacccagagcatgacgaagacactcgacaagtatcaaaaatgcagttatgcaggacctgaaactactgtgcanaacagagaaaatgagcaactgaaaaacagccgcaatgagtacctgaaactaaaggcacgggttgataatttac…
CA715845	339	BQ240213	93.81	339	7e-145	1	511	TaE05020F01R TaE05 Triticum aestivum cDNA clone TaE05020F01R, mRNA sequence.	developing seeds	Glenlea	caccatatctagctagggacggggaaggtggaggaagcatcggagtcagccatggggagggggagggtggagctgaagcggatcgagaacaagatcaaccgccaggtcaccttcgccaagcgcaggaacggcctgctcaagaaggcctactagctctccgtgctgtgcgacgccgaggtcgcgctcatcgtcttctccaaccgcggcaagctctacgagttctgcagcacccagagcatgacgaagacactcgacaagtatcaaaaatgcagttatgcaggacctgaaactactgtgcagaacagagaaaatgagcaactgaaaaacagccgcaatgagtacctgaaactaaaggcacgggttgataatttacagcgaacacaaaggaatttgcttggt…
CA715845	339	DY761322	93.51	339	3e-143	1	1215	EST218 Genes amplified from wheat FGAS cDNA libraries Triticum aestivum cDNA clone MC58R1L1-122, mRNA sequence.	Crown, leaf and root	Norstar	ccctgcacccatcatctctcgctttaatccctaccaggccagccagctgcctgcctgcctgctcctccccacccccttatcttcctcccctcctctcccttcttgctacgagtagtacgcttggtggtggtggtggtggtggtggtgtgtatggttgctgcagcatagccagggacggggaaggtggaggaagcagcggagtcagccatggggagggggagggtggagctgaagcggatcgagaacaagatcaaccgccaggtcaccttcgccaagcgcaggaacggcctgctcaagaaggcctacgagctctccgtgctgtgcgacgccgaggtcgcgctcatcgtcttctccaaccgcggcaagctctacgagttctgcagcacccagagcatgacg…
CA715845	339	DY761321	93.51	339	3e-143	1	1215	EST217 Genes amplified from wheat FGAS cDNA libraries Triticum aestivum cDNA clone MC58R1L1-121, mRNA sequence.	Crown, leaf and root	Norstar	ccctgcacccatcatctctcgctttaatccctaccaggccagccagctgcctgcctgcctgctcctccccacccccttatcttcctcccctcctctcccttcttgctacgagtagtacgcttggtggtggtggtggtggtggtggtgtgtatggttgctgcagcatagccagggacggggaaggtggaggaagcagcggagtcagccatggggagggggagggtggagctgaagcggatcgagaacaagatcaaccgccaggtcaccttcgccaagcgcaggaacggcctgctcaagaaggcctacgagctctccgtgctgtgcgacgccgaggtcgcgctcatcgtcttctccaaccgcggcaagctctacgagttctgcagcacccagagcatgacg…
BJ305419	490	BJ259946	99.79	476	0	0.971429	606	BJ259946 Y. Ogihara unpublished cDNA library, Wh_h Triticum aestivum cDNA clone whh22o02 5', mRNA sequence.	spike at heading date	Chinese Spring	gaacaagncagcaactgttacatccctctcctccactcaccagcacagtagagcagagagctagtcgctcgcgcgggcaatccaaacctttccctattcttgcaaggtctcggaaacggaaaggcccctgctccgctgcgcgtttgcgagtttgggaagaagccttgcctgccggagggggggaaacgggcgagatggggcgagggcgcagcgagataaagaggatcgacaaccccacgcagcgccagtccaccttctacaagcgcagggacggcctcttcaagaaggcccgggagctcgccgtcctctgcgacgccgacctcctcctcctcctcttctccgcctccggcaagctctaccagtacctcgcgcccaccgtcccctctgtcaaggagttcg…
BJ305419	490	BJ305858	95.84	481	0	0.981633	586	BJ305858 Y. Ogihara unpublished cDNA library, Wh_yd Triticum aestivum cDNA clone whyd27n17 5', mRNA sequence.	spikelet at late flowering	Chinese Spring	gcgaanaagcagcaactgttacatccccctcctccacgcagcagcacagtagagcagagagctagtcgctcgcgcggcgcgggcaatccaaacctttccttattcttgcaaggtctcggaaacggaaaggcccctgctccgctgcgcgtttgcgagtttgggaagaagccttgcctgccggaagcggggaaacgagatggggcgagggcgcagcgagataaagaggatcgacaaccccacgcagcgccagtccaccttctacaagcgcagggacggcctcttcaagaaggcccgggagctcgccgtcctctgcgacgccgacctcctcctcctcctcttctccgcctccggcaagctctaccagtacctcgcgcccaccgtcccctctgtcaaggagtt…
BJ305419	490	BJ305077	95.24	483	0	0.985714	560	BJ305077 Y. Ogihara unpublished cDNA library, Wh_yd Triticum aestivum cDNA clone whyd28k18 5', mRNA sequence.	spikelet at late flowering	Chinese Spring	ccccgaaaagccgcaactgttacatccccctcctccacgcaccatcacagtagagcagagacctagtcgctcgcgcggcgcgggcaatccaaacctttccttattcttgcaaggtctcggaaacggaaaggcccctgctccgctgcgcgtttgcgagtttgggaagaagccttgcctgccggaagggggaaaacgagatggggcgagggcgcagcgagataaagaggatcgacaaccccacgcagcgccagtccaccttctacaagcgcagggacggcctcttcaagaaggcccgggagctcgccgtcctctgcgacgccgacctcctcctcctcctcttctccgcctccggcaagctctaccagtacctcgcgcccaccgtcccctctgtcaaggagt…
CA646775	520	HX066097	95.14	535	0	1.02885	579	HX066097 Triticum aestivum cv. Norin 4 leaf library Triticum aestivum cDNA clone whxn23070l19, mRNA sequence.	leaf	Norin 4	tcccctccccgcctcgcaccgccccgtcacactccgttacccctaacaatcaccaagatacaaaaacagagcgagagacgagcggcggccggaggagactggtgggatggcgcggcgcgggcgtgtggagctgcggcggatcgaggaccggacgagccggcaggtgcgattctccaaacgccgcgcggggctcttcaagaaggcgttcgagctcgcggtcctctgcgacgccgaggtcgcgctgctcgtcttctcccccgccgggaagctctacgagtactccacctccaggttccataggaaattctactttgataaatattcactgaagtgggaattgctgcaacaactggagttataggatctttgcttcgtatagtggtgatggtgcctacaatg…
CA688636	347	CA689679	94.24	347	3e-154	1	457	wlm96.pk043.f18 wlm96 Triticum aestivum cDNA clone wlm96.pk043.f18 5' end, mRNA sequence.	leaf	Stephens	ctcgtgccgaattcggcacgagcggaggagaggacgaggctggtggggaactggggatggcgcggcgcgggcgtgtggagctgcggcggatcgaggaccggacgagccggcaggtgcgcttctccaagcgccgcgcggggctcttcaagaaggccttcgagctcgcggtcctctgcgacgccgaggtctcgctgctcgtcttctcccccgccggcaggctctacgagtacgcctcctccagcatagaaggtacatatgaccgctatcaggcatttgcaggagccggaaaggacgtgaatgaacccggtgcaagtaacaacaatgatggaggatccttcaaatatacagtcaaggcttgaagagattacttcctggnctcntcaaaacaatgcngataac…
CA688636	347	CJ729011	93.95	347	1e-152	1	789	CJ729011 Y.Ogihara unpublished cDNA library Wh_VSCB Triticum aestivum cDNA clone whvs3g18 5', mRNA sequence.	liquid cultured tissue	Valuevskaya	cccccacggactcatccatggtcacccccacggacccgatccatctctttcccccgctcccggtgagcagtggagtccccgtcgctccggccacactctctccctgacaccccgacccctttccatccaccgagataaacaggagaagagactcaagagagacacnagggaaggcggaggagaggacgaggctggtggggaactggggatggcgcggcgcgggcgtgtggagctgcggcggatcnaggaccggacgagccggcaggtgcgcttctccaagcgccgcgcggggctcttcaagaaggccttcgagctcgcggtcctctgcgacgccgaggtctcgctgctcgtcttctcccccgccggcaggctctacgagtacgcctcctccagcataga…
CA688636	347	HX079805	93.95	347	4e-152	1	624	HX079805 Triticum aestivum cv. Norin 4 leaf library Triticum aestivum cDNA clone whxo22087j21, mRNA sequence.	leaf	Norin 4	aggagaagagactcaagagagacacgagggaaggcggaggagaggacgaggctggtggggaactggggatggcgcggcgcgggcgtgtggagctgcggcggatcgaggaccggacgagccggcaggtgcgcttctccaagcgccgcgcggggctcttcaagaaggccttcgagctcgcggtcctctgcgacgccgaggtctcgctgctcgtcttctcccccgccggcaggctctacgagtacgcctcctccagcatagaaggtacatatgaccgctatcaggcatttgcaggagccggaaaggacgtgaatgaacccggtgcaagtaacaacaatgatggagatccttcaaatatacagtcaaggcttgaagagattacttcctggtctcttcaaaaca…
CA688636	347	CJ927586	93.95	347	4e-152	1	521	CJ927586 Y. Ogihara unpublished cDNA library, whchan Triticum aestivum cDNA clone whchan33j17 5', mRNA sequence.	0	Chancellor AvrPm3b	cagagagacacgagggaaggcggaggagaggacgaggctggtggggaactggggatggcgcggcgcgggcgtgtggagctgcggcggatcgaggaccggacgagccggcaggtgcgcttctccaagcgccgcgcggggctcttcaagaaggccttcgagctcgcggtcctctgcgacgccgaggtctcgctgctcgtcttctcccccgccggcaggctctacgagtacgcctcctccagcatagaaggtacatatgaccgctatcaggcatttgcaggagccggaaaggacgtgaatgaacccggtgcaagtaacaacaatgatggagatccttcaaatatacagtcaaggcttgaagagattacttcctggtctcttcaaaacaatgctgataactca…
CA688636	347	CJ625277	93.66	347	6e-151	1	876	CJ625277 Y.Ogihara unpublished cDNA library Wh_VSCB Triticum aestivum cDNA clone rwhvs3g18 3', mRNA sequence.	liquid cultured tissue	Valuevskaya	atagttgcatccacataacctgnatttctcnntcagctgcgntatataagactgacaacagtactgatatgttaatctgagcatcacacacagccttggcaaagcacaaaaggtaaggcaacagagcaagcaacagataacttaacaaggacacacccacacacacactgttggtgttaacccaccgcccttttattgaatttgcccctcgtgcctttgctgcaccttacaaacacaactctttcagtaactggggaagagtgtggcatcagccacagagctttgcttgaaccaaatgcatgcacatcacatggctgctcaagtccttctggagttcccgccgctcgcactagtgccggcatcgctattttgttgcgccaacatcttcttggattttgt…
CA688636	347	CJ939802	93.9	344	2e-150	0.991354	642	CJ939802 Y. Ogihara unpublished cDNA library, whchan Triticum aestivum cDNA clone whchan33j17 3', mRNA sequence.	0	Chancellor AvrPm3b	ctgcaccttacaaacacaactctttcagtaactggggaagagtgtggcatcagccacagagctttgcttgaaccaaatgcatgcacatcacatggctgctcaagtccttctggagttcccgccgctcgcactagtgccggcatcgctattttgttgcgccaacatcttcttggattttgtattcttcaaagcatctgtcagtagtttctccagtttctctagctcattagcatctgagttatcagcattgttttgaagagaccaggaagtaatctcttcaagccttgactgtatatttgaaggatctccatcattgttgttacttgcaccgggttcattcacgtcctttccggctcctgcaaatgcctgatagcggtcatatgtaccttctatgctgga…
CA593080	466	CJ684380	94	467	0	1.00215	854	CJ684380 Y.Ogihara unpublished cDNA library Wh_PCDAM Triticum aestivum cDNA clone whpc16m09 5', mRNA sequence.	anther at meiosis	Chinese Spring	taacacactcttctccctcatttgccttcctcatctctcactctatccttcccatctctctctagcgcccacgaaacacaaacatgcagatactcaacgagcagctggctgcaccatccacaggcctaatggtgaaggagtctgcgtccccgggctcgggctcgggatcggcagggggcgctgccgagaagatggggagagggaggatcgagatcaagcgcatcgagaacacgaccaaccggcaggtcaccttctgcaagcgccgcaacggcctcctgaagaaggcgtacgagctctcggtgctctgcgacgccgaggtggcgctcatcgtcttctccggccgcgggcgcctctacgagtactccaacaacagcgtgaaagcaaccattgagagataca…
CA593080	466	CJ656841	94	467	0	1.00215	679	CJ656841 Y.Ogihara unpublished cDNA library Wh_GCPCDAM Triticum aestivum cDNA clone whgc8f05 5', mRNA sequence.	anther at meiosis	DT4B(CS)	tctctcactctatccttcccatctctctctagcgcccacgaaacacaaacatgcagatactcaacgagcagctggctgcaccatccacaggcctaatggtgaaggagtctgcgtccccgggctcgggctcgggatcggcagggggcgctgccgagaagatggggagagggaggatcgagatcaagcgcatcgagaacacgaccaaccggcaggtcaccttctgcaagcgccgcaacggcctcctgaagaaggcgtacgagctctcggtgctctgcgacgccgaggtggcgctcatcgtcttctccggccgcgggcgcctctacgagtactccaacaacagcgtgaaagcaaccattgagagatacaagaaggcaacaagtgacacctccagcgctggta…
CA593080	466	CD891680	94	467	0	1.00215	615	G118.118C03F010724 G118 Triticum aestivum cDNA clone G118118C03, mRNA sequence.	grain (118 degrees per day after	recital	ccacgcgtccgcctagcctcctacctttctcctttaaacacactcttctccctcatttgccttcctcatctctcactctatccttcccatctctctctagcgcccacgaaacacaaacatgcagatactcaacgagcagctggctgcaccatccacaggcctaatggtgaaggagtctgcgtccccgggctcgggctcgggatcggcagggggcgctgccgagaagatggggagagggaggatcgagatcaagcgcatcgagaacacgaccaaccggcaggtcaccttctgcaagcgccgcaacggcctcctgaagaaggcgtacgagctctcggtgctctgcgacgccgaggtggcgctcatcgtcttctccggccgcgggcgcctctacgagtactc…
CA593080	466	CD934622	93.97	464	0	0.995708	693	OV.001I05F000918 OV Triticum aestivum cDNA clone OV001I05, mRNA sequence.	ovary	recital	ctctatccttcccatctctctctagcgcccacgaaacacaaacatgcagatactcaacgagcagctggctgcaccatccacaggcctaatggtgaaggagtctgcgtccccgggctcgggctcgggatcggcagggggcgctgccgagaagatggggagagggaggatcgagatcaagcgcatcgagaacacgaccaaccggcaggtcaccttctgcaagcgccgcaacggcctcctgaagaaggcgtacgagctctcggtgctctgcgacgccgaggtggcgctcatcgtcttctccggccgcgggcgcctctacgagtactccaacaacagcgtgaaagcaaccattgagagatacaagaaggcaacaagtgacacctccagcgctggtacagtcgc…
CA593080	466	CD932205	93.89	458	0	0.982833	707	GR45.117D14F010720 GR45 Triticum aestivum cDNA clone GR45117D14, mRNA sequence.	grain (45 degrees per day after	recital	ccacgcgtccgccttcccatctctctctagcgcccacgaaacacaaacatgcagatactcaacgagcagctggctgcaccatccacaggcctaatggtgaaggagtctgcgtccccgggctcgggctcgggatcggcagggggcgctgccgagaagatggggagagggaggatcgagatcaagcgcatcgagaacacgaccaaccggcaggtcaccttctgcaagcgccgcaacggcctcctgaagaaggcgtacgagctctcggtgctctgcgacgccgaggtggcgctcatcgtcttctccggccgcgggcgcctctacgagtactccaacaacagcgtgaaagcaaccattgagagatacaagaaggcaacaagtgacacctccagcgctggtaca…
CA593080	466	CD887481	93.86	456	0	0.978541	500	G118.105F17F010605 G118 Triticum aestivum cDNA clone G118105F17, mRNA sequence.	grain (118 degrees per day after	recital	ccacgcgtccgcggacgcgtgggttcccatctctctctagcgcccacgaaacacaaacatgcagatactcaacgagcagctggctgcaccatccacaggcctaatggtgaaggagtctgcgtccccgggctcgggctcgggatcggcagggggcgctgccgagaagatggggagagggaggatcgagatcaagcgcatcgagaacacgaccaaccggcaggtcaccttctgcaagcgccgcaacggcctcctgaagaaggcgtacgagctctcggtgctctgcgacgccgaggtggcgctcatcgtcttctccggccgcgggcgcctctacgagtactccaacaacagcgtgaaagcaaccattgagagatacaagaaggcaacaagtgacacctccag…
CA593080	466	CD934479	93.83	454	0	0.974249	638	OV.001D20F000912 OV Triticum aestivum cDNA clone OV001D20, mRNA sequence.	ovary	recital	cccatctctctctagcgcccacgaaacacaaacatgcagatactcaacgagcagctggctgcaccatccacaggcctaatggtgaaggagtctgcgtccccgggctcgggctcgggatcggcagggggcgctgccgagaagatggggagagggaggatcgagatcaagcgcatcgagaacacgaccaaccggcaggtcaccttctgcaagcgccgcaacggcctcctgaagaaggcgtacgagctctcggtgctctgcgacgccgaggtggcgctcatcgtcttctccggccgcgggcgcctctacgagtactccaacaacagcgtgaaagcaaccattgagagatacaagaaggcaacaagtgacacctccagcgctggtacagtcgcagagatcaat…
CA593080	466	CJ627681	93.79	451	0	0.967811	806	CJ627681 Y.Ogihara unpublished cDNA library Wh_CSEC Triticum aestivum cDNA clone whcs12i19 5', mRNA sequence.	callus	Chinese Spring	atctctctctagcgcccacgaaacacaaacatgcagatactcaacgagcagctggctgcaccatccacaggcctaatggtgaaggagtctgcgtccccgggctcgggctcgggatcggcagggggcgctgccgagaagatggggagagggaggatcgagatcaagcgcatcgagaacacgaccaaccggcaggtcaccttctgcaagcgccgcaacggcctcctgaagaaggcgtacgagctctcggtgctctgcgacgccgaggtggcgctcatcgtcttctccggccgcgggcgcctctacgagtactccaacaacagcgtgaaagcaaccattgagagatacaagaaggcaacaagtgacacctccagcgctggtacagtcgcagagatcaatgcc…
BQ902600	140	GH731312	95.52	134	5e-52	0.957143	655	GR45.117L08F010720 GR45 Triticum aestivum cDNA clone GR45117L08, mRNA sequence.	grain (45 degrees per day after	recital	ccacgcgtccgcttcctcccctcctctcccttctggctacgagtagtacgctaggtggtggtggtggtggtggtggtgtgtatggttgctgcagcatagccagggacggggaaggtggaggaagcagcggagtcagccatggggagggggagggtggagctgaagcggatcgagaacaagatcaaccgccaggtcaccttcgccaagcgcaggaacggcctgctcaagaaggcctacgagctctccgtgctgtgcgacgccgaggtcgcgctcatcgtcttctccaaccgcggcaagctctacgagttctgcagcacccagagcatgacgaagacactcgacaagtatcaaaaatgcagttatgcaggacctgaaactactgtgcagaaccgagaaaat…
BQ902600	140	DY761322	95.52	134	5e-52	0.957143	1215	EST218 Genes amplified from wheat FGAS cDNA libraries Triticum aestivum cDNA clone MC58R1L1-122, mRNA sequence.	Crown, leaf and root	Norstar	ccctgcacccatcatctctcgctttaatccctaccaggccagccagctgcctgcctgcctgctcctccccacccccttatcttcctcccctcctctcccttcttgctacgagtagtacgcttggtggtggtggtggtggtggtggtgtgtatggttgctgcagcatagccagggacggggaaggtggaggaagcagcggagtcagccatggggagggggagggtggagctgaagcggatcgagaacaagatcaaccgccaggtcaccttcgccaagcgcaggaacggcctgctcaagaaggcctacgagctctccgtgctgtgcgacgccgaggtcgcgctcatcgtcttctccaaccgcggcaagctctacgagttctgcagcacccagagcatgacg…
BQ902600	140	DY761321	95.52	134	5e-52	0.957143	1215	EST217 Genes amplified from wheat FGAS cDNA libraries Triticum aestivum cDNA clone MC58R1L1-121, mRNA sequence.	Crown, leaf and root	Norstar	ccctgcacccatcatctctcgctttaatccctaccaggccagccagctgcctgcctgcctgctcctccccacccccttatcttcctcccctcctctcccttcttgctacgagtagtacgcttggtggtggtggtggtggtggtggtgtgtatggttgctgcagcatagccagggacggggaaggtggaggaagcagcggagtcagccatggggagggggagggtggagctgaagcggatcgagaacaagatcaaccgccaggtcaccttcgccaagcgcaggaacggcctgctcaagaaggcctacgagctctccgtgctgtgcgacgccgaggtcgcgctcatcgtcttctccaaccgcggcaagctctacgagttctgcagcacccagagcatgacg…
BQ902600	140	CJ683995	95.52	134	5e-52	0.957143	751	CJ683995 Y.Ogihara unpublished cDNA library Wh_PCDAM Triticum aestivum cDNA clone whpc14p15 5', mRNA sequence.	anther at meiosis	Chinese Spring	tggtggtgtgtgtgtatggttgctgcagcatagctagctagggacggggtaaggtggaggaagcagcggagtcagccatggggagggggagggtggagctgaagcggatcgagaacaagatcaaccgccaggtcaccttcgccaagcgcaggaacggcctgctcaagaaggcctacgagctctccgtgctgtgcgacgccgaggtcgcgctcatcgtcttctccaaccgcggcaagctctacgagttctgcagcacccagagcatgacgaagacactcgacaagtatcaaaaatgcagttatgcaggacctgaaactactgtgcanaacagagaaaatgagcaactgaaaaacagccgcaatgagtacctgaaactaaaggcacgggttgataatttac…
BQ902600	140	CJ677243	95.52	134	5e-52	0.957143	732	CJ677243 Y.Ogihara unpublished cDNA library Wh_MS Triticum aestivum cDNA clone whms8a04 5', mRNA sequence.	seed DPA5	DT3DL(CS)	gtggagctgaagcggatcgagaacaagatcaaccgccaggtcaccttcgccaagcgcaggaacggcctgctcaagaaggcctacgagctctccgtgctgtgcgacgccgaggtcgcgctcatcgtcttctccaaccgcggcaagctctacgagttctgcagcacccagagcatgacgaagacactcgacaagtatcaaaaatgcagttatgcaggacctgaaactactgtgcagaaccgagaaaatgagcaactgaaaaacagccgcaatgagtacctgaaactaaaggcacgggttgataatttacagcgaacacaaaggaatttgcttggtgaagatcttgattcattaggcataaaagagctcgagagccttgagaagcaactcgattcatccttg…
BQ902600	140	CJ659528	95.52	134	5e-52	0.957143	764	CJ659528 Y.Ogihara unpublished cDNA library Wh_HGCPCDAM Triticum aestivum cDNA clone whhg19o23 5', mRNA sequence.	anther at meiosis	DMT4B(CS)	agcagcggagtcagccatggggagggggagggtggagctgaagcggatcgagaacaagatcaaccgccaggtcaccttcgccaagcgcaggaacggcctgctcaagaaggcctacgagctctccgtgctgtgcgacgccgaggtcgcgctcatcgtcttctccaaccgcggcaagctctacgagttctgcagcacccagagcatgacgaagacactcgacaagtatcaaaaatgcagttatgcaggacctgaaactactgtgcagaaccgagaaaatgagcaactgaaaaacagccgcaatgagtacctgaaactaaaggcacgggttgataatttacagcgaacacaaaggaatttgcttggtgaagatcttgattcattaggcataaaagagctcga…
BQ902600	140	CJ549647	95.52	134	5e-52	0.957143	710	CJ549647 Y.Ogihara unpublished cDNA library Wh_HGCPCDAM Triticum aestivum cDNA clone rwhhg10h13 3', mRNA sequence.	anther at meiosis	DMT4B(CS)	aagtttgggtgaaggctacaacaatcagtagcctccttacacaaagaccgcgaccaaaaatcaccacacatgcttgctttttattaagcgcccacgaggtcacacacttgactcacgaactaaactcaattcatccctaataataatccccacccccttatcttcctcccctcctctcccttgttgctacgagtagtacgcttggtggtggtggtggtgtgtgtgtatggttgctgcagcatagctagctagggacggggaaggtggaggaagcagcggagtcagccatggggagggggagggtggagctgaagcggatcgagaacaagatcaaccgccaggtcaccttcgccaagcgcaggaacggcctgctcaagaaggcctacgagctctccgtgc…
BQ902600	140	CJ682051	95.52	134	5e-52	0.957143	766	CJ682051 Y.Ogihara unpublished cDNA library Wh_OKCS Triticum aestivum cDNA clone whok6n18 5', mRNA sequence.	seed DPA5	Chinese Spring	gagtcagccatggggagggggagggtggagctgaagcggatcgagaacaagatcaaccgccaggtcaccttcgccaagcgcaggaacggcctgctcaagaaggcctacgagctctccgtgctgtgcgacgccgaggtcgcgctcatcgtcttctccaaccgcggcaagctctacgagttctgcagcacccagagcatgacgaagacactcgacaagtatcaaaaatgcagttatgcaggacctgaaactactgtgcagaaccgagaaaatgagcaactgaaaaacagccgcaatgagtacctgaaactaaaggcacgggttgataatttacagcgaacacaaaggaatttgcttggtgaagatcttgattcattaggcataaaagagctcgagagcctt…
BQ902600	140	CJ675191	95.52	134	5e-52	0.957143	625	CJ675191 Y.Ogihara unpublished cDNA library Wh_MS Triticum aestivum cDNA clone whms1c20 5', mRNA sequence.	seed DPA5	DT3DL(CS)	gaagcggatcgagaacaagatcaaccgccaggtcaccttcgccaagcgcaggaacggcctgctcaagaaggcctacgagctctccgtgctgtgcgacgccgaggtcgcgctcatcgtcttctccaaccgcggcaagctctacgagttctgcagcacccagagcatgacgaagacactcgacaagtatcaaaaatgcagttatgcaggacctgaaactactgtgcagaaccgagaaaatgagcaactgaaaaacagccgcaatgagtacctgaaactaaaggcacgggttgataatttacagcgaacacaaaggaatttgcttggtgaagatcttgattcattaggcataaaagagctcgagagccttgagaagcaactcgattcatccttgaagcacat…
BE403536	542	HX134251	98.34	541	0	0.998155	737	HX134251 Triticum aestivum cv. Halberd root library Triticum aestivum cDNA clone whxr22007i02, mRNA sequence.	root	Halberd	tcgtctcgtctcccccatcctgccggcattgacctatcctagtatccatcaatggggaggccaccttctagtgatgagaatggcctcaagaagggtccctggactactgaagaagacgagaagctcatgagctacatccagaagcatggccatggaagctggagagccctacctcaacttgctggcctgaacaggtgtggtaagagctgcaggctaagatggaccaactacctgaagccagacatcaagagagggaagttctcccaggaggaagagcaaaccatcctccagctgcataccatccttggcaacaagtggtcggctattgcgaagcatctccctggacggacagacaacgagatcaagaacttctggaacacccacctcaggaagaagctc…
TC433058	704	CN011324	100	704	0	1	719	WHE3882_G06_N12ZS Wheat Fusarium graminearum infected spike cDNA library Triticum aestivum cDNA clone WHE3882_G06_N12, mRNA	Spike	Sumai3	cctgccggtcaatcactactactcatatagctagccaccactcgcgtacgtcttcctgaagcttgatcgatcgagctcgacctcatggacatggacaaggagtactacaaggcctgcatgggcatggaggcgctgccgatgagcccggccggtctgtcggcggtgacgacagaggtagccatggcggcggcgacggcaagcgaggacgagggcgacctgaagaggggcccgtggacggcggaggaggacatgctcctcgtcgactacatctccaagcacggcgaggggcgctggaactcgctcgctcgatgcgcaggcctgaggcgcactgggaagagctgccggctccggtggctgaactacctccgccccgacgtccggcgcggcaacatcacgccg…
TC384887	1009	DR738936	99.8	1009	0	1	1123	FGAS084153 Triticum aestivum FGAS: Library 6 CAP GATE 1 Triticum aestivum cDNA, mRNA sequence.	0	Wheat line CI 14106	ggcagtcggnaccggtccggaattcccgggatatcgtcgacccacgcgtccgcgactggagcacgaggacactgacatggactgaaggagtagaaaattactccgcggcatcaggcaggctagccgtgctccctcccatctcttctcttctcttgtcttctcttctctcccccaaggaggtcaaagacacagcgcatctgcatccggcctcctccgcgcgcgcgaattcgggagggagaggggcggtaatggggagggctccgtgctgcgagaagatgggcctcaagaggggcccctggacgccggaggaggacaagatcctggtcgcccacatccacagccacggccacggcaactggcgcgcgctgcccaagcaagccggcctgctgcggtgcggca…
TC428857	977	DR738625	100	977	0	1	1035	FGAS083842 Triticum aestivum FGAS: Library 6 CAP GATE 1 Triticum aestivum cDNA, mRNA sequence.	0	Wheat line CI 14106	acccacgcgttccgcgactggagcacgaggacactgacatggactgaagcagtagaaagggcctacatgatcgctgcctcacctcactccctctttctctctcgccgagtgagcttgaggttcttgccacgcacgctctccccatatatacccgaccatacatacccaccaccaccaggcagccatcgatcgggaggaagcaaccgtcggtgcatcattacctccgtccatccgtgttgcctagctcagctgccggagagggatcaatagaatgggacgtccgtcgtccggcggcgtggggcagcccaagctccgcaaggggctgtggtcgcccgaggaggacgagaagctctacaaccacatcatccggcacggcgtcggctgctggagctccgtccc…
GH732336	693	GH731860	90.36	716	0	1.03319	697	OV.002D19F010109 OV Triticum aestivum cDNA clone OV002D19, mRNA sequence.	ovary	recital	cgctcctccatctccattccaaggcttgagcccgaagcctctgccgccgctgctgctgcctcctgtagacccacctctccgaggtttcgtgccgcgctgcgccgttcgtccgcctgcaagcaagcaagcaaagcaatggggtgtaaggcgtgcgacaagcccaggccgagctaccggaaggggctgtggtcgccggaggaggaccagaagctgcgcgattacattctccggcacggccacggctgctggagcgcgcttcccgccaaagccgggctccagcggaacggcaagagctgcaggctgcggtggatcaactacctgcggccggggctgaagcacggcatgttctcgccggaggaggaggagacggtgatgagcctccacgccgccctcggcaac…
GH732336	693	GH732543	90.17	712	0	1.02742	714	OV.109D18F010309 OV Triticum aestivum cDNA clone OV109D18, mRNA sequence.	ovary	recital	tccatctccatcccaaggcttgagcccgaagcctctgccgccgctgctgctgcctcctgtagacccacctctccgaggtttcgtgccgcgctgcgccgttcgtccgcctgcaagcaagcaagcaaagcaatggggtgtaaggcgtgcgacaagcccaggccgagctaccggaaggggctgtggtcgccggaggaggaccagaagctgcgcgattacattctccggcacggccacggctgctggagcgcgcttcccgccaaagccgggctccagcggaacggcaagagctgcaggctgcggtggatcaactacctgcggccggggctgaagcacggcatgttctcgccggaggaggaggagacggtgatgagcctccacgccgccctcggcaacaagtgg…
GH732336	693	HX151325	90.47	682	0	0.984127	734	HX151325 Triticum aestivum cv. Halberd root library Triticum aestivum cDNA clone whxs1042g11, mRNA sequence.	root	Halberd	gcctctgccgccgctgctgctgcctcctgtagacccacctctccgaggtttcgtgccgcgctgcgccgttcgtccgcctgcaagcaagcaagcaaagcaatggggtgtaaggcgtgcgacaagcccaggccgagctaccggaaggggctgtggtcgccggaggaggaccagaagctgcgcgattacattctccggcacggccacggctgctggagcgcgcttcccgccaaagccgggctccagcggaacggcaagagctgcaggctgcggtggatcaactacctgcggccggggctgaagcacggcatgttctcgccggaggaggaggagacggtgatgagcctccacgccgccctcggcaacaagtggtcgaggatcgcacggcatttaccggggagg…
GH732336	693	HX148816	90.43	679	0	0.979798	729	HX148816 Triticum aestivum cv. Halberd root library Triticum aestivum cDNA clone whxs10043e09, mRNA sequence.	root	Halberd	tctgccgccgctgctgctgcctcctgtagacccacctctccgaggtttcgtgccgcgctgcgccgttcgtccgcctgcaagcaagcaagcaaagcaatggggtgtaaggcgtgcgacaagcccaggccgagctaccggaaggggctgtggtcgccggaggaggaccagaagctgcgcgattacattctccggcacggccacggctgctggagcgcgcttcccgccaaagccgggctccagcggaacggcaagagctgcaggctgcggtggatcaactacctgcggccggggctgaagcacggcatgttctcgccggaggaggaggagacggtgatgagcctccacgccgccctcggcaacaagtggtcgaggatcgcacggcatttaccggggaggacc…
CJ779536	583	CK163104	92.68	560	0	0.960549	1068	FGAS015721 Triticum aestivum FGAS: Library 4 Gate 8 Triticum aestivum cDNA, mRNA sequence.	0	Wheat line PI 178383	acccacgcttccgtncccncgcgcccagtgagcttgcggttcttcccacgcacgcttccccccatatatacccgaccatatatacccaccaggcagccatcgatcggaagggagcaaccgtcgctccatcttaccgatctcgccgttacatccgtccaagctcgtcggagtagctacgacgccaacagctgccaggaagattagccggcgtcaatgggacgtccgacgtctgggggcgtgcagatgcaacagcccaagctccgcaaggggctgtggtcgcccgaggaagacgagaagctctacagccacatcctccggtacggcgtcggctgctggagctccgtccccaggctcgccgggctgcaccgctgcggcaagagctgccgcctccgctggctc…
TC415131	926	DR738584	99.57	926	0	1	983	FGAS083801 Triticum aestivum FGAS: Library 6 CAP GATE 1 Triticum aestivum cDNA, mRNA sequence.	0	Wheat line CI 14106	ttcgacccacgcttccgcgactggagcacgaggacactgacatggactgaaggagtagaaaaatcaccatcggagtccagacgtcctaatcactaatcaatcggggaagcacgcgcaccgccaccaccggagcgtctgctcgtgaggtgaagggaaggggaggagaaggtttttggttgtagtgtgtgtgtgtcgccggcgatgggggcggaggcggagtgcgacaggataaaggggccgtggagccccgaggaggacgaggcgctgcggcggctggtggagcggcacggggcgcggaactggaccgcgatcgggagggggatccccgggcggtcgggcaagtcgtgccggctgcggtggtgcaaccagctgtcgccgcaggtggagcgccgccccttc…
TC415131	926	DR741513	91.67	924	0	0.99784	1063	FGAS030568 Triticum aestivum FGAS: Library 2 Gate 3 Triticum aestivum cDNA, mRNA sequence.	0	Wheat line CI 14106	atactacgacccacgcgtccgccagacgtcctaatcacnaatcaatcggggaagcacgcgcaccgcctactaccaccggagtgtctgctcgtgaggccaaggggaggggaggagaggagaaggtttttggttgtagtgtgtgtgtttcgccggcgatgggggcggaggcgaagtgcgacaggataaagggtccgtggagccccgaggaggacgaggcgctgcggcggctggtggagcggcacggggcgcggaactggaccgcgatcgggagggggatccccgggcggtcgggcaagtcgtgccgcctgcggtggtgcaaccagctctcgccgcaggtggagcgccgccccttcacggcggaggaggacgccgccatcctgcgtgcgcacgcgcggctcg…
TC415131	926	CK209326	91.58	915	0	0.988121	1113	FGAS021088 Triticum aestivum FGAS: Library 5 GATE 7 Triticum aestivum cDNA, mRNA sequence.	0	Wheat line CI 14106	gacccacgcgttccgcccacgcgtccgctaatcactaatcaatcggggaagcacgcgcaccgccactaccaccggagtgtctgctcgtgaggccaaggggaggggaggagaggagaaggtttttggttgtagtgtgtgtgtttcgccggcgatgggggcggaggcgaagtgcgacaggataaagggtccgtggagccccgaggaggacgaggcgctgcggcggctggtggagcggcacggggcgcggaactggaccgcgatcgggagggggatccccgggcggtcgggcaagtcgtgccgcctgcggtggtgcaaccagctctcgccgcaggtggagcgccgccccttcacggcggaggaggacgccgccatcctgcgtgcgcacgcgcggctcggcaa…
CD936130	698	CV769365	87.94	713	0	1.02149	862	FGAS063756 Triticum aestivum FGAS: Library 2 Gate 3 Triticum aestivum cDNA, mRNA sequence.	0	NONGDA 3338/2463	acgcttgacattaggcctatttaggtgacactctagaacaagtttgtacaaaaaagcaggctggtaccggtccggaattcccgggatatcgtcgacccacgcgtccggtattcttcctagcagctctggcagcctttaccttcggaccagcgtcaacacactgagcaatccatacatcacacacacagcgccagaggtttaacttaattagtcggccgagaagagcagaggagtgagcaaggtagctatggggaggtctccttgctgcgacaagacagggatcaagaggggcccgtggacggcggaggaggacatgaccctggtcgctcacatcgagcagcacgggcacagcaactggcgggcgctgcccaagcaggccggcctgctgcggtgcggcaa…
CD936130	698	DR741605	87.64	712	0	1.02006	1086	FGAS030658 Triticum aestivum FGAS: Library 2 Gate 3 Triticum aestivum cDNA, mRNA sequence.	0	Wheat line CI 14106	atacggcgacccagccgtccggtattcttctnagcagctctggcagcctttaccttcggaccagcgtcaacacactgagcaatccatccatcacacccacagcgccagcggtttcacttcattagtcggccgagaagcgcagaggagtgagcaaggtagctatggggaggtctccttgctgcgacaagacagggatcaagaggggcccgtggacggcggaggaggacatgaccctggtcgctcacatcgagcagcacgggcacagcaactggcgggcgctgcccaagcaggccggcctgctgcggtgcggcaagagctgccgccttcggtggatcaactacctgcgccccgacatcaagcgtggcaacttcaccggcgaggaggaaaacgctatcatcc…
TC385528	929	DR741858	91.21	956	0	1.02906	1075	FGAS030900 Triticum aestivum FGAS: Library 2 Gate 3 Triticum aestivum cDNA, mRNA sequence.	0	Wheat line CI 14106	tacggcgacccacgcgtccgcagctttctcctagcatccgactccctcccttgcccccgacccatcacacacacacacacacacagcgcgagcgtcttatcagggcctgcgcgaagagaagagaagagtgcagaggagcacagagacagagtaagcaacagcaatggggagggctccttgctgcgagaagatggggctcaagaggggcccgtggacggcggaggaggacatgaccctggtcgctcatatcgagcagcacggccacagcaactggcgggcgctgcccaagcaggccggcctgctgcgctgcggcaagagctgccgcctccggtggatcaactacctgcgccccgacatcaagcgcggcaacttcacctgtgaggaggaagaagccatcat…
TC385528	929	DR741456	91.53	944	0	1.01615	1082	FGAS030511 Triticum aestivum FGAS: Library 2 Gate 3 Triticum aestivum cDNA, mRNA sequence.	0	Wheat line CI 14106	ctgcgacccacgcttccgctagcatccgactccctcccttgcccccgacccaccacacacacactcacacacagcgcgagcgtcttatcagggcctgcgcgaagagaagagaagagtgcagaggagcacagagacagagtaagcaacagcaatggggagggctccttgctgcgagaagatggggctcaagaggggcccgtggacggcggaggaggacatgaccctggtcgctcatatcgagcagcacggccacagcaactggcgggcgctgcccaagcaggccggcctgctgcgctgcggcaagagctgccgcctccggtggatcaactacctgcgccccgacatcaagcgcggcaacttcacctgtgaggaggaagaagccatcatccaactccacgc…
TC385528	929	DR741457	91.38	928	0	0.998924	1072	FGAS030512 Triticum aestivum FGAS: Library 2 Gate 3 Triticum aestivum cDNA, mRNA sequence.	0	Wheat line CI 14106	tacgtgcgacccacgcgtccgcagcttcctccgagcatccgactccctccctcgcctccgacccatcacacacacacagcgcgagcgtcttatccgggcctgcgcgaagagaagagaagagtgcagaggagcatacagagtaagcaacagcaatggtgagggctccttgctgcgagaagatggggctcaagaggggcccgtggacagcggaggaggacatgaccctggtcgctcacatcgagcagcacgggcacagcaactggcgggcgctgcccaagcaggccggcctgctgcgctgcggcaagagctgccgcctccggtggatcaactacctgcgccccgacatcaagcgcggcaacttcaccagcgacgaggaagaagccatcatccaagtccacg…
CJ799711	534	CJ853772	97	534	0	1	666	CJ853772 Y. Ogihara unpublished cDNA library, whsctal Triticum aestivum cDNA clone whsctal29l13 5', mRNA sequence.	root	Scout66	cccacaacaacaacagcaccaacttccactcctgcaaacccaacccaacccaacccaccaccgagcacaagaaaaaggagagccatcggcggcggcagaccatcgtctaaagagatagtgagatggggaggtcgccgtgctgcgagaaggcgcacaccaacaagggcgcctggaccaaggaggaggacgaccggctcaccgcctacatcaaggcgcacggcgagggctgctggcgctccctgcccaaggccgcggggctgctccgctgcggcaagagctgccgcctccgctggatcaactacctccgccccgacctcaagcgcggcaacttcagcgacgaggaggacgagctcatcatcaagctccacagcctcctgggcaacaaatggtctctgatag…
CJ799711	534	CJ666227	94.38	534	0	1	826	CJ666227 Y.Ogihara unpublished cDNA library Wh_KMP Triticum aestivum cDNA clone whkp6i02 5', mRNA sequence.	shoot grown under continuous light	Kmppd(CS)	caccaacttccacttcctgcaaacccgacccaacccaacccaacccaccaccgagcacaagaaaaggagagtcatcggcggcggcagaccatctacagagatagtgagatggggaggtcgccgtgctgcgagaaggcgcacaccaacaagggcgcctggaccaaggaggaggacgaccggctcaccgcctacatcaaggcgcacggcgagggctgctggcgctccctgcccaaggccgcggggttgctccgctgcggcaagagctgccgcctccgctggatcaactacctccgccccgacctcaagcgcggcaacttcagcgatgaggaggacgagctcatcatcaagctccacagcctcctgggcaacaaatggtctctgatagccgggagactccca…
CJ799711	534	CJ627325	94.36	532	0	0.996255	770	CJ627325 Y.Ogihara unpublished cDNA library Wh_CSEC Triticum aestivum cDNA clone whcs11b15 5', mRNA sequence.	callus	Chinese Spring	cagcaccaacttccactcctgcaaacccgacccaacccaacccaacccaccaccgagcacaagaaaaggagagtcatcggcggcggcagaccatctacagagatagtgagatggggaggtcgccgtgctgcgagaaggcgcacaccaacaagggcgcctggaccaaggaggaggacgaccggctcaccgcctacatcaaggcgcacggcgagggctgctggcgctccctgcccaaggccgcggggttgctccgctgcggcaagagctgccgcctccgctggatcaactacctccgccccgacctcaagcgcggcaacttcagcgatgaggaggacgagctcatcatcaagctccacagcctcctgggcaacaaatggtctctgatagccgggagactcc…
CJ799711	534	CJ656821	94.9	510	0	0.955056	696	CJ656821 Y.Ogihara unpublished cDNA library Wh_GCPCDAM Triticum aestivum cDNA clone whgc8d16 5', mRNA sequence.	anther at meiosis	DT4B(CS)	acaacaacagcagcaccaacttccactcctgcaaacccaacccaacccaacccaacccaccaccgagcacaagaaaaggagaaggaaggtgtgtcatcggcggcggcagaccgtctaaagagatagcgagatggggaggtcgccgtgctgcgagaaggcgcacaccaacaagggcgcctggaccaaggaggaggacgaccggctcaccgcctacatcaaggcgcacggcgagggctgctggcgctccctgcccaaggccgcggggctgctccgctgcggcaagagctgccgcctacgctggatcaactacctccgccccgacctcaagcgcggcaacttcagcgacgaggaggacgagctcatcatcaagctccacagcctcctgggcaacaaatggtc…
CJ799711	534	DN828996	94.51	510	0	0.955056	790	KUCD01_04_D01_T3 WSWR cDNA library Triticum aestivum cDNA, mRNA sequence.	roots	Geumgangmill	gcggccgctctagaactagtggatcccccgggctgcaggaattcggcacgaggaacagcagcaccaacttccactcctgcaaacccaacccaacccaacccaacccaccaccgagcacaagaaaaggagaaggaaggtgtgtcatcggcggcggcgcaccatctaaagagatagcgagatggggaggtcgccgtgctgcgagaaggcgcacaccaacaagggcgcctggaccaaggaggaggacgaccggctcaccgcctacatcaaggcgcacggcgagggctgctggcgctccctgcccaaggccgccgggctgctccgctgcggcaagagctgccgcctccgctggatcaactacctccgccccgacctcaagcgcggcaacttcagcgacgagga…
CJ799711	534	CK200693	94.31	510	0	0.955056	826	FGAS009209 Triticum aestivum FGAS: Library 3 Gate 6 Triticum aestivum cDNA, mRNA sequence.	0	Wheat line CI 14106	acccgctagttgagattaggcctattcaggtgacattatagaacaagtttgtacaaaaaagcaggctggtaccggtccggaattcccgggatatcgtcgacccacgcgtccggcactagcccccaacaacaacaacagcagcaccaacttccactcctgcaaacccaacccaacccaacccaacccaccaccgagcacaagaaaaggagaaggaaggtgtgtcatcggcggcggcgcaccatctaaagagatagcgagatggggaggtcgccgtgctgcgagaaggcgcacaccaacaagggcgcctggaccaaggaggaggacgaccggctcaccgcctacatcaaggcgcacggcgagggctgctggcgctccctgcccaaggccgccgggctgctc…
BJ280856	479	DR741457	95.2	479	0	1	1072	FGAS030512 Triticum aestivum FGAS: Library 2 Gate 3 Triticum aestivum cDNA, mRNA sequence.	0	Wheat line CI 14106	tacgtgcgacccacgcgtccgcagcttcctccgagcatccgactccctccctcgcctccgacccatcacacacacacagcgcgagcgtcttatccgggcctgcgcgaagagaagagaagagtgcagaggagcatacagagtaagcaacagcaatggtgagggctccttgctgcgagaagatggggctcaagaggggcccgtggacagcggaggaggacatgaccctggtcgctcacatcgagcagcacgggcacagcaactggcgggcgctgcccaagcaggccggcctgctgcgctgcggcaagagctgccgcctccggtggatcaactacctgcgccccgacatcaagcgcggcaacttcaccagcgacgaggaagaagccatcatccaagtccacg…
BJ280856	479	CV763720	95.2	479	0	1	823	FGAS058103 Triticum aestivum FGAS: Library 2 Gate 3 Triticum aestivum cDNA, mRNA sequence.	0	NONGDA 3338/2463	acgcttgaccttaggcctatttaggtgacactacagaacaagtttgtacaaaaaagcaggctggtaccggtccggaattcccgggatatcgtcgacccacgcgtccgcagcttcctccgagcatccgactccctccctcgcctccgacccatcacacacacacagcgcgagcgtcttatccgggcctgcgcgaagagaagagaagagtgcagaggagcatacagagtaagcaacagcaatggtgagggctccttgctgcgagaagatggggctcaagaggggcccgtggacagcggaggaggacatgaccctggtcgctcacatcgagcagcacgggcacagcaactggcgggcgctgcccaagcaggccggcctgctgcgctgcggcaagagctgccg…
BJ280856	479	BJ277209	92.93	481	0	1.00418	657	BJ277209 Y. Ogihara unpublished cDNA library, Wh_r Triticum aestivum cDNA clone whr10g10 5', mRNA sequence.	root	Chinese Spring	gcatccgactccctccctcgcctccgaccatcacacacacagcgcgagcgtcttatccgggcctgcgcaaagaaaagagaagagtgcagaggagcacacagagacagagtaagcaacagcaatggtgagggctccttgctgcgagaagatggggctcaagaggggcccgtggacggcggaggaggacatgaccctggtcgctcacatcgagcagcacgggcacagcaactggcgggcgctgccgaagcaggccggcctgctgcgctgcggcaagagctgccgcctccggtggattaactacctgcgccccgacatcaagcgcggcaacttcaccagcgacgaggaagaagccatcatccaactccacgccatgctcggcaacagatggtccaccattgc…
BJ280856	479	BJ269534	92.93	481	0	1.00418	659	BJ269534 Y. Ogihara unpublished cDNA library, Wh_oh Triticum aestivum cDNA clone whoh22g09 5', mRNA sequence.	pistil at heading date	Chinese Spring	caggaattcggcacgagggagcgtcttatccgggcctgcgcaaagaaaagagaagagtgcagaggagcacacagagacagagtaagcaacagcaatggtgagggctccttgctgcgagaagatggggctcaagaggggcccgtggacggcggaggaggacatgaccctggtcgctcacatcgagcagcacgggcacagcaactggcgggcgctgccgaagcaggccggcctgctgcgctgcggcaagagctgccgcctccggtggattaactacctgcgccccgacatcaagcgcggcaacttcaccagcgacgaggaagaagccatcatccaactccacgccatgctcggcaacagatggtccaccattgcggccaggctgcctggcaggacggacaa…
BJ280856	479	DR741456	92.1	481	0	1.00418	1082	FGAS030511 Triticum aestivum FGAS: Library 2 Gate 3 Triticum aestivum cDNA, mRNA sequence.	0	Wheat line CI 14106	ctgcgacccacgcttccgctagcatccgactccctcccttgcccccgacccaccacacacacactcacacacagcgcgagcgtcttatcagggcctgcgcgaagagaagagaagagtgcagaggagcacagagacagagtaagcaacagcaatggggagggctccttgctgcgagaagatggggctcaagaggggcccgtggacggcggaggaggacatgaccctggtcgctcatatcgagcagcacggccacagcaactggcgggcgctgcccaagcaggccggcctgctgcgctgcggcaagagctgccgcctccggtggatcaactacctgcgccccgacatcaagcgcggcaacttcacctgtgaggaggaagaagccatcatccaactccacgc…
BJ280856	479	CV763706	92.1	481	0	1.00418	821	FGAS058089 Triticum aestivum FGAS: Library 2 Gate 3 Triticum aestivum cDNA, mRNA sequence.	0	NONGDA 3338/2463	acgcttgaccttaggcctatttaggtgacactatagaacaagtttgtacaaaaaagcaggctggtaccggtccggaattcccgggatatcgtcgacccacgcgtccgctagcatccgactccctcccttgcccccgacccatcacacacacacacacacacagcgcgagcgtcgagcagggcctgcgcgaagagaagagaagagtgcagaggagcacagagacagagtaagcaacagcaatggggagggctccttgctgcgagaagatggggctcaagaggggcccgtggacggcggaggaggacatgaccctggtcgctcatatcgagcagcacggccacagcaactggcgggcgctgcccaagcaggccggcctgctgcgctgcggcaagagctgcc…
BJ280856	479	DR741858	91.89	481	0	1.00418	1075	FGAS030900 Triticum aestivum FGAS: Library 2 Gate 3 Triticum aestivum cDNA, mRNA sequence.	0	Wheat line CI 14106	tacggcgacccacgcgtccgcagctttctcctagcatccgactccctcccttgcccccgacccatcacacacacacacacacacagcgcgagcgtcttatcagggcctgcgcgaagagaagagaagagtgcagaggagcacagagacagagtaagcaacagcaatggggagggctccttgctgcgagaagatggggctcaagaggggcccgtggacggcggaggaggacatgaccctggtcgctcatatcgagcagcacggccacagcaactggcgggcgctgcccaagcaggccggcctgctgcgctgcggcaagagctgccgcctccggtggatcaactacctgcgccccgacatcaagcgcggcaacttcacctgtgaggaggaagaagccatcat…
BJ280856	479	CV780088	91.89	481	0	1.00418	821	FGAS074497 Triticum aestivum FGAS: Library 2 Gate 3 Triticum aestivum cDNA, mRNA sequence.	0	NONGDA 3338/2463	acgctatgacattaggcctatttaggtgacactatagaacaagtttgtacaaaaaagcaggctggtaccggtccggaattcccgggatatcgtcgacccacgcgtccgcagctttctcctagcatccgactccctcccttgcccccgacccatcacacacacacacacacacagcgcgagcgtcttatcagggcctgcgcgaagagaagagaagagtgcagaggagcacagagacagagtaagcaacagcaatggggagggctccttgctgcgagaagatggggctcaagaggggcccgtggacggcggaggaggacatgaccctggtcgctcatatcgagcagcacggccacagcaactggcgggcgctgcccaagcaggccggcctgctgcgctgcg…
CB307436	558	BQ806104	88.41	552	0	0.989247	655	WHE3574_H03_P06ZS Wheat developing grains cDNA library Triticum aestivum cDNA clone WHE3574_H03_P06, mRNA sequence.	whole grains	Butte 86	tcggcacgaggagtgcacgcagcacagcaatcgcagcccctcccacgcctctcaaagctgatttattaagccttaacctcctccttggagcacacagcttcgctggtcctgcacctccgcggcggccggcatttcgcaagaatcgatggggtgcaagtcgtgccagaagcccaaggcgcagcaccgcaaggggctgtggtcgccggaggaggaccagaagctccgcgactacatcgtccgctacgtccacagctgctggagcaccgtccccgtcaaggccgggcttcagaggaacgggaagagctgcaggctgcgatggatcaactacctgaggccggggctgaagcacggcatgttctcccgggaggaagaggagaccgtcatgagcctccatgccac…
BQ245626	616	CJ717827	93.97	597	0	0.969156	734	CJ717827 Y.Ogihara unpublished cDNA library Wh_VWD Triticum aestivum cDNA clone whvd17h21 5', mRNA sequence.	shoot grown with desiccation	Valuevskaya	acacacagtcncggcgaacagcggctcccggaattcccgggtgagaagggcagagcgatcgagccatcactccnccggtagcagatggggaggcagccgtgctgcnacaaggtggggctgaagaaggggccgtggacggcggaggaggaccataagctcgtcggcttcctcctcacccacggccactactgctggcgcgtcgtccccaagctcgcanggctgctgangtgcnggaagagctgcaggctgaggtggaccaactacctgaggcccgacctcaagcgggggctactctccgacgaggagcagcagctcgtcatcgacctgcacgcgcanctcggtaacaggtggtccaagatcncggcgcagctgcccggaaggacggacaacgagatcaag…
TC369134	1160	CK208426	91.88	1109	0	0.956034	1187	FGAS020139 Triticum aestivum FGAS: Library 5 GATE 7 Triticum aestivum cDNA, mRNA sequence.	0	Wheat line CI 14106	tgccgcaggcaacgaaccaacaaccancacactgacgaggtagctcgccggttgctcggtcgtttgttcgttcgtcccttgagccggccgcgcgcgcgtgccgggcgggcgggagaatgggacggcacgcgggcaccggcggcggcggcggcgtccagcagaagctgcgcaaggggctgtggtctcccgaggaggacgagaagctctacaaccacatcatccgctacggcgtcgggtgctggagctccgtgcccaagctcgccggtctgcagaggtgcggcaagagctgtcggctgcggtggatcaactacctgcgccccgacctcaagcggggaagcttctcgcagcaggaggaggacgccatcgtcggcctgcatgagatcctggggaacaggtggt…
TC409984	590	BQ806104	89.22	566	0	0.959322	655	WHE3574_H03_P06ZS Wheat developing grains cDNA library Triticum aestivum cDNA clone WHE3574_H03_P06, mRNA sequence.	whole grains	Butte 86	tcggcacgaggagtgcacgcagcacagcaatcgcagcccctcccacgcctctcaaagctgatttattaagccttaacctcctccttggagcacacagcttcgctggtcctgcacctccgcggcggccggcatttcgcaagaatcgatggggtgcaagtcgtgccagaagcccaaggcgcagcaccgcaaggggctgtggtcgccggaggaggaccagaagctccgcgactacatcgtccgctacgtccacagctgctggagcaccgtccccgtcaaggccgggcttcagaggaacgggaagagctgcaggctgcgatggatcaactacctgaggccggggctgaagcacggcatgttctcccgggaggaagaggagaccgtcatgagcctccatgccac…
TC402533	790	CV769579	97.91	766	0	0.96962	855	FGAS063970 Triticum aestivum FGAS: Library 2 Gate 3 Triticum aestivum cDNA, mRNA sequence.	0	NONGDA 3338/2463	acgctatgaccttaggcctatttaggtgactctctagaacaagtttgtacaaaaaagcaggctggtaccggtccggaattcccgggatatcgtcgacccacgcgtccgaaactccaaaccctagccggtccggcccagccctccgccctgccggccccgtgcgcggaacatgcgggatctgggcccatggcgaccggccccgatctgacctcctcctccgccgccgacgccgccgccgcgtcgtcggcggccaagaaggaccgccacatcgtcagttggagcgccgaggaggatgacgtgcttcgtgctcagattgcgcaccatggaactgacaattggacagtcatagccacacaattcaaggataagactgccagacagtgcaggaggagatggtac…
TC439540	484	CA733451	98.14	484	0	1	506	wlp1c.pk008.b15 wlp1c Triticum aestivum cDNA clone wlp1c.pk008.b15 5' end, mRNA sequence.	lemma and palea	Spring wheat	gcacgaggagagagagcaacagcaacagcaacagcgcggagacaggccatcggccggcgaccattcgagctagctagctagctatttgaagcggtgggagggaggggccgatggggaaaggccgggcaccgtgctgcgccaaggtggggctcaacaggggctcctggacgccggaggaggacatgcgcctcatcgcctacattcagcagtacggccacgccaactggcgtgccctgcccaagcaagcaggtttgctccggtgcggcaagagctgccggctccggtggatcaactacctccgtcccgacctcaagcgcggcaacttcaccgtcgaggaggaggagaccctcatcaagctgcacaacatgctcggcaacaaatggtccaagatcgcggcgt…
TC449376	478	HX172224	96.92	487	0	1.01883	827	HX172224 Triticum aestivum cv. Cranbrook root library Triticum aestivum cDNA clone whxt25041h10, mRNA sequence.	root	Cranbrook	atgcatgcatgacacctcaatatatattatttctgtttacgatctacatagctagctagcttccctagctataagcagctaccaaattggttgagagggagtgtgcattgcagtgttgagatcagtcactggtcgatctgatctctaagctgaggtgtgtgcatggggcatcactcttgctgcaaccagcagaaggtgaagaggggcctgtggtctcctgaggaggatgagaagctcgtccggtacatcaccacccatggctatggctgctggagcgaggtccccgagaaagccggattgcagcggtgtgggaagagctgccggctgcggtggatcaactacctgaggcccgacatccggcgagggcggttctcgccggaggaggagaagctcatcatc…
TC449376	478	HX159589	95.89	487	0	1.01883	794	HX159589 Triticum aestivum cv. Halberd root library Triticum aestivum cDNA clone whxs24019n05, mRNA sequence.	root	Halberd	catgttctactaagctagctagcagaagaagatagttcatccatgcatgcatgacacctcaatatatattatttctgtttacgatctacatagctagctagcttccctagctataagcagctaccaaattggttgagagggagtgtgcattgcagtgttgagatcagtcactggtcgatctgatctctcaactgaggtgtgtgcatggggcatcactcttgctgcaaccagcagaaggtgaagaggggcctgtggtctcctgaggaggatgagaagctcgtccgctacatcaccacccacggatatggctgctggagcgaggtccccgagaaagccggattgcagcggtgtgggaagagctgccggctgcggtggatcaactacctgaggcccgacatc…
CA712636	521	BJ233398	91.31	518	0	0.994242	605	BJ233398 Y. Ogihara unpublished cDNA library, Wh_e Triticum aestivum cDNA clone whe4h23 5', mRNA sequence.	seed DPA10	Chinese Spring	ggctctctctctctctctccctctctccctctctacatctaccttggatcctccactagctacgtcgtccatggatgtggtgctgcagagtcgtagcagcaacagcatggcggcggagccggaggaggagacggagctccggcgagggccgtggacggtggacgaggaccttacgctgatcaactacatcgcggaccacggcgagggccgctggaacgcgctggcgcgggccgccggcctgaggcgcacggggaagagctgccggctgcggtggctgaactacctccgccccgacgtgaagcgcggcaacttcaccgccgacgagcagctcctcatcctcgacctccactctcgctggggcaaccggtggtcgaagatcgcgcagcacctcccgggtcg…
CA712636	521	CD897978	90.37	519	0	0.996161	720	G174.107L04F010823 G174 Triticum aestivum cDNA clone G174107L04, mRNA sequence.	grain (174 degrees per day after	recital	ccacgcgtccgcatctgtcttggatcctccactagctacgtcgtccatggatatggtgctgcagagtcgtagcagcaacagcatggcggcggagccggaggaggaggcggagctccggcgggggccgtggacggtggacgaggaccttacgctgatcaactacatcgcggaccacggcgagggccgctggaacgcgctggcgcgggccgccggcctgaggcgcacggggaagagctgccggctgcggtggctgaactacctccggcccgacgtgaagcgcggcaacttcaccgccgacgagcagctcctcatcctcgacctccactctcgctggggcaaccggtggtcgaagatcgcgcagcacctcccgggtcggacggacaacgagatcaagaacta…
CA712636	521	CA733317	89.74	507	0	0.973129	587	wlp1c.pk007.b5 wlp1c Triticum aestivum cDNA clone wlp1c.pk007.b5 5' end, mRNA sequence.	lemma and palea	Spring wheat	gcacgaggatcctacctagctcatccgcgcttctctctctctctctctctctctctctctctctctctctacatctgtcttggatcctccactagctacgtcgtccatggatgtggtgctgcagagtcgtagcagcaacagcatggcggcggagccggaggaggaggcggagctccggcgggggccgtggacggtggacgaggaccttacgctgatcaactacatcgcggaccacggcgagggccgctggaacgcgctggcgagggccgccggcctgaggcgcacggggaagagctgccggctgcggtggctgaactacctccgccccgacgtgaagcgcggcaacttcaccgccgacgagcagctcctcatcctcgacctacactctcgctggggcaa…
CA599927	655	CJ661294	88.16	642	0	0.980153	683	CJ661294 Y.Ogihara unpublished cDNA library Wh_HGCPCDAM Triticum aestivum cDNA clone whhg8e16 5', mRNA sequence.	anther at meiosis	DMT4B(CS)	ctctctctcctccctcaaaactctctccctccctgaaaattctccgcatactgggtgcccaagtggtgccggcatctcgctgaggcgagagagagagagagagagagaganatcctcccctgtttccactcccccgccgctccaccgacccgccctctccagccccgccgccgagccgggaggaggagttgttgcanctcatctccgccccatctcantccccgaccccganctgatcgtcccgccggcggnganattcgaccagggcacgacngaganatgtaccgggtgaagagcgagagcgactgcganatgatgnatcnggaggaccanatggactcgccggtgggcgacgacggcagcagcggagggtcgcctcacaggggcggcgggccgcct…
CA718492	550	CJ636588	94.59	536	0	0.974545	611	CJ636588 Y.Ogihara unpublished cDNA library Wh_DPA20 Triticum aestivum cDNA clone whdp6h08 5', mRNA sequence.	seed DPA20	Chinese Spring	cacagtcgcagcgaacagcggctcccaaaattcccgggtgagaagggcagagcgatcgagccatcactcagtcaggggcagatggggaggcagccgtgctgcgacaaggtggggctgaagaaggggccgtggacggcggaggaggaccagaagctcgtcggcttcctcctcacccacggccactactgctggcgcgtcgtccccaagctcgcagggctgctgaggtgcgggaagagctgcaggctgaggtggaccaactacctgaggcccgacctcaagcgggggctcctctccgacgaggagcagcagctcgtcatcgacctgcacgcgcagctcggcaacaggtggtccaagatcgcggcgcagctgcccgggaggacggacaacgagatcaagaac…
CA718492	550	BQ245626	91.96	547	0	0.994545	629	TaE15022B12R TaE15 Triticum aestivum cDNA clone TaE15022B12R, mRNA sequence.	developing seeds	Glenlea	gcaggccgtcgtcacacccacacacagtcgcagcgaacaggggctcccgaaattcccgggtcagaagggcagggcgatcgggccatcgctccgtcggcaagcagatggggaggcagccgtgctgcgacaaggtggggctgaagaaggggccgtggacggcggaggaggaccagaagctcgtcggcttcctcctcacccacggccactactgctggcgcgtcgtccccaagctcgcagggctgctgaggtgcgggaagagctgcaggctgaggtggaccaactacctgaggcccgacctcaagcgggggctcctctccgacgaggagcagcagcttgtcatcgacctgcacgcgcagctcggcaacaggtggtccaagatcgcggcgcagctgcccggga…
TC426920	728	BQ839311	99.45	728	0	1	728	WHE4164_F10_K20ZS Wheat CS whole plant cDNA library Triticum aestivum cDNA clone WHE4164_F10_K20, mRNA sequence.	Roots, leaves, crown, stem and sheath	Chinese Spring	tacgactatataccctcccgggcctcgttctgcgtgcgggagcgaaccctattccttgttcttgaatctcgtccaaatctgtagcagagattgatcagagagggaaaaagatctctagagagagaaggatttaagagggcggccgaggggggagaatagaatgttcccggctgctgcagctgcttcctccaagaagcccggcgtgagcccgtcgtcagtccacgatcgggccgccgccgccgcgtgcgactccggcctcgtcctcaccaccgaccccaagccccgcctccggtggacggtcgagctccacgaccgtttcgtcgatgccgtcgcgcagcttggaggcccggacaaggcgactccgaagactattatgagggttatgggagtcaaggggct…
TC387582	793	CJ627249	99.87	790	0	0.996217	793	CJ627249 Y.Ogihara unpublished cDNA library Wh_CSEC Triticum aestivum cDNA clone whcs10m14 5', mRNA sequence.	callus	Chinese Spring	tgcatgtctgggaccaaataacatgtagccatggtcctttgtgtgctaacgctctcggtctccgccggcacctcttgctcttgtgtctgccttggctacaggtctcaaccggacggggaagagctgccggctccggtgggtcaactacctgcacccggacctgaagcgcggccggatgagccccgacgaggagcgcctcgtcgtcgacctccacgcccgctggggcaaccgctggtcccgcatcgccaaggccatgccggggcgcaccgacaacgagatcaagaactactggcgcacccacacccgcaagctccacaaggacacgcgcaccgcctctgctgcttcggcctccacgtccatgtctgcggcgtctccgggcaccacgtccagctcctcctc…
TC387582	793	DR741725	92.05	792	0	0.998739	1070	FGAS030772 Triticum aestivum FGAS: Library 2 Gate 3 Triticum aestivum cDNA, mRNA sequence.	0	Wheat line CI 14106	gattactgcgacccacgcttccgcatgcatgcatgcgtcgtatgggaccaaaatatgatgtagccatggtcctttgtgtgctaacgctctcggtctccgacggcacctcttgctcttgtgtctgtcttggcgacaggtcttaaccggacggggaagacctgccggctccggtgggtcaactacctgcacccggacctcaagcgcgggcggatgatccccgaagaggagcgcctcgtcgtctacctccacgcccgctggggcaaccgctggtcacgcatcgccaaggccatgccggggcgcaccgacaacgagatcaagaactactggcgcacccacacccgcaagctccacaaggacacgcgcgcctctgctgcttcggactctacgaacacgtccacg…
CA727544	454	CJ670275	92.22	437	3e-173	0.962555	742	CJ670275 Y.Ogihara unpublished cDNA library Wh_KMV Triticum aestivum cDNA clone whkv20o02 5', mRNA sequence.	shoot grown with continuous light after cold	Chinese Spring	acacactgaacgatccatccatcacacacttgaccgagaaagagaacgggagaggtgcagaggagtgagcaaagctagcaatggtgagggctccttgctgcgagaagatggggctcaagaggggcccgtggacggcggaggaggacatgaccctggtggctcacatcgagcagcacgggcacagcaactggcgggcgctgccgaagcaggccggcctgctgcgctgcggcaagagctgccgcctccggtggatcaactacctgcgccccgacatcaagcgcggcaacttcaccagcgaggaggaagacgccatcatccagctccacgccatgctcggcaacagatggtccaccattgccgccaggctgcctgggaggacggacaacgagatcaagaacg…
CA727544	454	BJ312394	91.97	436	2e-170	0.960352	620	BJ312394 Y. Ogihara unpublished cDNA library, Wh_yf Triticum aestivum cDNA clone whyf2o06 5', mRNA sequence.	spikelet at early flowering	Chinese Spring	acacacttgaccgagnaaagagaacgggagaggtgcagaggagtgagcaaagctagcaatggtgagggctccttgctgcgagaagatggggctcaagaggggcccgtggacggcggaggaggacatgaccctggtggctcacatcgagcagcacgggcacagcaactggcgggcgctgccgaagcaggccggcctgctgcgctgcggcaagagctgccgcctccggtggatcaactacctgcgccccgacatcaagcgcggcaacttcaccagcgaggaggaagacgccatcatccagctccacgccatgctcggcaacagatggtccaccattgccgccaggctgcctgggaggacggacaacgagatcaagaacgtctggcacacacacctcaagaa…
CJ563152	665	CJ959859	91.82	672	0	1.01053	928	CJ959859 Y. Ogihara unpublished cDNA library, whchul Triticum aestivum cDNA clone whchul21e09 3', mRNA sequence.	0	Near isogenic line AvrPm3b Chul/*8chan	ggaatttcatagaaatactattcaatttttgtgtttttggaggaatctgtccatccactcaaagcttattttgtgtgtagtagtgaggcaaaacaatttcttagaatgacaagtgtcatactatcaacttcctgtactatttctaaattctacgtttggatttcttcaaacagaataaggcctaaatctgtgacaaactctgcatgtcaccagcttgcatgaacagcgtgacccagaagtccatctcatcgttgctcgatgacggcgatgcgctatctacgctgaaggtgtcgcaggtttccatcccgaaactggagctgtccaccgacatccccagtgtctccgaccagaaactgtcgtcaatctggaactcctcccaggaagaagagctgcccgtgt…
CA644002	496	CJ688670	97.37	495	0	0.997984	676	CJ688670 Y.Ogihara unpublished cDNA library Wh_RDr Triticum aestivum cDNA clone whrd14o16 5', mRNA sequence.	root of desiccated seed	kitaKEI1354	acccacgaatcttccctcacaaccagtccacaccgccgcgccaagtcccgatcttgccggccgagctacactccggccgtcgccagttccccggctcgagcctcccgccgcgaattcggacggctcgtcgaccctgcctgatgatgaacagtatatacaccagcactagagtctaatcgtagcaactcagccgctcacctgcagcaaatggaatcaggtgaaaacaacatgggctcgaatgatggaccaaacagcaaagctaacttggctgcgaggcaacgcttacggtggacagatgagttgcatgaacaatttgtggaggctgttactcaacttggcggtcctgatagagcaactcctaaaggagttttgagaattatgggtacaccaggattaaca…
CA644002	496	HX123288	95.15	495	0	0.997984	565	HX123288 Triticum aestivum cv. Norin 4 leaf library Triticum aestivum cDNA clone whxq29066o19, mRNA sequence.	leaf	Norin 4	accaagaaatcgccaacccacgaatcttccctcacaaccagtccacaccgccgcgccaagtcccgatcttgccggccgagctacactccggccgtcgccagttccccggctcgagcctcccgccgcgaattcggacggctcgtcgaccctgcctgtatatacaccagcactagagtctaatcgtagcaactcagccgctcacctgcagcaaatggaatcaggtgaaaacaacatgggctcgaatgatggaccaaacagcaaagctaacttggctgcgaggcaacgcttacggtggacagatgagttgcatgaacaatttgtggaggctgttactcaacttggcggtcctgatagagcaactcctaaaggagttttgagaattatgggtacaccaggatt…
CA644002	496	CJ798139	95.15	495	0	0.997984	671	CJ798139 Y. Ogihara unpublished cDNA library, whsct Triticum aestivum cDNA clone whsct13e19 5', mRNA sequence.	root	Scout66	ccgatcttgccggccgagctacactccggccgtcgccagttccccggctcgagcctcccgccgcgaattcggacggctcgtcgaccctgcctgtatatacaccagcactagagtctaatcgtagcaactcagccgctcacctgcagcaaatggaatcaggtgaaaacaacatgggctcgaatgatggaccaaacagcaaagctaacttggctgcgaggcaacgcttacggtggacagatgagttgcatgaacaatttgtggaggctgttactcaacttggcggtcctgatagagcaactcctaaaggagttttgagaattatgggtacaccaggattaacaatataccatgtgaaaagtcacctacagaaatacaggctagcaaagtacattcccgact…
CA644002	496	CJ692803	95.15	495	0	0.997984	677	CJ692803 Y.Ogihara unpublished cDNA library Wh_SHC Triticum aestivum cDNA clone whsc10l04 5', mRNA sequence.	shoot grown with cold treatment	kitaKEI1354	ttctctctccactgctcgccggaaaccaagaaatcgccaacccacgaatcttccctcacaaccagtccacaccgccgcgccaagtcccgatcttgccggccgagctacactccggccgtcgccagttccccggctcgagcctcccgccgcgaattcggacggctcgtcgaccctgcctgtatatacaccagcactagagtctaatcgtagcaactcagccgctcacctgcagcaaatggaatcaggtgaaaacaacatgggctcgaatgatggaccaaacagcaaagctaacttggctgcgaggcaacgcttacggtggacagatgagttgcatgaacaatttgtggaggctgttactcaacttggcggtcctgatagagcaactcctaaaggagtttt…
CA644002	496	HX148524	94.55	495	0	0.997984	719	HX148524 Triticum aestivum cv. Halberd root library Triticum aestivum cDNA clone whxs19012e03, mRNA sequence.	root	Halberd	aatcgccaacccacgaatcttccctcacaaccagtccacaccgccgcgccaagtcccgatcttgccggccgagctgcactccggccgtccccagttccccggctcgaccctcccgccacgaattcggacggctcgtccaccctggcagatgatgaacagtatatccaccagcactagagtctaatcgtagcaactcagtcgctcacctgcagcaaatggaatcaggtgaaaacaacatgggctcgaatgatggaccaaacagcaaagctagcttggctgcgaggcaacgcttacggtggacagatgagttgcatgaacaatttgtggaggctgttactcaacttggcggtcctgatagagcaactcctaaaggagttttgagaattatgggtacaccag…
CA644002	496	HX099324	94.55	495	0	0.997984	644	HX099324 Triticum aestivum cv. Norin 4 leaf library Triticum aestivum cDNA clone whxp31053k13, mRNA sequence.	leaf	Norin 4	aaatctccaacccacgaatcttccctcacaaccagtccacaccgccgcgccaagtcccgatcttgccggccgagctgcactccggccgtccccagttccccggctcgaccctcccgccacgaattcggacggctcgtccaccctggcagatgatgaacagtatatccaccagcactagagtctaatcgtagcaactcagtcgctcacctgcagcaaatggaatcaggtgaaaacaacatgggctcgaatgatggaccaaacagcaaagctagcttggctgcgaggcaacgcttacggtggacagatgagttgcatgaacaatttgtggaggctgttactcaacttggcggtcctgatagagcaactcctaaaggagttttgagaattatgggtacacca…
CA644002	496	CV768489	94.55	495	0	0.997984	835	FGAS062880 Triticum aestivum FGAS: Library 2 Gate 3 Triticum aestivum cDNA, mRNA sequence.	0	NONGDA 3338/2463	aagcttgacattaggcctatttaggtgacactacagaacaagtttgtacaaaaaagcaggctgctaccggtccggaattcccgggatatcgtcgacccacgcgtccgcgaatctcgtggaattctctctccactgctcgccggaaaccaagaaatcgccaacccacgaatcttccctcacaaccagtccacaccgccgcgccaagtcccgatcttgccggccgagctgcactccggccgtccccagttccccggctcgaccctcccgccacgaattcggacggctcgtccaccctggcagatgatgaacagtatatccaccagcactagagtctaatcgtagcaactcagtcgctcacctgcagcaaatggaatcaggtgaaaacaacatgggctcgaa…
CA644002	496	CV775877	94.08	490	0	0.987903	839	FGAS070281 Triticum aestivum FGAS: Library 2 Gate 3 Triticum aestivum cDNA, mRNA sequence.	0	NONGDA 3338/2463	aaacgctatgacattaggcctatttaggtgactccatagaacaagtttgtacaaaaaagcaggctggtaccggtccggaattcccgggatatcgtcgacccacgcgtccgcgaatctcgtggaattctctctccactgctcgccggaaaccaagaaatcgccaacccacgaatcttccctcacaaccagtccacaccgccgcgccaagtcccgatcttgccggccgagctgcactccggccgtccccagttccccggctcgaccctcccgccacgaattcggacggctcgtccaccctggcagatgatgaacagtatatccaccagcactagagtctaatcgtagcaactcagtcgctcacctgcagcaaatggaatcaggtgaaaacaacatgggctc…
BI480520	384	CK199412	93.57	373	3e-154	0.971354	831	FGAS007909 Triticum aestivum FGAS: Library 3 Gate 6 Triticum aestivum cDNA, mRNA sequence.	0	Wheat line CI 14106	aactgccactgcgttaaggcctatccaggtgacatagattaacaagtttgtacaaaaaagcaggctggtaccggtccggaattcccgggatatcgtcgacccacgcgtccggaggtagacagacaggcagacagtgtccgccagttaatgcgggaaacattctgcctgttccattgctagctagctagctgtgggtgagagagtgaggctgactactccggaactagcttgaaagacggcgatcgacgactctctccggccgccgtgctgcgacgtgtgtagtagacagctagatggggcgggcgccgtgctgcgacaaggcgagagtgaagcgggggccgtggtcgccggaggaggacgagcagctgcgggcctacgtccgggctaatggcttcggcg…
CK202011	733	HX169751	90.56	731	0	0.997271	780	HX169751 Triticum aestivum cv. Cranbrook root library Triticum aestivum cDNA clone whxt19043f10, mRNA sequence.	root	Cranbrook	tgccctagacctgccgccgaacgtgccctagccaccgccggcgcctcccgcgcgcggtcgacgtctccgccccacatcgccgcgcctccgcccccgccccgtccgcagcctttgcttcccagatccgcctccgatttgtttggcgacaggcgctgttgctttcgttgtagaaggaggaggaggaggaggaggaggaaggggagccctagccttctagggcaaggccgaagcagatgggggcgccgaagcagaagtggacggcggaggaggaggcggcgctcaaggccgggataggcaagcacggggccgggaaatggcgcaccatactcaaggaccccgagttcagcaacatcctgcgctaccgatccaacgttgacctcaaggacaagtggcggaaca…
CK202011	733	BQ578891	90.66	728	0	0.993179	787	WHE0407_H10_P19ZS Wheat etiolated seedling root cDNA library Triticum aestivum cDNA clone WHE0407_H10_P19, mRNA sequence.	Root	Chinese Spring	ttcggcacgagcctagacctgccgccgaacgtgccctagccaccgccggcgcctcccgcgcgcggtcgacgtctccgccccacatcgccgcgcctccgcccccgccccgtccgcagcctttgcttcccagatccgcctccgatttgtttggcgacaggcgctgttgctttcgttgtaggaggaggaggaggaggaggaggaggaaggggagccctagccttctagggcaaggccgaagcagatgggggcgccgaagcagaagtggacggcggaggaggaggcggcgctcaaggccgggataggcaagcacggggccgggaaatggcgcaccatactcaaggaccccgagttcagcaacatcctgcgctaccgatccaacgttgacctcaaggacaagtg…
CA642543	563	BQ578891	92.9	563	0	1	787	WHE0407_H10_P19ZS Wheat etiolated seedling root cDNA library Triticum aestivum cDNA clone WHE0407_H10_P19, mRNA sequence.	Root	Chinese Spring	ttcggcacgagcctagacctgccgccgaacgtgccctagccaccgccggcgcctcccgcgcgcggtcgacgtctccgccccacatcgccgcgcctccgcccccgccccgtccgcagcctttgcttcccagatccgcctccgatttgtttggcgacaggcgctgttgctttcgttgtaggaggaggaggaggaggaggaggaggaaggggagccctagccttctagggcaaggccgaagcagatgggggcgccgaagcagaagtggacggcggaggaggaggcggcgctcaaggccgggataggcaagcacggggccgggaaatggcgcaccatactcaaggaccccgagttcagcaacatcctgcgctaccgatccaacgttgacctcaaggacaagtg…
CA642543	563	HX169751	92.59	567	0	1.0071	780	HX169751 Triticum aestivum cv. Cranbrook root library Triticum aestivum cDNA clone whxt19043f10, mRNA sequence.	root	Cranbrook	tgccctagacctgccgccgaacgtgccctagccaccgccggcgcctcccgcgcgcggtcgacgtctccgccccacatcgccgcgcctccgcccccgccccgtccgcagcctttgcttcccagatccgcctccgatttgtttggcgacaggcgctgttgctttcgttgtagaaggaggaggaggaggaggaggaggaaggggagccctagccttctagggcaaggccgaagcagatgggggcgccgaagcagaagtggacggcggaggaggaggcggcgctcaaggccgggataggcaagcacggggccgggaaatggcgcaccatactcaaggaccccgagttcagcaacatcctgcgctaccgatccaacgttgacctcaaggacaagtggcggaaca…
TC386542	1057	CK206263	98.49	1059	0	1.00189	1057	FGAS017848 Triticum aestivum FGAS: Library 5 GATE 7 Triticum aestivum cDNA, mRNA sequence.	0	Wheat line CI 14106	catacgncgacccacgcgtccgaataaatgcctattgttaaaaaggagagctctgacaaccatgcttccagtgcatggacagatgcagagacgctactccttttagaaggtgtcctaaaacatggagatgactgggatcttattacccagcatgtccgcacaaagaataaaacagagtgtattgctaggcttattcagttgccttttggtgaacatatgctgggcaacataaataatggtaaatctgatagtaggttccatacaaaccaaactattgatggcaaaacgaaccactttattgtgaaggaggcatcaagtcagtcggccgatatggttgatggcatgcagattgatggggaggaggatggtgctgataaattagttgaagaccatccttca…
TC386711	701	CJ682356	99.71	697	0	0.994294	706	CJ682356 Y.Ogihara unpublished cDNA library Wh_OKCS Triticum aestivum cDNA clone whok8a16 5', mRNA sequence.	seed DPA5	Chinese Spring	acttttccagatatcagagatagaagaagctagcaattagctcagtagaatctcaccagggaagctttacctcctccaaaggatgtcttctgggtcatcgtctcggagcacctcgccgagctccgactcagagtggagcaagaaggagaacaagatgtttgaggaggcgctggcctactacggcgagggcgcccccaacctctgggagaaggtggccagcgccatggggggcaccaagtccgccgaggaggtgcgccgccacttccagatcctcatcgatgacgtcaacagcatcgagtacggccgcatcccctaccccaagtacaagacccaaggattctggacctgaaaggatgaagcagtgtaagctccagtggacagtgaacaaaggtgtacaaa…
TC444265	488	CA621042	98.77	488	0	1	610	wl1n.pk0073.c6 wl1n Triticum aestivum cDNA clone wl1n.pk0073.c6 5' end, mRNA sequence.	leaf	Spring wheat	ggaagctccaagggccaagggaggctgcaggcaggttgtctccctccttcccacctgcaccacccctacccctgccccccatctcatccatcaatgggaaggtcaccttgctgcgatgagaatggtctcaagaagggcccctggacccctgaagaagaccagaagctcatggagtacatccagaagaacggcatggggaagctggagggcgctgcctangcttgccgggctcaacaggtgtggcaagagctgcangctgagatggaccaactacttnaggccaagacatcaagagagggaagttcacccaangaggaagaacagaccatcctccancttnactccgtccttggnaacaaaatggtcagcttcgcaaaacactccctgggcggactgata…
CA619026	508	CV768099	93.98	515	0	1.01378	833	FGAS062490 Triticum aestivum FGAS: Library 2 Gate 3 Triticum aestivum cDNA, mRNA sequence.	0	NONGDA 3338/2463	aagcttgaccttaggcctatttaggtgactttctagaacaagtttgtacaaaaaagcaggctcgtaccggtccggaattcccgggatatcgtcgacccacgcgtccgagcagccaagatcctagtgtatcgtcgagcgacatcaatggcctctctgtcgatgagcgcggggtggacaccgaagcagagcaagctgttcgagcaggcgttggcggtgcacgacagggacacgcccgaccgctggcacaacatcgcccgggctgtcggcggcggaaagtcggcggacgatgtcaggcgctactatgagctgctcgtccatgacatcgcccgtatcgaggccggcaaggtgcctttccccgcctaccgtccaccatgcccccgcaccggccacaacgccagc…
CA619026	508	CV774919	88.67	512	2e-174	1.00787	832	FGAS069319 Triticum aestivum FGAS: Library 2 Gate 3 Triticum aestivum cDNA, mRNA sequence.	0	NONGDA 3338/2463	acgctatgacattaggcctatttaggtgaactatagaacaagtttgtacaaaaaagcaggctggtaccggtccggaattcccgggatatcgtcgacccacgcgtccggcctgagccgatgcccaaaccaggtccaagcatccaagcatagttcaggtcataacttaaggtatataatagcagctgattgatcaaggaaccaatagtcgagtgacatccatggcttctctgtcgatgagcgcggggtggacgccgaagcagaacaagctgttcgagcaggcgttggcggtgcacgacagggacacacccgaccgctggcacaacatcgcccgtgctgtcggggggcggcaagtcggcggacgatgtcaggcgctactacgagctgctcgtccacgacatc…
CA619026	508	HX120832	88.45	511	1e-172	1.00591	586	HX120832 Triticum aestivum cv. Norin 4 leaf library Triticum aestivum cDNA clone rwhxq4051m13, mRNA sequence.	leaf	Norin 4	aaacccatgtgagtaaggagacaagtcgatctcacgtacatacttatagaccactatccactagagtattatgaacatgcatgcatctgcataaccggccgacttttctgcccgcgagtcgtgcatgtatacattgacatggagtcatggacaccatccacactcttatgagtattacaaggtacccccatgcacgcacatgcttcttcgttcagtccatctgtgtagtgtgtatcatcccttgcccattaccagattaccgcctagctagatcttcaagtgcttcaacctgtcggcctcgtagctgccgttgtggccggagccggggcatggtggacggtaggcggggaaaggcaccttgccggcctcgatccgggcgatgtcgtggacgagcagctc…
CA619026	508	HX120814	88.1	496	3e-164	0.976378	618	HX120814 Triticum aestivum cv. Norin 4 leaf library Triticum aestivum cDNA clone whxq4051m13, mRNA sequence.	leaf	Norin 4	tggcttctctgtggatgagcacggggtggacgccgaagcagaacaagctgttcgagcaggcgttggcggtgcacgacagggacacacccgaccgctggcacaacatcgcccgtgttgtcgggggcggcaagtcagcggacgatgtcaggcgctactacgagctgctcgtccacgacatcgcccggatcgaggccggcaaggtgcctttccccgcctaccgtccaccatgccccggctccggccacaacggcagctacgaggccgacaggttgaagcacttgaagatctagctaggcggtaatctggtaatgggcaagggatgatacacactacacagatggactgaacgaagaagcatgtgcgtgcatgggggtaccttgtaatactcataagagtgtg…
TC385433	780	CK217873	97.31	780	0	1	1141	FGAS029875 Triticum aestivum FGAS: Library 6 CAP GATE 1 Triticum aestivum cDNA, mRNA sequence.	0	Wheat line CI 14106	tgcgacccacgcttccgcccacgcgtccggactggagcacgaggacactgacacggactgaaggtagtagaaaaccaaaccaaaccaccagcgcttctacaagagcaaaggactacctcacttccaggagagcaccccaggcacaagaaagtagtgttcttagttcgagtggaacatcacatctcacctgaagatgtcttccgggtcgtcgtctcggagcacctccccgagctccgactcggggtggagcaagaaggagaacaagatgttcgaggaggcgctcgcctacgacggcgtgagcgcccccaacctctgggagaaggtggccagcgccatggggggcaccaagtccgccgaggaggtgcgccgccacttccagatccttgtcgatgacgtcaa…
GH727542	539	HX166048	92.4	526	0	0.975881	781	HX166048 Triticum aestivum cv. Cranbrook root library Triticum aestivum cDNA clone whxt4045c10, mRNA sequence.	root	Cranbrook	ccgcagcgacaccaaatccgcctcttcctccccccgtcccccgctccttatcccgccgccgcaatcctccggccgactgacccccgccgccgccccgcgagccccgcggagcgctgtcaaggttgctttttccctcttctttcgtccggggaacaggtctgcggccggccatggcggcggaggaggcgagcagcagcggcggcgcgggcggcgaggaggggtccggcgggtggacgcgggagcaggagaaggcgttcgagaacgcgctggccacggtggatgaggaggagggggaggccatgtgggacaagatagccgacgccgtcgagggcaagacgcccgaggaggtccggcggcactacgagctgctcgtggaggacgtggacggcatcgaggccg…
CD915337	647	CJ794364	93.87	636	0	0.982998	647	CJ794364 Y. Ogihara unpublished cDNA library, whatl Triticum aestivum cDNA clone whatl38i14 3', mRNA sequence.	root	Atlas66	atatcttaacgacgactagcgcgtaacaagaataacgtcagcataaattcataaccaatatagcaggcatcagctagaagtatactgtatgcaggggaacatcatcgcgataaatcataaggtaggtaggtaattttccataactcaaaattttgatctaagcttctatctttctctccctctctcaatagctgcctcgatcatcagcgacttcagggactcactcctggtaacaaaccagctgggtcttgacttcgaagcctcgtctccgccatccagaaagtcagcagcaagcgagccccagggtcttcaaaaggcaatcgaccaatcttcttcttgtgtggcctcagtggtgatctgcttctactccgccttcttggtccggaagttcgtcctcat…
TC413321	538	BJ302006	100	538	0	1	538	BJ302006 Y. Ogihara unpublished cDNA library, Wh_yd Triticum aestivum cDNA clone whyd13d14 5', mRNA sequence.	spikelet at late flowering	Chinese Spring	ggtcactctgagttgggctgggtgaagagaagagaacgaatctttcagttgagatctctcccctcgcaataattttgggctctctccctctatctaccgagtgttcttgattcagagaggccaagaacagcgcaagaacagcatggtgtagtggtgcctctagtgcattatgaggagtgaggaggtgggatgggcgatggcctgtggtgcaggtggtgcagatggagatgaaggagagacagcggtggcggcctgaggaagacgccatcctccgctcctacgtccggcagtatggcccccgcgagatgaacggccgctgacggcgcgccaccggccgctttcttgcacgcgcagcatccaaacctcaagaagacgatggcatcgcatgcttgttcgttg…
TC452317	723	CV774919	99.31	723	0	1	832	FGAS069319 Triticum aestivum FGAS: Library 2 Gate 3 Triticum aestivum cDNA, mRNA sequence.	0	NONGDA 3338/2463	acgctatgacattaggcctatttaggtgaactatagaacaagtttgtacaaaaaagcaggctggtaccggtccggaattcccgggatatcgtcgacccacgcgtccggcctgagccgatgcccaaaccaggtccaagcatccaagcatagttcaggtcataacttaaggtatataatagcagctgattgatcaaggaaccaatagtcgagtgacatccatggcttctctgtcgatgagcgcggggtggacgccgaagcagaacaagctgttcgagcaggcgttggcggtgcacgacagggacacacccgaccgctggcacaacatcgcccgtgctgtcggggggcggcaagtcggcggacgatgtcaggcgctactacgagctgctcgtccacgacatc…
CA631868	570	CJ688530	94.4	571	0	1.00175	675	CJ688530 Y.Ogihara unpublished cDNA library Wh_RDr Triticum aestivum cDNA clone whrd14f01 5', mRNA sequence.	root of desiccated seed	kitaKEI1354	acctttccctgctttccactgaaatctcctatctgcaaccatacacactgttgctcttcttgctcaattctgctctcagcaaccatttctccatatataagtcactatcccctctgcatttcccaccccttcttcagccatggattcctgaagaagctccgtgctaccagaggaggcttctgctgtgagcaattgcaagctgtgtgagttccgcgaacctcgtcgggtctgcgaatttcaagctcgcaggctctgcattgcactgaaatggggaggcattcgtgctgctacaagcagaagctgaggaaggggctctggtcccctgaggaggatgagaagctcatgaaccacataaccaagcatggccatggctgctggagctctgtccctaaacttgca…
CA631868	570	CV761568	94.4	571	0	1.00175	824	FGAS055956 Triticum aestivum FGAS: Library 2 Gate 3 Triticum aestivum cDNA, mRNA sequence.	0	NONGDA 3338/2463	acgcatgaccttaggcctatttaggtgacactatagaacaagtttgtacaaaaaagcaggctggtaccggtccggaattcccgggatatcgtcgacccacgcgtccgggagaggagtgccccctaacctttccctgctttccactgaaatctcctatctgcaaccatacacactgttgctcttcttgctcaattctgctctcagcaaccatttctccatatataagtcactatcccctctgcatttcccaccccttcttcagccatggattcctgaagaagctccgtgctaccagaggaggcttctgctgtgagcaattgcaagctgtgtgagttccgcgaacctcgtcgggtctgcgaatttcaagctcgcaggctctgcattgcactgaaatgggga…
CA631868	570	DR741381	94.23	572	0	1.00351	1104	FGAS030437 Triticum aestivum FGAS: Library 2 Gate 3 Triticum aestivum cDNA, mRNA sequence.	0	Wheat line CI 14106	ccgacccacgcttccgggagaggagtgcccctnaacctttccctgctttccactgaaatctctctatctgcaaccatacacactgttgctcttcttgctcaattctgctctcagcaaccatttctccatatataagtcactatcccctctgcatttcccaccccttcttcagccatggattcctgaagaagctccgtgctaccagaggaggcttctgctgtgagcaattgcaagctgtgtgagttccgcgaacctcgtcgggtctgcgaatttcaagctcgcaggctctgcattgcactgaaatggggaggcattcgtgctgctacaagcagaagctgaggaaggggctctggtcccctgaggaggatgagaagctcatgaaccacataaccaagcatg…
CA631868	570	BJ258203	90.88	570	0	1	574	BJ258203 Y. Ogihara unpublished cDNA library, Wh_h Triticum aestivum cDNA clone whh6f19 5', mRNA sequence.	spike at heading date	Chinese Spring	ggtgccccctnaacctttaccctgctttccactgaaatctcctatctgcaaccatacacactgttgctcttcttgctcaattctgctctcagcaatcatttccccatatataagtcactataccctctgcatttcacaccccttcagccatggattcctgaagaagctctgcgctaccagaggagacttctgctgtgcgtgattgcaagctgcgtgagttccgcaaacccgtcgggtctgcgaatttcaagctcgcaggctctgcattgcactgaaatggggaggcattcgtgctgctacaagcagaagctgaggaaggggctctggtcccctgaggaggatgagaagctcatgaaccacatcaccaagcatggccatggctgctggagctctgtccct…
CA631868	570	CK206107	90.54	571	0	1.00175	1076	FGAS017684 Triticum aestivum FGAS: Library 5 GATE 7 Triticum aestivum cDNA, mRNA sequence.	0	Wheat line CI 14106	ccgcggcgacccacgcgtccggaggagtgccccctaacctttccctgctttccactgaaatctcctatctgtaaccatacacactgttgctcttcttgctcaattctgctctcagcaatcatttccccatatataagtcactataccctctgcatttcacaccccttcagccatggattcctgaagaagctctgcgctaccagaggagacttctgctgtgcgtgattgcaagctgcgtgagttccgcaaacccgtcgggtctgcgaatttcaagctcgcaggctctgcattgcactgaaatggggaggcattcgtgctgctacaagcagaagctgaggaaggggctctggtcccctgaggaggatgagaagctcatgaaccacatcaccaagcatggcc…
CA631868	570	CJ662691	90.5	558	0	0.978947	791	CJ662691 Y.Ogihara unpublished cDNA library Wh_KMP Triticum aestivum cDNA clone whkp13l12 5', mRNA sequence.	shoot grown under continuous light	Kmppd(CS)	tgaaatctcctatctgcaaccatacacactgnttgctcttcttgctcaattctgctctcagcaatcatttccccatatataagtcactataccctctgcatttcacaccccttcagccatggattcctgaagaagctctgcgctaccagaggagacttctgctgtgcgtgattgcaagctgcgtgagttccgcaaacccgtcgggtctgcgaatttcaagctcgcaggctctgcattgcactgaaatggggaggcattcgtgctgctacaagcagaagctgaggaaggggctctggtcccctgaggaggatgagaagctcatgaaccacatcaccaagcatggccatggctgctggagctctgtccctaaacttgcagggctccaaaggtgcggcaaga…
CJ585062	680	CK166957	90.8	685	0	1.00735	1218	FGAS051214 Triticum aestivum FGAS: TaLt7 Triticum aestivum cDNA, mRNA sequence.	0	Wheat line CI 14106	aaccaacgcgttggcgagctctctctatggtcgacctgcaggcggccgcactagtgattagcgtggtcgcggccgaggttagggaggagaggcagatagctttgtctccctccttcccacctgcaccatcctaccccaattctacctcaatcctatcaatggggaggtccccttgctgcgacgagaatggcctcaagaaggggccttggacacccgaagaggaccagaagctcacggactacatcgagaagcatggccatgggagctggagagcactgcctaagcttgcaggactcaacaggtgtggcaagagctgcagactgagatggaccaactacctgaggccagatatcaagagaggaaagttcacacccgaggaagagcagaccatcctccagc…
GH732882	603	HX190211	91.68	589	0	0.976783	650	HX190211 Triticum aestivum cv. Cranbrook root library Triticum aestivum cDNA clone whxu15026g07, mRNA sequence.	root	Cranbrook	cctcccccatttctctaccaagaactctccccctggccgccgctgcctctgggtgcgagcgaggagatccgtctcttttctggcgccggcaatcccagcagcaacccagggagatcgcctttttgtcctccagccggccttgagcagcagcagcagccggagatcgagagcaggcgagctgagccgagctgagcgatgatgatgagggagccgtggatggaggtgctgccgccggcggcgatgggctactacggcgggccgcggggcgcgggcggctggttcacggggcagccgcgcgcctggacggcggacgagaacaagcagttcgagcgggcgctggccgggctggacctgcgcagcccggactgggacaaggtggcgcacgccaccggcaagacg…
GH732882	603	HX150076	91.79	585	0	0.970149	604	HX150076 Triticum aestivum cv. Halberd root library Triticum aestivum cDNA clone whxs21043f10, mRNA sequence.	root	Halberd	tctaccaagaactctccccctggccgccgctgcctctgggtgcgagcgaggagatccgtctcttttctggcgccggcaatcccagcagcaacccagggagatcgcctttttgtcctccagccggccttgagcagcagcagcagccggagatcgagagcaggcgagctgagccgagctgagcgatgatgatgagggagccgtggatggaggtgctgccgccggcggcgatgggctactacggcgggccgcggggcgcgggcggctggttcacggggcagccgcgcgcctggacggcggacgagaacaagcagttcgagcgggcgctggccgggctggacctgcgcagcccggactgggacaaggtggcgcacgccaccggcaagacggtccgcgaggtcg…
CA596628	587	CJ899276	97.79	587	0	1	671	CJ899276 Y. Ogihara unpublished cDNA library, whthkles Triticum aestivum cDNA clone whthkles19m23 5', mRNA sequence.	0	Near isogenic line Thatcher Avr Lr10	cctccctccctccctccatctctccctctccctggctaattaaggtagcagtgtagcgatccgatcgagaagatgagctctattggcatgatggaggcgaggatgccgccggggttccgtttccacccacgggacgaggagctggtcctcgactacctcctccacaagctcaccggccggcgcgcatacggtggcgtcgacatcgtggacgtcgacctcaacaagtgcgagccatgggaccttccagaggcggcgtgcgtgggcggcagggagtggtacttcttcagcctgcgcgaccgcaagtacgccaccggccagcgcaccaaccgcgccacgcgctccggctactggaaggccaccggcaaggaccgcgccatcctcgcccacggcgccggcgac…
CA596628	587	CJ899870	97.4	576	0	0.981261	608	CJ899870 Y. Ogihara unpublished cDNA library, whthkles Triticum aestivum cDNA clone whthkles20m23 5', mRNA sequence.	0	Near isogenic line Thatcher Avr Lr10	gtagcgatccgatcgagaagatgagctctattggcatgatggaggcgaggatgccgccggggttccgtttccacccacgggacgaggagctggtcctcgactacctcctccacaanctcacnggccggcgcgcatacggtggcgtcgacatcgtggacgtcgacctcaacaagtgcgagccatgggaccttccagaggcggcgtgcgtgggcggcagggagtggtacttcttcagcctgcgcnaccgcaagtacgccaccggccagcgcaccaaccgcgccacgcgctccggctactggaaggccaccggcaaggaccgcgccatcctcgcccacggcgccggcgacgcgttggtggggatgcgcaagacgctcgtcttctaccagggcagggccccca…
CA596628	587	CJ920131	97.73	572	0	0.974446	700	CJ920131 Y. Ogihara unpublished cDNA library, whchan Triticum aestivum cDNA clone whchan10l23 5', mRNA sequence.	0	Chancellor AvrPm3b	cgatcgatcgagagatgagctctattggcatgatggaggcgaggatgccgccggggttccgtttccacccacgggacgaggagctggtcctcgactacctcctccacaagctcaccggccggcgcgcatacggtggcgtcgacatcgtggacgtcgacctcaacaagtgcgagccatgggaccttccagaggcggcgtgcgtgggcggcagggagtggtacttcttcagcctgcgcgaccgcaagtacgccaccggccagcgcaccaaccgcgccacgcgctccggctactggaaggccaccggcaaggaccgcgccatcctcgcccacggcgccggcgacgcgttggtggggatgcgcaagacgctcgtcttctaccagggcagggcccccaagggga…
CA596628	587	CJ922037	94.89	587	0	1	633	CJ922037 Y. Ogihara unpublished cDNA library, whchan Triticum aestivum cDNA clone whchan16o06 5', mRNA sequence.	0	Chancellor AvrPm3b	cctctctctggctaaggtagcagtgtagcgatccgaccgagaagatgagctctattggcatgatggaggcgaggatgccgccggggttccggttccacccacgggacgaggagctggtcctcgactacctcctccacaagctcaccggccggcgcgcatacggtggcgtcgacatcgtggacgtcgacctcaacaagtgcgagccatgggaccttccagaggcggcgtgcgtgggcggcagggagtggtacttcttcagcctgcgcgaccgcaagtacgccaccggccagcgcaccaaccgcgccacgcgctccggctactggaaggccaccggcaaggaccgcgccatcctcgcgcacggcgaggcgttggtggggatgcgcaagacgctcgtcttct…
CA596628	587	CJ685999	94.89	587	0	1	766	CJ685999 Y.Ogihara unpublished cDNA library Wh_PCDAM Triticum aestivum cDNA clone whpc3l18 5', mRNA sequence.	anther at meiosis	Chinese Spring	atctctccctctctctggctaaggtagcagtgtagcgatccgaccgagaagatgagctctattggcatgatggaggcgaggatgccgccggggttccggttccacccacgggacgaggagctggtcctcgactacctcctccacaagctcaccggccggcgcgcatacggtggcgtcgacatcgtggacgtcgacctcaacaagtgcgagccatgggaccttccagaggcggcgtgcgtgggcggcagggagtggtacttcttcagcctgcgcgaccgcaagtacgccaccggccagcgcaccaaccgcgccacgcgctccggctactggaaggccaccggcaaggaccgcgccatcctcgcgcacggcgaggcgttggtggggatgcgcaagacgctc…
CA596628	587	DR741938	94.89	587	0	1	1069	FGAS030979 Triticum aestivum FGAS: Library 2 Gate 3 Triticum aestivum cDNA, mRNA sequence.	0	Wheat line CI 14106	gtgtccgtgcgaaccacgcgtccgcgtagtagtagtagcaggttgcattgttcactagcagttgactagcgtgcactattaatacatgtacgtacctccccttcatcgtcccgtctcaaaactctctccctccctccatctctccctctctctggctaaggtagcagtgtagcgatccgaccgagaagatgagctctattggcatgatggaggcgaggatgccgccggggttccggttccacccacgggacgaggagctggtcctcgactacctcctccacaagctcaccggccggcgcgcatacggtggcgtcgacatcgtggacgtcgacctcaacaagtgcgagccatgggaccttccagaggcggcgtgcgtgggcggcagggagtggtacttct…
CA596628	587	DR741633	94.89	587	0	1	1068	FGAS030685 Triticum aestivum FGAS: Library 2 Gate 3 Triticum aestivum cDNA, mRNA sequence.	0	Wheat line CI 14106	ttacggcgacccacgcgtccgcgtagtagtagtagcaggttgcattgttcactaccagttgactatcgtgcactattaatacatgtacgtacctccccttcatcgtcccgtctcaaaactctctccctccctccatctctccctctctctggctaaggtagcagtgtagcgatccgaccgagaagatgagctctattggcatgatggaggcgaggatgccgccggggttccggttccacccacgggacgaggagctggtcctcgactacctcctccacaagctcaccggccggcgcgcatacggtggcgtcgacatcgtggacgtcgacctcaacaagtgcgagccatgggaccttccagaggcggcgtgcgtgggcggcagggagtggtacttcttca…
CA596628	587	CJ922996	94.87	585	0	0.996593	611	CJ922996 Y. Ogihara unpublished cDNA library, whchan Triticum aestivum cDNA clone whchan19j18 5', mRNA sequence.	0	Chancellor AvrPm3b	ggtagcagtgtagcgatccgaccgagaagatgagctctattggcatgatggaggcgaggatgccgccggggttccggttccacccacgggacgaggagctggtcctcgactacctcctccacaagctcaccggccggcgcgcatacggtggcgtcgacatcgtggacgtcgacctcaacaagtgcgagccatgggaccttccagaggcggcgtgcgtgggcggcagggagtggtacttcttcagcctgcgcgaccgcaagtacgccaccggccagcgcaccaaccgcgccacgcgctccggctactggaaggccaccggcaaggaccgcgccatcctcgcgcacggcgaggcgttggtggggatgcgcaagacgctcgtcttctaccaggggagggccc…
CA596628	587	HX103683	95.54	561	0	0.955707	594	HX103683 Triticum aestivum cv. Norin 4 leaf library Triticum aestivum cDNA clone whxp30067n17, mRNA sequence.	leaf	Norin 4	actctctccctccctccatctctccctctctctggctaaggtagcagtgtagcgatccgaccgagaagatgagctctattggcatgatggaggcgaggatgccgccggggttccggttccacccacgggacgaggagctggtcctcgactacctcctccacaagctcaccggccggcgcgcatacggtggcgtcgacatcgtggacgtcgacctcaacaagtgcgagccatgggaccttccagaggcggcgtgcgtgggcggcagggagtggtacttcttcagcctgcgcgaccgcaagtacgccaccggccagcgcaccaaccgcgccacgcgctccggctactggaaggccaccggcaaggaccgcgccatcctcgcgcacggcgaggcgttggtgg…
TC386728	1111	DR741378	99.55	1111	0	1	1111	FGAS030434 Triticum aestivum FGAS: Library 2 Gate 3 Triticum aestivum cDNA, mRNA sequence.	0	Wheat line CI 14106	gacgacccacgcttccgcgctcaccacaanctcaacagccatcggaatcaacaccagcagcagtggagcgatctcatcgaccaactctcttccaagtttcgattcaacggacatggggatgccggcggtgaggaggagggagagggacgcggaggcggagctcaacctgccgccgggcttccgcttccaccccaccgacgacgagctcgtggagcactacctgtgccgcaaggcggccggccagcgcctgcccgtgcccatcatcgccgaggtcgacctctaccgcttcgacccgtgggcgctccccgaccgcgccctcttcggcacccgcgagtggtacttcttcaccccgcgcgaccgcaagtaccccaacggctcccgccccaaccgcgccgccgg…
[truncated: 459 more rows]
