# Supplementary material for: Genome-wide characterization of developmental stage- and tissue-specific transcription factors in wheat
Source: BMC Genomics. 2015 Feb 25;16(1):125. doi: 10.1186/s12864-015-1313-y (PMC4344791; doi:10.1186/s12864-015-1313-y)
Supplement: Additional file 9: Table S9. — The genomic information of 2407 TFs. [file 12864_2015_1313_MOESM9_ESM.xls]

## Sheet:  2407 TFs and specific TFs
			Mapping sequence 1			Mapping sequence 2			Mapping sequence 3			Mapping sequence 4			Mapping sequence 5			Mapping sequence 6			Mapping sequence 7			Mapping sequence 8			Mapping sequence 9			Mapping sequence 10			Mapping sequence 11			Mapping sequence 12			Mapping sequence 13			Mapping sequence 14			Mapping sequence 15			Mapping sequence 16
Family	TF ID	Original EST ID in Gene indices database	chromosome	ID	note 1	chromosome	ID	note 2	chromosome	ID	note 3	chromosome	ID	note 4	chromosome	ID	note 5	chromosome	ID	note 6	chromosome	ID	note 7	chromosome	ID	note 8	chromosome	ID	note 9	chromosome	ID	note 10	chromosome	ID	note 11	chromosome	ID	note 12	chromosome	ID	note 13	chromosome	ID	note 14	chromosome	ID	note 15	chromosome	ID
Alfin-like	TaTF00001	TC427941	2AS	5248340 7338 234529 2790494+,...,5153396-		2BS	>5166017 20182 1488628 660490+,...,780005-					2DS	5324163 6917 218978 611648+,...,4249430+
Alfin-like	TaTF00002	CD895328	3AL	4235870 5009 65494 444698-,1674488-								3DL	6910557 4903 73990 2429686+,...,5139814-
Alfin-like	TaTF00003	TC391790	1AL	3879879 7072 468600 389287+,...,485730-								1BL	3851175 13903 484643 1818807+,...,832470-		1DL	2290600 10932 365493 2207697+,2220372-,1439365+		5BL	10718707 599 2027 1068225+,8561590+
Alfin-like	TaTF00004	CK206986	3AL	4235870 5009 65494 444698-,1674488-		3B	>10773986 25906 1045138 3627196-,...,5977813-					3DL	6910557 4903 73990 2429686+,...,5139814-
Alfin-like	TaTF00005	TC402349	3AL	4235870 5009 65494 444698-,1674488-		3B	>10773986 25906 1045138 3627196-,...,5977813-					3DL	6910557 4903 73990 2429686+,...,5139814-
Alfin-like	TaTF00006	TC390263	4AL	4AL_7114169								4DS	2321097 19050 904621 2135787-,...,1649398-		4BS	4910182 8275 265005 2521099+,...,148554-
Alfin-like	TaTF00007	TC444649	4AL	4AL_7114169								4DS	2321097 19050 904621 2135787-,...,1649398-		4BS	4910182 8275 265005 2521099+,...,148554-
Alfin-like	TaTF00008	TC382935	1DS	1902601 17051 1204945 1336423+,...,508409+		1BS	>3424029 13066 413942 581540-,...,250546-
Alfin-like	TaTF00009	CK196835	4DS	2321097 19050 904621 2135787-,...,1649398-
Alfin-like	TaTF00010	TC390390
Alfin-like	TaTF00011	GH726667
Alfin-like	TaTF00012	CA690589
Alfin-like	TaTF00013	TC443410	2AL	6347827 24799 1105437 1739239+,...,5727258-		2BL	>8081236 4948 123720 7727154+,...,7909137-					2DL	9851679 12124 209053 3481664+,...,7259560-
Alfin-like	TaTF00014	TC373064	5AL	2768501 4208 30450 1395795+,2722684+,2681937+								5BL	10712536 11273 222048 493096-,3238336-
Alfin-like	TaTF00015	BU099640	4AL									4DS	1408084 4475 138460		5DL	4499743 7128 229066 480419+,...,2986241+		4BS	4950083 4771 99870 4483907+,...,713261-
Alfin-like	TaTF00016	TC413155	5AL	2684427 16140 236004 558248+,2667082+								5DL	4583229 15088 467116 3686514+,...,3114294-		5BL	10826862 17364 443992 3545739-,...,6214931+
Alfin-like	TaTF00017	TC392327	2DL	9870398 9704 209810 5592842+,...,878642+
Alfin-like	TaTF00018	TC404879	5AS	1525060 15569 296314 771190+,...,802362+								5DS	2772026 24586 1661293 2280246+,...,139918+		6DL	3327143 22088 1253332 540427+,...,2892394+		5BS	2249467 6900 264275 555238+,...,2037724+
Alfin-like	TaTF00019	TC397756	5AL	2782633 25524 421023 1887847+,...,2060592+								5DL	4527903 18580 1511507 1552186-,...,1990589-		5BL	10844284 18388 507157 4914139+,...,10707418+
Alfin-like	TaTF00020	TC456713	2DL	9870398 9704 209810 5592842+,...,878642+
Alfin-like	TaTF00021	TC375153	4AL	4AL_6933721								4DS	523211 4496 251600
AP2	TaTF00022	TC404850	5AL	2800642 24668 363332 2524052-,...,1351610+								5DL	4518453 21250 1379366 1190586+,...,4442023-		5BL	10800458 12861 426445 1451880-,...,10707596+
AP2	TaTF00023	TC371306	6BL	4319134 6397 386908 2045181-,...,683291+
AP2	TaTF00024	TC368660
AP2	TaTF00025	TC401083	1AS	3287964 19855 794960 1957421+,...,2204754-		1BS	>3463128 21028 801957 2549845+,...,2548197-		1BS	>3463098 19889 719985 2548197+,...,1749511+		1DS	1895636 30694 2297890 993113-,...,876550+
AP2	TaTF00026	TC369939	7AL	4552455 5804 172917 4367189+,...,3554886+								7DL	3368980 25599 737650 2353563-,...,602853+		7BL	6538482 2631 22290 2357360-,6371335+,3818906-
AP2	TaTF00027	TC369436
AP2	TaTF00028	TC374382	1DS	1895636 30694 2297890 993113-,...,876550+		1BS	>3463098 19889 719985 2548197+,...,1749511+		1BS	>3463128 21028 801957 2549845+,...,2548197-
AP2	TaTF00029	TC403045	1AS	3287964 19855 794960 1957421+,...,2204754-								1DS	1895636 30694 2297890 993113-,...,876550+
AP2	TaTF00030	CV973301
ARF	TaTF00031	TC382184	2AL	3884126 5372 79040		2BS	>8084485 11377 264209 7874173-,...,4729408+					2DL	9825139 5788 71607 472903+,...,8797122-
ARF	TaTF00032	TC369480	1AL	3852177 5078 79381 2545341+,3466606+								1BL	3893853 6451 86854 3118834+,...,1620309-		1DL	2241287 10817 153782 618153-,469601+
ARF	TaTF00033	TC393408	5AS	1504207 10906 110730 129278+,1475112+								5DS	2733205 8474 530364 228101-,...,2698097+
ARF	TaTF00034	TC392292	3AL	4450568 5332 45445 4256235+,4281560-,2608522+		3B	>10371565 6915 98125 6982012+,7858116+					3DL	6900446 5665 45650 1367004+,...,6838720-
ARF	TaTF00035	TC412880	3AL	4374263 5083 37076 2333672+,4280837+,4236538+		3B	>10645141 5947 114120 7164040+,...,9238476-					3DL	6896570 4403 25695 942646-,...,6856606-
ARF	TaTF00036	TC386951	3AL	4387054 2056 10574 2668227+,...,2430104+		3B	>10600478 6748 116462 5872640+,...,10351376+					3DL	6949978 2311 8850 6717499+,...,6870910-
ARF	TaTF00037	TC432968	3AL	4387054 2056 10574 2668227+,...,2430104+		3B	>10600478 6748 116462 5872640+,...,10351376+					3DL	6857209 1616 7548 3508261-,...,3834096-
ARF	TaTF00038	TC400209	3AS	3351954 9639 160330 948472+,...,2196293-		3B	>10368753 16914 853609 6076580+,...,7386874-
ARF	TaTF00039	TC425315	1AL	3892002 19979 882253 827236-,...,1718602+								1BL	3909086 7265 232347 3572773+,2262889+		1DL	2148825 6003 97709
ARF	TaTF00040	TC432939	7DL	3328281 15280 567658 688585+,...,3293439+
ARR-B	TaTF00041	TC410707	4AS	6004907 15336 713074 5503592+,...,5202240+								4DL	4526420 6431 117588		4BL	6937395 9176 89889 5696996+,...,5697993-
B3	TaTF00042	TC384932	5DS	2739866 8213 256237 571992+,...,2725380+
B3	TaTF00043	CJ726035
B3	TaTF00044	TC393296	4BL	7001297 1422 49533 3949112-,1081123-,4293126+		2BS	>5244963 2666 8550 5142435+,...,2920218-					4BS	4893530 5273 70304 1703516+,...,2045801+		5BL	10867253 950 3754 6737476+,10732407-
B3	TaTF00045	TC438543
B3	TaTF00046	CD454301
B3	TaTF00047	TC407961	4AL	4AL_7114134								4DS	1555640 8472 361689		4BS	4905465 20136 905727 2291681-,...,958864+
B3	TaTF00048	TC415594
B3	TaTF00049	TC440712	2AL	6430991 24487 1059577 6159531+,...,2878186-								2DL	9845563 17459 409117 2791658+,...,9774124+		5DL	4501228 27495 2333565 537446-,...,1476837-		4BL	10795623 14882 372396 1070422+,...,2678462+
B3	TaTF00050	CJ729743	2AL	6430991 24487 1059577 6159531+,...,2878186-		2BL	>7972353 20582 586186 2115568+,...,2999840+					2DL	9845563 17459 409117 2791658+,...,9774124+
B3	TaTF00051	CJ629382	2AL	6430991 24487 1059577 6159531+,...,2878186-								2DL
B3	TaTF00052	TC417749				3B	>10537277 13234 344673 4093133-,...,8562081-	>10537276 15328 386504 4093133-,...,5113733-	3B	>10573449 15356 391259 5113733+,...,4093133+
B3	TaTF00053	TC381341	4AS	5930276 3263 46206 400750+,1242309-,2098866-								4BL	7014675 21283 309291 5216542+,...,4014330-
B3	TaTF00054	TC399631				3B	>10537276 15328 386504 4093133-,...,5113733-	>10573449 15356 391259 5113733+,...,4093133+
B3	TaTF00055	TC392660	5AL	2807802 10481 141213 2687354+,...,462130+								5DL	4523833 2839 20755 1395895+,...,1964114-		4BL	10819362 18099 441870 2957370+,...,6903859+
B3	TaTF00056	CA599683
B3	TaTF00057	DN828973
B3	TaTF00058	TC400454	4BS	4919476 21160 1098863 2975641-,...,1685860+
B3	TaTF00059	DR741345				2BL	>7981374 8286 264625 2579864-,...,6232464+
B3	TaTF00060	TC396275	1AL	3971575 10539 271082 3734718+,2048854+
B3	TaTF00061	GH732844	4BS	4908576 19758 477018 2444740+,...,3949714+
B3	TaTF00062	BQ609009
B3	TaTF00063	CK210704	6DL	3227988 7483 161954 445435+,...,550538-								6BL	4358036 7230 110225 3160012-,...,3538527-
B3	TaTF00064	BJ319151	5AS	1537940 6655 84148 1165963+,...,1490172-								5DS	455007 4865 360667		5BS	49891 2804 76433
B3	TaTF00065	TC441585				3B	>10661426 4690 61932 7632387+,...,7216127-
B3	TaTF00066	TC401939
B3	TaTF00067	TC373821	6DL	3227988 7483 161954 445435+,...,550538-								6BL	4358036 7230 110225 3160012-,...,3538527-
B3	TaTF00068	BU099578	5AL	2773378 4018 41650 1562305+,2723669+,1723076-								5DL	4548952 5407 70212 2373257+,...,3325486-		4BL	10709136 3384 32589 186538-,...,7200571-
B3	TaTF00069	TC457553	5BL	10805928 10895 193085 1890720+,...,3869597-
B3	TaTF00070	BJ313799	3AL	4452642 11582 123672 4269786+,4284492-,4236080+								3DL	6951469 6842 78152 6809596+,...,1128165+
B3	TaTF00071	TC446729	5DL	4587817 8984 548862 3861774+,...,3786473-
B3	TaTF00072	CN010066
B3	TaTF00073	BE430665	5AS	1548101 1110 6297 1461565+,1491673-,50427-								5BS	2247065 3215 107181 465337+,2227597+
B3	TaTF00074	DN949015	4AL	4AL_7130246								6BL	2940834 6192 267013 380790+,...,218999+
B3	TaTF00075	TC394141	2AS	5276344 7095 328043 3974241-,...,3081988+		2BS	>5221088 8460 221224 3906983+,...,3161488+					2DS	5345659 11759 792724 2172432+,...,4918541-
B3	TaTF00076	TC405867	4AL									4BS	4962283 19566 1641189 2375075-,...,3523093-
B3	TaTF00077	TC455495	5DL	4534865 12963 640805 1827043+,...,4470331-
B3	TaTF00078	CA611070				3B	>10481814 13915 813065 2522340+,...,2522340-
B3	TaTF00079	TC440074	1AL	3895353 29892 1157173 945429-,...,2989779-								1bl	3881750 8938 217821 2746178-,...,3397859-
B3	TaTF00080	CA705561	4DS	2283449 14730 945634 445619-,...,509925-
B3	TaTF00081	BJ207387				3B	>10537277 13234 344673 4093133-,...,8562081-	>10537276 15328 386504 4093133-,...,5113733-	3B	>10766218 822 9195 10372593-,...,7986167+
B3	TaTF00082	BF428736	4BL	7031992 21008 232188 6829051-,...,6854759-
B3	TaTF00083	TC451083	3DL	6916645 6109 40830 3078079-,...,1776673-
B3	TaTF00084	CJ675562
B3	TaTF00085	TC377033	1DS	850259 3240 78268								2DS	5354408 39746 3424372 2809625-,...,1855960-		3DL	6925624 3901 39151 4063156+,...,426956+		6AS	4418306 14210 395461 3912788-,...,3666000+		6DS	325954 3263 50936		7AS	4254830 792 3245 4130823-,4103726+
B3	TaTF00086	CJ659423	4AL	4AL_7062895
B3	TaTF00087	BJ301830	4BS	4957202 13954 544688 4828364+,...,906010+
B3	TaTF00088	CJ506974	5AL	2807802 10481 141213 2687354+,...,462130+								5BL	10819362 18099 441870 2957370+,...,6903859+
B3	TaTF00089	TC418018	5DL	4603872 4910 77122 4466034-,4486874-,4242435+
B3	TaTF00090	AL824955	4BL	6966452 11687 116262 711968+,6913532-,6882825+
B3	TaTF00091	TC412762	4BS	4957202 13954 544688 4828364+,...,906010+
B3	TaTF00092	CA498919	3DL	6951782 8658 77865 6813798-,6821654-,5378319+		3B	>10510350 8811 442333 3331572+,...,10369812+
B3	TaTF00093	TC385973	4AL	4AL_7062895
B3	TaTF00094	TC436842	4AL	4AL_7131411								4BS	4894763 2004 897338 1763992+,...,3664918+
B3	TaTF00095	TC412315	7AL	4551780 8588 141230 4362594-,...,1104333+								7DL	3359181 16997 496566 1951276-,...,861676+		7BL	6745284 10789 81588 6532559-,...,6546986+
B3	TaTF00096	TC371115	7AS	4238324 11433 116649 3697872+,...,341317+								7DS	3967168 17630 281407 3830707+,...,3809015+
B3	TaTF00097	TC433100	4AL	4AL_7090126								4BL	121227 459 1567		4BS	4960756 6230 292274 4845916+,...,4210585-		6BS	2902763 2162 14817 854301-,2197953-
B3	TaTF00098	TC461032	2AL	6360522 6240 99841 2407134-,...,4178577+								2DL	9887874 14194 343150 7566334-,...,2119414+
B3	TaTF00099	BJ308496	2DS	5345659 11759 792724 2172432+,...,4918541-		2BS	>5221088 8460 221224 3906983+,...,3161488+
B3	TaTF00100	TC421958	2AL	6360522 6240 99841 2407134-,...,4178577+								2DL	9887874 14194 343150 7566334-,...,2119414+
B3	TaTF00101	TC391806	1DS	850259 3240 78268								2DS	5354408 39746 3424372 2809625-,...,1855960-		3DL	6925624 3901 39151 4063156+,...,426956+		6AS	4418306 14210 395461 3912788-,...,3666000+		6DS	325954 3263 50936		7AS	4135226 701 3339 2609696+,2813905-
B3	TaTF00102	TC424084	4BS	4899079 4436 191407 1977036+,...,4845916+
B3	TaTF00103	CA730721
B3	TaTF00104	TC415560	7AS	4071707 1571 8121 602374+,...,686678+
B3	TaTF00105	TC426595	4AS	5957180 3894 17451 2239235-,...,2062020+								6DL	3298778 6302 213646 2467972+,...,2223103-		6BL	4371123 12800 870462 3539555-,...,872301+
B3	TaTF00106	CJ543979	5DL	4506340 5923 151263 730429+,...,923206-								5BL	10805928 10895 193085 1890720+,...,3869597-
B3	TaTF00107	BM134518	5DL	4534865 12963 640805 1827043+,...,4470331-
B3	TaTF00108	TC407107				3B	>10481814 13915 813065 2522340+,...,2522340-
B3	TaTF00109	TC413520	4DS	2301869 8793 350737 1281002+,...,595854+								4BL	6904102 456 1494 3030701+,735557+,4304128+		4BS	4960756 6230 292274 4845916+,...,4210585-
B3	TaTF00110	TC447138	2DL	9855495 4406 79064 3916537+,1644373+,9749048+		2BL	>8072721 11838 319786 7289834+,...,6156252+
B3	TaTF00111	BG263336	4BS	4960756 6230 292274 4845916+,...,4210585-								6BS	2902763 2162 14817 854301-,2197953-
B3	TaTF00112	TC413204	5BL	10824193 9778 347646 3335665-,...,3102401+
B3	TaTF00113	TC434225
B3	TaTF00114	BF429174	7DL	3394825 16433 366119 1082246-,...,1864490+
B3	TaTF00115	TC440408	7DL	3328281 15280 567658 688585+,...,3293439+
B3	TaTF00116	TC397065	2AS	5217864 4519 390499 1498989+,...,1939211+								2DS	5369011 3832 422384 3873014-,...,1384164-
B3	TaTF00117	TC443581	5BL	10729596 3544 59637 2174223+,9581069-
B3	TaTF00118	TC418707	4AL	4AL_7171117
B3	TaTF00119	CD936383	5AL	2676566 966 6447 266669-,826909+
B3	TaTF00120	TC399149	5BL	10824193 9778 347646 3335665-,...,3102401+
B3	TaTF00121	CA657561
B3	TaTF00122	TC439208	3AS	3278664 1460 7973 304623+,450512+,1437714-								7AS	4251702 1869 7948 4104083-,4168004-,4076646+
B3	TaTF00123	TC420063	6DS	2108554 3747 79671 1641640+,...,1394546+
B3	TaTF00124	BF484636	7AL	4508193 13923 151874 2847297+,...,1138390-
B3	TaTF00125	TC406806	6DS	2122169 10721 222864 2051093+,...,1121881+
B3	TaTF00126	TC450730	4AL	4AL_7169399
B3	TaTF00127	DR741316	6DS	2122169 10721 222864 2051093+,...,1121881+
B3	TaTF00128	CD895947				2BL	>8072721 11838 319786 7289834+,...,6156252+
B3	TaTF00129	TC447597	2AS	235110 6934 282680		2BS	>5136052 9455 186351 1412617-,2378087-					2DS	5324171 12602 1027119 612084-,...,5292706-
B3	TaTF00130	CO346773	2AS	5305139 14424 513041 5157084-,...,5167808+								5AL	2772383 5826 90493 1527224-,...,829100+
B3	TaTF00131	CJ599336	6BS	3047963 6348 192293 2905037+,...,2909508+		3B	>10751940 10725 336543 10208624+,...,10364919+
B3	TaTF00132	BJ215953	5BL	10908867 35879 917087 10029111+,...,3400545+
B3	TaTF00133	CA677551
B3	TaTF00134	CJ951884
B3	TaTF00135	TC431076
B3	TaTF00136	CA704687	2DL	9908189 5712 81631 9746482+,...,165264+								5DL	4508791 5211 218138 823721-,...,4404028-		7DL	3348229 5919 127743 1502855+,...,2654242-		7DS	3900603 1251 14133 1794918+,...,1452922-
B3	TaTF00137	TC392026	5AL	2745290 1094 5513 572691+,...,2700436+
B3	TaTF00138	TC398371	6AS	4429534 14797 553978 4330559+,...,3734140+
B3	TaTF00139	TC426714	1DS	1890745 13072 840997 747737+,...,655853-								3DS	2567405 2328 19761 725546+,2020802-
B3	TaTF00140	TC407900
B3	TaTF00141	CD886788	2AS	5269383 46944 2119162 3672531+,...,182501+
B3	TaTF00142	BE499604	2AS	5227579 10712 560171 1913387+,2212711-,2279781+		2BS	>5238796 8571 195474 4951337+,...,236092-		3B	>10336530 4385 426552 391638+,...,1281207+
B3	TaTF00143	BJ253084	4DS	1625638 9494 347178
B3	TaTF00144	CV973401	3AL	4394830 8055 72570 2866981+,...,2793778-
B3	TaTF00145	CD881972	7DS	3964869 14968 168202 3817276+,...,3808625+
B3	TaTF00146	TC413185	3AL	4456338 6132 56966 374919-,...,2401792+
B3	TaTF00147	CD916568
BBR-BPC	TaTF00148	TC404419	4AL	4AL_7109008								7DS	3940626 5622 108390 3092094+,3844093+,3488567+
BBR-BPC	TaTF00149	CA593240	4BL	6985225 12316 372558 2436037+,...,6858140+
BBR-BPC	TaTF00150	CJ599817	7DS	3940626 5622 108390 3092094+,3844093+,3488567+
BBR-BPC	TaTF00151	BQ609421	7DS	3940626 5622 108390 3092094+,3844093+,3488567+
BBR-BPC	TaTF00152	TC423892	4AS	5935741 7137 217555 766094-,...,4661751-
BES1	TaTF00153	TC400577	3AS	3444533 4133 23352 3302800+,...,3273018+		3B	>10530372 3554 185116 3898572+,...,909711+
BES1	TaTF00154	TC391840
BES1	TaTF00155	CJ784136
BES1	TaTF00156	TC394215
bHLH	TaTF00157	TC376878	5AL	2784809 3462 22811 1964863+,2668639+								5BL	10889232 19890 909971 8473299-,...,4329438-
bHLH	TaTF00158	TC421197	5AS	1517992 9321 242823 552533-,...,803490-								5BS	2244954 12231 1097415 385639+,...,1277219-
bHLH	TaTF00159	TC412407	5DL	4549919 17757 665705 2411728+,...,2004632-								5BL	10820313 13733 499675 3031441+,...,6083295-
bHLH	TaTF00160	CA618726
bHLH	TaTF00161	TC411977	4AL	4AL_1798169 No definition line found								4BL	7032083 4497 30258 6829854+,...,6905713-
bHLH	TaTF00162	TC451913	3AL	2591283 920 8877		3B	>10630205 4851 212228 6730302+,...,10367135+
bHLH	TaTF00163	CA714807	1AS	3249918 14227 372413 11593+,...,1507190-
bHLH	TaTF00164	CA502657
bHLH	TaTF00165	TC430326	7AL	4491679 10592 187338 2259068+,...,3208191+								7DL	1213317 6920 191005		7BL	6737284 4722 27611 6463896-,...,629425+
bHLH	TaTF00166	TC395311	2AL	6318370 29987 1127400 181253+,...,2507823+
bHLH	TaTF00167	CA650144
bHLH	TaTF00168	TC391977	3AL	4420486 1843 87675 3547532-,...,2824121+
bHLH	TaTF00169	TC400667	7DS	3903671 2434 15483 1894269+,...,3659258+								7BS	626517 607 2701
bHLH	TaTF00170	CA599399
bHLH	TaTF00171	TC429339
bHLH	TaTF00172	BQ609595	2AL	6377329 10006 146717 3290735+,...,6062496+
bHLH	TaTF00173	TC436511
bHLH	TaTF00174	TC394856
bHLH	TaTF00175	TC431056
bHLH	TaTF00176	TC381746	2AL	6377329 10006 146717 3290735+,...,6062496+		2BL	>8077885 7033 269754 7557148-,...,5644400+					2DL	9908413 9112 147945 9753449+,...,3842699+
bHLH	TaTF00177	TC389028	5DL	4549919 17757 665705 2411728+,...,2004632-								5BL	10820313 13733 499675 3031441+,...,6083295-
bHLH	TaTF00178	TC423001
bHLH	TaTF00179	TC381552	3AL	2636880 2459 19776		3B	>10475126 11919 1419100 2332337+,...,3410253+					3DL	6818762 1853 10642 918412+,6009334+
bHLH	TaTF00180	CK210106
bHLH	TaTF00181	CA485701
bHLH	TaTF00182	TC440923	6AS	4364298 17090 425848 1324300+,...,2389220+
bHLH	TaTF00183	CA600416
bHLH	TaTF00184	TC387923	3AS	101750 3486 35338		3B	>10367606 12529 340297 5743346+,10023267+,9419663-					3DS	2561778 621 1608 536024-,1709779-
bHLH	TaTF00185	CA618258
bHLH	TaTF00186	TC406007	5DL	404259 2385 25999
bHLH	TaTF00187	TC423269	6DL	3285897 8921 171473 2100446+,...,1080269+								6BL	4336116 3340 98520 2534003+,...,1342087-
bHLH	TaTF00188	CK198178
bHLH	TaTF00189	TC443024	7BL	6718022 11349 88901 5305229+,...,372612+
bHLH	TaTF00190	TC403377	2AS	5283095 3225 80711 4272020-,...,284935+		2BS	>5240429 8298 217372 5050586-,...,2789681+
bHLH	TaTF00191	CK203651
bHLH	TaTF00192	CK162648
bHLH	TaTF00193	TC418598	2AL	6315789 5343 91629 43230+,...,6304262-
bHLH	TaTF00194	DR736871	4DS	2276823 12720 504676 145529+,...,609882+								4BS	4914659 26027 3361876 2744531-,...,372861-
bHLH	TaTF00195	TC432248	4AS	5953084 15526 743825 1963431-,...,5897351-								4DL	4940229 12151 208722 1503477+,...,4883453-		4BL	6972910 11307 117976 1315048-,...,6798692+
bHLH	TaTF00196	TC429401	3AL			3B	>10427779 11145 463895 982258+,...,3626915-
bHLH	TaTF00197	TC461765	5AL	2785713 6393 92286 1997551+,...,2670223+
bHLH	TaTF00198	TC396457
bHLH	TaTF00199	CK200319	2AS	5253155 14313 567261 2990362+,...,4486889+
bHLH	TaTF00200	TC418756	2DL	9877687 14784 422467 6421576+,...,2933983-
bHLH	TaTF00201	TC418552
bHLH	TaTF00202	TC385690	6DL	3285897 8921 171473 2100446+,...,1080269+
bHLH	TaTF00203	TC375383	7AS	4185924 6582 48877 841203+,...,4117311+								7DS	3957997 11318 237151 3651977-,...,1501274+		7BS	3118415 7570 99845 1673545+,...,3013692-
bHLH	TaTF00204	CK207798
bHLH	TaTF00205	TC419352
bHLH	TaTF00206	CV775206				3B	>10615382 18196 361125 6305647+,...,1949489+
bHLH	TaTF00207	TC389471	2AS	5253155 14313 567261 2990362+,...,4486889+		2BS	>5202673 16046 990064 2815363-,...,3679560+					2DS	5358667 14385 1166683 3118456-,...,5223072+
bHLH	TaTF00208	TC415633				3B	>10615382 18196 361125 6305647+,...,1949489+
bHLH	TaTF00209	TC418914	6AS	4375976 21129 691453 1884974+,...,644472+								6DS	1239953 6029 188368		6BS	2905508 6489 249276 1300855+,480240+,1575258+
bHLH	TaTF00210	TC418953	5BL	10826526 35382 865060 3519000-,...,3924103+
bHLH	TaTF00211	TC387084	2AL	6377725 12255 249139 3312044+,...,5107010-		2BL	>8025499 13203 342343 4847423+,...,2121980+					2DL	9878248 2615 33224 6482422-,...,9794286+
bHLH	TaTF00212	CV780191
bHLH	TaTF00213	TC379256	3AS	3441108 2026 12076 3280856+,...,1482379-
bHLH	TaTF00214	CK166472	3AS	3441108 2026 12076 3280856+,...,1482379-		3B	10615382 18196 361125 6305647+,...,1949489+
bHLH	TaTF00215	CV781809
bHLH	TaTF00216	TC386803	2AS	5283095 3225 80711 4272020-,...,284935+
bHLH	TaTF00217	CJ827763	7DL	3362472 16759 604027 2085246-,...,722061+
bHLH	TaTF00218	TC404130	1AS	3297204 6188 248180 2422599+,3010994-,500661+								1DS	1874314 2924 36332 1689228-,1743752+
bHLH	TaTF00219	TC369224	5AL	2809242 19348 312891 2695832+,...,2700430-		1BS	>3460747 10228 478342 2429610+,...,349247+
bHLH	TaTF00220	TC438646	4BL	7024686 11906 204313 6175796+,6892694+
bHLH	TaTF00221	TC394454	4BL	6985530 7004 64776 2468059+,...,6873852+
bHLH	TaTF00222	TC461943
bHLH	TaTF00223	TC398852				3B	10615382 18196 361125 6305647+,...,1949489+
bHLH	TaTF00224	CV780511
bHLH	TaTF00225	DR741873
bHLH	TaTF00226	TC404926	4AL	4AL_7131151								4DS	2316545 27653 1271453 1932448-,...,415211+		4BS	4942770 37659 1588066 4129942+,...,4711940+
bHLH	TaTF00227	TC441029	5AL	2809242 19348 312891 2695832+,...,2700430-
bHLH	TaTF00228	TC447338	3AS	3441635 937 4539 3284056+,337563-,2669897+		3B	10477203 6076 108708 2393831+,10334165+
bHLH	TaTF00229	CJ641052	6DL	3215115 3364 110945 80003+,1470406+,3201562-								6BL	2997261 2555 35822 1778713+,2922371+,2221315+
bHLH	TaTF00230	GH731632	1DL	1377471 1289 11458
bHLH	TaTF00231	TC375130	2AL	6437008 13371 537655 6302803-,...,1141983-		2BL	>7948110 13430 424055 860752+,...,1358357+					2DL	9891475 21852 994727 7970465+,...,1542031+
bHLH	TaTF00232	TC408034
bHLH	TaTF00233	TC427967	7DL	3359222 12141 170756 1952941+,...,852874+
bHLH	TaTF00234	BE604255
bHLH	TaTF00235	TC461091				3B	10751654 9016 275123 10199812-,...,6747805-
bHLH	TaTF00236	CD865039	2DL	9902029 7431 151158 9182774+,...,4670735-
bHLH	TaTF00237	TC395686	5AL	2743188 11692 280584 498022+,...,2710735-								5DL	4598768 13492 1443183 4284133+,...,1495019-
bHLH	TaTF00238	CN010357				3B	>10756533 5850 83433 10334165-,...,2499856-
bHLH	TaTF00239	CV772143	1AL	3943793 9898 190557 2706995-,...,2165530+
bHLH	TaTF00240	TC373709	5AL	2796269 11836 212673 2372054+,2685405-								5DL	4489431 31515 1751878 88434+,...,2983535-		4BL	1283675 5477 65013
bHLH	TaTF00241	TC403977	5DL	4467066 14134 513474 487780+,1252273+								5BL	10837356 18374 386559 4375856+,...,8055219+
bHLH	TaTF00242	TC390283	7AL	4508496 2837 19055 2858680-,...,3471771+								7DL	3313104 4541 102016 80900+,...,1794536-		7BL	6751032 3512 22703 6581888+,6627259-,6498510+
bHLH	TaTF00243	CV760998	4BL	7024686 11906 204313 6175796+,6892694+
bHLH	TaTF00244	TC393465	5AL	2743188 11692 280584 498022+,...,2710735-								5DL	4598768 13492 1443183 4284133+,...,1495019-
bHLH	TaTF00245	TC407208	3DS	2573047 4157 36780 945839-,1380195-		3B	10410923 23106 817552 503236+,...,10363755-
bHLH	TaTF00246	TC376132	7AS	4253980 3065 15737 4123338-,...,4134697-
bHLH	TaTF00247	TC384072	4BS	4914659 26027 3361876 2744531-,...,372861-
bHLH	TaTF00248	TC372963	2AL	6383651 14885 504644 3617419+,...,1473813-
bHLH	TaTF00249	TC461798
bHLH	TaTF00250	CN008306	5DL	4492905 21089 787773 220177+,...,1613778+								5BL	10897088 6485 112812 9098101-,...,8439085+
bHLH	TaTF00251	CK203302	2AL	6377329 10006 146717 3290735+,...,6062496+
bHLH	TaTF00252	TC400778				3B	10756533 5850 83433 10334165-,...,2499856-
bHLH	TaTF00253	TC429979	5DL	4571387 20722 2030185 3234397+,...,2483804-
bHLH	TaTF00254	TC371633	2AS	5263615 9141 472283 3424330+,...,3642841-		2BS	>5221275 20748 470864 3918208+,...,3827631+					2DS	5357594 4770 409511 3040938-,...,3040938+
bHLH	TaTF00255	TC385484
bHLH	TaTF00256	TC390191	7AS	4204346 1242 4917 1840869-,...,432117+								7DS	3959768 2680 15493 3710522+,3812102-
bHLH	TaTF00257	TC376826	2AS	5263615 9141 472283 3424330+,...,3642841-		2BS	>5221275 20748 470864 3918208+,...,3827631+					2DS	5357594 4770 409511 3040938-,...,3040938+
bHLH	TaTF00258	TC381307	5DL	4571387 20722 2030185 3234397+,...,2483804-								5BL	10805889 29082 665674 1887143+,...,10728725-
bHLH	TaTF00259	TC449584	6AS	4359078 3761 46414 1076446+,...,978293-								5BL	10811466 7748 59938 2324240+,...,4233809+
bHLH	TaTF00260	CV765299
bHLH	TaTF00261	TC386019	5AL	1404752 1483 8745								5DL	4583931 9764 288798 3712767-,...,2280396-
bHLH	TaTF00262	TC405904	7AL	4458754 14236 198194 1120272+,4394695-
bHLH	TaTF00263	TC426660
bHLH	TaTF00264	TC377840	6AS	4375976 21129 691453 1884974+,...,644472+								6DS	1239953 6029 188368		6BS	2905508 6489 249276 1300855+,480240+,1575258+
bHLH	TaTF00265	TC378059	2AL	6420388 13739 366859 5586267+,...,656093+		2BL	>8024059 7738 136673 4771456-,...,5801975-					2DL	9884497 17055 613096 7194378+,...,4537559-
bHLH	TaTF00266	TC399512	5BL	10825701 10552 155976 3455976+,...,307605+
bHLH	TaTF00267	TC433538
bHLH	TaTF00268	TC412137	7DS	3923039 11520 372064 2518741+,...,900428+
bHLH	TaTF00269	TC390824	3AS	3441298 4460 47648 3282006+,1449939+,3047369+
bHLH	TaTF00270	BJ286852	4DS	2325065 7863 246260 2268569+,...,2257360-
bHLH	TaTF00271	TC440468	5DL	4470001 7390 94755 1184222-,2595207-,3600164+
bHLH	TaTF00272	TC416548
bHLH	TaTF00273	TC456271	4AS	5996460 18309 692686 4918361-,...,3119144+
bHLH	TaTF00274	TC418855	5AL	2805103 4553 41695 2670455+,2727292-,2370808+								5DL	4470001 7390 94755 1184222-,2595207-,3600164+		5BL	10804713 8807 96216 1796022-,...,10755131+
bHLH	TaTF00275	TC456863
bHLH	TaTF00276	CA644277				2BL	>7948110 13430 424055 860752+,...,1358357+
bHLH	TaTF00277	TC431378				3B	>10475126 11919 1419100 2332337+,...,3410253+
bHLH	TaTF00278	TC409581	6DL	92161 4983 70837
bHLH	TaTF00279	TC422226				3B	10764920 4851 184564 10367386+,10021609+,5185469+
bHLH	TaTF00280	CA654295				3B	>10761328 16084 719800 10353612-,3378281+
bHLH	TaTF00281	TC420002				3B	>10752976 4392 86170 10238440-,...,2604579-
bHLH	TaTF00282	DR741724
bHLH	TaTF00283	CA727763				3B	>10752976 4392 86170 10238440-,...,2604579-
bHLH	TaTF00284	BF473691
bHLH	TaTF00285	TC444389
bHLH	TaTF00286	CA618337
bHLH	TaTF00287	CV776938				3B	>10772356 11248 460956 3065424+,...,6675371+
bHLH	TaTF00288	CA638827	4AS	5952182 14639 992398 1899440+,...,3543476-								4BL	7033905 10180 143067 6850497+,6025557+,6894337-		4BS	4917689 1051 4270 2891139+,4856052+,4750504+
bHLH	TaTF00289	TC454288	2AL	6420388 13739 366859 5586267+,...,656093+		2BL	>8024059 7738 136673 4771456-,...,5801975-					2DL	9884497 17055 613096 7194378+,...,4537559-
bHLH	TaTF00290	CA653831	7DL	2403012 2866 30073
bHLH	TaTF00291	CA607265	2DL	9884296 13178 249797 7171201+,...,5224635+
bHLH	TaTF00292	DR733078
bHLH	TaTF00293	CK216878
bHLH	TaTF00294	CA598141
bHLH	TaTF00295	CA646857
bHLH	TaTF00296	CJ826765
BSD	TaTF00297	TC433279	3DL	6896282 8657 91193 913777+,6646830-								7DL	3382467 9137 228468 2907226+,...,3044097+		7BL	6705623 11429 82959 4547862-,...,6527569-
BSD	TaTF00298	TC382437	3AL	3581634 1841 11701		3B	>10413672 10505 212517 580120-,...,7431652+
BSD	TaTF00299	TC423628	2DS	5390434 3651 248135 276216-,...,2195326-
BSD	TaTF00300	TC426582	6BL	4381049 13966 702955 3821867+,...,4220474-
BSD	TaTF00301	TC382486	6DL	3235603 8587 323757 665273-,...,2317631+								6BL	4381049 13966 702955 3821867+,...,4220474-
BSD	TaTF00302	TC419936	4AL	4AL_7173814								4DS	2313478 9507 361366 1799169+,1833298-,1016543+		4BS	4869246 9681 235662 512720+,...,2297088+
BSD	TaTF00303	TC461123
BSD	TaTF00304	TC390174	4DS	2311769 8948 274579 1724518+,...,1943404-								4BS	4930073 17552 313008 3491986-,...,3154801-
BSD	TaTF00305	TC432312	7DS	3819078 2002 14806 1140749+,3439375+,1783843-
BSD	TaTF00306	TC381239	1AL	3975748 7726 145963 3845675+,...,1863219+
BSD	TaTF00307	DR736663	2AL	3975748 7726 145963 3845675+,...,1863220+								1bl	3883549 12393 239689 2801387+,...,3752981-		1DL	2234547 7019 97915 398083+,2214007+,1224530+
BSD	TaTF00308	TC434262	2AS	839722 3239 77866		2BS	>5247514 12984 343511 4012792+,...,2319058-					2DS	5390434 3651 248135 276216-,...,2195326-
BSD	TaTF00309	TC377241
bZIP	TaTF00310	TC404437	5DL	4593386 5928 215577 4075684-,...,1129956+		3B	>10749302 6792 130523 10134148-,...,3568580+					5BL	10820614 8682 158060 3056722+,...,7005651+
bZIP	TaTF00311	TC369148	2DS	5341027 8152 449016 1839695-,...,3107252-		2BL	>7980666 41934 1698313 2543824-,...,2585670-
bZIP	TaTF00312	CA485656
bZIP	TaTF00313	TC436103	6AS	4353873 12571 453644 825778+,706103-
bZIP	TaTF00314	TC426358	6AS	4353873 12571 453644 825778+,706103-
bZIP	TaTF00315	TC368621	6AS	4353873 12571 453644 825778+,706103-								6BS	2949835 5066 334704 601153+,2915214+,1789669-
bZIP	TaTF00316	TC393090	5AS	1543784 28517 798619 1339819-,...,1490561+								5DL	4513163 11291 1430349 990872-,...,3261889-		5BL	10925110 19095 622320 1198183-,...,8187178+		5BS	2240084 22791 1239830 206390+,...,1862173-
bZIP	TaTF00317	TC386845	7DL	3390599 10963 165887 3250535+,...,3284986+
bZIP	TaTF00318	CK206464
bZIP	TaTF00319	TC459625	1BL	3907952 10728 249812 3539817+,...,2690620+
bZIP	TaTF00320	CJ823715
bZIP	TaTF00321	TC421404
bZIP	TaTF00322	TC422348	7DS	3962964 6827 174861 3806498-,...,2280067-
bZIP	TaTF00323	TC388298	6AS	4341356 3816 40080 229322+,...,3998360+								6DS	1654857 2698 35431
bZIP	TaTF00324	CV776972	1DS	1893627 9955 499159 893088+,...,1113264+
bZIP	TaTF00325	TC376162	5AS	1515957 13566 287932 490245+,...,785500+
bZIP	TaTF00326	TC385689	5AS	1515957 13566 287932 490245+,...,785500+								5BS	1537048 5367 147472
bZIP	TaTF00327	CV768933
bZIP	TaTF00328	TC429925	4AS	5961634 19039 279616 2541339+,...,2092131+
bZIP	TaTF00329	TC392618	5AS	1546869 10278 174322 1434233+,1499146+,1467662-								5DS	2731616 5623 514695 147739+,2274050+,142160-		5BS	2292279 31650 1598792 2162455+,...,1112915-
bZIP	TaTF00330	TC373240	5AS	1515957 13566 287932 490245+,...,785500+								5DS	2735985 19778 793931 369199+,...,502839-		5BS	1537048 5367 147472
bZIP	TaTF00331	CJ964716
bZIP	TaTF00332	TC445677
bZIP	TaTF00333	CA724666	1AS	3259168 13155 390039 485746+,...,1190791+
bZIP	TaTF00334	TC412022	1BL	3794050 7751 151319 113489+,...,2672391+											1DL	860292 12092 433485
bZIP	TaTF00335	TC434674	4BL	7036904 6884 42168 6884258-,...,3621043-
bZIP	TaTF00336	TC414183	2AL	6429764 12906 500103 6090908-,...,5756694+								2DL	9887215 9484 156080 7496307-,...,7496307+
bZIP	TaTF00337	TC415740	3AS	3370051 6254 60914 1422993+,...,2012582-
Bzip	TaTF00338	TC374989	2AS	5242551 4235 88530 2550035+,...,4384767-		2BS	>5179726 21806 1646885 1446677+,...,4868389-					2DS	5358058 9273 529500 3073609+,...,5306510-
bZIP	TaTF00339	TC370663	5AL	2776616 11075 129733 1671495+,...,89060-								5DL			5BL	10903754 12833 194988 9628004+,3604173+
bZIP	TaTF00340	TC396976	2DL	9887215 9484 156080 7496307-,...,7496307+
bZIP	TaTF00341	TC456441	3DL	6945031 5385 41893 6180492+,...,4348680-
bZIP	TaTF00342	TC397949
bZIP	TaTF00343	TC440345	5DL	4502594 6454 363613 587825+,...,2404921-
bZIP	TaTF00344	CD490860
bZIP	TaTF00345	TC400412	2DL	9887215 9484 156080 7496307-,...,7496307+
bZIP	TaTF00346	TC423501	2DL	9887215 9484 156080 7496307-,...,7496307+		2BL	>8092338 18327 331928 7637810-,...,2673585-
bZIP	TaTF00347	TC369758	1AS	3259168 13155 390039 485746+,...,1190791+		1BS	>3413967 8957 378665 80181+,...,1009775-					1DS	1893627 9955 499159 893088+,...,1113264+
bZIP	TaTF00348	BE400665				2BS	>5141107 1967 16059 2468792-,2888746-
bZIP	TaTF00349	CD900778	1DL	860292 12092 433485
bZIP	TaTF00350	TC392007	1DS	1893627 9955 499159 893088+,...,1113264+		1BS	>3413967 8957 378665 80181+,...,1009775-
bZIP	TaTF00351	TC446279				3B	10700398 7140 150705 8746141-,...,8866141+
bZIP	TaTF00352	TC416640	1AL	3917471 3339 31792 1745746+,1174836+								1bl	3813285 15841 415656 683864+,1991127-		1DL	1731179 3449 42512
bZIP	TaTF00353	CA624383
bZIP	TaTF00354	CA639613
bZIP	TaTF00355	TC375182	7DL	3331287 22765 551230 813506+,...,939000+								7BL	6712350 5891 54318 4961067-,...,2218315+
bZIP	TaTF00356	TC413972	7DL	3331287 22765 551230 813506+,...,939000+
bZIP	TaTF00357	TC393642	5BL	10790770 37089 973103 676405+,...,7664442-
bZIP	TaTF00358	TC368663
bZIP	TaTF00359	TC397436
bZIP	TaTF00360	TC403601				3B	>10443285 7171 133532 1424148+,...,2012090+
bZIP	TaTF00361	TC397879	5DS	2731616 5623 514695 147739+,2274050+,142160-
bZIP	TaTF00362	CK217886
bZIP	TaTF00363	CA652994	7BL	6712350 5891 54318 4961067-,...,2218315+
bZIP	TaTF00364	TC420145
bZIP	TaTF00365	TC454472				3B	>10443285 7171 133532 1424148+,...,2012090+
bZIP	TaTF00366	TC377904	5AL	2794985 10800 211471 2326117-,...,1521552+								5DL	4583902 7551 590397 3711771+,...,34585+		5BL	10798967 15216 399425 1332170+,...,10713717-
bZIP	TaTF00367	CV774779	1AS	3259168 13155 390039 485746+,...,1190791+
bZIP	TaTF00368	TC387522	5BS	2292279 31650 1598792 2162455+,...,1112915-
bZIP	TaTF00369	CA613094	1AS	3259168 13155 390039 485746+,...,1190791+
bZIP	TaTF00370	BU100593	6DL	3296265 7257 168522 2397590+,1252007+,623329+
bZIP	TaTF00371	GH725749	5AL	2740111 8817 170989 391574+,...,392673-
bZIP	TaTF00372	GH721869	5AL	2740111 8817 170989 391574+,...,392673-
bZIP	TaTF00373	TC405871	2AL	6429764 12906 500103 6090908-,...,5756694+								2DL	9887215 9484 156080 7496307-,...,7496307+
bZIP	TaTF00374	CD868602
bZIP	TaTF00375	TC415554	6AS	4384393 4080 38202 2286738-,...,2512195+								6DS	2091402 11711 1036615 1107565+,...,2053496+
bZIP	TaTF00376	TC410593
bZIP	TaTF00377	BE500054	1AL	3930938 15116 366538 2232415-,...,3852874-
bZIP	TaTF00378	BU101264	2DS	5377746 4949 172517 4516757+,5314937-,2266208+		2BS	>5211305 9771 221581 3327682+,...,3967064+
bZIP	TaTF00379	GH727017	5AL	2765827 6689 65548 1300950-,...,1470734+								5DL	4540979 12980 668146 2066129-,52935+
bZIP	TaTF00380	TC401279
bZIP	TaTF00381	DR740223				3B	>10708695 1060 28568 8980793+,...,5299474+
bZIP	TaTF00382	TC399505	5AL	2802216 2642 12749 2580935+,...,2675830+								5DL	4505521 4835 104696 698194+,...,2373874+
bZIP	TaTF00383	TC420889				3B	>10756063 18065 813993 10326187-,...,3289034+
bZIP	TaTF00384	TC398061	7AL	4551821 3869 42175 4362860+,3097832+								7DL	2418427 3082 90006		7BL	6716242 1472 9588 5197096+,6620705+,6514255+
bZIP	TaTF00385	CD871271
bZIP	TaTF00386	TC409869	1AL	3926248 13148 425176 2063315-,...,2148029-								1bl	3915060 25986 1158227 3746831-,...,3041731+
bZIP	TaTF00387	TC397529	7DS	3861731 9628 211755 541385+,...,2217720-								7BS	3166816 10270 307869 3038873+,...,1130746+
bZIP	TaTF00388	TC418397	4BS	4957552 4506 78726 4829988+,...,2550354-
bZIP	TaTF00389	TC388481	5AL	2805304 8724 91738 2671677+,...,254937+								5DL	4584976 6730 230342 3752337-,...,3190643-
bZIP	TaTF00390	TC397861	7DS	3861731 9628 211755 541385+,...,2217720-								7BS	3166816 10270 307869 3038873+,...,1130746+
bZIP	TaTF00391	BQ246205	7DL	3388333 1437 11034 3155112+,...,723624+
bZIP	TaTF00392	TC384367	3AL	3555609 8714 93249		3B	>10595580 15210 565565 5734839+,1330267+					3DL	6895277 6742 111680 805646+,...,6868763-
bZIP	TaTF00393	TC411064	2AL	6435620 14181 338193 6295174-,...,4826462-		2BL	>8014212 18989 643980 4270297+,...,5910060+					2DL	8302571 512 3297
bZIP	TaTF00394	TC413825				3B	>10683537 9884 231316 8264866+,...,4493440+
bZIP	TaTF00395	TC394510
bZIP	TaTF00396	TC424701
bZIP	TaTF00397	BE515838	4DS	2311845 14974 672219 1728969-,...,1550862+
bZIP	TaTF00398	TC448234
bZIP	TaTF00399	BU100519	2DL	9902406 7778 130945 9226012+,...,9712468+		2BL	>7937448 26593 634365 317486+,...,5715440+
bZIP	TaTF00400	TC439292	2AS	5244638 13464 647722 2640792+,...,2237815+								7AL	4556556 5280 45180 4393404-,...,2343513-		7DL	547885 1373 11093
bZIP	TaTF00401	TC375010	2DS	5324607 4424 173201 641404+,...,2230531+		2BS	>5243097 9808 173790 5133330+,3712444+,4781494+
bZIP	TaTF00402	TC458436	7DS	3950709 2448 18161 3418218-,...,1942152-
bZIP	TaTF00403	CA615857	1AS	3259168 13155 390039 485746+,...,1190791+
bZIP	TaTF00404	TC427238	5BS	933044 12258 514909
bZIP	TaTF00405	BQ903380	1bl	3794050 7751 151319 113489+,...,2672391+
bZIP	TaTF00406	TC379332	5AS	856976 3619 51312
bZIP	TaTF00407	CO349136
bZIP	TaTF00408	CJ589087	7DL	1139118 5050 101396
bZIP	TaTF00409	DR045005
bZIP	TaTF00410	CA625328
bZIP	TaTF00411	TC441002	4BS	4900032 24222 1020787 2025571-,...,3149089+
bZIP	TaTF00412	BJ316356	7AL	4556556 5280 45180 4393404-,...,2343513-								7DL	547885 1373 11093
bZIP	TaTF00413	TC427168	4AL	4AL_7114786								4DS	37881 18503 969369		4BS	4900032 24222 1020787 2025571-,...,3149089+
bZIP	TaTF00414	TC404876	6DL	3300224 5151 98077 2506998+,...,2021839+
bZIP	TaTF00415	BQ294574
bZIP	TaTF00416	CJ851316	5AL	2690601 9048 91583 818797-,1243592+,1675741+
bZIP	TaTF00417	TC437032
bZIP	TaTF00418	TC423403
bZIP	TaTF00419	TC408098
C2H2	TaTF00420	TC446594	6AS	4419426 14422 355327 3966374-,...,586212+								6BS	437504 5321 145240
C2H2	TaTF00421	TC407365	6DL	3301581 13590 386414 2542983-,...,1939027-								6BL	4313618 17217 1042598 1889469-,...,631101-
C2H2	TaTF00422	DR045173
C2H2	TaTF00423	AL813204	1DS	1914681 22229 1502883 1873617-,...,1869874-		1BS	>3435018 18989 961523 1125136+,...,3399821+
C2H2	TaTF00424	TC405300	4AL	4AL_7170866								4DL	5026995 5480 49869 4889890+,2791671+,3681694-		4BL	6999237 10366 76392 3751754+,...,6576263+
C2H2	TaTF00425	TC398908	4AL	4AL_7148330								4DL	4914812 8291 221917 489928+,...,4881027+		4BL	6972721 13454 173936 1298538+,...,2726335+
C2H2	TaTF00426	TC377969	1AS	3271989 16164 711508 1138675-,...,1395598+		1BS	>3474683 14719 901888 3132810+,...,3032182+					1DS	1913057 10759 778719 1850934+,...,666170-
C2H2	TaTF00427	TC427365	3AL	4250485 10644 80889 1336301+,...,2210106+		3B	10489345 11790 272131 2734950+,...,5642878+
C2H2	TaTF00428	TC407885	6AL	5826423 7559 140779 5487246+,...,126133+								6DL	3330547 17828 791697 2749751+,...,584042-
C2H2	TaTF00429	TC397693	6AL	5814635 2538 22510 4722374+,...,5713067+								6DL	3263429 14378 965496 1457160+,...,2483482+		6BL	4318908 7975 360988 2038980+,...,257921+
C2H2	TaTF00430	TC385513	2AL	6411547 10563 408189 5117426+,...,3105857+		2BL	>7991466 18113 966738 3102546+,...,4093525-					2DL	9825985 12890 272438 567842+,...,4571789-
C2H2	TaTF00431	CK217283	5DL	4534865 12963 640805 1827043+,...,4470331-
C2H2	TaTF00432	TC455460	6AL	5800677 10690 136287 3814531+,...,4387878-								6DL	3301581 13590 386414 2542983-,...,1939027-		6BL	4313618 17217 1042598 1889469-,...,631101-
C2H2	TaTF00433	CJ659152	6AL	5800677 10690 136287 3814531+,...,4387878-								6DL	3301581 13590 386414 2542983-,...,1939027-
C2H2	TaTF00434	TC412807	7AL	4553810 11579 168771 4375802+,...,4368503-								7DL	3394511 40895 971019 342591+,...,1755818-
C2H2	TaTF00435	CF133259	4AL									4BS	4926914 8596 476026 3333699+,...,3930932-
C2H2	TaTF00436	TC397794	5DL	4493251 6737 162150 232326+,...,4424715-
C2H2	TaTF00437	TC405481
C2H2	TaTF00438	CK214194	5DL	4520365 7831 230236 1261773+,...,3441817-								5BL	10817176 7159 70154 2784162+,...,5125177-
C2H2	TaTF00439	TC381071	5BL	10904373 26429 697680 9676775-,...,7386252+
C2H2	TaTF00440	TC416886	5DL	4553477 9671 127618 2548760+,...,620767+
C2H2	TaTF00441	CA712914	4AL	4AL_7170866
C2H2	TaTF00442	CK161637	5DL	4520365 7831 230236 1261773+,...,3441817-								5BL	10817176 7159 70154 2784162+,...,5125177-
C2H2	TaTF00443	TC417831
C2H2	TaTF00444	CA596598				2BS	>5232986 5545 60904 4616255-,...,1861356+
C2H2	TaTF00445	TC440118	5BL	10851593 10702 270759 5493928-,...,8180059+
C2H2	TaTF00446	CA486078	5DL	4520365 7831 230236 1261773+,...,3441817-
C2H2	TaTF00447	TC408801
C2H2	TaTF00448	TC444060	6AL	5832807 15217 407591 5717542+,5701514+								6DL	3307255 22257 943997 2707482-,...,181051-		6BL	4207521 12352 589488 294526-,523089+
C2H2	TaTF00449	TC398028	1AS	3271989 16164 711508 1138675-,...,1395598+		1BS	>3474683 14719 901888 3132810+,...,3032182+					1DS	1913057 10759 778719 1850934+,...,666170-
C2H2	TaTF00450	TC382760	3AL	4449715 4688 37362 4250947+,...,1464504-		3B	10731686 14104 754703 9634390+,...,6765556-					3DL	6947292 7649 114460 6427801+,...,5278266-
C2H2	TaTF00451	BE400278	6AS	4339728 29723 1155776 150309+,...,1662031+								6DS	2068590 13915 481342 402181-,...,789266-
C2H2	TaTF00452	TC413446
C2H2	TaTF00453	CD866964	3AS	3354968 1204 11547 1024336-,...,1790680+		3B	>10772335 11272 223157 10360265+,...,9297859+
C2H2	TaTF00454	TC439857
C2H2	TaTF00455	TC370339	3AL	4449715 4688 37362 4250947+,...,1464504-		3B	10685765 20286 796976 8328741-,...,9634390-	10731686 14104 754703 9634390+,...,6765556-				3DL	6947292 7649 114460 6427801+,...,5278266-
C2H2	TaTF00456	AL812055	6AL	5785888 13744 563300 2867295-,...,1551270-								6DL	3309733 18912 2201265 2781891-,...,379874+
C2H2	TaTF00457	TC461018	1DS	1895040 9732 853110 963497+,...,1554958-
C2H2	TaTF00458	TC371264
C2H2	TaTF00459	TC384872	1AS	3283727 14598 648889 1741409-,...,2265871-
C2H2	TaTF00460	CK209294	4AS	5975043 4805 53698 3455635-,...,5753348-
C2H2	TaTF00461	TC386730
C2H2	TaTF00462	TC389607	5DL	4571335 4732 169863 3232190+,...,922290+
C2H2	TaTF00463	BQ752960	2DS	5353773 7139 409262 2763573+,...,5271135-		2BS	>5229699 11352 281438 4426080-,...,1316624+
C2H2	TaTF00464	TC428638	5BL	10855125 7731 83090 5777870+,...,6554258+
C2H2	TaTF00465	CD870841
C2H2	TaTF00466	TC450317	1bl	3791118 3899 30296 25110+,...,2788598+
C2H2	TaTF00467	CD938973
C3H	TaTF00468	TC437227	3AS	3213791 5644 81071		3B	10594155 9680 326305 5695801+,...,3103178+					3DS	2603997 5767 56324 2586812+,815511+		4AS	6013091 3004 14271 5913932-,...,3193261+
C3H	TaTF00469	TC409037	3AS	3443321 2564 13603 3294811+,3297916-		3B	10446034 21296 2091369 1502656-,...,9691775+					3DS	2579362 2884 11987 1241206-,...,2172039-
C3H	TaTF00470	TC400087	3DL	6954663 2145 23815 6851360-,...,1074429+		3B	10717358 9805 262911 9227154-,...,6955841+
C3H	TaTF00471	TC419023	7AL	4428686 9305 105127 87173+,...,3165030+								7DL	3359143 12382 491101 1949957-,...,696921+		7BL	6747299 8068 233171 6549937-,...,616153-
C3H	TaTF00472	CV779962	3DL	6896952 5396 66195 984849+,2955641+,6864031-		3B	>10587368 12558 509117 5504616-,...,3037478+
C3H	TaTF00473	TC384986	7AL	4556713 6026 48444 4394368+,...,2185490+								7DL	3374452 13576 361973 2578680-,...,2015055+		7BL	6745197 6763 62907 6531714+,...,6374437+
C3H	TaTF00474	CA731260				3B	>10594155 9680 326305 5695801+,...,3103178+
C3H	TaTF00475	TC409776	2AL	6408350 5022 107090 4947566-,...,5452543+		2BL	>7958021 11860 310347 1369360+,...,7891858+					2DL	9754118 3284 20366 2656177+,...,8939753-
C3H	TaTF00476	TC400549	3AL	4344273 5349 48482 1549911-,...,977853+		3B	10587368 12558 509117 5504616-,...,3037478+					3DL	6896952 5396 66195 984849+,2955641+,6864031-
C3H	TaTF00477	TC392829	6AS	4350221 11826 149062 653401+,...,3581166-								6DS	2069646 2997 46255 433132+,...,1852204-
C3H	TaTF00478	CD490804
C3H	TaTF00479	TC438681	2AL	6408350 5022 107090 4947566-,...,5452543+		2BL	>7958021 11860 310347 1369360+,...,7891858+					2DL
C3H	TaTF00480	BJ217917	2DL	9754118 3284 20366 2656177+,...,8939753-		2BL	>7958021 11860 310347 1369360+,...,7891858+
C3H	TaTF00481	TC382534	4AS	5941079 8133 688422 1135980+,...,1237579-
C3H	TaTF00482	DR740555	6AL	5753677 4857 70928 814949+,5733673+,5703694+								6DL	1339967 5144 256015		6BL	4389944 7738 539859 4077898+,...,4230727-
C3H	TaTF00483	TC388898	4AS	5941079 8133 688422 1135980+,...,1237579-
C3H	TaTF00484	CA731869	5DL	4557319 12789 432736 2696973-,...,1687375+								5BL	10837854 7259 277195 4411279+,...,6810281+
C3H	TaTF00485	TC442604	2AL	4408244 15208 499043		2BL	>8037861 14903 149148 5482469-,...,7900041-					2DL	9896364 10035 168927 8522657-,...,8349823+
C3H	TaTF00486	TC454803
C3H	TaTF00487	TC380615	5DS	2736527 4345 303503 396367+,...,141897+								5BL	10787644 7797 377830 431397+,...,9016661+
C3H	TaTF00488	TC454574
C3H	TaTF00489	CV776948	2AS	5257144 6786 383487 3152673+,...,3173084+								7DL	3359143 12382 491101 1949957-,...,696921+
C3H	TaTF00490	CV759575	2AS	5257144 6786 383487 3152673+,...,3173084+								7DL			7BL	6638424 3453 116125 496889+,...,5254295+
C3H	TaTF00491	CA484533
C3H	TaTF00492	CD923654	5DL	4557319 12789 432736 2696973-,...,1687375+								5BL	10837854 7259 277195 4411279+,...,6810281+
C3H	TaTF00493	CJ907689	5AL	2738880 7982 77987 348437+,...,644443-								5BS	2251367 17392 1136891 626312-,...,2226931-
C3H	TaTF00494	BF474936	5AL	2738880 7982 77987 348437+,...,644443-								5BS	2251367 17392 1136891 626312-,...,2226931-
C3H	TaTF00495	CV777601	5AL	2738880 7982 77987 348437+,...,644443-
C3H	TaTF00496	TC410821	5DL	4557319 12789 432736 2696973-,...,1687375+								5BL	10837854 7259 277195 4411279+,...,6810281+
C3H	TaTF00497	TC439926				3B	>10454066 8782 930080 1729781-,...,9164787+
C3H	TaTF00498	TC413458	5DL	4557319 12789 432736 2696973-,...,1687375+								5BL	10837854 7259 277195 4411279+,...,6810281+
C3H	TaTF00499	CA702758
C3H	TaTF00500	TC420930	2AS	5195508 11449 518046 550764+,...,5157126+		2BS	>5200107 9586 410759 2662402+,...,1087688+					5AL	2802879 6172 87033 2604067+,2127594+
C3H	TaTF00501	TC402546	6AL	5742630 22916 686914 108640+,...,1792230+								6DL	3302815 6466 154984 2580435+,2990832-,612861+
C3H	TaTF00502	DR733979
C3H	TaTF00503	TC374100	2AL	6368813 23724 893472 2845201+,...,606330+		2BL	>7943156 20125 754386 613241+,...,220971+					2DL	9856150 10033 247833 3986503+,...,9806740-
C3H	TaTF00504	CK162468				3B	10722038 2794 60129 9358442+,...,10362105-
C3H	TaTF00505	TC419246	6AL	5742630 22916 686914 108640+,...,1792230+								6DL	3302815 6466 154984 2580435+,2990832-,612861+		6BL	4315838 8081 150688 1953094+,...,2470234-
C3H	TaTF00506	TC419966				3B	10722038 2794 60129 9358442+,...,10362105-
C3H	TaTF00507	TC438949
C3H	TaTF00508	TC459245				3B	10722038 2794 60129 9358442+,...,10362105-
C3H	TaTF00509	CA690667	3AL	4425301 5914 92659 3675345-,...,4267361-								3DL	6945011 6592 135118 6178324-,...,5161258-
C3H	TaTF00510	TC376603
C3H	TaTF00511	CK207386	7AS	4135759 6452 51498 2637141-,...,3270665+								7DS	3933682 12260 277222 2865831+,...,2763694+		7BS	3143286 9899 218946 2433527+,...,1141593+
C3H	TaTF00512	CJ653854	6AS	4350221 11826 149062 653401+,...,3581166-
C3H	TaTF00513	GH728499	6AS	4411298 15938 268232 3581166+,...,2961946+
C3H	TaTF00514	TC435797
C3H	TaTF00515	CA615341
C3H	TaTF00516	GH726184
C3H	TaTF00517	CA727501
C3H	TaTF00518	TC392359	1DS	1890091 16461 900614 714576+,823048-
C3H	TaTF00519	GH728837	7DL	3359143 12382 491101 1949957-,...,696921+
C3H	TaTF00520	TC457723	5DL	4557319 12789 432736 2696973-,...,1687375+								5BL	10837854 7259 277195 4411279+,...,6810281+
C3H	TaTF00521	TC392734	1BL	3876332 22260 650711 2584569+,...,1532552-
C3H	TaTF00522	CA600400
C3H	TaTF00523	CD882349	1DS	1890091 16461 900614 714576+,823048-
C3H	TaTF00524	AL812788
C3H	TaTF00525	TC429206	6AL	5830108 14210 291978 5692893-,5360724+,4129188+								6DL	3277748 10075 233836 1867392+,...,1398991+		6BL	4379887 5343 149739 3788344+,...,2802932+
CAMTA	TaTF00526	TC416583	2AS	5258014 19884 750093 3189599+,...,4661415-
CAMTA	TaTF00527	CJ922833	2AS	5258014 19884 750093 3189599+,...,4661415-		2BS	>4274860 2811 54710					2DS	5388328 3739 133835 5290644+,...,3192430+
CAMTA	TaTF00528	CJ698283	2AS	5258014 19884 750093 3189599+,...,4661415-
CAMTA	TaTF00529	BE403579	4DL	4992232 9415 135651 3598662-,...,576369+								4BL	7036768 16194 146891 6882678+,...,6907391-		5BL	10921970 12259 116349 10744797+,...,1580238-
CO-like	TaTF00530	TC453772
CO-like	TaTF00531	TC394339	5DL	3079406 1028 10882								5BL	10860811 14021 298147 6233810-,...,1201870-
CO-like	TaTF00532	TC415739	4DS	2308818 27132 2239672 1595186+,...,2104160-								4BS	4956735 28886 1134054 4809668+,...,1952188-
CO-like	TaTF00533	TC408507	2AL	6395731 6059 115911 4270983+,...,2297926-
CPP	TaTF00534	BE498782	2AS	5255333 12930 285038 3079039+,...,898507-		2BS	>5156418 20273 588398 94692-,...,3179670+					2DS	5333035 4299 183947 1250728-,...,2066094
CPP	TaTF00535	TC402905	1BL	3897560 2462 18319 3229517+,...,2605482+
CPP	TaTF00536	TC451297				3B	10741439 10396 318035 9906857+,10386622-,4283923+
CPP	TaTF00537	TC453304	7AL	4553164 20961 215727 4371642-,...,2393336-								7DL	3347591 24602 670284 1477741+,...,2965445-		7BL	6707842 10530 99591 4683639+,...,6548222+
CPP	TaTF00538	CA599306	1AL	3915060 8027 456322 1660869-,...,2589056-
CSD	TaTF00539	TC410355				2BS	>5185016 8957 258229 1760468+,...,2659060+
CSD	TaTF00540	TC412152
CSD	TaTF00541	TC404168	2DS	5371055 8960 460341 4025942-,...,877068+
CSD	TaTF00542	TC419840				2BS	>5132202 1615 13461 758391+,4826511-
CSD	TaTF00543	CA651227
CSD	TaTF00544	CA699762
CSD	TaTF00545	CA698504
CSD	TaTF00546	CA598302
CSD	TaTF00547	TC400845	6AS	4425887 17030 484706 4274345+,...,3395925-
CSD	TaTF00548	CK204138
CSD	TaTF00549	TC441951	6AS	4425887 17030 484706 4274345+,...,3395925-								6AS	4367258 17689 518204 1464809+,...,3526523+
CSD	TaTF00550	TC438777	1AL	3912914 11710 413583 1581963-,...,1825392-
CSD	TaTF00551	CK218031
CSD	TaTF00552	TC413213	1AL	3912914 11710 413583 1581963-,...,1825392-
CSD	TaTF00553	TC401616
CSD	TaTF00554	TC402679
CSD	TaTF00555	CK196601
CSD	TaTF00556	TC426520
CSD	TaTF00557	CA727367
CSD	TaTF00558	CV774245
CSD	TaTF00559	TC437805
CSD	TaTF00560	CA594094
CSD	TaTF00561	CA727595
CSD	TaTF00562	CK162286
CSD	TaTF00563	DR736785
CSD	TaTF00564	CK203873
CSD	TaTF00565	TC435086				2BL	>8087656 11809 194733 7895749-,...,4580987-	>8085041 15266 231348 7877852+,...,4580987-	2BL	>8085041 15266 231348 7877852+,...,4580987-
CSD	TaTF00566	BE402006
CSD	TaTF00567	CA726654
CSD	TaTF00568	DR737968
CSD	TaTF00569	BE516366
CSD	TaTF00570	CA711620
CSD	TaTF00571	CA718896
CSD	TaTF00572	CA640357				2BL	>8087656 11809 194733 7895749-,...,4580987-	>8085041 15266 231348 7877852+,...,4580987-	2BL	>7961289 23662 410938 1536487-,...,2311286+
CSD	TaTF00573	CK200430	6AS	4425887 17030 484706 4274345+,...,3395925-
CSD	TaTF00574	TC455673
CSD	TaTF00575	CA691899
CSD	TaTF00576	CD892751	1BL	3905815 10223 444258 3474825+,...,1587224-
DBB	TaTF00577	TC441111	7AS	4187038 24442 292021 902982-,...,4129278+								7DS	3940692 13711 280849 3094001+,...,3820094-		7BS	3124326 7030 83350 1852826+,...,63922+
DBB	TaTF00578	CV758690
DBB	TaTF00579	BE418137
DBB	TaTF00580	TC430145	2AL	6436078 6248 191295 6297776-,1604735+		2BL	>8008064 11548 327239 3952166+,...,2887888-
DBB	TaTF00581	CK199381	2AL	6437131 10967 191312 6303538-,...,3285936-		2BL	>8085362 7059 105072 7880064+,...,6743328+	>8062125 7067 104673 6743328-,...,7880064-
DBB	TaTF00582	CA721482				2BL	>8008064 11548 327239 3952166+,...,2887888-
DBB	TaTF00583	TC419868				2BL	>8008064 11548 327239 3952166+,...,2887888-
DBB	TaTF00584	DR739230	2AL	6436078 6248 191295 6297776-,1604735+
DBB	TaTF00585	TC402840	2AL	6434585 3834 140059 6289838+,5915314+,6297776-
DBB	TaTF00586	TC379823	2DL	9887772 9578 145176 7556302+,...,8309995-		2BL	>8085362 7059 105072 7880064+,...,6743328+	>8062125 7067 104673 6743328-,...,7880064-
DBB	TaTF00587	TC380047	5DL	4545184 18095 648248 2228021-,...,2214176-								5BL	10860770 11845 195789 6230477+,...,7018672+
DBB	TaTF00588	CV758592
DBB	TaTF00589	TC387277
DBB	TaTF00590	BE213525	6AS	4361711 18178 546816 1202434+,...,3281988+								6DS	2071445 9149 295017 487924+,...,1958141+
DBB	TaTF00591	TC388632
DBB	TaTF00592	TC381070
DBB	TaTF00593	CV782225
DBB	TaTF00594	TC386652
DBB	TaTF00595	BE418087
DBB	TaTF00596	CV782494
DBB	TaTF00597	TC384314
DBB	TaTF00598	DR740979
DBB	TaTF00599	CA631737	7DL	3352401 6901 112977 1675089-,...,1911089-
DBB	TaTF00600	CV771019
DBB	TaTF00601	CV759342
DBB	TaTF00602	CV773929
DBB	TaTF00603	DR737416
DBB	TaTF00604	CK216808
DBB	TaTF00605	CV760913
DBB	TaTF00606	CD866500
DBB	TaTF00607	DR733387	7AS	4256234 17085 155997 4142948-,...,4127032+								7DS	3941387 14471 231050 3116687+,3844140+,3829766+		7BS	3010418 1700 14549 80783+,1896854+
DBB	TaTF00608	CA621118
DBB	TaTF00609	CA732211	1AL	3974904 13650 493467 3842409+,...,187965-											1DL	2261289 14121 380034 1276486+,2219711+,1463721+
DBP	TaTF00610	TC383267	6AL	5832715 14801 251732 5716722-,...,5693008+								6DL	3269159 7579 352906 1621187+,...,1517840+		6BL	4371191 8823 134558 3541594-,...,493577+
DBP	TaTF00611	TC397584	7AS	4211701 2549 10976 2240906+,...,505073+								7DS	3968518 11777 240639 1652746+,...,3825400-		7BS	3099765 3976 35226 1092196+,...,1399723-
Dof	TaTF00612	TC454457	4BL	7005681 23615 403886 4356871-,...,5336288+
Dof	TaTF00613	CA484955
Dof	TaTF00614	TC388886	4AS	5933462 20355 871234 617193-,...,4690198-
Dof	TaTF00615	TC390145	6DL	3279976 8551 300585 1932224-,...,1747904-
Dof	TaTF00616	TC406297	6DL	3279976 8551 300585 1932224-,...,1747904-
Dof	TaTF00617	TC398656	6DL	3279976 8551 300585 1932224-,...,1747904-
Dof	TaTF00618	CK208471	6DL	3290205 7395 360477 2222648+,1848335-,2030413-
Dof	TaTF00619	TC368882	5AL	2790454 13712 302566 2167052-,...,1991827-								5DL	4501090 12460 829255 532334-,...,678275+		5BL	10871040 15343 454643 7028267-,...,5773539-
Dof	TaTF00620	TC407878	5DL	4501090 12460 829255 532334-,...,678275+								5BL	10871040 15343 454643 7028267-,...,5773539-
Dof	TaTF00621	BE497753	5DS	2741893 7319 545690 678623-,...,2327093+								5BS	611275 10019 426697
Dof	TaTF00622	GH731234
Dof	TaTF00623	GH731324
Dof	TaTF00624	TC459470
Dof	TaTF00625	TC377376	3AS	3280122 5459 70939 386957+,2811169-		3B	10763886 20708 436097 10363399+,...,4921053-					3DS	2597930 6387 88064 1301465+,2434932+,916323-
Dof	TaTF00626	CN008832
Dof	TaTF00627	TC425176
Dof	TaTF00628	CJ718096	2AS	5203508 12261 403495 887254+,...,5159930-		2BS	>5246992 15492 560956 2460784+,...,1687264-
Dof	TaTF00629	CD869214	2AL	6326485 14893 319356 612590+,...,6304304+		2BL	>8035789 13743 445756 5373402+,...,2142657-
Dof	TaTF00630	TC421267				2BL	>8035789 13743 445756 5373402+,...,2142657-
Dof	TaTF00631	BQ804451	2AL	6326485 14893 319356 612590+,...,6304304+
Dof	TaTF00632	TC395742				2BL	>8035979 4522 82867 5382763+,...,2151319+
Dof	TaTF00633	TC376905
Dof	TaTF00634	TC377014
Dof	TaTF00635	GH725870	5AL	2790454 13712 302566 2167052-,...,1991827-
Dof	TaTF00636	TC449237
Dof	TaTF00637	CA702374
Dof	TaTF00638	GH721681
Dof	TaTF00639	TC383868	2AL	6369048 16904 258117 2855049-,...,2809532-
Dof	TaTF00640	CA633073
Dof	TaTF00641	CA593327
Dof	TaTF00642	CA660010
Dof	TaTF00643	CK212053	6DL	3279976 8551 300585 1932224-,...,1747904-
E2F/DP	TaTF00644	TC385090	7AS	4176242 8287 111254 318791-,...,744555+								7DS	3942412 9039 179794 3149499-,...,1455283+		7BS	3165357 7834 152646 3029686+,...,909087+
E2F/DP	TaTF00645	TC450263	4AS	5983750 7657 360009 4044587-,...,1924871+								4DL	4974410 10011 207618 2886464-,...,1686323-
E2F/DP	TaTF00646	CD937212	6AS	4404787 27002 629366 3261806-,...,960345-
E2F/DP	TaTF00647	TC410247	2DL	9895389 8626 159254 8416740-,...,9762909-		2BL	>7981378 12459 395338 2579951+,...,1141020+
E2F/DP	TaTF00648	CD882927	3AL	3424241 2946 35948		3B	10697402 3734 110331 8660092+,1721765+,8728781-					3DL	6908849 6296 74098 2255067+,6880131+,6849651+
EIL	TaTF00649	TC411416	4AS	5977994 19343 920545 3658113+,...,648033+								4BL	7038145 1327 3983 6898723-,6950014-,4230083+
EIL	TaTF00650	TC443536				2BS	>5228360 8946 198241 4345457-,...,4114137+
EIL	TaTF00651	TC400187	4AS	5977994 19343 920545 3658113+,...,648033+								4BL	7038145 1327 3983 6898723-,6950014-,4230083+
EIL	TaTF00652	TC403785	7AS	4247331 8172 86746 4066214-,...,2987062+								7DS	3931002 10122 201650 2776133-,...,3642310-		7BS	3119632 8697 210349 1709514+,...,3019678-
EIL	TaTF00653	CV772380	2AS	5282486 2577 22207 4244683+,5181530+,5166412-
EIL	TaTF00654	CK217953				2BS	>5228360 8946 198241 4345457-,...,4114137+
EIL	TaTF00655	TC451270	5AL	2147619 2304 29498								5DL	4490986 12616 492763 148217+,...,1791558+		5BL	10895816 22035 372192 8995406+,...,199510-
EIL	TaTF00656	TC456224	4BL	7038145 1327 3983 6898723-,6950014-,4230083+
EIL	TaTF00657	BF483374
EIL	TaTF00658	BE412351	4AS	5977994 19343 920545 3658113+,...,648033+
EIL	TaTF00659	TC460883
EIL	TaTF00660	TC376859	4AS	5977994 19343 920545 3658113+,...,648033+								4DL	4999086 4250 31089 3878284+,4874200-,4884563-
EIL	TaTF00661	TC405899	2AS	5282486 2577 22207 4244683+,5181530+,5166412-		2BS	>5228360 8946 198241 4345457-,...,4114137+
EIL	TaTF00662	TC457905
ERF	TaTF00663	TC438842	5DL	4580946 8753 203015 3599244+,...,3003960-								5BL	10838425 11083 273149 4456272-,...,9352837-
ERF	TaTF00664	TC368737	5DL	4531290 7142 358907 1685996+,...,118393+								5BL	10849010 15594 355014 5288759-,...,6517020+
ERF	TaTF00665	DY761267
ERF	TaTF00666	TC448287
ERF	TaTF00667	TC380186	4AS	5983628 8320 417601 4037194-,...,2123382-								4BL	7019638 15220 191619 5689284+,...,6865461+
ERF	TaTF00668	TC461021
ERF	TaTF00669	TC403003	2AL	6321618 12680 537684 354506-,...,3337764-		2BL	>8031006 10847 388918 5126665+,...,7909325-					2DL	9908070 16695 469529 9742694+,...,1175776+
ERF	TaTF00670	TC438133	6DL	535889 2096 26610
ERF	TaTF00671	TC456687
ERF	TaTF00672	BE429439
ERF	TaTF00673	TC426924
ERF	TaTF00674	TC451156	1AL	3871075 9400 224571 69693+,...,114884+								1BL	3884659 9179 231529 2835563+,...,767786+		1DL	2222860 13159 332444 16195+,...,1137772-
ERF	TaTF00675	CK161464
ERF	TaTF00676	TC425870
ERF	TaTF00677	CA605617
ERF	TaTF00678	TC423679
ERF	TaTF00679	TC368678	5AL	2707616 3916 34824 1927306+,2451157+								5DL	4507774 7943 393198 783357+,...,4473162+		5BL	10890717 5750 82238 8590218-,...,9704615-
ERF	TaTF00680	TC394317	5BL	10890717 5750 82238 8590218-,...,9704615-
ERF	TaTF00681	CJ699314	1AL	3871075 9400 224571 69693+,...,114884+								1BL	3884659 9179 231529 2835563+,...,767786+		1DL	2222860 13159 332444 16195+,...,1137772-
ERF	TaTF00682	TC434424	1AL	3871075 9400 224571 69693+,...,114885+								1BL	3884659 9179 231529 2835563+,...,767786+		1DL	2222860 13159 332444 16195+,...,1137772-
ERF	TaTF00683	TC420680	5AL	2707616 3916 34824 1927306+,2451157+
ERF	TaTF00684	TC453664
ERF	TaTF00685	TC382673	1BL	3884659 9179 231529 2835563+,...,767786+											1DL	2222860 13159 332444 16195+,...,1137772-
ERF	TaTF00686	TC368638	1BL	3884659 9179 231529 2835563+,...,767786+											1DL	2222860 13159 332444 16195+,...,1137772-
ERF	TaTF00687	TC368699	1AL	3871075 9400 224571 69693+,...,114884+								1BL	3884659 9179 231529 2835563+,...,767786+		1DL	2222860 13159 332444 16195+,...,1137772-
ERF	TaTF00688	TC392345	6DL	1498283 2750 38056
ERF	TaTF00689	CV769171
ERF	TaTF00690	DY761109
ERF	TaTF00691	TC440973
ERF	TaTF00692	TC370004	5AL	2707616 3916 34824 1927306+,2451157+								5DL	4507774 7943 393198 783357+,...,4473162+
ERF	TaTF00693	TC432885
ERF	TaTF00694	CV768150
ERF	TaTF00695	CA723694
ERF	TaTF00696	TC370631	1BL	3884659 9179 231529 2835563+,...,767786+											1DL	2222860 13159 332444 16195+,...,1137772-
ERF	TaTF00697	TC399868
ERF	TaTF00698	TC445313
ERF	TaTF00699	TC419432
ERF	TaTF00700	DY761139	1AL	3971867 24949 978129 3745319+,...,974328+
ERF	TaTF00701	TC439910
ERF	TaTF00702	TC431894
ERF	TaTF00703	AL814466
ERF	TaTF00704	DR741756
ERF	TaTF00705	TC440783
ERF	TaTF00706	BJ269631	6DS	2103328 9073 367142 1477891+,...,1850823-
ERF	TaTF00707	CD865538	2AS	5273927 8478 267486 3868677-,...,63881-								5DL	4507574 6543 161688 775117-,...,770722-
ERF	TaTF00708	TC461194	5BL	10923980 14832 258882 10761638-,...,9101062+
ERF	TaTF00709	TC443058	5BL	10923980 14832 258882 10761638-,...,9101062+
ERF	TaTF00710	TC368692				2BL	>7993703 16481 444033 3217367+,...,353549+
ERF	TaTF00711	TC414720	2AL	6399329 10073 193560 4464330+,14206+,6121217+		2BL	>7993703 16481 444033 3217367+,...,353549+
ERF	TaTF00712	TC446644
ERF	TaTF00713	TC368646	1BL	3884659 9179 231529 2835563+,...,767786+								1DL	2222860 13159 332444 16195+,...,1137772-		5BL	10831986 10469 167531 3948821+,...,5720519-
ERF	TaTF00714	TC454938
ERF	TaTF00715	GH732642
ERF	TaTF00716	TC379483
ERF	TaTF00717	DY761124	5DL	4507774 7943 393198 783357+,...,4473162+								5BL	10890717 5750 82238 8590218-,...,9704615-
ERF	TaTF00718	TC368664	4BL	6830075 2242 11674 212313-,...,3169713-
ERF	TaTF00719	CV780386
ERF	TaTF00720	CK209704
ERF	TaTF00721	CD869166
ERF	TaTF00722	TC385596
ERF	TaTF00723	TC388957
ERF	TaTF00724	TC380121
ERF	TaTF00725	CA691855
ERF	TaTF00726	DR738790
ERF	TaTF00727	CJ659302	6AS	4359749 11471 677363 1109686+,...,2108344+								6DS	2103328 9073 367142 1477891+,...,1850823-
ERF	TaTF00728	TC380453	4AS	6010640 66169 1592664 5890209-,...,207340+								4BL	7024015 17174 403883 6116450-,...,6921262+
ERF	TaTF00729	TC382577
ERF	TaTF00730	CA728150
ERF	TaTF00731	TC384504	4AS	6010640 66169 1592664 5890209-,...,207340+								4BL	7024015 17174 403883 6116450-,...,6921262+
ERF	TaTF00732	CA732630	6AL	5828398 4175 108314 5620561-,...,4066812-
ERF	TaTF00733	TC369519	1AL	3901607 9733 299224 1168472-,...,2881699-
ERF	TaTF00734	TC387278	6AL	5829801 7317 204583 5689667-,...,789487-
ERF	TaTF00735	TC383710
ERF	TaTF00736	TC381233	4AS	6010640 66169 1592664 5890209-,...,207340+
ERF	TaTF00737	TC391350
ERF	TaTF00738	DR735713
ERF	TaTF00739	CA660147
ERF	TaTF00740	BE415201	6AL	5803687 27869 868358 4008700+,...,5720862-								6DL	1954584 7287 191273
ERF	TaTF00741	BQ606584
ERF	TaTF00742	TC368745
ERF	TaTF00743	TC404395	2AL	6318660 10375 125357 195213+,...,5645173-
ERF	TaTF00744	CD891093
ERF	TaTF00745	CK162714	7DS	3852278 11959 154248 227929+,...,3827111+
ERF	TaTF00746	TC382543	5AL	2800642 24668 363332 2524052-,...,1351610+								5DL	4518453 21250 1379366 1190586+,...,4442023-		5BL	10800458 12861 426445 1451880-,...,10707596+
ERF	TaTF00747	DR741552	7AS	4171555 1658 8970 69442+,...,1868155-								7DS	3852278 11959 154248 227929+,...,3827111+		7BS	3165741 3886 27811 3032111+,3058899-,1930639+
ERF	TaTF00748	DR738735				2BL	>7988341 6986 618498 2943006-,...,6149376+
ERF	TaTF00749	CJ644262	5AL	2800642 24668 363332 2524052-,...,1351610+								5DL	4518453 21250 1379366 1190586+,...,4442023-		5BL	10800458 12861 426445 1451880-,...,10707596+
ERF	TaTF00750	TC445831
ERF	TaTF00751	CA650649
ERF	TaTF00752	DR739772
ERF	TaTF00753	DR738044
ERF	TaTF00754	CA741620
ERF	TaTF00755	TC404937	7DS	3852278 11959 154248 227929+,...,3827111+
ERF	TaTF00756	TC387892	7DS	3852278 11959 154248 227929+,...,3827111+
ERF	TaTF00757	CA706332
ERF	TaTF00758	TC401726	6AL	5824722 13484 291128 5374600+,...,5726462-								6DL	3223727 8241 199326 325483+,...,1608763-		6BL	375559 5588 151387
ERF	TaTF00759	TC368673	3AS	893904 3002 36783		3B	>3374285 9195 309635					3DS	2602344 7312 118980 2382550-,...,1659747-
ERF	TaTF00760	CV774904
ERF	TaTF00761	TC368772	7DS	3937489 1528 8789 2991338+,3843925+,3830670-
ERF	TaTF00762	CK213695
ERF	TaTF00763	TC369355
ERF	TaTF00764	TC401740	6AL	5824722 13484 291128 5374600+,...,5726462-								6DL	3223727 8241 199326 325483+,...,1608763-		6BL	375559 5588 151387
ERF	TaTF00765	DR736260
ERF	TaTF00766	TC448017	7AS	4171555 1658 8970 69442+,...,1868155-								7DS	3852278 11959 154248 227929+,...,3827111+		7BS	3165741 3886 27811 3032111+,3058899-,1930639+
ERF	TaTF00767	TC417098	7DS	3852278 11959 154248 227929+,...,3827111+								7BS	3165741 3886 27811 3032111+,3058899-,1930639+
ERF	TaTF00768	TC379740	7AS	4171555 1658 8970 69442+,...,1868155-								7DS	3852278 11959 154248 227929+,...,3827111+		7BS	3165741 3886 27811 3032111+,3058899-,1930639+
ERF	TaTF00769	TC368670	4DL	4917869 4081 35953 612118+,4886193+
ERF	TaTF00770	CV767041
ERF	TaTF00771	CA688107
ERF	TaTF00772	TC460553
ERF	TaTF00773	TC369029	5BL	10847269 8463 86842 5152256+,...,9346359+
ERF	TaTF00774	CK165821	6AS	4359749 11471 677363 1109686+,...,2108344+								6DS	2103328 9073 367142 1477891+,...,1850823-		6BS	2947570 8682 389990 547144+,...,2592096-
ERF	TaTF00775	TC450943
ERF	TaTF00776	CA731809	6DL	1427235 6410 155268
ERF	TaTF00777	TC420837
ERF	TaTF00778	TC445644
ERF	TaTF00779	TC385894	1AL	3870748 9933 373223 58719+,...,3560491-
ERF	TaTF00780	CK218004
ERF	TaTF00781	TC368740
ERF	TaTF00782	TC432496				3B	>10750208 2284 25770 10159561-,...,1412360-
ERF	TaTF00783	TC368722
ERF	TaTF00784	TC390033
ERF	TaTF00785	CK217403
ERF	TaTF00786	TC369397	5DL	4435227 8028 313646								5BL	10784898 13217 136208 208722+,...,9053021-
ERF	TaTF00787	TC458966	6AS	4343725 5347 217038 340244-,...,1250452+								6DS	2071603 11491 397539 492893+,...,545052+
ERF	TaTF00788	GH728567
ERF	TaTF00789	TC369328	5BL	10894959 19951 353267 8924181+,...,7146883-
ERF	TaTF00790	TC374270	5DL	4435227 8028 313646								5BL	10784898 13217 136208 208722+,...,9053021-
ERF	TaTF00791	CV765890	2AL	6342460 18515 545654 1453740+,...,4380265-		2BL	>7988341 6986 618498 2943006-,...,6149376+
ERF	TaTF00792	GH732948
ERF	TaTF00793	TC411137				2BL	>7993893 6513 185396 3226633-,...,2949522+
ERF	TaTF00794	CK213900	6DL	2118100 882 8975
ERF	TaTF00795	CK213036	2AL	6342460 18515 545654 1453740+,...,4380265-								2DL	9908508 3156 39054 9756622-,...,101933+
ERF	TaTF00796	TC368676
ERF	TaTF00797	CK212126
ERF	TaTF00798	DY761237
ERF	TaTF00799	TC416713	5DL	4498196 22304 826258 419872-,...,1125861-
ERF	TaTF00800	TC375712	5BL	10917534 4047 52124 10704520+,...,3142119+
ERF	TaTF00801	TC369459
ERF	TaTF00802	CA666313
ERF	TaTF00803	TC445762	7AS	4171555 1658 8970 69442+,...,1868155-								7DS	3852278 11959 154248 227929+,...,3827111+		7BS	3165741 3886 27811 3032111+,3058899-,1930639+
ERF	TaTF00804	TC369010
ERF	TaTF00805	TC395716	5BL	10919556 10068 146527 10724046-,...,10472937+
ERF	TaTF00806	TC411411	4BL	6832115 1815 13034 273575+,6480774+
ERF	TaTF00807	TC380899	5DL	4520576 14760 517830 1269032+,...,759700-								5BL	10910884 11323 123547 10186365-,...,10767201-
ERF	TaTF00808	TC369798	5AL	2739031 1712 18928 353599+,2714397+,378792+								5DL	4520576 14760 517830 1269032+,...,759700-		5BL	10910884 11323 123547 10186365-,...,10767201-
ERF	TaTF00809	CA713347
ERF	TaTF00810	CA689720
ERF	TaTF00811	CK209009	5DL	4607799 25101 970443 792511+,...,2503627-								5BL	10848432 16048 282633 5243757+,...,2226217+
ERF	TaTF00812	TC425426	1BL	3807169 6668 166170 502035+,...,1124781+											1DL	2169042 1724 27293
ERF	TaTF00813	CA605464
ERF	TaTF00814	CK217052
ERF	TaTF00815	DY761299	5BL	10848432 16048 282633 5243757+,...,2226217+
ERF	TaTF00816	DR734438
ERF	TaTF00817	CK206573
ERF	TaTF00818	BE413988
ERF	TaTF00819	CD882583	4BL	7019638 15220 191619 5689284+,...,6865461+
ERF	TaTF00820	CJ638651
ERF	TaTF00821	TC369045	5DL	4498196 22304 826258 419872-,...,1125861-								5BL	10889833 11080 382966 8519947-,...,10007364-
ERF	TaTF00822	TC369160	5BL	10828229 7398 93550 3657187-,...,4928257+
ERF	TaTF00823	CK214333
ERF	TaTF00824	BJ312281	4AS	5943810 16598 2703776 1326770+,...,3038025-
ERF	TaTF00825	CV772046
ERF	TaTF00826	CK213563
ERF	TaTF00827	CK217378
ERF	TaTF00828	TC375655
ERF	TaTF00829	BE417162
ERF	TaTF00830	TC382456				3B	>10599719 6165 84909 5852813+,...,6291178-
ERF	TaTF00831	TC425592
ERF	TaTF00832	CK212878
ERF	TaTF00833	CA598527
ERF	TaTF00834	TC447835	4AL	4AL_7176671		2BL	>7965695 5226 75207 1772963+,...,505637-					4AS	3016209 2766 60537		6AL	5809538 1811 314924 4393297-,...,1260189+		6AS	4362933 13495 265549 1259763+,...,1659331-		5BL	10910543 2732 27437 10161936+,...,9318708+
ERF	TaTF00835	TC460583
ERF	TaTF00836	CA622305
ERF	TaTF00837	CK202439
ERF	TaTF00838	CK212603	1BL	3846098 4845 59651 1665541+,...,1775939+
ERF	TaTF00839	CA697417
ERF	TaTF00840	TC419692
ERF	TaTF00841	BF484074	4BL	7039948 4896 38290 6919010+,...,6931375+
ERF	TaTF00842	CA486959
ERF	TaTF00843	TC447844	2AL	6420778 3970 78440 5609051+,...,3518575+
ERF	TaTF00844	BQ240344
ERF	TaTF00845	CA731352	7DS	3852278 11959 154248 227929+,...,3827111+
ERF	TaTF00846	CK161885
ERF	TaTF00847	BE414450
ERF	TaTF00848	TC442930
ERF	TaTF00849	CD865556
ERF	TaTF00850	CV066007	2DL	9898365 4056 39286 8757952-,...,5556148-
ERF	TaTF00851	DR734267
ERF	TaTF00852	CA660858
ERF	TaTF00853	TC435807
ERF	TaTF00854	CK203940
ERF	TaTF00855	DR738834	5BL	10859592 3841 26984 6132440+,...,1331291+
ERF	TaTF00856	CV768437
ERF	TaTF00857	CV762713	4BL	7041842 14961 155328 6940054-,...,3438190-
ERF	TaTF00858	BM138645
ERF	TaTF00859	TC438201	4BS	4893329 2102 136420 1692841+,1404009+,219294+
ERF	TaTF00860	TC369617	5BL	10844323 16102 234603 4917141+,...,4044299-
ERF	TaTF00861	CA715031
ERF	TaTF00862	CK216114	5BL	10889833 11080 382966 8519947-,...,10007364-
ERF	TaTF00863	CD889061
ERF	TaTF00864	CK214302
ERF	TaTF00865	CD924293
ERF	TaTF00866	CA732140
ERF	TaTF00867	CK212360	5DL	4520576 14760 517830 1269032+,...,759700-								5BL	10910884 11323 123547 10186365-,...,10767201-
ERF	TaTF00868	GH728420
ERF	TaTF00869	TC405155	1AL	3974931 21874 711815 3842509-,...,640304+
ERF	TaTF00870	TC377862	6AL	5781698 10436 287506 2599203+,...,4789652-								6DL	3294621 26840 1003713 2350667+,...,3172854+
ERF	TaTF00871	CV776812
ERF	TaTF00872	TC400547	5AL	1750512 1792 12413
ERF	TaTF00873	BM136332
ERF	TaTF00874	TC384060	7DS	3882227 5937 53475 1198711+,...,2384192-								7BS	3018245 2027 21343 496382+,1487242-
ERF	TaTF00875	TC442288				3B	>10650436 15799 478492 7318330+,...,10354086+
ERF	TaTF00876	TC416147	5BL	10889833 11080 382966 8519947-,...,10007364-
ERF	TaTF00877	CV781652
ERF	TaTF00878	CA640704
ERF	TaTF00879	AL815828	2AL	6339637 14218 498147 1306457+,...,6294520-								6AS	4367487 6497 115060 1475717-,...,990247+
FAR1	TaTF00880	TC452769	2AS	3208121 6989 294597		2BS	>5245127 18595 642019 5143389+,...,5141015-					2DS	5339590 22336 1227778 1734425+,...,4770040+
FAR1	TaTF00881	DR736939	7DL	3350147 14187 363537 1582727+,...,3012138+								7BL	6646694 7588 83013 988459+,...,2901750+
FAR1	TaTF00882	BQ239853
FAR1	TaTF00883	TC446474	6AL	5797830 16864 760052 3637119-,...,4244268-								6DL	3243248 15308 964877 885248+,...,346560+		6BL	4399591 16040 921218 4229930-,...,4215975+
FAR1	TaTF00884	CD894122	4BL	6925881 8716 78999 4412333+,...,5464210+
FAR1	TaTF00885	CJ698316	2DS	5325391 8493 597973 694040-,...,3546668+		2BL	>8093435 2577 95514 7024756-,...,3972176+					3AL	4434636 861 11005 3923382+,...,70836-		3AS	3436146 2273 32382 3176645+,...,464557-		5AL	2776816 6670 93284 1678911-,...,209795+		5AS	1544640 4850 95071 1366485-,...,1475468-		6AS	4337735 2296 72121 53414+,...,3544201+		4BS	4892061 1977 58522 1627798+,...,3331606+		5BL	10908951 2259 44854 10037441+,...,2167512+		6BS	2937491 2088 30138 300177-,...,823188-		7BS	3166843 5380 90259 3039103+,...,157206+
FAR1	TaTF00886	TC451629	2DL	9907371 6793 122246 9721409-,...,9742009-								7AL	4493872 20931 246788 2340991+,...,4385478+		7DS	3946774 16440 251136 3288293+,...,540351+
FAR1	TaTF00887	CJ901992	2DS	5291640 1029 10211 223406+,395166-		2BL	>8085244 8932 309889 7879272+,...,6803495+	>8035690 9576 264661 5368010+,...,7879272-				7DL	3318616 9651 365995 303249+,...,1544695-		7DS	3810779 18235 374316 454960+,1493025-		7DS	3962787 4061 172889 3805426-,...,3821120+		7DS	3880279 8820 235150 1136132+,...,3805426-		7DS	3965490 4067 173814 3821120-,...,3805426+		7DS	3880278 4215 128968 1136132+,...,3805426-
FAR1	TaTF00888	TC407955	1BL	3903311 17805 1652887 3399273-,...,1103639-		3B	>10766020 20653 908323 10371722-,...,10336492-					1DS	1915266 23164 1963103 343969+,...,696305+		2DL	9848876 5191 142104 3161821+,...,9794767-		2DL	9879786 20792 956735 6655792+,...,7023820+		2DL	9882998 13151 440141 7023820-,...,4813086+			4399687 7769 107869 2997216-,...,3353026+		5DL	4562730 11579 3086985 2902714-,...,872290+		5DS	2752713 28219 2348735 1250725-,...,822424-		6AL	5820796 9686 200756 5121717+,...,3402554-		7DL	3370710 23487 671822 2427533-,...,2596491+		7BL	6638157 7253 178627 481248+,...,6523493+
FAR1	TaTF00889	TC377494	4DL	4861234 5223 116372 61769+,3589309-								4BL	7013187 8270 101917 5077322+,6859716+,6826544-
FAR1	TaTF00890	TC448721				2BL	>7967169 8364 129048 1848003+,...,2374416-
FAR1	TaTF00891	TC433563	1AL	3922894 8735 445012 1942862+,3845687+,1083929+								1BL	3853914 13157 755845 1903468+,...,3749727-		1DL	2251988 13377 632134 969715+,...,2200940+		7AS	4175901 971 7836 301219+,...,2660966+
FAR1	TaTF00892	TC405775
FAR1	TaTF00893	CK210074	1AL	3971588 6434 277613 3735445+,...,3843282-								2AL	6439862 26101 729009 5248118+,...,6136319-		3AL	4456058 1534 18180 3588630+,...,1699315-		3AL			3AS	3345915 2912 23468 788592+,...,1344648-		4AL	4AL_7063225		5AS	1548058 15942 292544 1461301+,...,125361+		6AS	4357783 2783 86940 1014930+,...,4327658+		7AL	4537741 3074 42875 3881200-,...,2320622-
FHA	TaTF00894	BQ839249	7AS	4222957 11588 148355 2870132+,...,1922227+
FHA	TaTF00895	TC387101	1AS	3268833 11326 531445 978498+,...,3228091-		1BS	>3455654 6389 427696 2174313+,...,1665626+					1DS	1878569 13785 371414 149792-,...,1075458-
FHA	TaTF00896	TC434251	1AL	3976503 7184 687450 3848617-,...,514752+								1BL	3854430 18477 668893 1919419+,...,465520+		1DL	2270339 9393 243499 1586829+,2220862+,2068844+
FHA	TaTF00897	TC404628	6BL	4279314 6269 203612 919042+,...,509115+
FHA	TaTF00898	TC372763	4AL	4AL_7155171								4BS	4872443 9718 675966 667142+,...,1594324-
FHA	TaTF00899	TC371844	4DS	2291014 11145 940843 787724+,...,595225+								4BS	4872443 9718 675966 667142+,...,1594324-
FHA	TaTF00900	TC373504	2AL	6395548 23710 403669 4261323-,...,1559318+		2BL	>8090499 31335 669600 862460+,...,7283418-					2DL	9754089 5492 69740 2654736-,1942256+,6721273-
FHA	TaTF00901	TC371013	2AL	6395548 23710 403669 4261323-,...,1559318+		2BL	>8090499 31335 669600 862460+,...,7283418-
FHA	TaTF00902	CD867113
FHA	TaTF00903	TC420628	6DL	1774582 10648 367143
FHA	TaTF00904	TC440648	7AS	4200012 3794 23810 1601283+,...,4046860+								7DS	3938752 6502 73520 3032136+,...,3267250+		7BS	3118126 19247 564060 1664791+,...,2628406+
FHA	TaTF00905	TC391529	7AS	4255269 1710 8531 4134609-,...,4129018+								7DS	3870105 2051 21780 812853+,...,1994751+		7BS	3118126 19247 564060 1664791+,...,2628406+
FHA	TaTF00906	TC399422	7DS	3870105 2051 21780 812853+,...,1994751+								7BS	3118126 19247 564060 1664791+,...,2628406+
FHA	TaTF00907	TC438765				2BL	>8090499 31335 669600 862460+,...,7283418-
FHA	TaTF00908	TC380505	5AL	2806991 8922 92756 2682444+,1211307+,2702248-
FHA	TaTF00909	CA731005	5AL	2760801 6517 99076 1122909+,...,2677774-
FHA	TaTF00910	BJ314515				3B	10756865 8406 207399 10335649+,...,7524212-
FHA	TaTF00911	CA623454
FHA	TaTF00912	TC397328	4AL	4AL_7100611								4DS	2312928 6886 628520 1774071+,154040-		4BS	4902999 16963 518258 2172729-,4840834+
G2-like	TaTF00913	TC382994	7DL	3351966 6586 60885 1657595+,...,154880-
G2-like	TaTF00914	TC401314	7DL	3351966 6586 60885 1657595+,...,154880-
G2-like	TaTF00915	CJ716875	7AS	4256785 5180 35644 4148153+,...,4138821+								7DS	3948850 9393 100704 3356323+,...,719389-
G2-like	TaTF00916	TC416782	3AS	3437191 3606 29293 3203201-,...,2302361+		3B	>10757003 11614 254251 10336192+,...,4718867-
G2-like	TaTF00917	CJ944909	3AL	1222065 4555 52434		2BL	>7980043 8769 239888 2511863+,...,292549-		3B	10568857 9021 412077 4985146+,8929144+		3DL	6906897 4525 39595 2048432+,6879681+,6832295+
G2-like	TaTF00918	TC401692
G2-like	TaTF00919	GH721447
G2-like	TaTF00920	TC423165	4BS	4894962 18328 661921 1772845+,...,4582905+
G2-like	TaTF00921	TC431102
G2-like	TaTF00922	CA661906
G2-like	TaTF00923	TC380703	2AL	6392784 29207 1012172 4115848-,...,1876847+		2BL	>7980043 8769 239888 2511863+,...,292549-					2DL	9864789 10875 198488 4974429+,...,9789619-
G2-like	TaTF00924	TC388729				2BS	>5236436 19862 277942 4814982-,...,5134156-
G2-like	TaTF00925	TC440799	5AS	1550791 6683 86210 1479558+,...,1265274+								5DS	2776302 8759 835891 2503965+,...,1376307+		5BS	2246339 4824 181119 438120-,...,185606+
G2-like	TaTF00926	TC425321	2AS	5271073 1187 5485 3747711-,...,1475426+		2BS	>5236436 19862 277942 4814982-,...,5134156-
G2-like	TaTF00927	TC391240	5AL	2811271 3162 16186 2708655+,...,2199825+								5DL	4509228 9032 507700 840926+,...,3855100-		5BL	10813050 10021 359351 2452235+,...,6691138-
G2-like	TaTF00928	TC439180	2AL	6392784 29207 1012172 4115848-,...,1876847+								2DL	9864789 10875 198488 4974429+,...,9789619-
G2-like	TaTF00929	DR736518	6DL	3318251 15695 462423 3026698-,...,1595764-
G2-like	TaTF00930	TC370976	4AS	5975569 24372 1003670 3491619-,...,3234066+								4DL	5025946 8821 250754 4881206+,...,4878233+		4BL	6991514 16617 316353 3034520+,...,6892154+		4BS	4885130 7277 39164 1289719+,...,4832293-
G2-like	TaTF00931	TC409724	2AL	6353080 16515 638115 2007186-,...,3140800-
G2-like	TaTF00932	TC382839	4AL	2807132 8880 72279 2683218-,...,2062238-								5DL	4488518 10319 442961 54559+,...,1253548-		5BL	10851604 12111 203877 5494612-,...,9201923+
G2-like	TaTF00933	TC457994	4AL	4AL_7038004								4DS	2289313 16775 572414 712868-,...,491388+		4BS	4917102 24158 890739 2865726+,...,3041986+
G2-like	TaTF00934	TC392904
G2-like	TaTF00935	CA498340
G2-like	TaTF00936	TC412390	2DL	9867138 8173 132184 5229918+,...,9017108+
G2-like	TaTF00937	BJ267285	6BL	4393358 5364 65149 4172887+,203524+
G2-like	TaTF00938	TC417299	2DL	9864789 10875 198488 4974429+,...,9789619-		2BL	>7980043 8769 239888 2511863+,...,292549-
G2-like	TaTF00939	TC392324	7AL	4554227 8577 114366 4378556-,...,3553070+
G2-like	TaTF00940	TC431598	7AL	4554227 8577 114366 4378556-,...,3553070+								7DL	3385803 15342 236986 3044950+,...,3293374-		7BL	6545191 5273 54314 2637908+,3978255-
G2-like	TaTF00941	TC385483	3AL	1222065 4555 52434		3B	>10568857 9021 412077 4985146+,8929144+					3DL	6906897 4525 39595 2048432+,6879681+,6832295+
G2-like	TaTF00942	TC391638	7DL	3385803 15342 236986 3044950+,...,3293374-
G2-like	TaTF00943	CJ841069	2AL	6392784 29207 1012172 4115848-,...,1876847+		2BL	>7980043 8769 239888 2511863+,...,292549-					2DL	9864789 10875 198488 4974429+,...,9789619-
G2-like	TaTF00944	CD873874	1AL	3962736 8302 373088 3404691+,...,3845839-											1DL	189311 12114 256475
GATA	TaTF00945	TC423400	5AS	1462593 9625 127829 88324+,...,303327-								5DS	2738112 23438 1401195 477054+,2719952+,1366529+		5DS	2759147 18552 925916 1593762+,...,1366529+		5BS	2266779 10567 839842 1205700+,...,1140456+
GATA	TaTF00946	TC415152				3B	>10746415 17183 563045 10048775-,5810139-,8461114+
GATA	TaTF00947	TC386820	1AS	1663819 9595 674919		1BS	>3464231 11062 701392 2604236+,...,2126406+					1DS	1914042 8099 1596983 1871510+,...,1804492+
GATA	TaTF00948	BG606139				3B	>10746415 17183 563045 10048775-,5810139-,8461114+
GATA	TaTF00949	TC448091				3B	>10746415 17183 563045 10048775-,5810139-,8461114+
GATA	TaTF00950	CV767209				1BS	>3464231 11062 701392 2604236+,...,2126406+
GATA	TaTF00951	TC408694	6AL	5793116 11934 278835 3339745-,...,400984-
GATA	TaTF00952	BQ161267	5BL	10793094 9792 405618 869234-,...,6037184-
GATA	TaTF00953	TC406050
GATA	TaTF00954	TC424220	2AL	6410524 8668 325250 5066055+,...,2968878+		2BL	>7987066 7431 261479 2877639-,...,5120472+					2DL
GATA	TaTF00955	TC439237
GATA	TaTF00956	TC369107
GATA	TaTF00957	TC451476	6DL	3276677 3964 122053 1838385+,...,1784100+
GATA	TaTF00958	TC427413
GATA	TaTF00959	TC450611
GATA	TaTF00960	TC385709				3B	10422968 13733 1398569 846986+,...,6585536+
GATA	TaTF00961	TC435776	7DL	3326676 15435 426091 625243+,...,1334932-								7BL	6747537 7884 67892 6552114+,...,5387377+
GATA	TaTF00962	TC416287	6AL	5793116 11934 278835 3339745-,...,400984-
GATA	TaTF00963	TC423068	2AS	3208121 6989 294597		2BS	>5245127 18595 642019 5143389+,...,5141015-					2DS	5339590 22336 1227778 1734425+,...,4770040+
GATA	TaTF00964	TC456339	4BS	4872575 27848 746812 673537-,...,3610493+
GATA	TaTF00965	TC389771
GATA	TaTF00966	CN010175
GeBP	TaTF00967	BJ302759	4AS	6014267 14546 528547 3932056+,...,2515217+								4BS	2673400 1777 238354
GeBP	TaTF00968	TC451908	2AS	5251916 7012 318811 2937784+,...,5168145+		2BS	>5198792 17884 464692 2587914+,...,1465389+					2DS	5363163 10895 723404 3445796-,...,4983115-
GeBP	TaTF00969	TC407854	7DS	3870538 5335 61046 825587+,...,601562+								7BS	3022746 2568 33258 764694+,1603850-
GeBP	TaTF00970	TC385057	6BL	1313111 2866 70490
GeBP	TaTF00971	TC421429	3AS	3430918 4235 72873 3037355+,...,2346052+		3B	>10470390 13426 439418 2195262+,...,8576428-					3DS	2603694 8176 115627 2573825-,1872648+
GeBP	TaTF00972	BE497710	5DS	2773293 12498 570712 2345403+,599230-,702110+
GRAS	TaTF00973	TC406586	4DS	2324373 5620 57374 2265536+,2273560+,2269559-								4BS	4913659 6389 118527 2693734-,...,3194315-
GRAS	TaTF00974	TC412782	3AL	4424710 2418 12177 3659270+,4266189+		3B	>5517969 10756 235914					3DL	6857818 1074 2977 3565434+,3768200-
GRAS	TaTF00975	TC381467	5AL	2790821 11825 253327 2180097+,...,804919+								5DL	4588511 11213 597504 3888299-,...,3763818+		5BL	10924404 7088 258194 10765253+,...,1134393+
GRAS	TaTF00976	TC375906	4AS	4683180 7433 182610								4DL	5023437 7204 75612 4860690+,...,4408694+		4BL	7032422 7837 73490 6833631+,...,1723430-
GRAS	TaTF00977	TC432098	5BL	10867929 11396 164320 6788321+,...,539201+
GRAS	TaTF00978	TC455384	3AL	4452826 3874 23408 4270928-,1289563+		3B	10637780 4507 65299 6950423-,...,5843656-					3DL	6870543 585 1939 5211277+,6009444+
GRAS	TaTF00979	TC413123	2DS	5348573 9619 363461 2382778+,...,5306987+		2BS	>5214231 15905 308246 3497789-,...,4092342+
GRAS	TaTF00980	TC380528	2AS	5205065 16023 489739 950229+,...,5161840+		2BS	>5214231 15905 308246 3497789-,...,4092342+					2DS	5348573 9619 363461 2382778+,...,5306987+
GRAS	TaTF00981	TC387228	5AS	1518458 18083 513727 566731-,...,531056+								5BS	2281622 6623 594998 1766508+,1841909+,1600579+
GRAS	TaTF00982	TC397455	4DS	2326032 18624 896679 350032-,...,2210261-								4BS	4891909 24913 942182 1620295+,...,3439179+
GRAS	TaTF00983	TC383401	5AL	2798814 6216 51258 2457850+,2727552+,2677630+								5DL	4540911 9749 357300 2064067+,...,1748955+		5BL	10837504 4827 42485 4386346+,...,10717198-
GRAS	TaTF00984	TC400889				2BL	>7978698 7215 171570 2442578+,...,3715059+
GRAS	TaTF00985	TC406514	2DS	5348573 9619 363461 2382778+,...,5306987+
GRAS	TaTF00986	CK205493	2AS	5205065 16023 489739 950229+,...,5161840+								2DS	5348573 9619 363461 2382778+,...,5306987+
GRAS	TaTF00987	TC383554	2AS	5278994 12052 623580 4091352+,...,3597046+		2BS	>5219025 13523 252785 3781713+,...,4497689-					2DS	5381781 14338 820597 4808875+,...,2141598-
GRAS	TaTF00988	TC395626
GRAS	TaTF00989	CD880810
GRAS	TaTF00990	CJ519870
GRAS	TaTF00991	TC373026	6AL									6DL	2791055 4645 68518
GRAS	TaTF00992	TC385315	6AL	5759220 7134 87332 1176052-,...,3976723-								6BL	2296744 586 2557
GRAS	TaTF00993	BJ278200	4AL	4AL_7020598								4BS	4899438 8872 154440 1995033-,...,1701850+
GRAS	TaTF00994	TC379261	5AL	2798814 6216 51258 2457850+,2727552+,2677630+								5DL	4540911 9749 357300 2064067+,...,1748955+		5BL	10837504 4827 42485 4386346+,...,10717198-
GRAS	TaTF00995	TC451497	4DS	2326032 18624 896679 350032-,...,2210261-
GRAS	TaTF00996	CV782766	2AS	5205065 16023 489739 950229+,...,5161840+								2DS	5348573 9619 363461 2382778+,...,5306987+
GRAS	TaTF00997	TC460063
GRAS	TaTF00998	TC408067	5AL	2682734 2982 30331 490594-,1794756+								5BL	10867929 11396 164320 6788321+,...,539201+
GRAS	TaTF00999	TC404123	3AL	4452826 3874 23408 4270928-,1289563+		3B	>10637780 4507 65299 6950423-,...,5843656-					3DL	3717953 2212 18333
GRAS	TaTF01000	TC392642	3AL	4452826 3874 23408 4270928-,1289563+		3B	10637780 4507 65299 6950423-,...,5843656-					3DL	6870543 585 1939 5211277+,6009444+
GRAS	TaTF01001	AL814737
GRAS	TaTF01002	TC398770	6DL	2791055 4645 68518
GRAS	TaTF01003	TC454109	4AL	4AL_7108117								4DS	2280134 16677 1197395 295657+,...,2019853+		4BS	1720369 20763 768081
GRAS	TaTF01004	GH726326	5BL	10867772 12909 162523 6777405+,...,6623366+
GRAS	TaTF01005	TC382488	5AL	2790821 11825 253327 2180097+,...,804919+
GRAS	TaTF01006	BQ246859	4DS	2296612 14659 1389898 1045104+,...,1585904+
GRAS	TaTF01007	BF474673	4AL	4AL_7066750								4DS	2293802 12398 920192 914841+,...,2161344+		4BS	4875138 26433 464802 801019+,...,2686385-
GRAS	TaTF01008	TC454479				2BS	>5224514 11517 1140317 4112920-,...,345596+
GRAS	TaTF01009	TC456529	4AL	4AL_7171624								4DS	2325645 7149 107988 2271317+,...,741782+
GRAS	TaTF01010	BM135782
GRAS	TaTF01011	CV776568
GRAS	TaTF01012	CD913289	2AS	5278994 12052 623580 4091352+,...,3597046+		2BS	>5219025 13523 252785 3781713+,...,4497689-					2DS	5381781 14338 820597 4808875+,...,2141598-
GRAS	TaTF01013	CA661150
GRAS	TaTF01014	BJ212948	4AL	4AL_7068095								4DS	2326318 10494 250841 2021619-,...,1025759+		4BS	4961027 15415 503349 2302373-,...,4134770+
GRAS	TaTF01015	TC386321
GRAS	TaTF01016	CD881270	5BL	10867929 11396 164320 6788321+,...,539201+
GRAS	TaTF01017	TC448457	5AL	2790821 11825 253327 2180097+,...,804919+								5BL	10924404 7088 258194 10765253+,...,1134393+
GRAS	TaTF01018	TC370199	4AL	4AL_7068095								4DS	2326318 10494 250841 2021619-,...,1025759+		4BS	4961027 15415 503349 2302373-,...,4134770+
GRAS	TaTF01019	CA689787
GRAS	TaTF01020	CA627205
GRAS	TaTF01021	CA642589	3AL	4424710 2418 12177 3659270+,4266189+
GRAS	TaTF01022	CD490412	2AL	6437047 13933 203537 6303012+,...,3255990-		2BL	>7951809 10705 192777 1047365+,...,997196+
GRAS	TaTF01023	CK205880	7DS	3966586 2166 12285 3827479-,3843507-,2784216+
GRAS	TaTF01024	BF474650	4DS	1146369 6639 148342								4BS	4899438 8872 154440 1995033-,...,1701850+
GRAS	TaTF01025	CD928820
GRAS	TaTF01026	CJ810181
GRAS	TaTF01027	CD922253				3B	10341356 1407 10223 1018038+,7532307+
GRAS	TaTF01028	TC399466	4DS	2324373 5620 57374 2265536+,2273560+,2269559-
GRAS	TaTF01029	BE497732
GRAS	TaTF01030	BQ245926
GRAS	TaTF01031	CN008088
GRAS	TaTF01032	CJ580801
GRAS	TaTF01033	CA659278				2BS	>5174651 6811 146516 1154929+,...,4228393+
GRAS	TaTF01034	TC450334	5BL	10906326 6406 56906 9827604+,10780839+,10732230+
GRAS	TaTF01035	TC453738
GRAS	TaTF01036	CA624957
GRAS	TaTF01037	BQ237326
GRAS	TaTF01038	CA501242	2AS	5305492 5339 91487 5158993-,...,590477+		2BS	>5210487 21637 532998 3280275+,...,2229560+					2DS	5375215 7793 395769 4328075+,...,3207781+
GRAS	TaTF01039	AL828749	5DL	953728 7844 288927
GRAS	TaTF01040	CA671075
GRAS	TaTF01041	CA721360
GRAS	TaTF01042	TC442259
GRAS	TaTF01043	CA622190
GRAS	TaTF01044	CA644156
GRAS	TaTF01045	CD885237	4BS	4891909 24913 942182 1620295+,...,3439179+
GRAS	TaTF01046	BI480295
GRAS	TaTF01047	CA717505
GRAS	TaTF01048	CA624347
GRAS	TaTF01049	CA689503	4DS	1146369 6639 148342								4BS	4899438 8872 154440 1995033-,...,1701850+
GRAS	TaTF01050	CA729000
GRAS	TaTF01051	BE415105				2BS	>5214231 15905 308246 3497789-,...,4092342+
GRAS	TaTF01052	BJ263477
GRAS	TaTF01053	TC459069	3DL	3717953 2212 18333		3B	10637780 4507 65299 6950423-,...,5843656-
GRF	TaTF01054	CK209519
GRF	TaTF01055	TC376461	2AS	5298309 5744 168596 4915866-,...,4960224+		2BS	>5188921 9408 1186779 1990893+,...,186118+					2DL	9889517 3115 35871 7744777+,9766275-
GRF	TaTF01056	GH732659	2AL	6409838 6990 111994 5029931-,...,2888715-		2BL	>7988070 4714 108574 2928686-,...,4213269+
HB-other	TaTF01057	TC440807	3AL	4447309 16809 135859 4235178+,...,4264652+								3DL	6954282 26693 460313 6846570-,...,4124450+
HB-other	TaTF01058	CJ574771	3AS	3276547 1065 6207 193404+,1647961-		3B	10706891 15117 415753 8929657+,...,8850151+					3DS	2549669 1620 12524 169576+,376483-
HB-other	TaTF01059	DR735506	6BL	4264350 6356 287362 494036+,...,214387-
HB-other	TaTF01060	TC385064	6AL	5824654 11473 733840 5371077+,...,3829250+
HB-other	TaTF01061	CJ629269	3DL	6946717 1200 6594 6366755+,6877081-,945656+
HB-other	TaTF01062	DR739958	1BL	713803 11142 358096
HB-other	TaTF01063	CK163086
HB-other	TaTF01064	TC410547
HB-other	TaTF01065	CA627506
HB-other	TaTF01066	TC395788	6AL	5824654 11473 733840 5371077+,...,3829250+								6DL	400642 3119 42633
HB-other	TaTF01067	CK208775
HB-other	TaTF01068	TC441403	4AL	4AL_7079911
HB-other	TaTF01069	TC378453	5DL	4539911 10868 310512 2024857-,...,4097585-								5BL	10897212 4586 63950 9108698+,...,8619450-
HB-other	TaTF01070	TC411920	3DS	289091 1443 7476
HB-other	TaTF01071	TC395398				3B	10774762 10155 444895 4388558-,...,3234407-
HB-other	TaTF01072	CA498704	5DS	2778148 12074 1072423 2597721-,...,945019-								5BS	2295038 32904 1620815 2229062+,...,1888771+
HB-other	TaTF01073	TC453742	5DL	4539911 10868 310512 2024857-,...,4097585-								5BL	10897212 4586 63950 9108698+,...,8619450-
HB-other	TaTF01074	TC439444				2BL	>8082479 14081 2110795 7794517+,...,5806173+
HB-other	TaTF01075	TC441305	2AL	6363842 9859 124670 2586723-,...,6103688+		2BL	>8082479 14081 2110795 7794517+,...,5806173+
HB-other	TaTF01076	TC378232
HB-other	TaTF01077	TC416641	5BL	8873322 4895 93027
HB-other	TaTF01078	TC406957	4BL	7038324 13683 145984 6900836+,...,432122+								4BS	4958919 2367 11488 4836944+,4858573+,4846231+
HB-other	TaTF01079	TC388531	5BL	10833801 8784 149505 4090852+,...,10731096+
HB-other	TaTF01080	TC417623
HB-other	TaTF01081	TC444757	4BL	6875219 9502 72922 1738030+,...,2155592+
HB-other	TaTF01082	TC377468
HB-other	TaTF01083	TC454364	2DS	5361836 11031 1383000 3349195-,...,2484754+		2BS	>5187491 13398 780552 1906527+,...,18240-
HB-other	TaTF01084	TC444982
HB-other	TaTF01085	TC457648	2DS	5361836 11031 1383000 3349195-,...,2484754+		2BS	>5187491 13398 780552 1906527+,...,18240-
HB-other	TaTF01086	TC380165	6BS	3047006 3666 390858 387867+,...,2909126-
HB-other	TaTF01087	TC438732
HB-other	TaTF01088	DR741550
HB-other	TaTF01089	TC429263
HB-other	TaTF01090	TC412281	4AS	5935757 2633 43121 767299+,5835489+								4BL	6966681 11187 207875 734817+,...,2944065-
HB-other	TaTF01091	CA719343
HB-other	TaTF01092	CK206784	4BS	4953249 3674 17079 4637027-,...,4829692+
HB-other	TaTF01093	CK163466
HB-other	TaTF01094	GH731356	4AS	6010928 8435 362752 5897920-,...,4686470+								4BL	7015864 10149 193363 5330589+,...,1993783+
HB-other	TaTF01095	BU672315
HB-other	TaTF01096	TC423808	4AS	5975837 7415 175165 3510906+,...,15387+								4BL	7026111 7568 49492 6310732+,...,6825220-
HB-other	TaTF01097	TC459180	7AS	4227797 3437 22792 3128136+,...,1231581-
HB-other	TaTF01098	TC444730	3AL	4414249 1351 5143 3384027+,4233467-								3DL	6919588 4345 20656 3398298+,...,5440255+
HB-other	TaTF01099	TC397383	7AS	4254053 5779 34224 4124012+,2961193-,544091+								7DS	3965326 1501 8336 3820027+,1690918+
HB-other	TaTF01100	CJ572977	6BS	3045013 1052 49552 2905963-,1043956+
HB-other	TaTF01101	TC381523	6AL	5824654 11473 733840 5371077+,...,3829250+								6DL	400642 3119 42633		6BL	4264350 6356 287362 494036+,...,214387-
HB-other	TaTF01102	DR733861	5BL	10918689 1751 8981 10716795+,10780981-,10082735+
HB-other	TaTF01103	CK161665	1AL	3954445 15613 765863 3100670+,...,844240+
HB-other	TaTF01104	CA705548	1AS	3280730 3531 242854 1583220+,...,3242751+
HB-other	TaTF01105	GH725422				3B	>10405008 11277 236066 339559-,...,299856-
HB-other	TaTF01106	AL814137	1AS	3259607 6826 440028 507450+,...,2913269-								1DS	1519366 6119 689229
HB-other	TaTF01107	GH725197	1DS	1519366 6119 689229								2AL	4773214 751 2915
HB-other	TaTF01108	BQ239441	6BS	2933148 1557 105905 194361+,...,2898031+
HB-other	TaTF01109	TC419912	7AS	4221450 1644 12049 2784906+,...,4042753+								7DS	3861404 14921 480288 530211+,...,299218+
HB-other	TaTF01110	TC418872
HB-other	TaTF01111	TC416244
HB-other	TaTF01112	CK214915
HB-other	TaTF01113	CA600285
HB-other	TaTF01114	BE499296
HB-other	TaTF01115	CA687722
HB-other	TaTF01116	TC436818
HB-other	TaTF01117	TC412912	7DS	3965326 1501 8336 3820027+,1690918+								7BS	3088868 3700 28612 759600+,3049179+,3022194+
HB-other	TaTF01118	TC387371	1AL	3840877 8997 276809 76150-,2159544-								1BL	3856210 13713 481665 1972332+,...,398153-		1DL	2265228 6529 98374 1413503-,...,1559175-
HB-other	TaTF01119	TC442678	6AS	4420074 4565 195618 4000253+,...,1261897+								6DS	1510191 743 16725		6BS	2617253 4663 153922
HB-other	TaTF01120	TC415405	5AS	1464255 7780 139333 127977-,717495-								5DS	2777049 9597 779304 2543085+,...,116784+		5BS	2291172 11705 691252 2122911+,817394+
HB-other	TaTF01121	TC456435	4AL	4AL_7095011								4DS	728321 5691 158880		4BS	4879672 14912 436943 1023858+,...,275496+
HB-other	TaTF01122	CK204913
HB-other	TaTF01123	TC461179	4BL	7036245 10504 109579 6876811+,...,2849861+
HB-other	TaTF01124	CA700078
HB-other	TaTF01125	CJ802041	5AL	2805825 8299 118643 2674964-,2724928-,1792015+								4BL	7008823 11583 270405 4655749+,...,6854491-
HB-other	TaTF01126	TC438902	4DS	2311943 26015 1173356 1732996+,...,1910737-								4BS	4895885 45194 2155562 1820174+,...,4839539-
HB-other	TaTF01127	GR305065	7AL	4388478 9294 86657 1580600+,2862312+,4142440-
HB-other	TaTF01128	TC387307	7AS	4253686 6592 62469 4120698+,4168293-,4081592+								7DS	3966373 11071 165594 3826362-,...,897940+		7BS	3160936 6466 72376 2978172+,3063190+,3026161+
HB-other	TaTF01129	TC375601	4BS	4940218 20015 1481358 3997706-,...,1413110+
HB-other	TaTF01130	TC387848
HB-other	TaTF01131	CA697789
HB-other	TaTF01132	BG262975	1AS	3311672 11891 626134 3171705-,...,2570159+
HB-other	TaTF01133	BQ240504
HB-other	TaTF01134	TC447532	6AL	5762416 7913 420409 1373744+,...,4479757-								6DL	3218692 12298 633015 180292+,1653937-,779585-
HB-other	TaTF01135	TC419360
HB-other	TaTF01136	CJ797636	4BL	7008823 11583 270405 4655749+,...,6854491-
HB-other	TaTF01137	TC432676
HB-other	TaTF01138	TC369502
HB-other	TaTF01139	CD903435
HSF	TaTF01140	DR735777	5DL	4503333 11456 578035 615889+,...,3334568-								5BL	10896624 9990 266413 9061872+,3091296+
HSF	TaTF01141	TC415997	5BL	10877044 28937 568944 7502035+,...,1561975-
HSF	TaTF01142	BU100475
HSF	TaTF01143	TC411846	5BL	10877044 28937 568944 7502035+,...,1561975-
HSF	TaTF01144	DR740109	2AS	5277275 5712 233098 4014711+,5160624+
HSF	TaTF01145	TC374943	2AS	5188171 10707 505835 246026+,...,2225123-								2DS	5359716 10231 418792 3195526-,...,1504022-
HSF	TaTF01146	TC434922	3AL	4265192 3031 35221 2693023+,3279085+		3B	10773864 5832 202641 4976247-,...,6934599+					3DL	1460100 2370 18515
HSF	TaTF01147	CV762050
HSF	TaTF01148	TC402419	6AS	4387298 7990 223437 2423582+,...,3105599-								6DS	2063542 6999 593507 242930+,...,2053159+		6BS	2996551 2741 59588 1761642+,837952+
HSF	TaTF01149	TC439504	1AL	3890896 18657 374817 786495-,...,1007311-
HSF	TaTF01150	CD939626	2DS	5359716 10231 418792 3195526-,...,1504022-
HSF	TaTF01151	TC394862
HSF	TaTF01152	TC429109	5DL	4598213 13044 477274 4262568-,...,1959700+								5BL	10906065 6991 117460 9804942+,...,10546796-
HSF	TaTF01153	TC432537	4DL	4974554 6782 359203 2891316+,581415-,4867827+								4BL	7026506 15264 331427 6349107+,...,1478611+		4BS	4250847 1568 8078
HSF	TaTF01154	TC415148
HSF	TaTF01155	CD924855				3B	10757281 8707 230621 10337253-,...,1775714-
HSF	TaTF01156	TC395052				3B	>10589924 8930 169519 5575474-,...,8309033+
HSF	TaTF01157	TC386043				3B	>10757281 8707 230621 10337253-,...,1775714-
HSF	TaTF01158	TC453344				3B	>10757281 8707 230621 10337253-,...,1775714-
HSF	TaTF01159	AJ601747	7DL	3394415 18851 348389 250830+,...,905476-								7BL	6665951 3521 40171 2143926+,...,6491277-
HSF	TaTF01160	TC419092
HSF	TaTF01161	TC434382
HSF	TaTF01162	TC450863
HSF	TaTF01163	TC414742
HSF	TaTF01164	TC454187	2AS	5282834 33198 1944479 4261123+,...,4805852+								2DS	5357371 12034 1180238 3023956-,...,4054715-
HSF	TaTF01165	TC401549
HSF	TaTF01166	CV758782
HSF	TaTF01167	TC442365	7BL	6665951 3521 40171 2143926+,...,6491277-
HSF	TaTF01168	TC449001
HSF	TaTF01169	TC439637
HSF	TaTF01170	CA657309
HSF	TaTF01171	TC454144	7DL	3392974 926 4703 3291310-,3304096-,1094125+
HSF	TaTF01172	DY741996	7DL	3392974 926 4703 3291310-,3304096-,1094125+
HSF	TaTF01173	BE470775	4BL	6215614 207 437
HSF	TaTF01174	TC410648				3B	>10757281 8707 230621 10337253-,...,1775714-
HSF	TaTF01175	AJ603615
HSF	TaTF01176	BE400660	7BL	6750288 19416 306260 6575476+,...,6548607+
HSF	TaTF01177	BQ170998
HSF	TaTF01178	CA484478
HSF	TaTF01179	CA610399
HSF	TaTF01180	CN009110	4AS	5934783 12253 346174 703435-,...,1383964+								4BL	7026506 15264 331427 6349107+,...,1478611+
HSF	TaTF01181	BE516862
LBD(AS2/LOB)	TaTF01182	TC385222	5DL	4552696 26893 1466339 2518640+,...,2960804+								5BL	10782894 16091 452419 55551+,...,10735528+
LBD(AS2/LOB)	TaTF01183	TC412541	1AL	3922877 7403 214784 1942300+,...,3841081+								1BL	3856210 13713 481665 1972332+,...,398153-
LBD(AS2/LOB)	TaTF01184	TC398318				3B	10590503 8683 254722 5592704+,...,7723822+
LBD(AS2/LOB)	TaTF01185	CV766071
LBD(AS2/LOB)	TaTF01186	TC397439				3B	10402454 12032 548480 268016+,...,8747437-
LBD(AS2/LOB)	TaTF01187	TC458252	1AS	3296694 7129 310818 2397540+,...,1351190+		1BS	>3462460 18739 1156941 2515855+,...,609048+					1DS	1877068 20915 1559490 76282+,...,66798+
LBD(AS2/LOB)	TaTF01188	DR734545	4BL	7036422 7421 79742 6878844+,...,3460755-
LBD(AS2/LOB)	TaTF01189	CK194180	4BL	6987027 11147 196262 2614281+,...,4238252+								4BS	4841542 521 2077 2395601+,2763629+
LBD(AS2/LOB)	TaTF01190	CA595509	5BL	10900985 18739 321805 9411088-,...,9684324+
LBD(AS2/LOB)	TaTF01191	CJ626650
LBD(AS2/LOB)	TaTF01192	CV066605	7AS	4199133 11818 240525 1552085+,...,1316549+								7DS	3908781 4818 61375 2058622+,...,734371-
LBD(AS2/LOB)	TaTF01193	BG908017	4DS	2314964 12673 395066 1865222+,...,946070+
LBD(AS2/LOB)	TaTF01194	TC409137	2AS	5309577 12803 554026 3348622+,...,1463886+								2DS	5295931 611 5400 756347+,176821+,4728950+
LBD(AS2/LOB)	TaTF01195	TC383006	2AL	6300183 4139 111038 3326683-,5895982+,4216617-		2BL	>7902733 5485 120720 4295344+,7812096-,6133607-					2DL	9896757 9100 138636 8566943+,...,9715569+
LBD(AS2/LOB)	TaTF01196	CK209481				3B	>10756139 10759 184073 10328365-,6660647+
LBD(AS2/LOB)	TaTF01197	AL826404	4BS	4863713 17276 356322 242278+,...,1602112-
LBD(AS2/LOB)	TaTF01198	TC458162	4AL	4AL_7078196								4DS	2314964 12673 395066 1865222+,...,946070+		4BS	4863713 17276 356322 242278+,...,1602112-
LBD(AS2/LOB)	TaTF01199	CK193306				3B	>10756139 10759 184073 10328365-,6660647+
LBD(AS2/LOB)	TaTF01200	TC425511	4BL	6998854 11511 82412 3715393+,...,6905267+
LBD(AS2/LOB)	TaTF01201	CA709855				2BL	>7902733 5485 120720 4295344+,7812096-,6133607-
LBD(AS2/LOB)	TaTF01202	CJ550944
LBD(AS2/LOB)	TaTF01203	CK216737
LBD(AS2/LOB)	TaTF01204	CK204535	2AL	6300183 4139 111038 3326683-,5895982+,4216617-		2BL	>7902733 5485 120720 4295344+,7812096-,6133607-					2DL	9896757 9100 138636 8566943+,...,9715569+
LBD(AS2/LOB)	TaTF01205	AL830915	1AL	3884243 10005 468034 548047+,...,684777+
LBD(AS2/LOB)	TaTF01206	CA635814	2AL			2BL	>7902733 5485 120720 4295344+,7812096-,6133607-
LIM	TaTF01207	TC401301	7AS	4228975 6536 67551 3191412+,...,4110869-								4BL	3493188 6604 156330
LIM	TaTF01208	TC371783	5AS	1503048 6288 63532 95451+,...,1459014+								5DS	2757215 25207 1428855 1493796-,...,2056246-		5BS	2253599 12744 460479 709147+,2081066+,1750783+
LIM	TaTF01209	TC370509	4AS	6010362 22760 1452538 5870881+,...,667053+								4BL	3493188 6604 156330
LIM	TaTF01210	CV776529
LIM	TaTF01211	TC402476	1AL	3977240 6765 100848 3851652-,...,1765432-								1BL	3802769 11595 244317 373923+,...,920157-		1DL	2273430 6041 66279 1687262-,2219121-,1164819+
LIM	TaTF01212	TC387884	6AL	5805152 32804 687859 4105574+,...,2128099-								6DL	3270571 7647 214732 1662946-,...,1597096+
LIM	TaTF01213	TC412697	2AL	6439040 12135 685494 2918822+,...,3657251-		2BL	>8073755 9399 294495 7344826-,...,3162259+					2DL	9877915 10460 518953 6445715-,...,6274348+
LIM	TaTF01214	TC406091	4BL	3493188 6604 156330
LIM	TaTF01215	CD490935
LIM	TaTF01216	CA620108
LIM	TaTF01217	CJ581463	4AS	6010362 22760 1452538 5870881+,...,667053+								4BL	3493188 6604 156330
LIM	TaTF01218	CA605185
LIM	TaTF01219	GH726677	5AS	1503048 6288 63532 95451+,...,1459014+								5BS	2253599 12744 460479 709147+,2081066+,1750783+
LIM	TaTF01220	CA624550
LIM	TaTF01221	GH728868	5AS	1503048 6288 63532 95451+,...,1459014+
LIM	TaTF01222	CD872772
LIM	TaTF01223	TC385377	5AS	1503048 6288 63532 95451+,...,1459014+								5DS	2757215 25207 1428855 1493796-,...,2056246-
LIM	TaTF01224	TC393585	2AL	6439040 12135 685494 2918822+,...,3657251-		2BL	>8073755 9399 294495 7344826-,...,3162259+					2DL	9877915 10460 518953 6445715-,...,6274348+
LIM	TaTF01225	CV770355
LIM	TaTF01226	BJ280903
LIM	TaTF01227	GH732988
LIM	TaTF01228	TC390068	4AS	5967294 15423 804549 2928485+,...,166439+								4DL	4987653 10302 177249 3417516+,...,2984167-		4BL	6914265 6500 54802 3602352+,...,6008821-
LIM	TaTF01229	CA605996
LIM	TaTF01230	TC385148	2AS									2DS	5389115 1712 116805 5300630+,1542064+,5293997-
LSD	TaTF01231	TC400534	7DL	3357317 5543 107705 1874766+,...,1879466-								7BL	6649029 3938 28901 1129355+,...,3107541+
LSD	TaTF01232	CA663048
LSD	TaTF01233	CA624463
LSD	TaTF01234	CA664882
LSD	TaTF01235	TC391744	5DS	2774110 9454 607365 2389078+,...,1337240+
LSD	TaTF01236	CA669040	3DL	6954085 4879 36588 6843808+,...,6865493-
MIKC	TaTF01237	TC368749	2AL	6419608 13525 715327 5543868+,...,5464614+		2BL	>8085378 33650 1249062 7880168+,...,3311141-					2DL	9852812 24150 666547 3611838-,...,2655206-
MIKC	TaTF01238	TC407932	7AS	4240209 7324 51889 3800163+,...,4061771-
MIKC	TaTF01239	TC368972	6AL	5783931 15189 726571 2744193-,...,5724854+
MIKC	TaTF01240	TC368685	7AS	4240209 7324 51889 3800163+,...,4061771-								7DS	3823208 5220 38940 1553078+,2621014-,3569742-
MIKC	TaTF01241	TC380934
MIKC	TaTF01242	TC397243	3AS	3294685 10630 135741 1376375-,2428553-								3DS	2603991 7587 100800 2586576+,...,387109+
MIKC	TaTF01243	GD188285
MIKC	TaTF01244	TC376762
MIKC	TaTF01245	CV773838	5DL	4550952 12817 715464 2452078-,...,3516024+
MIKC	TaTF01246	TC371227	1AS	3283142 13998 903144 1709528+,...,1794230+		1BS	>3453419 7751 508982 2057269+,...,1095991+					1DS	1915282 17190 1335312 1700582-,...,1804945+
MIKC	TaTF01247	TC453880	1AS	3283142 13998 903144 1709528+,...,1794230+								1DS	1915282 17190 1335312 1700582-,...,1804945+
MIKC	TaTF01248	TC368877	5AS	1550091 9755 161810 1474728+,...,180140+								5DS	2764238 8264 615514 1866854+,337691+,2009712+
MIKC	TaTF01249	CV779604	5DS	2778064 21125 1397810 2593316+,...,131834-
MIKC	TaTF01250	TC375322	5AL	2805369 14590 352888 2672079-,...,2082165+
MIKC	TaTF01251	TC369143	3DL	6215820 2061 15372		3B	>10583791 12787 399485 5405493-,...,4408974+
MIKC	TaTF01252	TC368970	1BL	3871807 21350 514364 2447583-,...,2159645+
MIKC	TaTF01253	TC390252
MIKC	TaTF01254	TC408107	7AS	4174771 4978 45930 241500+,...,4096005+								7DS	3868361 22581 480114 757606-,...,3515074+
MIKC	TaTF01255	TC433002	1AL	3971903 25483 600280 3746470-,...,1360841-								1BL	3850083 7954 165395 1783568+,...,1413749+
MIKC	TaTF01256	BE430838	5AS	1550091 9755 161810 1474728+,...,180140+
MIKC	TaTF01257	TC425482	7DS	3823208 5220 38940 1553078+,2621014-,3569742-
MIKC	TaTF01258	TC385075
MIKC	TaTF01259	TC376486	7DS	3868361 22581 480114 757606-,...,3515074+								7BS	3110139 8934 200604 1414774+,...,3035158+
MIKC	TaTF01260	TC368980	7DL	3366879 15227 412541 2265744+,...,2007716-
MIKC	TaTF01261	TC382983	7AS	4235686 7851 73453 3555900+,...,4083270-
MIKC	TaTF01262	TC369505	4BL	7041645 7629 144556 6937883+,...,4191874+
MIKC	TaTF01263	TC370370
MIKC	TaTF01264	TC376055
MIKC	TaTF01265	TC380687	4DL	2813588 10414 237143								4BL	6990056 18114 285562 2903926+,...,6937263+
MIKC	TaTF01266	TC375063	6AL	5764653 11131 302526 1515918+,...,1279886-								6DL	2291774 6387 208098
MIKC	TaTF01267	TC374784	5AL	2804481 9392 102046 2657213+,...,1467095-
MIKC	TaTF01268	TC372617	6AS	4032542 9220 264010								6DS	2094287 11534 567331 1195674+,2052584+		6BS	2904709 3829 36819 1161752+,1519623-
MIKC	TaTF01269	TC386343	5AL	2804481 9392 102046 2657213+,...,1467095-								5DL	4555432 9647 336131 2622987+,...,328848-
MIKC	TaTF01270	TC391315	6DS	2072962 17178 1227152 533882+,...,462116-								6BS	3001486 14141 703730 1883018-,...,1598376-
MIKC	TaTF01271	TC368730
MIKC	TaTF01272	TC414284	1AL	3852187 5522 186091 2549530-,1086431+,2752784+
MIKC	TaTF01273	CA732850	1AL	3852187 5522 186091 2549530-,1086431+,2752784+											1DL	2223551 5153 93164 37406+,...,84819-
MIKC	TaTF01274	TC375507	1AL	3852187 5522 186091 2549530-,1086431+,2752785+											1DL	2223551 5153 93164 37406+,...,84819-
MIKC	TaTF01275	TC448525	1AL	3852187 5522 186091 2549530-,1086431+,2752785+								1BL	3842006 1474 13648 1544241+,3779031+,1808764+		1DL	2223551 5153 93164 37406+,...,84820-
MIKC	TaTF01276	TC369697	7AL	4547874 20543 414045 4236738+,...,3827276+								7DL	3391506 20720 638250 3283846+,...,35786+
MIKC	TaTF01277	TC392281	2AL	6317930 7217 276249 158920+,...,727819+		2BL	>8055100 15603 2440079 6379911-,...,1521733+					2DL	9882848 8186 197720 7004240-,...,9734464+
MIKC	TaTF01278	CK207285
MIKC	TaTF01279	TC387959
MIKC	TaTF01280	TC446459	7AL	4547874 20543 414045 4236738+,...,3827276+								7DL	3391506 20720 638250 3283846+,...,35786+		7BL	6742835 14663 184227 6511989+,...,2901248+
MIKC	TaTF01281	TC423121
MIKC	TaTF01282	TC368773	7BS	3132214 18576 214613 2092923+,...,1242482-
MIKC	TaTF01283	TC408426	3AL	4421411 6038 77471 3572699+,...,1322650+		3B	>10670592 6244 63979 7894698+,...,1773792+					3DL	6912391 3202 36627 2621667+,...,6866655-
MIKC	TaTF01284	TC438229
MIKC	TaTF01285	TC430349
MIKC	TaTF01286	TC395872	3DL	6912391 3202 36627 2621667+,...,6866655-
mTERF	TaTF01287	TC447505	6DL	3273206 3675 71242 1741462+,...,1404876-
mTERF	TaTF01288	TC373761	7AS	4253801 12037 88819 4121751-,...,3412849+								7DS	3893620 12128 173634 1570988+,...,2837380-		7BS	3141743 15616 218962 2385373+,...,27710+
mTERF	TaTF01289	TC437987	1DL	2270386 2756 28642 1588504+,2220873+,2062691-
mTERF	TaTF01290	TC402447	6AL	5798252 8547 439333 3664658-,...,5719807+								6DL	3240066 11906 384269 792269-,...,3210960-		6BL	4213726 2604 216413 844537+,4163266-,1551375-
mTERF	TaTF01291	TC421295	6DS	2084546 2306 75310 898792-,...,2050593+								6DS	2096522 3959 129324 1268073+,...,1605534+		6DS	2069945 4862 161607 441986+,...,1268073-
mTERF	TaTF01292	CK209287	1AS	3296096 5563 115495 2366660+,...,3226659+								4BS	4957430 3053 89483 4829428+,4259306+,4829966+
mTERF	TaTF01293	TC378412	6DS	2094725 3680 31650 1210088+,2055297+,1380882-
mTERF	TaTF01294	TC389921	6DS	2115421 1967 47859 1854662-,...,18140+								6DS	2121687 19105 731359 2049431-,...,1854662-		6BS	2984852 2616 63597 1472660+,2907310+,2897954+
mTERF	TaTF01295	TC376993	1BL	3807078 11151 785956 498997-,...,3506958-
mTERF	TaTF01296	TC408189	6BS	2948746 4700 131138 574940+,...,524670+
mTERF	TaTF01297	TC458079	6BL	3344970 9059 463154
mTERF	TaTF01298	TC418804	6AS	4337884 24660 1134765 60782+,...,4294499-								6BS	2999095 5340 253175 1822541+,2904378-
mTERF	TaTF01299	CN011362	6AL	5777626 6328 124150 2340830+,...,3311705+								6DL	3220190 4290 355298 223214+,...,2401795-
mTERF	TaTF01300	CK207380	6BS	2929286 1662 28689 101376+,...,2300541-								6BS	2929286 1662 28689 101376+,...,2300541-
mTERF	TaTF01301	DR732513	7AS	4253801 12037 88819 4121751-,...,3412849+
mTERF	TaTF01302	TC403880	5AL	1893195 8240 126904								5DL	4555829 9684 622793 2638460+,...,3564966-		5BL	10872685 17960 162833 7157882+,...,10761458-
mTERF	TaTF01303	TC453857	6AS	4400606 11727 298793 3057486+,...,3271223-								6DS	2092005 5587 243878 1126556-,...,2049151+		6BS	169590 1461 18157
mTERF	TaTF01304	TC455601	7AS	4211363 8096 86984 2223370+,...,4093092-								7DS	3908850 7402 233525 2061136-,...,1860436+		7BS	3144765 8502 171780 2477139+,3047791-,625000+
mTERF	TaTF01305	TC395665	5DS	2617747 14565 670476								4BL	6986584 20185 255902 2571170-,...,5999876-
mTERF	TaTF01306	TC385374	1AL	3958894 34068 1257225 3264686+,...,2205316+								1BL	3818620 10659 330460 840611+,...,1202945+		1BL	3824337 16463 531978 1011695+,...,1011695-		1DL	2263970 11164 141860 1368878-,...,797301+
mTERF	TaTF01307	BQ804794
mTERF	TaTF01308	TC374002	6BS	3007294 8124 196589 2027325-,...,2579729+
mTERF	TaTF01309	CN012433	6AS	4358559 10020 570552 1051310+,...,135868-
mTERF	TaTF01310	CK159611
mTERF	TaTF01311	TC395935
mTERF	TaTF01312	CJ556447	6AS	4388118 27640 999843 2462082-,...,75049-								6BS	2995020 2472 21832 1725042+,...,1492847+
mTERF	TaTF01313	TC431241	2AL	5141580 8765 291477		2BL	>8072475 12970 496030 7277354+,...,5131842+					2DL	9872349 8700 244318 5814476+,...,9538388+
mTERF	TaTF01314	TC404530
mTERF	TaTF01315	CA658217	7DS	3965495 3818 48373 3821143+,...,3816071+
mTERF	TaTF01316	TC397340	6AS	4427440 33718 803434 4318172-,...,2325636+								6DS	2114081 19000 636151 1814571+,2055436-,1483653+		6BS	2449226 5917 122083
mTERF	TaTF01317	TC440312	6DS	2053402 15937 580523 1283233+,1609199+
mTERF	TaTF01318	TC439852	5BL	10830320 16392 443674 3818230+,...,4189515+
mTERF	TaTF01319	TC418690	6BL	925389 3605 152557
mTERF	TaTF01320	TC422122	6AL	1887117 903 5548								6DL	3291576 13926 633815 2261327-,...,209643-		6BL	4272997 11404 366439 736857-,...,4105617-
mTERF	TaTF01321	CK212428	5DS	2617747 14565 670476
mTERF	TaTF01322	TC451739	6DS	2058063 1507 27074 73944+,...,2049431-								6BS	1890847 1491 18989
mTERF	TaTF01323	TC408499	6AL	5798252 8547 439333 3664658-,...,5719807+								6BL	4213726 2604 216413 844537+,4163266-,1551375-
mTERF	TaTF01324	TC413775
mTERF	TaTF01325	TC425310	5AL	2707820 3990 48243 1951993-,2005389+								5DL	4565112 12201 487572 2994874+,...,2402208-
mTERF	TaTF01326	TC426662	6AS	4373090 6528 270244 1744405+,...,4315622-								6BS	2971997 4551 79041 1155530+,...,1625748-
mTERF	TaTF01327	CO347080	6BS	2979278 6944 228339 1333295-,...,2630300+
mTERF	TaTF01328	TC376320	6DS	2122086 27834 1267394 2050832-,...,1955876+
mTERF	TaTF01329	GH721852	5AL	2792772 6493 91175 2247443+,...,1233046+								5BL	10870431 10205 136935 6983309-,...,3121307+
mTERF	TaTF01330	TC408222	6AS	4362436 10085 368568 1237438-,...,4323882+								6DS	2077010 16061 1400576 661172-,...,286111+		6BS	2949326 2560 22092 588834+,2258372-
mTERF	TaTF01331	CJ654965	6AL	5829504 7081 263528 5686702-,...,5699222-								6AL	5830807 5270 196405 5699222+,...,4162830+		6AL	5829502 6613 248148 5686702+,...,34115+		6AL	5829503 2546 97626 5686702-,...,302478+
mTERF	TaTF01332	CK213953	6AS	4337884 24660 1134765 60782+,...,4294499-		2BL	>8043159 8413 211909 5761649+,1351008+,2670351+
mTERF	TaTF01333	CJ687536	7AS	4253801 12037 88819 4121751-,...,3412849+								7DS	3893620 12128 173634 1570988+,...,2837380-
mTERF	TaTF01334	CD896402	7AS	4253801 12037 88819 4121751-,...,3412849+								7DS	3897781 17434 311122 1705523+,...,2877111-		7BS	3151607 2668 18466 2688544+,...,743276-
mTERF	TaTF01335	TC384334
mTERF	TaTF01336	TC461172
mTERF	TaTF01337	TC419134	6AS	4359774 16614 340557 1110762+,...,694250+
mTERF	TaTF01338	TC423713	6AS	4345455 6878 177754 423082-,...,2276301+								6DS	2074674 9023 448577 587843-,...,1638041-
mTERF	TaTF01339	TC373614	1AS	3314701 9458 284539 3237075-,...,2277225+		1BS	>3462122 12594 371227 2500025-,...,2814443+					1DS	1914096 19027 1181371 1871673-,...,1187749-		1DS	1896861 23290 1134964 1055977+,...,331818-		2AL	6406830 2508 11630 4867543-,...,2916103+
mTERF	TaTF01340	BQ246132	1AS	3314701 9458 284539 3237075-,...,2277225+								1DS	1914096 19027 1181371 1871673-,...,1187749-		2AL	6406830 2508 11630 4867543-,...,2916103+
mTERF	TaTF01341	CJ569422	6BS	3045205 2442 25307 2906607+,...,2908829-
mTERF	TaTF01342	CD895075
mTERF	TaTF01343	CJ629088	6AS	4363017 1060 15053 1264542+,...,4078685+
mTERF	TaTF01344	BJ209226
mTERF	TaTF01345	TC461396
mTERF	TaTF01346	BJ254907	6DS	1667762 7370 151252
mTERF	TaTF01347	CN011311	1BL	3921185 16286 653433 1749816+,...,3760907+
mTERF	TaTF01348	CJ675852
mTERF	TaTF01349	TC428288	1BL	3921185 16286 653433 1749816+,...,3760907+								6DS	2071411 5531 307783 486964-,...,2051317-		6DS	2122136 9828 468362 2050990-,...,2051317-		6DS	2115696 4812 298654 1863603+,2051317+		6DS	2069998 4846 299052 443486+,2051317+		6BS	3042849 878 18437 2898450-,331441+
mTERF	TaTF01350	TC401957	6BS	2951138 2506 28269 634501+,540439-,540439-
mTERF	TaTF01351	TC416024	6AL	5829504 7081 263528 5686702-,...,5699222								6AL	5830807 5270 196405 5699222+,...,4162830+		6AL	5829502 6613 248148 5686702+,...,34115+		6AL	5772754 5059 193824 2029021+,...,34115+		6DL	3291576 13926 633815 2261327-,...,209643-
mTERF	TaTF01352	CJ782693	6AS	4373090 6528 270244 1744405+,...,4315622-								6DS	1048154 6901 187710
mTERF	TaTF01353	TC426159	5BL	10908867 35879 917087 10029111+,...,3400545+
mTERF	TaTF01354	BJ257234	7AS	4213873 9376 105871 2363294+,...,4096273+
mTERF	TaTF01355	TC408432
mTERF	TaTF01356	BQ171104	4DS	129101 5730 145762								4BS	4868110 8693 438226 458322+,...,1442936-
mTERF	TaTF01357	BE415744
mTERF	TaTF01358	TC418681	7AS	4213873 9376 105871 2363294+,...,4096273+								7DS	3969469 5005 92239 3810338-,...,3826154-
mTERF	TaTF01359	TC428463
mTERF	TaTF01360	CJ877248
mTERF	TaTF01361	CD863542	5BL	10908867 35879 917087 10029111+,...,3400545+
mTERF	TaTF01362	BJ236511	4DS	1652304 7718 395117								4BS	4879560 40865 1410867 1018846-,...,274550+
mTERF	TaTF01363	CN011214	6DS	2085562 13983 314376 931827+,...,710145-
M-type	TaTF01364	TC461196	2DS	5389210 9666 287549 5301764-,...,5199464+
M-type	TaTF01365	CA599270
M-type	TaTF01366	CA702655
M-type	TaTF01367	CA593340
M-type	TaTF01368	CA664008
M-type	TaTF01369	TC436727
M-type	TaTF01370	TC459187	3AL	4451629 19758 197457 4262870-,...,4269012+
M-type	TaTF01371	TC423990	4AS	5952657 21922 449807 1931003+,...,2616787-
M-type	TaTF01372	GH724160	7AS	4252940 11655 113418 4114199+,...,4060863-
M-type	TaTF01373	TC421766
M-type	TaTF01374	TC438280	3AL	4448101 25105 385756 4240489+,...,4250047-
M-type	TaTF01375	CJ721490
M-type	TaTF01376	TC378699	3DL	6956189 9517 122110 6871028-,...,1050298+
M-type	TaTF01377	TC372780	3DL	6899098 17773 189898 1224057-,...,6156327-		3B	>6869763 13939 401759
M-type	TaTF01378	CA689679
M-type	TaTF01379	TC417485
M-type	TaTF01380	TC377230
M-type	TaTF01381	TC373439	3DL	6953649 20211 285114 6838533+,...,3533725+
M-type	TaTF01382	TC372510
M-type	TaTF01383	CA703086
M-type	TaTF01384	TC440618
M-type	TaTF01385	CA715845
M-type	TaTF01386	AF516763	2AS	5196923 22896 643885 609706-,...,739820+		3B	>10765208 16645 553822 10368441-,...,10359640+
M-type	TaTF01387	CD916235
M-type	TaTF01388	BJ305419	3AL	4421411 6038 77471 3572699+,...,1322650+		3B	10670592 6244 63979 7894698+,...,1773792+
M-type	TaTF01389	CA500464
M-type	TaTF01390	TC456419
M-type	TaTF01391	CA646775
M-type	TaTF01392	CA688636
M-type	TaTF01393	TC425660	1DL	2289869 2178 203008 2203580+,962646-,1080731+								2AL	6333382 7318 258733 983504+,...,6304069+		2DS	5332518 549 19524 1213275+,...,695085+		3AL	4451047 4217 221752 4259283-,...,1391950-		3DS	2603433 3531 82976 2561212+,737762+		5AS			6DS	2096856 14526 470034 1278128+,...,1361704+		7DL	3392173 2770 238685 3287248-,...,2790055+		7DS	3685376 1254 5472		4BL	6961746 6675 307713 277514+,...,3913354+		4BS	4957810 1185 462046 4831217+,516966+		5BS	2264829 2245 306258 1135039+,...,545749+		7BL	6716373 4423 80694 5204437+,...,9466+		7BS	3065031 7952 88083 31433+,...,2364369-
M-type	TaTF01394	TC378148
M-type	TaTF01395	BE431006
M-type	TaTF01396	CA593080
M-type	TaTF01397	BQ902600
M-type	TaTF01398	EB512975
M-type	TaTF01399	CJ932790
M-type	TaTF01400	CA704512
M-type	TaTF01401	TC415138	6AL	5791850 6376 79029 3256838+,...,997290+								6DL	3291576 13926 633815 2261327-,...,209643-		6BL	4394561 11766 352699 4204407+,...,4221471-
M-type	TaTF01402	TC428871				2BL	>8089440 13336 332772 7908024-,...,2894403+
M-type	TaTF01403	BJ247094				3B	10757794 3729 150556 10339308-,...,4427532+
M-type	TaTF01404	CA621507	4BL	7013776 17455 224180 5129472+,...,3771973-
MYB	TaTF01405	BE403536	7AS	4237040 14820 153578 3627422-,...,4077667+								7DS	3901982 13572 254247 1839674+,...,2241026-		7BS	3164583 13681 202558 3024702-,3062819-,2822786+
MYB	TaTF01406	TC433058	1AS	1035691 5633 197107		1BS	>3460605 10408 332140 2423353+,...,3404734+					1DS	1900909 11319 521256 1253971+,1192037-
MYB	TaTF01407	TC388071	6AL	5793416 22194 423156 3358424+,...,5703192+								6DL	1564735 16787 595554		6BL	4284427 6790 370941 1062558-,3042724+,2819682-
MYB	TaTF01408	CK209326	6AS	4357677 5532 136263 1009730+,...,3520050-
MYB	TaTF01409	DR739259	4BL	7005157 13911 125850 4307167+,...,6881443-
MYB	TaTF01410	BE490076	4AL	4AL_7109930								7DS	3943011 4043 54132 3168254-,...,3657436-
MYB	TaTF01411	TC387164				3B	>10551784 8899 212781 4501095-,...,4976651+
MYB	TaTF01412	TC406337	6AS	4357677 5532 136263 1009730+,...,3520050-
MYB	TaTF01413	TC409652	2AS	5303138 6903 111498 5124715+,...,4260728+								2DS	5301983 2424 43236 1629587+,3804073-
MYB	TaTF01414	TC408476	4AS	5954594 6068 521760 2066226+,1356084+								4AS	5944250 11487 711870 1356084+,...,2683689-
MYB	TaTF01415	TC400601
MYB	TaTF01416	CA731053	5DL	4524437 25036 1604430 1418722+,...,1527459+
MYB	TaTF01417	TC378595	5BS	2253484 9641 697669 705020+,...,1176402-
MYB	TaTF01418	CV781991
MYB	TaTF01419	TC439155
MYB	TaTF01420	CK196046
MYB	TaTF01421	CD897978	4DS	2298723 16535 904895 1140821+,...,79267-								4BS	4891730 8539 298858 1611501-,...,3712999-
MYB	TaTF01422	TC378287	5BL	10790139 12784 449115 628248+,...,692948+
MYB	TaTF01423	TC417317	4DS	2312456 19182 1211881 1754565+,...,777895-								4BS	4943184 8801 254057 4150643-,...,2196226+
MYB	TaTF01424	TC384887	2AL	6430767 8534 249821 6146640-,...,105474+		2BL	>8077123 14029 434693 7516601-,...,432639+					2DL	9875695 6797 337161 6200404-,...,9726942+
MYB	TaTF01425	TC393594	4AL	4AL_7156128								4BL	6962555 3606 28129 349719+,...,4323085-		4BS	4891730 8539 298858 1611501-,...,3712999-
MYB	TaTF01426	TC401062	7AS	4198131 2131 13598 1496285+,...,3222503-
MYB	TaTF01427	TC369451	5BL	10790139 12784 449115 628248+,...,692948+
MYB	TaTF01428	TC373409	5AL	2681565 4615 85105 448745+,1726198+
MYB	TaTF01429	TC369315	5DL
MYB	TaTF01430	DR738647
MYB	TaTF01431	DR740626	5BL	10790139 12784 449115 628248+,...,692948+
MYB	TaTF01432	TC400325	2AS	5210447 4166 61549 1183310+,...,3831425-
MYB	TaTF01433	BE490032	2DL	9738116 1906 15611 1813502+,8782731-,7508663-		2BL	>5530953 1956 34655
MYB	TaTF01434	TC445753
MYB	TaTF01435	CK202175
MYB	TaTF01436	TC393545	2AL	6430767 8534 249821 6146640-,...,105474+		2BL	>8077123 14029 434693 7516601-,...,432639+					2DL	9834355 6636 121830 1518779+,...,8302285-
MYB	TaTF01437	TC409534	6AL	5755115 1701 21450 908862+,...,2700752-								6DL	3282592 11933 699692 2008415-,...,1036516+		6BL	4323575 7070 244608 2175168+,...,4223448+
MYB	TaTF01438	TC399034	4AL	4AL_7153953								4DS	2294920 9780 1210458 967242+,...,1447972+		4BS	4933836 19911 480521 3676915-,...,4837909+
MYB	TaTF01439	TC392514	6AL	5758057 8130 199935 1101504+,...,4102110+								6DL	3247150 7662 535899 997223+,...,1127806+		6BL	4323575 7070 244608 2175168+,...,4223448+
MYB	TaTF01440	CK213802
MYB	TaTF01441	TC396085	6AL									6DL	3328921 10686 201536 1480806+,...,1858488+
MYB	TaTF01442	CK213728	5BL	10790139 12784 449115 628248+,...,692948+
MYB	TaTF01443	TC428857	1AL	2163113 2962 100707
MYB	TaTF01444	TC378997	6DL	3328921 10686 201536 1480806+,...,1858488+
MYB	TaTF01445	GH732336
MYB	TaTF01446	TC379979	6AL	5811049 7713 110213 4491087-,...,5334578-								6DL	3216316 9417 142234 113486-,130505+,2671514+
MYB	TaTF01447	CJ779536	1BL	3809767 7211 178189 579760+,...,872426+
MYB	TaTF01448	TC415131
MYB	TaTF01449	BE489186
MYB	TaTF01450	CD936130	6AL	5758057 8130 199935 1101504+,...,4102110+								6DL	3247150 7662 535899 997223+,...,1127806+		6BL	4323575 7070 244608 2175168+,...,4223448+
MYB	TaTF01451	TC404282
MYB	TaTF01452	CK163104	1AL	3970821 14961 437080 3705253+,...,3658426+
MYB	TaTF01453	TC403523	7AS	4198131 2131 13598 1496285+,...,3222503-
MYB	TaTF01454	TC451283
MYB	TaTF01455	TC377587	6DL	3326430 13991 504801 229352+,...,2901034-
MYB	TaTF01456	CJ672796				3B	10686063 6992 133679 8337079+,...,4892401+
MYB	TaTF01457	CK214307
MYB	TaTF01458	DR741381	1as	2856741 9380 392647		1BS	>3427200 11396 668063 737520+,...,3087788-					1DS	1914364 23421 2026692 1872566-,...,1279911+
MYB	TaTF01459	BE497135
MYB	TaTF01460	TC382246	6AL	5828375 13412 839046 5619014+,...,841685+
MYB	TaTF01461	TC407008	2AL	6382162 9296 170764 3540738-,...,515498-		2bl	>7942280 17003 707354 567502+,...,4166164+
MYB	TaTF01462	TC385528	6DL	3328921 10686 201536 1480806+,...,1858488+
MYB	TaTF01463	CK209452	5AS	1531091 17975 400194 954700-,...,1476769-								5DS	1358865 5127 312942
MYB	TaTF01464	TC372131	1as	2856741 9380 392647		1BS	>3427200 11396 668063 737520+,...,3087788-					1DS	1914364 23421 2026692 1872566-,...,1279911+
MYB	TaTF01465	CJ799711	5AL	2681565 4615 85105 448745+,1726198+
MYB	TaTF01466	BJ280856	6AL	5800457 3807 52493 3801808-,...,3251269+								6DL	3328921 10686 201536 1480806+,...,1858488+
MYB	TaTF01467	CB307436	2AL	6340654 10871 157055 1357429-,...,3540738+
MYB	TaTF01468	BQ245626	7DS	1660068 649 2746
MYB	TaTF01469	TC369251	6AL	5800457 3807 52493 3801808-,...,3251269+
MYB	TaTF01470	CK208426				3B	10664875 8567 198508 7732345+,...,8057645+
MYB	TaTF01471	TC369134
MYB	TaTF01472	BM135365	1AL	3978392 6453 215931 443964+,...,3849138+
MYB	TaTF01473	BE637817
MYB	TaTF01474	CV765960
MYB	TaTF01475	TC441137
MYB	TaTF01476	TC421314	1AL	3902519 3293 48292 1200491+,...,515817+								1BL	429076 5394 130846		1DL	1141723 3783 34886
MYB	TaTF01477	TC409984
MYB	TaTF01478	CK207038				3B	10671150 17285 291833 7908938+,...,5005122+
MYB	TaTF01479	TC460184	2AS	5188322 2784 27809 252832+,...,4422635+
MYB	TaTF01480	TC368630	3AL	4309991 3296 18766 653531+,4274396+,2158523+		3B	>10601805 5041 83459 5911627+,...,2043058-					3DL	6842992 3089 23332 2369227+,6728179+,4587482-
MYB	TaTF01481	TC372108	1DS	1901753 10704 487780 1294351+,...,1610889+		1BS	>3437391 16288 372861 1239873-,...,3120295+
MYB	TaTF01482	TC402533
MYB	TaTF01483	BQ483726
MYB	TaTF01484	CA730504	5AS	251714 3517 31424								5DS	2741220 14818 1409455 643532+,...,2006140-
MYB	TaTF01485	CA502415
MYB	TaTF01486	DR734066
MYB	TaTF01487	CA695662
MYB	TaTF01488	CK199342
MYB	TaTF01489	CV779174
MYB	TaTF01490	TC449492				3B	>10486728 12141 281468 2660994+,...,10354840-
MYB	TaTF01491	TC382497	3AL	4427563 5726 58702 3733193+,...,4083475+		3B	>10697564 9399 555395 8664226+,...,10316396-
MYB	TaTF01492	TC379509	3AL	4427563 5726 58702 3733193+,...,4083475+
MYB	TaTF01493	TC439540	2AL	6353556 17858 321557 2033447+,3453845+,6303076+		2BL	>8051683 10278 299968 6205116+,...,2402801-
MYB	TaTF01494	AL827602
MYB	TaTF01495	TC449376	7DL	3376575 12163 563662 2664062-,...,254639-
MYB	TaTF01496	TC376188	6AL	5800522 17760 659807 3805955-,...,5328291+								6DS	2125812 17652 369236 887282-,...,1530126-		6BL	4283646 15377 588369 1041351-,...,3396251+
MYB	TaTF01497	TC390593	5DS	542483 9902 521829								5BS	2267108 5390 326174 1216432+,...,1069997-
MYB	TaTF01498	CJ717827
MYB	TaTF01499	CA712636
MYB	TaTF01500	BI479563	1AL	111803 1473 33238								1BL	429076 5394 130846		1DL
MYB	TaTF01501	GH726446
MYB	TaTF01502	TC449046	4BL	7018351 7673 173858 5564095+,...,6929359-
MYB	TaTF01503	TC409069				3B	>10418924 12537 379268 732677+,...,7685197-
MYB	TaTF01504	CV760367				3B	10547135 13105 636447 4368238+,...,4384904+
MYB	TaTF01505	BQ606182
MYB	TaTF01506	CA599927				3B	>10601805 5041 83459 5911627+,...,2043058-
MYB	TaTF01507	TC377810	1DS	1901753 10704 487780 1294351+,...,1610889+		1BS	>3437391 16288 372861 1239873-,...,3120295+					1DS	1916003 25639 1183704 1403224-,...,249527+
MYB	TaTF01508	TC382092	1as	3264719 14211 476660 772288+,...,1235766-
MYB	TaTF01509	CK199412
MYB	TaTF01510	TC396280	1DS	1901753 10704 487780 1294351+,...,1610889+								1DS	1916003 25639 1183704 1403224-,...,249527+
MYB	TaTF01511	DR736512				3B	>10547135 13105 636447 4368238+,...,4384904+
MYB	TaTF01512	TC444607	4AS	6013720 15029 807241 2332934-,...,591310-
MYB	TaTF01513	CA718492
MYB	TaTF01514	TC404290	4AL	4AL_7161432								4DS	2288010 20379 1682521 654534+,403191-,1305723+		4BS	4943747 17760 728572 4178238-,...,1698365-
MYB	TaTF01515	TC448331
MYB	TaTF01516	TC393396	2AL	6326039 10955 219593 589232+,...,3920969-		2bl	>8072721 11838 319786 7289834+,...,6156252+
MYB	TaTF01517	CA631475
MYB	TaTF01518	CK212520
MYB	TaTF01519	TC423568	1as	3264719 14211 476660 772288+,...,1235766-
MYB	TaTF01520	TC405591	5DL	4585073 7823 392965 3756047-,...,1710445-
MYB	TaTF01521	TC444497	3AS	3352005 3651 27729 949828+,3310059+,3277856+		3B	>10557948 17435 394107 4677075-,...,3139256-					3DS	2595355 1921 19661 675326+,1026650-
MYB	TaTF01522	CK202415	1as	3264719 14211 476660 772288+,...,1235766-
MYB	TaTF01523	TC454489	7DS	3920821 1582 34866 2446717+,182398+,149913+
MYB	TaTF01524	TC460644	5AL	2809810 20340 246554 2699469-,...,2341034+								7DS	3685376 1254 5472
MYB	TaTF01525	CA486662
MYB	TaTF01526	TC432510	1AL	1926493 5675 222240								1BL			1dl	2229581 5794 81228 234381+,...,774661-
MYB	TaTF01527	CV782692
MYB	TaTF01528	TC381764	5AL	2809810 20340 246554 2699469-,...,2341034+								5DL	4605954 32633 1437524 4473201+,...,3144669+		5BL	10915327 15644 288606 10531592-,...,7546819-
MYB	TaTF01529	BJ305979	2AL	6430767 8534 249821 6146640-,...,105474+
MYB	TaTF01530	CA733637				2BL	>8077123 14029 434693 7516601-,...,432639+					2DL	9875695 6797 337161 6200404-,...,9726942+
MYB	TaTF01531	TC384582	1as	3302928 14557 451450 2721416+,...,2256790-								1DS	1902997 19585 1623195 1355345-,...,1577890+
MYB-related	TaTF01532	CK210012	6AS	4429406 27196 757410 4329706-,...,2115725-
MYB-related	TaTF01533	TC426920	7AL	4554964 14153 271050 4382926-,...,414064+								7DL	3396382 19357 696800 2954442+,...,2171130+		7BL	6692899 18794 292921 3762487+,...,6466731-
MYB-related	TaTF01534	TC386994	2DS	5322102 7345 461767 458629+,...,2147147+
MYB-related	TaTF01535	TC404869	2AS	5213994 13254 503141 1332830+,...,2556665+
MYB-related	TaTF01536	TC379795	5DL	4566153 15267 912733 3035233-,...,3958068-
MYB-related	TaTF01537	CV769268	6AL	5832763 24285 605499 5717144+,...,3276036-
MYB-related	TaTF01538	CJ643319	5BL	10851604 12111 203877 5494612-,...,9201923+
MYB-related	TaTF01539	TC401906
MYB-related	TaTF01540	TC455559	4BL	7018351 7673 173858 5564095+,...,6929359-
MYB-related	TaTF01541	TC370250	7AL	4490415 8425 65636 2214202-,...,1787630+
MYB-related	TaTF01542	TC419811	2AL	6361730 44003 1564140 2472442-,...,9675-		2BL	>7948562 11678 381872 884882+,...,1008775+
MYB-related	TaTF01543	TC396962	7AL	4553177 2969 16909 4371705-,...,1940482+								7DL	3315689 18021 572605 183445-,...,1777702+		7BL	6737499 2355 17437 6465727-,6432931+
MYB-related	TaTF01544	TC390958	6DL	2101010 10197 427229
MYB-related	TaTF01545	AL822208	2DL	9845504 4205 75879 2785794-,...,6128111-		2BL	>8090948 9866 268896 3190953-,...,2223937-
MYB-related	TaTF01546	TC416591	2AL	6429953 14746 419442 6101706-,...,3313885-		2BL	>8042424 18880 646900 5721619+,...,7907745-					2DL	9898136 19077 413124 8731571+,...,9713661-
MYB-related	TaTF01547	TC390019	3DL	4886333 3774 45946		3B	>10697564 9399 555395 8664226+,...,10316396-
MYB-related	TaTF01548	CV780115	2AL	6429953 14746 419442 6101706-,...,3313885-		2BL	>8042424 18880 646900 5721619+,...,7907745-					2DL	9898136 19077 413124 8731571+,...,9713661-
MYB-related	TaTF01549	TC374213	1AS	3277655 1195 6729 1425087+,3246926+,3238554-								5AS	308204 10329 273913		5DS	2750217 6284 579046 1122070+,785989+		6DL	2234961 510 2096		5BS	2293632 17249 1251666 2215127+,...,25874+
MYB-related	TaTF01550	TC387582	3AL	4311519 3952 35317 692835+,...,4057220+		3B	>10697564 9399 555395 8664226+,...,10316396-
MYB-related	TaTF01551	DR735628
MYB-related	TaTF01552	CV781823	1AL	3924259 19589 778941 1992951+,...,694273-								1BL	3819744 13566 276122 873332+,...,481934-		1dl	2291943 16355 524737 1009978+,...,1519028+
MYB-related	TaTF01553	CJ782604	6AS	4344381 7983 297339 372727+,...,2996545+								6DS	2060298 5105 89445 142211+,...,1056132-
MYB-related	TaTF01554	CA727544
MYB-related	TaTF01555	TC430730	2AL	6436350 16219 700334 6299178+,...,2206833-								2DL	9729660 1197 7155 1398577+,2342827+
MYB-related	TaTF01556	CD934846	1as	2139365 1768 24238
MYB-related	TaTF01557	TC390596	1AL	3924259 19589 778941 1992951+,...,694273-								1BL	3819744 13566 276122 873332+,...,481934-		1DL	2291943 16355 524737 1009978+,...,1519028+
MYB-related	TaTF01558	CJ834558	7DL	3329240 12256 387260 729104+,...,1867248-
MYB-related	TaTF01559	TC399232	7AL	4552600 15360 145420 4368130+,...,3681296-								7DL	3372716 19056 642877 2508768-,...,3287151+		7BL	6653841 9817 118914 1416160+,...,1094573+
MYB-related	TaTF01560	CA616489
MYB-related	TaTF01561	CA693845
MYB-related	TaTF01562	TC419405	7AL	4529951 14230 289837 3604918-,...,1003664-								7DL	3395927 13250 613734 1821123-,...,3083681+		7BL	6724873 10152 157117 5718122+,...,2839040+
MYB-related	TaTF01563	TC388892
MYB-related	TaTF01564	CJ563152	6DL	3330863 7860 191460 3112043+,...,1741171+
MYB-related	TaTF01565	TC436053				3B	>10619819 7060 118616 6432449+,...,6993753-
MYB-related	TaTF01566	BE405462	2AS	5303138 6903 111498 5124715+,...,4260728+								2DS	5301983 2424 43236 1629587+,3804073-
MYB-related	TaTF01567	TC378234	1AL	3957129 15608 626964 3200436+,...,497523-								1BL	3919334 11534 745556 2634729-,...,1622872+
MYB-related	TaTF01568	TC444219	3AS	1172076 1081 12470
MYB-related	TaTF01569	TC379133	3AL	4288673 14473 179041 100905+,...,3830009-		3B	>10556561 19279 560948 4637355-,...,8286624-					3DL	6867260 7201 66704 4652907+,4178690+,6010418-
MYB-related	TaTF01570	TC416931	6AL	5831689 9569 112627 5707404+,...,5717815-								6BL	4276983 4600 81054 851185+,...,4209336-
MYB-related	TaTF01571	TC382875
MYB-related	TaTF01572	TC379200	3AL	4239397 6290 48558 640366-,...,2868779+		3B	>10639203 28133 960785 6990490+,...,5008225+
MYB-related	TaTF01573	CD882446	1AL	3924259 19589 778941 1992951+,...,694273-								1BL	3819744 13566 276122 873332+,...,481934-
MYB-related	TaTF01574	CV758616
MYB-related	TaTF01575	TC399592	5DL	4090778 5266 102885
MYB-related	TaTF01576	CA644002
MYB-related	TaTF01577	TC427778	5AS	1105497 1875 17560								5BS	2238349 12846 612830 141355-,...,2229153+
MYB-related	TaTF01578	TC378534	7DL	3319572 12431 577395 340508-,...,1890898-
MYB-related	TaTF01579	TC401720	7DL	3294877 3854 125153 2045882-,414723-,3020972+
MYB-related	TaTF01580	CA502640
MYB-related	TaTF01581	TC385192	7AL	4392056 6007 60218 1863326-,...,2620103-
MYB-related	TaTF01582	TC439753	3AL	4392722 12205 203302 2814159+,...,4243653+
MYB-related	TaTF01583	TC388217	3AL	4392722 12205 203302 2814159+,...,4243653+		3B	10652246 18653 808410 7370653+,...,8088506-					3DL	6912532 6764 70559 2637200+,...,3351695-
MYB-related	TaTF01584	TC396264	6AS	4354559 17496 600501 860684+,...,1488534+								6DS	2089397 10051 242568 1048648+,...,1940250+		6BS	3049043 8772 207310 1751385+,...,2896072-
MYB-related	TaTF01585	TC430609	2DL	9909627 7405 106052 9790822+,...,6481984-
MYB-related	TaTF01586	BI480520	1AL	3942535 35673 1449989 2660878+,...,3846533+								1BL	3917344 18319 535025 3755866-,...,3592225-
MYB-related	TaTF01587	TC409114	3AL	4392722 12205 203302 2814159+,...,4243653+		3B	10652246 18653 808410 7370653+,...,8088506-					3DL	6912532 6764 70559 2637200+,...,3351695-
MYB-related	TaTF01588	TC396817	5AS	1520534 10069 197553 629368+,1467872-								5DS	2753825 25160 1586172 1309253+,...,2394406-
MYB-related	TaTF01589	BE515584	5AL	2734200 6077 101009 182068+,...,2681771+								5DL	4498108 6643 173331 416464+,...,1298549+		5BL	10921692 8028 141233 10742269-,...,2567546+
MYB-related	TaTF01590	TC395738	5AS	1520534 10069 197553 629368+,1467872-
MYB-related	TaTF01591	CJ535500	7AS	4248254 6192 37524 4074087+,...,1484458+
MYB-related	TaTF01592	CJ881257
MYB-related	TaTF01593	TC427224	7AS	4198131 2131 13598 1496285+,...,3222503-
MYB-related	TaTF01594	CK202011	5AS	1520534 10069 197553 629368+,1467872-
MYB-related	TaTF01595	TC412820	7AS	4240859 6682 88396 3835395-,...,4085469-								7DS	3918276 9491 265285 2365831-,...,3611891+		7BS	3113208 3357 151569 1511633-,...,2871784+
MYB-related	TaTF01596	CV758992
MYB-related	TaTF01597	TC387285	4AL	4AL_7020240
MYB-related	TaTF01598	CA642543
MYB-related	TaTF01599	TC421430	7DS	1593880 4020 51707
MYB-related	TaTF01600	TC458408	5AL	2752854 12679 202848 838790+,...,2048886-								5DL	4505161 3973 45289 684906-,...,583596+
MYB-related	TaTF01601	TC374035	3AL	4299060 8884 86912 369651+,...,4251013+		3B	>10661899 7369 170578 7646552+,...,6169976-					3DL	6941321 9954 117038 5766823+,6885810+,6854189+
MYB-related	TaTF01602	CA707730
MYB-related	TaTF01603	TC444903	7DL	3395927 13250 613734 1821123-,...,3083681+								7BL	6724873 10152 157117 5718122+,...,2839040+
MYB-related	TaTF01604	TC404940
MYB-related	TaTF01605	CA623533	1BL	3907117 14933 331704 3515405+,...,2706639+								1DL	2285574 11774 241208 2096481+,2200570+
MYB-related	TaTF01606	BE427243
MYB-related	TaTF01607	TC444252
MYB-related	TaTF01608	BE604852	5DS	2741220 14818 1409455 643532+,...,2006140-
MYB-related	TaTF01609	TC412015	1as	3312180 8178 266171 3196790+,...,2745474-		1BS	>3467440 9654 217338 2769853+,2155986+					1DS	1906460 17558 840744 1525978+,...,406313+
MYB-related	TaTF01610	TC386542	2AL	5578682 1972 16895
MYB-related	TaTF01611	TC394193	2AL	5578682 1972 16895		2BL	>8082986 7861 329335 7820388+,...,5001860+
MYB-related	TaTF01612	CA602634
MYB-related	TaTF01613	TC453644	3AL	4392722 12205 203302 2814159+,...,4243653+								3DL	6912532 6764 70559 2637200+,...,3351695-
MYB-related	TaTF01614	TC386711	1BL	3907117 14933 331704 3515405+,...,2706639+								1DL	2285574 11774 241208 2096481+,2200570+
MYB-related	TaTF01615	CD886124	4DL	4960012 11571 368790 2303320+,...,4593838+
MYB-related	TaTF01616	TC395577	1AL	3924259 19589 778941 1992951+,...,694273-								1DL	2291943 16355 524737 1009978+,...,1519028+
MYB-related	TaTF01617	TC444265
MYB-related	TaTF01618	TC418209	6DL	3328283 20158 605527 2522066-,...,1444609+								6BL	4399301 8502 332624 4228471+,4246724-,3966806+
MYB-related	TaTF01619	TC369114
MYB-related	TaTF01620	CD937924
MYB-related	TaTF01621	TC426034	3AS	1172076 1081 12470		3B	10404631 7461 311997 328741-,...,9153291-
MYB-related	TaTF01622	TC431703				3B	>10547135 13105 636447 4368238+,...,4384904+
MYB-related	TaTF01623	TC445181
MYB-related	TaTF01624	TC388169	6AL	5790989 7748 111303 3199485+,...,5718276-								6DL	3309262 6272 114863 2766715-,...,2161112+		6BL	4396416 2927 25144 4213850+,...,4225427+
MYB-related	TaTF01625	CV775992
MYB-related	TaTF01626	BE427090	7DS	1593880 4020 51707
MYB-related	TaTF01627	CA659645
MYB-related	TaTF01628	CA619026
MYB-related	TaTF01629	CK201557
MYB-related	TaTF01630	TC385433	1AL	3957247 16719 560361 3205404-,...,1539618+								1DL	2282421 12683 254516 1988055+,...,2178307-
MYB-related	TaTF01631	GH727542
MYB-related	TaTF01632	CD915337	1BL	3824661 9885 272097 1021437-,...,3224525+
MYB-related	TaTF01633	TC370780	7AS	958012 4404 55299								7DS	1593880 4020 51707
MYB-related	TaTF01634	TC413321
MYB-related	TaTF01635	CJ914687	1AL	3924259 19589 778941 1992951+,...,694273-								1BL	3819744 13566 276122 873332+,...,481934-		1DL	2291943 16355 524737 1009978+,...,1519028+
MYB-related	TaTF01636	TC437011	2AL	6429953 14746 419442 6101706-,...,3313885-
MYB-related	TaTF01637	TC427248
MYB-related	TaTF01638	TC384743	1AL	3303033 11224 539689
MYB-related	TaTF01639	TC392468	3AL	4427563 5726 58702 3733193+,...,4083475+
MYB-related	TaTF01640	TC375378
MYB-related	TaTF01641	TC449252	2AL	6392784 29207 1012172 4115848-,...,1876847+		2BL	>7980043 8769 239888 2511863+,...,292549-					2DL	9864789 10875 198488 4974429+,...,9789619-
MYB-related	TaTF01642	CK215917
MYB-related	TaTF01643	CA628413
MYB-related	TaTF01644	TC403649	4DL	2547758 6011 82646								4BL	7026292 25843 235477 6326871-,...,6843200+
MYB-related	TaTF01645	CD866328
MYB-related	TaTF01646	TC452317	1BL	3911676 9420 236080 3648773+,...,3475818+
MYB-related	TaTF01647	TC370322	3AL	186791 3725 27132		3B	>10505853 6889 159729 3202851-,...,9083475+
MYB-related	TaTF01648	CA631868
MYB-related	TaTF01649	CA691990
MYB-related	TaTF01650	TC393430	2AS	5189740 4870 113025 312991+,...,603550-								2DS	5363399 6708 293221 3463689-,...,1080760+
MYB-related	TaTF01651	CA631528
MYB-related	TaTF01652	TC428578	3AS	3376895 8674 179745 1598569+,...,1978756-		3B	>10616876 14626 599247 6349412+,...,5509907+					3DS	2597696 7618 156671 1244816-,...,972088-
MYB-related	TaTF01653	TC373263	5AS	1517370 21075 766068 534367-,...,1361022-								5DS	2742937 23156 1693324 732293-,...,574408+		6DL	1066833 1392 6650		5BS	2258485 9332 414619 892674+,...,294583+
MYB-related	TaTF01654	CJ585062	6AL	5805756 12831 382150 4145839-,...,2037413-								6DL	3290076 13775 687894 2218783-,...,3038393-		6BL	4361965 3721 84451 3274215+,56467+,607568-
MYB-related	TaTF01655	GH732882
MYB-related	TaTF01656	TC443723	3AS	3376895 8674 179745 1598569+,...,1978756-		3B	>10616876 14626 599247 6349412+,...,5509907+					3DS	2597696 7618 156671 1244816-,...,972088-
MYB-related	TaTF01657	DR736144	7AL	4512689 2252 22502 3004222+,...,1275457+								7DL	3356014 11134 197109 1820468-,...,420182+
MYB-related	TaTF01658	TC403510	1BL	3907117 14933 331704 3515405+,...,2706639+
MYB-related	TaTF01659	CJ921468	7DS	1593880 4020 51707
NAC	TaTF01660	CJ628428	4AL	4AL_7117436								4BS
NAC	TaTF01661	BQ483881	4DL	5024936 15978 544344 4872787-,...,763382-								4BL	7026903 19459 245115 6384048-,...,6380252-
NAC	TaTF01662	TC418179	4AS	5954789 14636 660731 2078608+,...,4693172+								4BL	7008490 7489 60846 4623558-,...,6845477+
NAC	TaTF01663	CV764243	2AS	5303210 6864 206222 5127124+,...,4406026+								2DS	5332282 15032 737802 1195597-,...,3973668-
NAC	TaTF01664	BI479719	7AL	4461860 6481 88529 1225918-,...,2905548+								7DL	3330552 5591 121575 784384+,...,3288116-
NAC	TaTF01665	TC382290	2AL	6366355 11079 248257 2716416+,...,4397394-								2DL	9836218 4933 215075 1731907+,...,6301602+
NAC	TaTF01666	TC426074	7AL	4554300 5176 48711 4378946+,...,4381347-								7DL	3368318 15884 2020096 2325079-,...,2132615-
NAC	TaTF01667	CK161215	2AL	6366355 11079 248257 2716416+,...,4397394-		2BL	>8059612 7670 79434 6615103-,...,2871826+					2DL	9836218 4933 215075 1731907+,...,6301602+
NAC	TaTF01668	TC368951	7DL	3368318 15884 2020096 2325079-,...,2132615-
NAC	TaTF01669	TC400903	7DS	3958916 24846 369668 3682676+,...,3818445-								7BL	6677331 2642 16950 2829426+,...,5298924+
NAC	TaTF01670	DR741628	2AS	5303209 9664 714162 5127124+,...,1212684+								2DS	5332282 15032 737802 1195597-,...,3973668-
NAC	TaTF01671	TC373684
NAC	TaTF01672	CA596628	7DL	3368318 15884 2020096 2325079-,...,2132615-
NAC	TaTF01673	TC386059	7AL	4525468 5351 76124 3446919+,...,513940+								7DL	3335364 5396 97778 975988+,1749854-,531499+		7BL	6730773 9596 93209 6076403-,...,3253334-
NAC	TaTF01674	TC381672	7AS	4186872 6449 70478 893394-,...,3572288+								7DS	3957530 13810 314890 3637114-,3295681+		7BS	3142247 10027 146096 2400855-,...,1529332-
NAC	TaTF01675	TC386728	5BL	10804720 13123 166368 1796806+,...,5898361+
NAC	TaTF01676	TC408890	7AL	4543472 28838 770317 4080075+,...,183748+								7DL	3343213 3174 622162 1298123+,...,1940852+		7BL	6687615 11398 151114 3442912-,...,928007+
NAC	TaTF01677	TC409218	7AS	4205324 3148 34367 1893629+,...,4108968-								7DS	3935917 6906 197429 2940564+,...,97360-		7BS	3152249 14716 375386 2708386-,...,1886643-
NAC	TaTF01678	TC387430				3B	>10533260 6042 88683 3980733+,...,94418+
NAC	TaTF01679	CV766084	5BL	10804720 13123 166368 1796806+,...,5898361+
NAC	TaTF01680	TC403006	2AS	5300810 8734 134171 5020319-,...,2020273-
NAC	TaTF01681	TC370740
NAC	TaTF01682	TC376566	5BL	10804720 13123 166368 1796806+,...,5898361+
NAC	TaTF01683	TC426995	5BL	10804720 13123 166368 1796806+,...,5898361+								5BL	10804720 13123 166368 1796806+,...,5898361+
NAC	TaTF01684	DR741527	5BL	10804720 13123 166368 1796806+,...,5898361+
NAC	TaTF01685	TC397358	7AL	4543472 28838 770317 4080075+,...,183748+								7DL	3343213 3174 622162 1298123+,...,1940852+		7BL	6687615 11398 151114 3442912-,...,928007+
NAC	TaTF01686	TC372094	5BL	10804720 13123 166368 1796806+,...,5898361+
NAC	TaTF01687	TC394733
NAC	TaTF01688	TC429623	1AS	3314074 3134 21886 3232633-,...,2013303+								5AS	1513074 24559 465589 400985-,...,1470670+		5BS	2294052 7491 399767 2226177+,1674891+,1682722-
NAC	TaTF01689	TC446327				3B	>10533260 6042 88683 3980733+,...,94418+
NAC	TaTF01690	TC428263	5AL	2705827 3688 29369 1751076+,1879460-
NAC	TaTF01691	TC445139	2AL	6428018 15006 303164 5996864+,...,6093715+		2BL	>8041131 9037 242956 5659077+,...,3439565-					2DL	9794622 2681 25138 5500539+,...,7556479+
NAC	TaTF01692	TC456400	2DL	9844984 10679 361661 2727806+,...,9752230-
NAC	TaTF01693	BQ239008	2AS	5303210 6864 206222 5127124+,...,4406026+								2DS	5332282 15032 737802 1195597-,...,3973668-
NAC	TaTF01694	TC389391	7DL	3323118 20261 912725 484070+,...,2218266-								7DL	3395830 11355 341712 1811308+,...,1918927+
NAC	TaTF01695	TC368677	5DL	4502400 14708 446951 581521-,...,2601692-								5BL	10814583 10724 235929 2575904-,...,8149765+
NAC	TaTF01696	TC385246				3B	>10449901 9548 160445 1611604+,...,5894918+
NAC	TaTF01697	DR740230	2DL	9909830 1202 8932 9796964-,3360228+		2BL	>7982321 16510 503436 2629711-,...,6056490-
NAC	TaTF01698	TC460808	2DL	9909830 1202 8932 9796964-,3360228+		2BL	>7982321 16510 503436 2629711-,...,6056490-
NAC	TaTF01699	CJ689216	5DL	4502400 14708 446951 581521-,...,2601692-								5BL	10878806 12246 272649 7647635+,...,9178011+
NAC	TaTF01700	TC380915
NAC	TaTF01701	BQ241466
NAC	TaTF01702	DR741689
NAC	TaTF01703	TC384770	3AS	3304329 5192 44091 2554635+,2953391-		3B	10534716 3367 85583 4021705+,1206357-					3DS	2543561 6636 48615 3023-,...,274241+
NAC	TaTF01704	TC409768
NAC	TaTF01705	CA731045	2AS	5300810 8734 134171 5020319-,...,2020273-
NAC	TaTF01706	TC408638
NAC	TaTF01707	CJ681642				2BL	>7982321 16510 503436 2629711-,...,6056490-
NAC	TaTF01708	DR741533
NAC	TaTF01709	TC399193	5AL	2765340 2757 36431 1283053+,1536883+,2679193-								5DL	4502400 14708 446951 581521-,...,2601692-		5BL	10878806 12246 272649 7647635+,...,9178011+
NAC	TaTF01710	CV760974
NAC	TaTF01711	CK195996	2AL	6366355 11079 248257 2716416+,...,4397394-		2BL	>8059612 7670 79434 6615103-,...,2871826+					2DL	9836218 4933 215075 1731907+,...,6301602+
NAC	TaTF01712	TC371535	7AL	4553763 9154 97306 4375512+,...,3466325+								7DL	3391524 11102 326439 3283945+,...,1965517+
NAC	TaTF01713	TC437022
NAC	TaTF01714	TC374096
NAC	TaTF01715	CK161741	5BL	10804720 13123 166368 1796806+,...,5898361+
NAC	TaTF01716	TC439041	4AL	4AL_7063939								4DS	2293830 8694 121163 916279+,...,2138488-		4BS	4957898 14300 268806 4831675+,...,2123954-
NAC	TaTF01717	CV772065
NAC	TaTF01718	TC394469	1AL	2555313 4110 72370								1BL	3841189 6547 96470 1519534+,3778804+,3751581-		1DL	618533 5101 191277
NAC	TaTF01719	CK162277
NAC	TaTF01720	TC409235	6AL	5784854 33469 1249654 2803118+,...,5691305-								6BL	4328047 9749 195445 2300982+,2791230-
NAC	TaTF01721	TC380211
NAC	TaTF01722	CK213356
NAC	TaTF01723	CK217339
NAC	TaTF01724	TC383612
NAC	TaTF01725	CJ947949	5DL	4527554 1787 13067 1539501+,4471302+
NAC	TaTF01726	TC437522
NAC	TaTF01727	TC458527
NAC	TaTF01728	CV760976
NAC	TaTF01729	TC378810	7DL	3368318 15884 2020096 2325079-,...,2132615-
NAC	TaTF01730	TC424942
NAC	TaTF01731	TC450302	7DL	275462 7438 126229
NAC	TaTF01732	CA721518	7DL	275462 7438 126229
NAC	TaTF01733	CV769327	7DL	3394511 40895 971019 342591+,...,1755818-
NAC	TaTF01734	CV775953	7DL	3394511 40895 971019 342591+,...,1755818-
NAC	TaTF01735	TC405549	7DL	3394511 40895 971019 342591+,...,1755818-
NAC	TaTF01736	DR741415	7DL	3394511 40895 971019 342591+,...,1755818-
NAC	TaTF01737	DR741604	7DL	3394511 40895 971019 342591+,...,1755818-
NAC	TaTF01738	DR741350				3B	>10760908 6085 231073 10351783-,...,6381981-
NAC	TaTF01739	TC385066	7DL	3394511 40895 971019 342591+,...,1755818-
NAC	TaTF01740	CV772721
NAC	TaTF01741	TC381753
NAC	TaTF01742	CD878476	7DS	3965707 4608 57334 3822392+,...,316292+
NAC	TaTF01743	TC419058
NAC	TaTF01744	TC434869	5DL	4512253 6231 164712 957097+,...,4141681-								5BL	10855174 4246 124675 5782222+,...,9343451-
NAC	TaTF01745	TC399585	7AL	4440755 7188 71656 498332+,4410387+,4373379-
NAC	TaTF01746	DR741885
NAC	TaTF01747	TC425044
NAC	TaTF01748	DR741759
NAC	TaTF01749	TC457409
NAC	TaTF01750	TC446024	7BL	6631107 4296 30935 67666+,...,4758808+
NAC	TaTF01751	CA654630
NAC	TaTF01752	DR733716
NAC	TaTF01753	BQ244641	7AS	4186872 6449 70478 893394-,...,3572288+								7DS	3957530 13810 314890 3637114-,3295681+		7BS	3142247 10027 146096 2400855-,...,1529332-
NAC	TaTF01754	TC417994	3AS	3328920 9669 116709 350838+,...,879732+									879359 1056 5746
NAC	TaTF01755	TC409605
NAC	TaTF01756	CD873166	7AS	4230076 12088 170196 3250523+,...,4111051-								7DS	3884157 7823 155943 1263000+,...,1657172-
NAC	TaTF01757	TC413944	3AS	3348545 2460 18728 857990-,...,352745+
NAC	TaTF01758	CV773809
NAC	TaTF01759	TC428721	2AL	6436444 12647 615156 6299765-,...,3671879-		2BL	>7977928 8920 242111 2405354+,...,2080866-					2DL	9875672 17908 424637 6197907-,...,3323715+
NAC	TaTF01760	TC369100				3B
NAC	TaTF01761	CA731144	5BL	10804720 13123 166368 1796806+,...,5898361+
NAC	TaTF01762	BQ620604	1AL	3977939 21506 935691 163656+,...,1302155+								1BL	3918351 12588 451080 3759992+,...,3756032+		5BL	10800610 680 2096 1465562+,7359964+
NAC	TaTF01763	TC417894	4AL	4AL_7151691								7AS	4233665 13687 182684 3443662+,...,4100308+		7DS	3875847 4419 44947 994692+,...,3811624+
NAC	TaTF01764	CA655466
NAC	TaTF01765	TC369201
NAC	TaTF01766	CV764367
NAC	TaTF01767	TC380483
NAC	TaTF01768	TC453496
NAC	TaTF01769	TC455599
NAC	TaTF01770	CV771545
NAC	TaTF01771	TC445712	5DL	4573518 17905 604760 3316845+,...,4465960+
NAC	TaTF01772	DR741517	7DL	3368318 15884 2020096 2325079-,...,2132615-
NAC	TaTF01773	TC429164	2AL	6389200 9173 153035 3917052+,...,277503+								2DL	9899472 20315 357157 8881316-,...,9755053-
NAC	TaTF01774	CJ712039	5DL	4502400 14708 446951 581521-,...,2601692-								5BL	10814583 10724 235929 2575904-,...,8149765+
NAC	TaTF01775	TC380354				3B	>8078289 1084 6294
NAC	TaTF01776	DR741669	7AL	4554300 5176 48711 4378946+,...,4381347-								7DL	3368318 15884 2020096 2325079-,...,2132615-
NAC	TaTF01777	TC437326	2AL	6349259 10198 334870 1812742-,...,980123-		2BL	>8060250 2246 154491 6649860+,...,2275328+					2DL	9908225 4874 46480 9747406+,9820927+,9753260-
NAC	TaTF01778	TC410555	4DL	2781782 649 5928
NAC	TaTF01779	TC449859	2AS	5303209 9664 714162 5127124+,...,1212684+								2DS	5332282 15032 737802 1195597-,...,3973668-
NAC	TaTF01780	TC406073	6AL	5778200 19066 567877 2377520+,...,426123+								6DL	3252466 23549 1157393 1148404+,...,2743182-
NAC	TaTF01781	CV761732
NAC	TaTF01782	CV759092
NAC	TaTF01783	CA662580
NAC	TaTF01784	TC378577	4BL	7032183 19158 266597 6830860-,...,1052400+
NAC	TaTF01785	TC368798	7BS	3166195 3597 76421 3035163-,...,2631397+								7BS	3149799 1664 28344 2631397-,...,1459251+
NAC	TaTF01786	TC451333
NAC	TaTF01787	CA706715
NAC	TaTF01788	TC396307				2BL	>8075832 14464 236819 7447882+,...,5048186+
NAC	TaTF01789	CA712210				3B	>10544713 8276 527176 4299257+,...,709759-
NAC	TaTF01790	TC453833	5BL	10804720 13123 166368 1796806+,...,5898361+
NAC	TaTF01791	TC442742
NAC	TaTF01792	TC379104
NAC	TaTF01793	BM135572	6DL	3252466 23549 1157393 1148404+,...,2743182-
NAC	TaTF01794	TC425238	3AS	3328920 9669 116709 350838+,...,879732+		3B	10574986 7327 254279 5154979+,...,9940572-					3DS	2595500 4691 60925 711080+,2087209-,2544606+
NAC	TaTF01795	CA696751
NAC	TaTF01796	TC420375	1AL	3977939 21506 935691 163656+,...,1302155+								1BL	3918351 12588 451080 3759992+,...,3756032+		5BL	10800610 680 2096 1465562+,7359964+
NAC	TaTF01797	DR734750
NAC	TaTF01798	TC442116	2AS	5300810 8734 134171 5020319-,...,2020273-								2DS	5315895 2168 35182 11283+,3701183+
NAC	TaTF01799	TC459366
NAC	TaTF01800	TC407388	7AL	4553763 9154 97306 4375512+,...,3466325+
NAC	TaTF01801	DR741892				2BL	>7982321 16510 503436 2629711-,...,6056490-
NAC	TaTF01802	TC388616	6BS	3007883 15626 782049 2041063+,...,1203550+
NAC	TaTF01803	CD862255	1DL	2290914 5724 95401 2209448-,...,1770226-
NAC	TaTF01804	BE403860	7DL	3313587 5465 122025 100657-,...,680571+
NAC	TaTF01805	CJ694612	7DL	3335364 5396 97778 975988+,1749854-,531499+								7BL	6730773 9596 93209 6076403-,...,3253334-
NAC	TaTF01806	CA731571
NAC	TaTF01807	TC431393	4BL	7034205 2494 10536 6853508+,...,6829861+
NAC	TaTF01808	CA697104
NAC	TaTF01809	TC417616
NAC	TaTF01810	TC423145
NAC	TaTF01811	CV769813
NAC	TaTF01812	AL814751	7DS	3935917 6906 197429 2940564+,...,97360-
NAC	TaTF01813	TC433839	2AS	5257538 6594 187647 3169193-,...,5129302-								2DS	5359909 6628 193651 3209904-,...,2991077+
NAC	TaTF01814	CV770324
NAC	TaTF01815	GH732745	7AS	4193541 9758 73839 1253017+,...,4052338-								7DS	3946919 7864 82804 3292466-,897213+,1879785+		7BS	3077629 4279 34177 419378+,...,3031060-
NAC	TaTF01816	CJ653446				3B	10774420 14517 459893 4616426-,...,1689891+
NAC	TaTF01817	TC372104	3AL	4446688 5843 77142 4231211-,...,3803619+		3B	10774420 14517 459893 4616426-,...,1689891+
NAC	TaTF01818	TC426523	2DL	9834543 7138 137186 1541437+,...,8468486+
NAC	TaTF01819	CA663946
NAC	TaTF01820	TC430747	5BL	10833865 21187 436743 4095837+,...,10740181-
NAC	TaTF01821	CA621230
NAC	TaTF01822	CV778720	4DS	2326144 19405 444948 475732+,...,2268911-								4BS	4887494 14357 422367 1405931-,...,1181336-
NAC	TaTF01823	TC380541	4AS	6010569 20287 876550 5885126-,...,5906319+								4BL	6912021 746 2304 3469943-,...,4024247+
NAC	TaTF01824	TC377607
NAC	TaTF01825	CA698471	2DS	5359422 3976 137527 3172599-,...,3736899+
NAC	TaTF01826	CA625260
NAC	TaTF01827	TC455525
NAC	TaTF01828	CJ574921	2AL	6400620 6373 126494 4532062-,...,4986020-
NAC	TaTF01829	CA602588	7DL	3391524 11102 326439 3283945+,...,1965517+
NAC	TaTF01830	CA677895
NAC	TaTF01831	CK207895	1BL	3841189 6547 96470 1519534+,3778804+,3751581-								1DL	618533 5101 191277
NAC	TaTF01832	CA599828	5DS	2758062 16225 692104 1539277+,...,1601515-
NAC	TaTF01833	CA681317
NAC	TaTF01834	CA631263
NAC	TaTF01835	TC426398	6AL	5827098 10928 176099 5529870-,...,531206+								6DL	3261908 11451 363434 1415873-,2102703-,273838+		6BL	4271391 5222 288113 692792+,...,267979+
NAC	TaTF01836	TC397971				3B	>10774844 8383 235758 5968429+,...,1521926+
NAC	TaTF01837	CA659480	4AL	4AL_7163090
NAC	TaTF01838	TC440256
NAC	TaTF01839	CV778382
NAC	TaTF01840	CK197109
NAC	TaTF01841	TC392242
NAC	TaTF01842	TC426883	3DS	2589373 1547 12012 1932498+,2310650-
NAC	TaTF01843	TC391121
NAC	TaTF01844	BE427246	2DL	9837044 6715 155658 1824547-,...,5710636+		2BL	>8084963 18944 449148 7877327+,...,3350830-	>8084963 18944 449148 7877327+,...,3350830-	2BL	>8084963 18944 449148 7877327+,...,3350830-
NAC	TaTF01845	CA713604	2DS	5315895 2168 35182 11283+,3701183+
NAC	TaTF01846	GH722854	7DL	3339407 9479 120346 1138883-,...,2137408+
NAC	TaTF01847	CA633555
NAC	TaTF01848	CA627153
NAC	TaTF01849	CA617995	5DL	4573518 17905 604760 3316845+,...,4465960+
NAC	TaTF01850	TC411053
NAC	TaTF01851	CA664418	4BS	4957898 14300 268806 4831675+,...,2123954-
NAC	TaTF01852	CA657349
NFYA	TaTF01853	TC370257	4AS	5928156 14809 496809 254790-,...,3113665-
NFYA	TaTF01854	TC368940	4DL	4877461 3322 43149 1388248-,216584-,3765037+								4BL	6966594 18679 324925 727421+,...,4510698+
NFYA	TaTF01855	TC387143	4AS	5928156 14809 496809 254790-,...,3113665-
NFYA	TaTF01856	TC380679	2AS	5284697 7875 278664 4338378+,407554+,4502221+								2DS	5361488 5861 348934 3325391+,...,4849941-
NFYA	TaTF01857	CK207274	4DL	4877461 3322 43149 1388248-,216584-,3765037+								4BL	6966594 18679 324925 727421+,...,4510698+
NFYA	TaTF01858	TC449460	5AS	1520544 18299 522613 629707+,...,1179942+
NFYA	TaTF01859	TC426343	4DL	4880021 778 4423 1645847-,2262700+
NFYA	TaTF01860	TC435761	5DL	4559192 6847 120696 2769177-,...,3774790-
NFYA	TaTF01861	TC399072	2AS	5284697 7875 278664 4338378+,407554+,4502221+								2DS	5361488 5861 348934 3325391+,...,4849941-
NFYA	TaTF01862	TC377727	2DS	5361488 5861 348934 3325391+,...,4849941-
NFYA	TaTF01863	TC416813	5DS	2131833 6010 838636								5BS	2294759 11067 735857 2228284+,...,613030-
NF-YB	TaTF01864	TC404303	3AS	3326528 9512 160169 286472+,...,396142+		3B	>10467303 21064 598777 2105303+,...,10335111-					3DS	2554955 372 702 325974+,746345+
NF-YB	TaTF01865	TC448500				3B	>10467303 21064 598777 2105303+,...,10335111-
NF-YB	TaTF01866	TC389739	3AL	4339026 3026 30052 1413018+,3811871-,4160069+		3B	>10758672 13217 438827 10342917-,...,5000991-					3DL	6864345 8960 134389 4261031-,4763927+
NF-YB	TaTF01867	TC450503
NF-YB	TaTF01868	BE418716	3AS	3326528 9512 160169 286472+,...,396142+
NF-YB	TaTF01869	TC428846
NF-YB	TaTF01870	CK203103	2AS	5233024 462 1948 2143769+,5177483+,3162793-
NF-YB	TaTF01871	TC377531	1AL	3955706 19994 669572 3148045-,...,1894899+
NF-YB	TaTF01872	CV774357
NF-YB	TaTF01873	TC421266	1DL	1763051 8779 415326
NF-YB	TaTF01874	TC399027	7DS	3849541 7514 114461 139503+,...,3818131-
NF-YB	TaTF01875	TC394942	3DL	6849625 3755 27756 2860490+,5247612+,3577335+		3B	>10716704 12233 565380 9208498-,...,1898837-
NF-YB	TaTF01876	TC407049	3AL	226855 6071 87767		3B	>10716704 12233 565380 9208498-,...,1898837-					3DL	6849625 3755 27756 2860490+,5247612+,3577335+
NF-YB	TaTF01877	TC378325	3AL	226855 6071 87767		3B	>10716704 12233 565380 9208498-,...,1898837-
NF-YB	TaTF01878	GH725847	6AL	5773762 12415 315301 2094834-,...,4215477+								6DL	3290959 17538 489969 2244934+,...,59054+
NF-YB	TaTF01879	CA486204
NF-YB	TaTF01880	CV776390
NF-YB	TaTF01881	TC449561	7AS	4248132 3482 33850 4072877+,...,4066616-								7BS	3135505 1347 46035 2194806-,...,725193-
NF-YB	TaTF01882	CD936066	4AL	4AL_7176190
NF-YB	TaTF01883	CJ556520	3AS	3326528 9512 160169 286472+,...,396142+
NF-YB	TaTF01884	BE498067
NF-YB	TaTF01885	TC421624
NF-YB	TaTF01886	TC402906	7AS	4081130 804 3361 816009-,982480-
NF-YB	TaTF01887	DR736314
NF-YB	TaTF01888	TC424117
NF-YB	TaTF01889	TC412803
NF-YB	TaTF01890	CA648800
NF-YB	TaTF01891	TC399731
NF-YB	TaTF01892	BJ300368	5DL	4522516 6981 736596 1345064-,...,2335+
NF-YC	TaTF01893	TC375863	6AS	4430234 12186 261417 506943+,...,2871797+								6DS	2090642 9537 209921 1084701+,...,665511+		6BS	2121711 5573 199593
NF-YC	TaTF01894	TC425961	7AL	4553013 2060 12341 4370620+,...,4377536-								7DL	3394073 11374 181093 3296455+,...,1349220+		7BL	6635679 10307 116284 337111+,...,331838-
NF-YC	TaTF01895	TC379191	4AS	6012337 12037 421317 5908265+,...,5292510+
NF-YC	TaTF01896	TC393420	4AS	6012337 12037 421317 5908265+,...,5292510+
NF-YC	TaTF01897	TC455389
NF-YC	TaTF01898	TC406193
NF-YC	TaTF01899	DN829033
NF-YC	TaTF01900	TC419040	3DS	2578301 614 1973 1189191+,1961434-
NF-YC	TaTF01901	TC388533	4DL	5012373 14735 427554 4414769-,...,2493493-								4BS	480467 3747 456543
NF-YC	TaTF01902	TC452279	1AL	3890783 8582 204337 782340+,...,2603169-								1BL	3750149 6176 133787 524472-,662677-		1DL	2227688 15597 522062 172973+,...,211550+
NF-YC	TaTF01903	TC395947	7DL	3349611 10267 206523 1560686+,...,1448920+								7BL	6486644 421 1074 639161+,4195640-
NF-YC	TaTF01904	TC387183	7DL	3349611 10267 206523 1560686+,...,1448920+								7BL	6708725 812 2991 4738967+,6618869+,6565544-
NF-YC	TaTF01905	CD887383	7DL	3349611 10267 206523 1560686+,...,1448920+
NF-YC	TaTF01906	CD898514
NF-YC	TaTF01907	CV781321	4AS	6012337 12037 421317 5908265+,...,5292510+
NF-YC	TaTF01908	CA708403	7DL	3349611 10267 206523 1560686+,...,1448920+
NF-YC	TaTF01909	TC448628	5DL	321848 5726 184583
NF-YC	TaTF01910	CK209329
NF-YC	TaTF01911	TC404950	4AL	4AL_7153245								5BL	10810016 38954 929298 2211987-,...,7800806+
NF-YC	TaTF01912	CK162331
NF-YC	TaTF01913	TC451093				2BL	>8083033 4905 129499 7822389+,...,1641234+
NF-YC	TaTF01914	CK212325
NF-YC	TaTF01915	BU672690
NF-YC	TaTF01916	TC385207	2AS	5201760 11479 445294 811990+,...,4289110+
NF-YC	TaTF01917	BE416913	2AS	5260940 2054 16668 3314035+,...,944529+
NF-YC	TaTF01918	BM135310
NF-YC	TaTF01919	TC425499	4AL	4AL_7031432								4DS	970795 5149 136000		4BS	4902552 5742 325078 2149081+,...,1412307-
NF-YC	TaTF01920	TC444774	5BS	2297621 26071 1753401 1288508-,...,2126966-
NF-YC	TaTF01921	CA637195	5BS	2297621 26071 1753401 1288508-,...,2126966-
NF-YC	TaTF01922	CJ589297	2AS	5260940 2054 16668 3314035+,...,944529+
NF-YC	TaTF01923	CK211469	2AS	5260940 2054 16668 3314035+,...,944529+
NF-YC	TaTF01924	CK199247	6AS	4396783 12418 414584 2874106-,...,2927129+								6DS	2127002 50069 2523791 303476+,...,647383-
NF-YC	TaTF01925	TC408907	6AS	4415535 13543 733845 3781897-,...,2467494+
NF-YC	TaTF01926	TC416751	2AS	5201760 11479 445294 811990+,...,4289110+
NF-YC	TaTF01927	TC405030	7DL	3339115 6790 133435 1128095+,...,3290094+
NF-YC	TaTF01928	TC450305
NF-YC	TaTF01929	TC440419	3DL	6895312 3400 70212 810520-,...,457324+								4AL			7DL	3356443 6891 106755 1838636-,...,2978876+		7BS	3065031 7952 88083 31433+,...,2364369-
NF-YC	TaTF01930	CV781260	7DL	3339115 6790 133435 1128095+,...,3290094+
NF-YC	TaTF01931	CV066260
NF-YC	TaTF01932	CK201656
NF-YC	TaTF01933	BJ231946	2AS	5201760 11479 445294 811990+,...,4289110+
NF-YC	TaTF01934	CA725412
NF-YC	TaTF01935	CA644711	7DL	3395626 22206 447593 3108019+,...,3283360-
NF-YC	TaTF01936	CK199811	6AS	4396783 12418 414584 2874106-,...,2927129+		2BL	>8083033 4905 129499 7822389+,...,1641234+					6DS	2127002 50069 2523791 303476+,...,647383-
NF-YC	TaTF01937	CN012219	1AL	3842895 7474 315254 381355-,1029374-,1238940-								1BL	3888394 14447 531930 2948949-,...,849101-		1BL	3837935 24483 1430045 1420542+,...,2130231+
NF-YC	TaTF01938	TC401330
NF-YC	TaTF01939	TC394716	5BL	10895681 6108 53760 8983925-,...,10735678+
NF-YC	TaTF01940	TC397301	7DL	3368387 10140 177422 2328207+,...,3290927-
NF-YC	TaTF01941	TC456814	1AL	3842895 7474 315254 381355-,1029374-,1238940-
NF-YC	TaTF01942	CK171252	4AS	5943789 17583 989614 1325301-,...,2848160-								4BL	7004069 9944 120278 4206717+,...,3572046+		5BL	10855074 12629 183615 5773886-,...,6618056-
NF-YC	TaTF01943	TC398936	4AS	6005661 14605 727187 5554910+,...,3658792+								4AS	5943789 17583 989614 1325301-,...,2848160-		4BL	7004069 9944 120278 4206717+,...,3572046+
NF-YC	TaTF01944	TC390393	4AS	5943789 17583 989614 1325301-,...,2848160-								4BL	7004069 9944 120278 4206717+,...,3572046+
NF-YC	TaTF01945	TC385264	4AS	5943789 17583 989614 1325301-,...,2848160-								4BL	7004069 9944 120278 4206717+,...,3572046+		4BL	10855074 12629 183615 5773886-,...,6618056-
NF-YC	TaTF01946	CK213256				1BS	>3416543 8608 280678 208757+,...,1691321+
NF-YC	TaTF01947	CA632917	4AS	6005661 14605 727187 5554910+,...,3658792+								4AS	5943789 17583 989614 1325301-,...,2848160-		4BL	7004069 9944 120278 4206717+,...,3572046+
NF-YC	TaTF01948	TC433711	4BL	7004069 9944 120278 4206717+,...,3572046+
NF-YC	TaTF01949	TC397676
NF-YC	TaTF01950	TC414514
NF-YC	TaTF01951	CK216853	7BL	6525303 636 2964 1853199-,3945187-
NF-YC	TaTF01952	TC411287	6DL	3236083 3060 60678 678776+,...,1288389+
NF-YC	TaTF01953	CK211987	4BL	7004069 9944 120278 4206717+,...,3572046+
NF-YC	TaTF01954	CA719504
NF-YC	TaTF01955	TC411732	2AL	6382582 3781 23578 3562039+,...,5305237-
NF-YC	TaTF01956	TC414373				3B	10711391 14128 660347 9057251+,...,4813446-
NF-YC	TaTF01957	TC418477
NF-YC	TaTF01958	TC459588	4AS	5943789 17583 989614 1325301-,...,2848160-								4BL	7004069 9944 120278 4206717+,...,3572046+
NF-YC	TaTF01959	TC456150
NF-YC	TaTF01960	CK212616				1BS	>3416543 8608 280678 208757+,...,1691321+
NF-YC	TaTF01961	TC446799
NF-YC	TaTF01962	TC396003				3B	>10711391 14128 660347 9057251+,...,4813446-
NF-YC	TaTF01963	CA701034	3AS	3358862 12184 197482 1124680-,...,105563+								5DL	4522516 6981 736596 1345064-,...,2335+
NF-YC	TaTF01964	CK214679	6DS	2126024 19000 1139217 1672583-,...,1533703+								6BS	2974733 10874 341117 1222547-,...,496184-
NF-YC	TaTF01965	CK214224	6AS	4396783 12418 414584 2874106-,...,2927129+
NF-YC	TaTF01966	BE414498	6BS	3043490 5519 184939 2900772+,...,496184-
NF-YC	TaTF01967	TC395265				1BS	>3416543 8608 280678 208757+,...,1691321+
NF-YC	TaTF01968	CV773354	6BS	2974733 10874 341117 1222547-,...,496184-
NF-YC	TaTF01969	TC427330	1BL	3839339 18118 831091 1464057-,...,3587970+								6AS	4421742 11380 421209 4078685-,...,4319880-
NF-YC	TaTF01970	CA615425	1as	3312683 9888 318871 3222193+,...,86829+
NF-YC	TaTF01971	TC432504				3B	>10711391 14128 660347 9057251+,...,4813446-
NF-YC	TaTF01972	CK213872				1BS	>3478566 4246 114895 3326563-,...,199041-
NF-YC	TaTF01973	TC431765
NF-YC	TaTF01974	CK214687	6AS	4377088 9516 275958 1939412+,...,2553308+
NF-YC	TaTF01975	TC410016	1as	3312683 9888 318871 3222193+,...,86829+		1BS	>3478566 4246 114895 3326563-,...,199041-
NF-YC	TaTF01976	TC446774
NF-YC	TaTF01977	TC393376	6AS	4364705 17232 607192 1346160+,...,4068623+
NF-YC	TaTF01978	CK218068
NF-YC	TaTF01979	CK216054	5DL	4091610 3581 7674
NF-YC	TaTF01980	CK164005
NF-YC	TaTF01981	TC402797	6AS	4375746 22801 488054 1873924+,...,3110023-								6DS	2057488 11585 568795 57944-,...,1761241+
NF-YC	TaTF01982	CJ558175
NF-YC	TaTF01983	CA593018	3AS	3393648 1844 13297 2040220+,3313149-,1927352+								6DS	2126024 19000 1139217 1672583-,...,1533703+
NF-YC	TaTF01984	TC456894	4BL	7004069 9944 120278 4206717+,...,3572046+
NF-YC	TaTF01985	CJ570781	1DS	1886483 7274 218003 535449+,...,548622-
NF-YC	TaTF01986	CJ658593
NF-YC	TaTF01987	CD887741	6DL	3236083 3060 60678 678776+,...,1288389+
NF-YC	TaTF01988	TC445733	6DS	2126024 19000 1139217 1672583-,...,1533703+								6BS	3041629 6507 320167 2885412-,...,496184-
NF-YC	TaTF01989	CA604241	6BS	2974733 10874 341117 1222547-,...,496184-
NF-YC	TaTF01990	CV769989	6BS	3041629 6507 320167 2885412-,...,496184-
NF-YC	TaTF01991	CA658255
NF-YC	TaTF01992	TC404371
NF-YC	TaTF01993	CK204302	6AS	4375746 22801 488054 1873924+,...,3110023-								6DS	2127002 50069 2523791 303476+,...,647383-
NF-YC	TaTF01994	TC458419	6BS	3041629 6507 320167 2885412-,...,496184-
Nin-like	TaTF01995	TC414964	3AS	3443974 6876 59112 3299164-,...,3300007-		3B	>10752640 17398 377263 10228889-,...,8435788+					3DS	2601893 7729 95897 2268163-,1950594+
Nin-like	TaTF01996	TC457811	5AL	2736848 17610 207015 274390-,...,1622365+								5AL	2775127 17078 198806 1622365-,...,1536299+		5DL	4582907 15411 1056802 3673784-,...,2972620+		5BL	10789842 17187 338421 604742+,10769568+,4552590+
Nin-like	TaTF01997	TC394131	2AL	6439811 23466 625236 3113416-,...,477871-		2BL	>7998870 13532 477681 3488995+,...,7134311+					2DL	9827894 19201 347825 780877+,...,1106046-
Nin-like	TaTF01998	TC445427	4DL	5013270 472 6123 4453001+,...,3898089+								5AL	2780918 3624 20826 1826342+,2725102+,2456861+
[truncated: 409 more rows]
[truncated: 1 more columns]
