# Supplementary material for: Genome-wide characterization of developmental stage- and tissue-specific transcription factors in wheat
Source: BMC Genomics. 2015 Feb 25;16(1):125. doi: 10.1186/s12864-015-1313-y (PMC4344791; doi:10.1186/s12864-015-1313-y)
Supplement: Additional file 10: Table S1. — Details of the original EST libraries from the NCBI Unigene site. [file 12864_2015_1313_MOESM10_ESM.xls]

## Sheet: Sheet1
Cat	ESTs	TCs	Library Name	Library in Unigen	Tissue	Developmental_stage
556	2	2	Triticum aestivum (G.Segal)	ID=556	unspecified_tissue	unknown_developmental_stage
622	3	3	Genomic clones from wheat	ID=622	leaf	unknown_developmental_stage
1971	2	1	Triticum aestivum Yanda 1817	ID=1971	unspecified_tissue	unknown_developmental_stage
1972	2	0	Triticum aestivum Jingdong No.1	ID=1972	unspecified_tissue	unknown_developmental_stage
3736	1010	795	BRY	ID=3736	seed	unknown_developmental_stage
5366	523	319	Triticum aestivum Lambda Zap	ID=5366	leaf	seedling
#57R	4	2	Differential display fragments L	ID=5371	leaf	reproductive
5399	11	8	Wheat cDNA library	ID=5399	leaf	unknown_developmental_stage
5428	4581	3094	Wheat etiolated seedling root cDNA library	ID=5428	root	seedling
5449	2114	1301	ITEC WHE Wheat Endosperm Library	ID=5449	seed	ripening
5450	1046	886	ITEC CSB Wheat Endosperm Library	ID=5450	seed	ripening
5451	987	626	ITEC SCL Wheat Leaf Library	ID=5451	leaf	vegetative
5454	1073	749	ITEC SCU Wheat Endosperm Library	ID=5454	seed	unknown_developmental_stage
5455	310	4	ITEC GBX Wheat Root Library	ID=5455	root	seedling
5456	759	394	ITEC CNW Wheat Powdery Mildew Resistant Library	ID=5456	leaf	seedling
5457	985	743	ITEC AWB Wheat Meiotic Stage Library	ID=5457	flower	reproductive
5458	449	130	ITEC JJL Wheat Leaf Library	ID=5458	leaf	seedling
5459	2200	747	ITEC MUG Wheat Spikelet Library	ID=5459	inflorescence	reproductive
5461	413	333	ITEC WWR Wheat Root Library	ID=5461	root	unknown_developmental_stage
5462	1036	801	ITEC WWS Wheat Scutellum Library	ID=5462	callus	unknown_developmental_stage
5463	1031	802	ITEC MWL Wheat Root Library	ID=5463	root	seedling
5467	2445	1722	Wheat unstressed seedling shoot cDNA library	ID=5467	stem	seedling
5468	2811	1617	Wheat endosperm cDNA library	ID=5468	seed	ripening
5472	220	143	ITEC PSR Wheat Endosperm Library	ID=5472	seed	ripening
5473	556	351	ITEC PSR Wheat Pericarp/Testa Library	ID=5473	seed	ripening
5476	762	668	ITEC TAS Wheat cDNA Library	ID=5476	unspecified_tissue	unknown_developmental_stage
5477	993	547	ITEC SUN Wheat cDNA Library	ID=5477	unspecified_tissue	unknown_developmental_stage
5491	4535	2690	Wheat etiolated seedling root normalized cDNA library	ID=5491	root	seedling
5503	876	712	Wheat drought-stressed seedling cDNA library	ID=5503	whole_plant	seedling
5508	1809	639	Wheat unstressed seedling shoot normalized cDNA library	ID=5508	stem	seedling
5509	1186	924	Wheat cold-stressed seedling cDNA library	ID=5509	whole_plant	Seedling
5527	1019	736	Wheat heat-stressed seedling cDNA library	ID=5527	leaf	seedling
5528	13383	7883	Wheat pre-anthesis spike cDNA library	ID=5528	inflorescence	reproductive
5552	2162	1561	Wheat ABA-treated embryo cDNA library	ID=5552	seed	dormant_seed
5553	2780	2026	Wheat vernalized crown cDNA library	ID=5553	crown	seedling
5584	725	488	KSU wheat Fusarium graminearum infected spike cDNA library	ID=5584	inflorescence	reproductive
5592	1208	642	Wheat 20-45 DAP spike cDNA library	ID=5592	mixed	mixed
5593	1250	913	Wheat heat stressed flag leaf cDNA library	ID=5593	leaf	vegetative
5596	1026	763	Wheat drought stressed leaf cDNA library	ID=5596	leaf	vegetative
5597	1272	861	Wheat heat stressed spike cDNA library	ID=5597	inflorescence	reproductive
5603	3453	2293	Wheat 5-15 DAP spike cDNA library	ID=5603	inflorescence	reproductive
7230	1183	907	Wheat salt-stressed crown cDNA library	ID=7230	crown	reproductive
7235	790	573	Chinese Spring wheat drought stressed leaf cDNA library	ID=7235	leaf	vegetative
8679	1112	784	Wheat salt-stressed sheath cDNA library	ID=8679	sheath	reproductive
#8JP	2949	1906	Wheat dormant embryo cDNA library	ID=8825	seed	dormant_seed
#8NB	7387	3355	TaLr1	ID=8939	leaf	seedling
#9FM	991	759	Wheat aluminum-stressed root tip cDNA library	ID=9718	root	seedling
#9G8	15	10	Wheat genes involved in rust resistance	ID=9736	leaf	unknown_developmental_stage
#9HS	1447	914	Ta01_AAFC_ECORC_Fusarium_graminearum_inoculated_wheat_heads	ID=9788	inflorescence	reproductive
#9O0	10993	6768	Wheat Fusarium graminearum infected spike cDNA library	ID=9984	inflorescence	reproductive
#9UI	7	7	safener-induced wheat cDNA fragments	ID=10194	stem	seedling
#A73	14654	6057	Y. Ogihara unpublished cDNA library, Wh	ID=10467	inflorescence	reproductive
#A74	9969	4119	Y. Ogihara unpublished cDNA library, Wh_dL	ID=10468	crown	seedling
#A75	11125	4089	Y. Ogihara unpublished cDNA library, Wh_e	ID=10469	seed	ripening
#A76	12159	5202	Y. Ogihara unpublished cDNA library, Wh_f	ID=10470	inflorescence	reproductive
#A7A	11154	5014	Y. Ogihara unpublished cDNA library, Wh_h	ID=10474	inflorescence	reproductive
#A7B	10214	4938	Y. Ogihara unpublished cDNA library, Wh_oh	ID=10475	flower	reproductive
#A7C	10418	4619	Y. Ogihara unpublished cDNA library, Wh_r	ID=10476	root	seedling
#A7F	12455	3773	Y. Ogihara unpublished cDNA library, Wh_SL	ID=10479	seed	ripening
#A7G	11921	5040	Y. Ogihara unpublished cDNA library, Wh_yd	ID=10480	inflorescence	reproductive
#A7H	10952	4856	Y. Ogihara unpublished cDNA library, Wh_yf	ID=10481	inflorescence	reproductive
#A7O	16	8	Differential display fragments A	ID=10488	flower	reproductive
#A7P	1	1	Differential display fragments O	ID=10489	flower	reproductive
#A8B	99	78	Triticum aestivum cv. Chinese spring leaf	ID=10507	leaf	unknown_developmental_stage
#A9H	5805	3372	TaE05	ID=10545	seed	ripening
#A9I	5368	1653	TaE15	ID=10546	seed	ripening
#ACE	3	2	Triticum aestivum immature spikes	ID=10638	inflorescence	reproductive
#ACM	957	797	Wheat unstressed root tip cDNA library	ID=10646	root	seedling
#AK6	1024	802	Wheat unstressed root cDNA library	ID=10886	root	vegetative
#AM2	4417	2631	wheat EST endosperm library	ID=10946	seed	ripening
#AME	9	1	Triticum aestivum floret differentiation to anther separation	ID=10958	inflorescence	vegetative
#ANC	507	368	j:324	ID=10988	seed	ripening
#AND	735	561	l:226	ID=10989	seed	ripening
#ANE	948	684	j:223	ID=10990	seed	ripening
#ANF	561	397	l:125	ID=10991	seed	ripening
#ANG	937	716	n:129	ID=10992	seed	germinating_seed
#ANH	982	760	N:130	ID=10993	seed	germinating_seed
#ANI	738	490	O:232	ID=10994	seed	germinating_seed
#ANJ	899	689	p:133	ID=10995	whole_plant	seedling
#ANK	1254	932	p:234	ID=10996	whole_plant	seedling
#ANL	917	684	p:335	ID=10997	whole_plant	seedling
#ANM	923	170	j:122	ID=10998	seed	ripening
#ANN	706	557	p:436	ID=10999	root	seedling
#ANO	441	338	p:537	ID=11000	root	seedling
#ANP	941	613	p:638	ID=11001	whole_plant	seedling
#ANQ	651	454	p:739	ID=11002	whole_plant	seedling
#ANR	695	488	q:141	ID=11003	flower	ripening
#ANS	410	333	p:840	ID=11004	root	seedling
#ANT	760	597	q:343	ID=11005	flower	reproductive
#ANU	650	357	q:242	ID=11006	flower	reproductive
#AOM	2055	1592	Wheat salt-stressed root cDNA library	ID=11030	root	vegetative
#AP0	1	0	Triticum aestivum photoperiod-temperature sensitive genic male sterile line	ID=11040	unspecified_tissue	unknown_developmental_stage
#APC	1402	1091	Wheat CS whole plant cDNA library	ID=11052	mixed	vegetative
#AQN	3626	2207	Wheat developing grains cDNA library	ID=11095	seed	ripening
#AR7	6	4	Wheat PI294994 RWA induced cDNA library	ID=11111	leaf	unknown_developmental_stage
#AS6	1139	618	Ta02_AAFC_ECORC_Fusarium_graminearum_inoculated_wheat_heads	ID=11142	inflorescence	reproductive
#AS7	1659	873	Ta03_AAFC_ECORC_Fusarium_graminearum_inoculated_wheat_heads	ID=11143	inflorescence	reproductive
#AS8	1566	1096	Ta04_AAFC_ECORC_Fusarium_graminearum_inoculated_wheat_heads	ID=11144	inflorescence	reproductive
#ASP	1306	993	Chinese Spring wheat drought stressed root cDNA library	ID=11161	root	vegetative
#ASQ	1032	833	Chinese Spring aluminum-stressed root tip cDNA library	ID=11162	root	seedling
#BK6	121	91	wheat seed cDNA library	ID=11910	seed	unknown_developmental_stage
#BM5	70	20	Wheat TugelaDN RWA induced cDNA library	ID=11973	leaf	unknown_developmental_stage
#BM6	45	15	Wheat PI137739 induced cDNA library	ID=11974	leaf	unknown_developmental_stage
#BQU	31	25	A. Wheat subtracted library enriched for Russian Wheat Aphid Feeding response	ID=12126	leaf	seedling
#BQV	9101	4656	Wheat meiotic anther cDNA library	ID=12127	flower	reproductive
#BRH	4825	2793	wpa1c	ID=12145	flower	reproductive
#BRI	1513	685	wyr1c	ID=12146	mixed	unknown_developmental_stage
#BRJ	1470	1032	waw1c	ID=12147	flower	reproductive
#BRK	681	418	wl1	ID=12148	leaf	seedling
#BRL	14755	6194	wr1	ID=12149	root	seedling
#BRM	10844	2868	wl1n	ID=12150	leaf	seedling
#BRN	330	263	wdr1	ID=12151	mixed	other
#BRO	376	269	wle1	ID=12152	leaf	seedling
#BRP	8748	3994	wle1n	ID=12153	leaf	seedling
#BRQ	445	331	wre1	ID=12154	root	seedling
#BRR	16657	7902	wre1n	ID=12155	root	seedling
#BRS	4384	1998	wlm0	ID=12156	leaf	seedling
#BRT	2170	1069	wlm1	ID=12157	leaf	seedling
#BRU	2919	1409	wlmk1	ID=12158	leaf	seedling
#BRV	2213	1044	wlk1	ID=12159	leaf	seedling
#BS0	3999	1368	wlsu1	ID=12160	leaf	unknown_developmental_stage
#BS1	4897	1118	wlsu2	ID=12161	leaf	unknown_developmental_stage
#BS2	490	182	wrsu1	ID=12162	root	unknown_developmental_stage
#BS3	1905	817	wlm12	ID=12163	leaf	seedling
#BS4	1455	640	wlm4	ID=12164	leaf	seedling
#BS5	2390	1017	wlm24	ID=12165	leaf	seedling
#BS6	10436	4571	wlm96	ID=12166	leaf	seedling
#BS7	1785	806	wlmk4	ID=12167	leaf	seedling
#BS8	1457	622	wlmk8	ID=12168	leaf	seedling
#BS9	1552	554	wlk4	ID=12169	leaf	seedling
#BSA	1702	869	wlk8	ID=12170	leaf	seedling
#BSB	985	668	wkm1c	ID=12171	seed	germinating_seed
#BSC	967	675	wkm2c	ID=12172	seed	germinating_seed
#BSD	4689	2685	wdk1c	ID=12173	seed	ripening
#BSE	4887	2590	wdk2c	ID=12174	seed	ripening
#BSF	4967	2247	wdk3c	ID=12175	seed	ripening
#BSG	958	468	wdk4c	ID=12176	seed	ripening
#BSH	840	468	wdk5c	ID=12177	seed	ripening
#BSI	2311	1324	wkm2n	ID=12178	seed	germinating_seed
#BSK	327	257	wdk9n	ID=12180	seed	ripening
#BSL	310	245	wdk9n1	ID=12181	seed	ripening
#BSN	897	505	wdr1f	ID=12183	root	seedling
#BSO	673	331	wds1f	ID=12184	whole_plant	seedling
#BSQ	1021	566	wds3f	ID=12186	whole_plant	seedling
#BSR	938	485	wet1s	ID=12187	inflorescence	vegetative
#BST	2186	1508	wdi1c	ID=12189	inflorescence	reproductive
#BSU	1940	1325	wip1c	ID=12190	flower	reproductive
#BSV	2300	1465	wlp1c	ID=12191	flower	reproductive
#BT0	659	266	wde2f	ID=12192	seed	ripening
#BT1	2634	1645	wpi1s	ID=12193	leaf	unknown_developmental_stage
#BT2	2734	902	wpi2s	ID=12194	leaf	unknown_developmental_stage
#BT3	1020	221	wet2s	ID=12195	inflorescence	vegetative
#BT4	248	198	wem1c	ID=12196	seed	ripening
#BT5	773	555	wia1c	ID=12197	flower	reproductive
#BT6	227	184	wet1c	ID=12198	inflorescence	vegetative
#BT7	217	169	wfl1c	ID=12199	leaf	unknown_developmental_stage
#BT9	2916	1586	wri1s	ID=12201	leaf	unknown_developmental_stage
#BTA	1988	778	wri2s	ID=12202	leaf	unknown_developmental_stage
#CCQ	40	7	Subtracted wheat leaf-rust inoculated TcLr15 cDNA library	ID=12698	leaf	unknown_developmental_stage
#CDU	918	721	Hessian fly infested cDNA library	ID=12734	stem	seedling
#CLR	5	3	Triticum aestivum cv. Yecora Rojo, Mycosphaerella graminicola-inoculated leaf ti	ID=12987	leaf	seedling
#CLS	10	5	Triticum aestivum cv. Tadinia, Mycosphaerella graminicola-inoculated leaf tissue	ID=12988	leaf	seedling
#CNV	23	14	Wheat water-stressed seedling SSH library	ID=13055	leaf	seedling
#DD4	1194	1088	Cheyenne wheat endosperm cDNA library	ID=13732	seed	reproductive
#DD5	144	127	Wheat subtracted endosperm cDNA library	ID=13733	seed
#DE2	57	57	CS wheat unstressed etiolated seedling shoot cDNA library	ID=13762	stem
#DE3	11	10	CS wheat drought-stressed seedling cDNA library	ID=13763	mixed	seedling
#DE4	52	51	CS wheat cold-stressed seedling cDNA library	ID=13764	whole_plant	seedling
#DE5	169	161	CS wheat etiolated seedling root cDNA library	ID=13765	root	seedling
#DE6	418	360	Sumai3 Wheat Fusarium graminearum infected spike cDNA library	ID=13766	inflorescence	reproductive
#DEP	115	113	CS wheat 5-15 DAP spike cDNA library	ID=13785	inflorescence	reproductive
#DEQ	871	756	CS wheat pre-anthesis spike cDNA library	ID=13786	inflorescence	vegetative
#DER	47	43	CS wheat heat stressed spike cDNA library	ID=13787	inflorescence	ripening
#DES	31	29	CS wheat drought stressed leaf cDNA library	ID=13788	leaf	vegetative
#DET	35	31	CS wheat salt-stressed sheath cDNA library	ID=13789	sheath	reproductive
#DEU	46	41	CS wheat salt-stressed crown cDNA library	ID=13790	crown	reproductive
#DF0	42	39	CS wheat unstressed seedling shoot normalized cDNA library	ID=13792	stem	seedling
#DF1	697	634	CS wheat etiolated seedling root normalized cDNA library	ID=13793	root	seedling
#DF3	14	13	TAM W101 wheat drought stressed leaf cDNA library	ID=13795	leaf	vegetative
#DF4	62	59	CS wheat heat stressed flag leaf cDNA library	ID=13796	leaf	vegetative
#DF5	86	83	CS wheat heat-stressed seedling cDNA library	ID=13797	leaf	seedling
#DF6	204	184	CS wheat vernalized crown cDNA library	ID=13798	crown	seedling
#DF7	46	45	CS wheat 20-45 DAP spike cDNA library	ID=13799	inflorescence	ripening
#DFS	75	66	CS wheat unstressed root tip cDNA library	ID=13820	root	seedling
#DFT	55	48	CS wheat aluminum-stressed root tip cDNA library	ID=13821	root	seedling
#DFU	148	126	Brevor wheat dormant embryo cDNA library	ID=13822	seed	dormant_seed
#DFV	331	156	Wheat etiolated seedling shoot normalized cDNA library	ID=13823	stem	seedling
#DG0	686	232	CS wheat cold-stressed seedling subtracted cDNA library	ID=13824	whole_plant	seedling
#DLM	3425	2145	AZO1	ID=14006	leaf	unknown_developmental_stage
#DLN	4302	2677	AZO3	ID=14007	leaf	unknown_developmental_stage
#DLO	3450	2065	AZO4	ID=14008	root	unknown_developmental_stage
#DLP	200	130	AZO5	ID=14009	root	unknown_developmental_stage
#DLQ	5520	3480	F1	ID=14010	leaf	seedling
#DLR	74	61	G100D	ID=14011	seed	ripening
#DLS	86	72	G100R	ID=14012	seed	ripening
#DLT	10892	6274	G118	ID=14013	seed	dormant_seed
#DLU	5624	3629	G174	ID=14014	seed	dormant_seed
#DLV	4638	3013	G356	ID=14015	seed	dormant_seed
#DM0	6268	3633	G468	ID=14016	seed	dormant_seed
#DM1	6415	3680	G550	ID=14017	seed	dormant_seed
#DM2	5627	3482	G608	ID=14018	seed	dormant_seed
#DM3	7414	4341	G750	ID=14019	seed	ripening
#DM4	8690	5322	GR45	ID=14020	seed	dormant_seed
#DM5	6587	4269	OV	ID=14021	flower	reproductive
#DO9	10349	5256	AZO2	ID=14089	root	unknown_developmental_stage
#DPP	1501	1181	Wheat meiotic floret cDNA library	ID=14137	flower	reproductive
#DPV	81	52	Chinese Spring wheat immature spikelet cDNA	ID=14143	inflorescence	vegetative
#E2R	71	58	Subtracted, Clontech (cat. # K1804-1)	ID=14427	root	unknown_developmental_stage
#E5Q	4	2	Triticum aestivum RGA library	ID=14522	leaf	seedling
#E60	15	10	Hartog wheat EST endosperm library	ID=14528	seed	ripening
#E6O	988	496	T06	ID=14552	whole_plant	seedling
#E6P	900	666	T05	ID=14553	whole_plant	seedling
#E6Q	998	661	T07	ID=14554	whole_plant	seedling
#EAE	11	7	Triticum aestivum cv. Mahouti Differential display method	ID=14670	leaf	seedling
#EB1	1735	764	Triticum aestivum FGAS: TaLt3	ID=14689	crown	unknown_developmental_stage
#EB2	2486	1059	Triticum aestivum FGAS: TaLt2	ID=14690	crown	unknown_developmental_stage
#EB3	3174	890	Triticum aestivum FGAS: TaLt4	ID=14691	crown	unknown_developmental_stage
#EB4	3616	762	Triticum aestivum FGAS: TaLt5	ID=14692	crown	unknown_developmental_stage
#EB5	3051	1896	Triticum aestivum FGAS: Library 4 Gate 8	ID=14693	mixed	seedling
#EB6	4529	1058	Triticum aestivum FGAS: TaLt7	ID=14694	crown	unknown_developmental_stage
#EB7	4093	1006	Triticum aestivum FGAS: TaLt6	ID=14695	crown	unknown_developmental_stage
#EBC	13003	5597	Triticum aestivum FGAS: Library 3 Gate 6	ID=14700	root	unknown_developmental_stage
#EBD	6972	4198	Triticum aestivum FGAS: Library 5 GATE 7	ID=14701	mixed	mixed
#EBE	9632	4228	Triticum aestivum FGAS: Library 6 CAP GATE 1	ID=14702	mixed	vegetative
#FEO	17	9	Triticum aestivum cDNA-AFLP fragment	ID=15832	unspecified_tissue	unknown_developmental_stage
#FHO	4127	3019	Wheat 4-day-old etiolated seedling shoot library	ID=15928	stem	seedling
#FIJ	470	360	A:22	ID=15955	flower	reproductive
#FIK	363	317	a:22	ID=15956	flower	reproductive
#FIL	781	606	a:11	ID=15957	flower	reproductive
#FIM	926	626	d:15	ID=15958	seed	reproductive
#FIN	742	572	e:29	ID=15959	seed	reproductive
#FIO	431	302	d:26	ID=15960	seed	reproductive
#FIP	477	299	d:37	ID=15961	seed	reproductive
#FIQ	747	495	e:310	ID=15962	seed	reproductive
#FIR	526	451	e:411	ID=15963	flower	reproductive
#FIS	555	482	e:512	ID=15964	mixed	vegetative
#FIT	846	490	h:116	ID=15965	seed	ripening
#FSC	2377	1347	Wheat EST endosperm library	ID=16268	seed	ripening
#G1B	1	1	DDRT PCR product	ID=16427	seed	ripening
#G4S	973	555	Triticum aestivum subtracted, clontech	ID=16540	mixed	vegetative
#G8M	13	12	Triticum aestivum flag leaves 84 days	ID=16662	leaf	reproductive
#G93	28102	12294	Triticum aestivum FGAS: Library 2 Gate 3	ID=16675	mixed	vegetative
#GB2	441	331	q:444	ID=16738	seed	reproductive
#GB3	80	64	EC	ID=16739	flower	reproductive
#GDB	6	2	cDNA-AFLP clones from wheat	ID=16811	mixed	seedling
#GG0	1	1	Triticum aestivum library (Howarth JR)	ID=16896	unspecified_tissue	unknown_developmental_stage
#GNT	171	93	Triticum aestivum SSH cDNA library	ID=17149	crown	seedling
#GP3	294	211	Triticum aestivum cv. Fidel leaf	ID=17187	leaf	unknown_developmental_stage
#GRB	1247	762	WSWR cDNA library	ID=17259	root	seedling
#GVL	10	1	spikelets of YS thermo-sensitive male sterile wheat line A732 under male sterile and fertile conditions	ID=17397	inflorescence	reproductive
#GVM	11	2	leaves of stripe rust resistant and susceptible varieties infected by stripe rust	ID=17398	leaf	seedling
#H21	21	11	DDRT-RCHW	ID=17473	inflorescence	reproductive
#H7J	12	10	Wheat Aluminum SSH Library	ID=17651	root	unknown_developmental_stage
#H7K	58	42	Wheat FHB SSH Library	ID=17652	inflorescence	reproductive
#H9D	76	58	Wheat cv. Chisholm Aluminum SSH Library	ID=17709	root	unknown_developmental_stage
#HB9	2	1	Chinese Spring Differential display product library	ID=17769	inflorescence	vegetative
#HK9	50	21	SSH-cDNA Library of stripe rust infection in leaves of stripe rust resistant material R175 compared with no infection	ID=18057	leaf	seedling
#IA1	237	104	AAFC_CRC Fusarium graminearum inoculated wheat spikes	ID=18753	inflorescence	reproductive
#IB8	4	4	TA-WUE	ID=18792	leaf	seedling
#IBF	4	4	Triticum aestivum cDNAs related to drought stress by cDNA-AFLP	ID=18799	leaf	seedling
#ICE	2	0	differential displayed sequences in spikelets of YS thermo-sensitive male sterile wheat line A732 under male sterile and fertile	ID=18830	inflorescence	reproductive
#IEA	1	1	wheat cDNA clone	ID=18890	stem	unknown_developmental_stage
#IFQ	8	4	Triticum aestivum leaf cDNA-AFLP	ID=18938	leaf	unknown_developmental_stage
#IGC	41	34	Dnx Wheat pBluescript SSH Library	ID=18956	leaf	seedling
#IO6	63	45	SSH-cDNA Library of young spike of YS type under controlled male fertile condition	ID=19206	inflorescence	reproductive
#IOD	75	54	SSH-cDNA Library of young spike of YS type under controlled male sterile condition	ID=19213	inflorescence	reproductive
#IQ8	1193	894	Cold treated wheat cDNA library	ID=19272	mixed	unknown_developmental_stage
#IQN	219	115	Genes amplified from wheat FGAS cDNA libraries	ID=19287	mixed	unknown_developmental_stage
#IQO	39	30	Stress treated wheat cDNA libraries from the FGAS project	ID=19288	mixed	unknown_developmental_stage
#J21	86	26	Ta07_AAFC_ECORC_Fusarium_graminearum_inculated_wheat_heads	ID=19521	inflorescence	reproductive
#J22	272	101	Ta07b_AAFC_ECORC_Fusarium_graminearum_inculated_wheat_heads	ID=19522	inflorescence	reproductive
#J24	1470	924	Ta08_AAFC_ECORC_Fusarium_graminearum_inculated_wheat_heads	ID=19524	inflorescence	reproductive
#J25	1002	627	Ta09_AAFC_ECORC_Fusarium_graminearum_inculated_wheat_heads	ID=19525	inflorescence	reproductive
#J26	83	66	Ta10_AAFC_ECORC_Fusarium_graminearum_inculated_wheat_heads	ID=19526	inflorescence	reproductive
#J27	350	267	Ta10b_AAFC_ECORC_Fusarium_graminearum_inculated_wheat_heads	ID=19527	inflorescence	reproductive
#J28	858	514	Ta10c_AAFC_ECORC_Fusarium_graminearum_inculated_wheat_heads	ID=19528	inflorescence	reproductive
#J2H	9714	4079	Y.Ogihara unpublished cDNA library Wh_SHDr	ID=19537	stem	unknown_developmental_stage
#J2I	9537	3315	Y.Ogihara unpublished cDNA library Wh_V4816	ID=19538	stem	unknown_developmental_stage
#J2J	8997	3232	Y.Ogihara unpublished cDNA library Wh_V483	ID=19539	stem	unknown_developmental_stage
#J2K	8855	3197	Y.Ogihara unpublished cDNA library Wh_VABA	ID=19540	stem	unknown_developmental_stage
#J2L	10155	3599	Y.Ogihara unpublished cDNA library Wh_VWD	ID=19541	stem	unknown_developmental_stage
#J2M	8936	2703	Y.Ogihara unpublished cDNA library Wh_VHS	ID=19542	stem	unknown_developmental_stage
#J2N	10545	4548	Y.Ogihara unpublished cDNA library Wh_VSCB	ID=19543	cell_culture	unknown_developmental_stage
#J2O	8997	3474	Y.Ogihara unpublished cDNA library Wh_PCDAM	ID=19544	flower	reproductive
#J2P	5532	1759	Y.Ogihara unpublished cDNA library Wh_SH	ID=19545	whole_plant	seedling
#J2Q	23840	3170	Y.Ogihara unpublished cDNA library Wh_FL	ID=19546	inflorescence	reproductive
#J2R	11068	4081	Y.Ogihara unpublished cDNA library Wh_DPA20	ID=19547	seed	ripening
#J2S	10018	4307	Y.Ogihara unpublished cDNA library Wh_EMC	ID=19548	whole_plant	dormant_seed
#J2T	10049	4093	Y.Ogihara unpublished cDNA library Wh_EMI	ID=19549	whole_plant	dormant_seed
#J2U	9990	4525	Y.Ogihara unpublished cDNA library Wh_EM	ID=19550	whole_plant	dormant_seed
#J2V	9276	4182	Y.Ogihara unpublished cDNA library Wh_GCPCDAM	ID=19551	flower	reproductive
#J30	8850	4078	Y.Ogihara unpublished cDNA library Wh_HGCPCDAM	ID=19552	flower	reproductive
#J31	11118	4427	Y.Ogihara unpublished cDNA library Wh_KMP	ID=19553	stem	unknown_developmental_stage
#J32	10521	4434	Y.Ogihara unpublished cDNA library Wh_KMV	ID=19554	stem	unknown_developmental_stage
#J33	10562	4512	Y.Ogihara unpublished cDNA library Wh_MS	ID=19555	seed	ripening
#J34	10243	4254	Y.Ogihara unpublished cDNA library Wh_OKCS	ID=19556	seed	ripening
#J35	10497	4710	Y.Ogihara unpublished cDNA library Wh_RDr	ID=19557	root	dormant_seed
#J36	10391	4640	Y.Ogihara unpublished cDNA library Wh_SHC	ID=19558	stem	unknown_developmental_stage
#J37	9986	4023	Y.Ogihara unpublished cDNA library Wh_CSEC	ID=19559	callus	unknown_developmental_stage
#J5N	10	9	Genes amplified from wheat FGAS cDNA libraries (pExp)	ID=19639	mixed	unknown_developmental_stage
#JG4	6	4	Wheat Spikelet	ID=19972	inflorescence	reproductive
#JGA	182	167	Wheat-Fusarium graminearum filtrate interaction	ID=19978	seed	reproductive
#K3E	1	0	Triticum aestivum cv. Torero stressed plant	ID=20590	unspecified_tissue	unknown_developmental_stage
#KA0	10	7	cDNA-AFLP screen, Chinese Spring	ID=20800	flower	reproductive
#KBP	17	11	cDNA-AFLP of wheat response to Diuraphis noxia	ID=20857	leaf	seedling
#KE2	20	10	cDNA-AFLP of wheat 94M370 in response to Diuraphis noxia	ID=20930	leaf	seedling
#KE6	52	40	SSH-cDNA Library of stripe rust infection in leaves of stripe rust resistant Shaanmai 139 compared with no infection	ID=20934	leaf	seedling
#KFK	34	30	SSH-cDNA Library of normal leaves of stripe rust resistant material Shaanmai 139 compared with stripe rust infection	ID=20980	leaf	seedling
#KGR	3	0	Triticum aestivum cv. 89-27 inoculated with Puccinia striiformis f. sp. tritici	ID=21019	unspecified_tissue	unknown_developmental_stage
#KGS	2	1	Triticum aestivum cv. XianNong 4 inoculated with Puccinia striiformis f. sp. tritici	ID=21020	unspecified_tissue	unknown_developmental_stage
#KHJ	25233	8182	Y. Ogihara unpublished cDNA library, whsct	ID=21043	root	unknown_developmental_stage
#KHK	25481	8384	Y. Ogihara unpublished cDNA library, whatlal	ID=21044	root	unknown_developmental_stage
#KHL	23700	8695	Y. Ogihara unpublished cDNA library, whsctal	ID=21045	root	unknown_developmental_stage
#KHM	23186	6844	Y. Ogihara unpublished cDNA library, whthls	ID=21046	whole_plant	seedling
#KHN	23022	6485	Y. Ogihara unpublished cDNA library, whthkles	ID=21047	whole_plant	seedling
#KHO	23695	7139	Y. Ogihara unpublished cDNA library, whchan	ID=21048	whole_plant	seedling
#KHQ	23501	7326	Y. Ogihara unpublished cDNA library, whatl	ID=21050	root	unknown_developmental_stage
#KHR	23568	6692	Y. Ogihara unpublished cDNA library, whchul	ID=21051	whole_plant	seedling
#KME	92	81	SSH-cDNA Library during wheat-Fusarium graminearum interaction in spikes of wheat	ID=21198	inflorescence	reproductive
#KMF	8	0	Wheat seedling stage cDNA library	ID=21199	leaf	seedling
#KMM	31	28	SSH-cDNA Library after serious drought in leaves of wheat	ID=21206	leaf	seedling
#KMN	32	8	SSH-cDNA library of wheat leaves during rehydration after serious water stress	ID=21207	leaf	seedling
#KMR	1	1	Triticum aestivum Sardari 10 days seedlings under drought stress	ID=21211	mixed	seedling
#KPM	7	4	cDNA-AFLP of wheat response to Diuraphis noxia in pTZ57R/T	ID=21302	leaf	seedling
#KVV	640	561	Incompatible SSH cDNA library from wheat leaves inoculated by stripe rust fungus	ID=21503	leaf	unknown_developmental_stage
#L8M	6	5	Winter wheat cold stressed leaf tissue	ID=21782	leaf	seedling
#LEI	52	46	SSH-cDNA Library of no powdery mildew infection in leaves of powdery mildew resistant variety N9436 compared with infection	ID=21970	leaf	seedling
#LEJ	85	70	SSH-cDNA Library of powdery mildew infection in leaves of powdery mildew resistant variety N9436 compared with no infection	ID=21971	leaf	seedling
#LEK	55	41	SSH-cDNA Library of powdery mildew infection in leaves of powdery mildew resistant variety N9820 compared with no infection	ID=21972	leaf	seedling
#LHK	13	7	wheat Fusarium graminearum inoculated, cDNA-AFLP fragment	ID=22068	flower	reproductive
#LK2	1	1	Triticum aestivum Shahi 14 days seedlings under normal condition	ID=22146	leaf	seedling
#LQR	1	1	Triticum aestivum Alvand 16 days seedlings under normal condition	ID=22363	leaf	seedling
#LQS	1	1	Triticum aestivum Bayat 16 days seedlings under normal condition	ID=22364	leaf	seedling
#LQT	1	1	Triticum aestivum Darab1 16 days seedlings under normal condition	ID=22365	leaf	seedling
#LQU	1	1	Triticum aestivum Omid 16 days seedlings under normal condition	ID=22366	leaf	seedling
#LQV	1	1	Triticum aestivum Sardari 16 days seedlings under normal condition	ID=22367	leaf	seedling
#LR0	1	1	Triticum aestivum Shahi 16 days seedlings under normal condition	ID=22368	leaf	seedling
#LR1	1	1	Triticum aestivum Zarrin 16 days seedlings under normal condition	ID=22369	leaf	seedling
#M55	55	29	wheat influenced by cereal cyst nematode different display Library	ID=22693	root	unknown_developmental_stage
#M59	12	7	wheat influenced by cereal cyst nematode differential express Library	ID=22697	root	unknown_developmental_stage
#MAP	13	9	Triticum aestivum AvocetYr1 inoculated with Yellow Rust (race:PST45)	ID=22873	not yet classfied	not yet classfied
#MAQ	17	8	Triticum aestivum AvocetYr10 inoculated with Yellow Rust (race:PST17)	ID=22874	not yet classfied	not yet classfied
#MCU	181	134	Transcript derived fragments (TDFs) from wheat leaves inoculated by stripe rust fungus	ID=22942	leaf	seedling
#MOD	1	1	Triticum aestivum Alvand 12 days seedlings under normal condition	ID=23309	not yet classfied	not yet classfied
#MOE	1	1	Triticum aestivum Bayat 12 days seedlings under normal condition	ID=23310	not yet classfied	not yet classfied
#MOF	1	1	Triticum aestivum Besostaya 12 days seedlings under normal condition	ID=23311	not yet classfied	not yet classfied
#MOG	1	1	Triticum aestivum Chamran 12 days seedlings under normal condition	ID=23312	not yet classfied	not yet classfied
#MOH	1	1	Triticum aestivum Darab 12 days seedlings under normal condition	ID=23313	not yet classfied	not yet classfied
#MOI	1	1	Triticum aestivum Mahouti 12 days seedlings under normal condition	ID=23314	not yet classfied	not yet classfied
#MOJ	1	1	Triticum aestivum Omid 12 days seedlings under normal condition	ID=23315	not yet classfied	not yet classfied
#MOK	1	1	Triticum aestivum Roushan 12 days seedlings under normal condition	ID=23316	not yet classfied	not yet classfied
#MOL	1	1	Triticum aestivum Sardari 12 days seedlings under normal condition	ID=23317	not yet classfied	not yet classfied
#MOM	1	1	Triticum aestivum Shahi 12 days seedlings under normal condition	ID=23318	not yet classfied	not yet classfied
#MON	1	1	Triticum aestivum Zarrin 12 days seedlings under normal condition	ID=23319	not yet classfied	not yet classfied
#MOO	247	182	Transcript derived fragments (TDFs) from wheat leaves inoculated by stripe rust fungus (CY23)	ID=23320	not yet classfied	not yet classfied
#MQC	10	9	Triticum aestivum root cDNA library	ID=23372	not yet classfied	not yet classfied
#MTC	61	27	Triticum aestivum root (China Agricultural University)	ID=23468	not yet classfied	not yet classfied
#N04	8	1	Wheat anther full-length cDNA library	ID=23556	not yet classfied	not yet classfied
#N05	2	2	Wheat anther 0-5 days post anthesis full-length cDNA library	ID=23557	not yet classfied	not yet classfied
#N06	2	2	Wheat seedling full-length cDNA library	ID=23558	not yet classfied	not yet classfied
#N07	1	1	Wheat shoot full-length cDNA library	ID=23559	not yet classfied	not yet classfied
#N1S	479	323	Transcript derived fragments (TDFs) from wheat leaves challenged with stripe rust fungus (CY32)	ID=23612	not yet classfied	not yet classfied
#N4E	978	308	Triticum aestivum developing seed heat stress forward subtractive library	ID=23694	not yet classfied	not yet classfied
#N4F	1038	357	Triticum aestivum developing seed heat stress reverse subtractive library	ID=23695	not yet classfied	not yet classfied
#N4G	543	255	Triticum aestivum flower heat stress forward subtractive library	ID=23696	not yet classfied	not yet classfied
#N4H	841	368	Triticum aestivum 10-day-old seeding heat stress forward subtractive library	ID=23697	not yet classfied	not yet classfied
#NHO	48	5	Triticum aestivum BH1146 young leaves	ID=24120	not yet classfied	not yet classfied
#NJG	427	372	SSH cDNA library for wheat adult plant resistance to stripe rust	ID=24176	not yet classfied	not yet classfied
#NMI	115	40	FUSA	ID=24274	not yet classfied	not yet classfied
#NMJ	63	46	FUZ	ID=24275	not yet classfied	not yet classfied
#NOS	158	86	SSH-cDNA Library of stripe rust infection in leaves of stripe rust resistant material NR1121 compared with no infection	ID=24348	not yet classfied	not yet classfied
#O55	2738	1693	cDNA library of a compatible interaction between stripe rust (Puccinia striiformis) and wheat	ID=24741	not yet classfied	not yet classfied
#O61	76	60	Male fertile SSH-cDNA Library of young spike of YM type thermo-sensitive male-sterile wheat line during monokaryotic stage	ID=24769	not yet classfied	not yet classfied
#O62	54	41	Male sterile SSH-cDNA Library of young spike of YM type thermo-sensitive male-sterile wheat line during monokaryotic stage	ID=24770	not yet classfied	not yet classfied
#O7L	1	0	Triticum aestivum TP seedling cDNA library	ID=24821	not yet classfied	not yet classfied
#O9J	6	2	Triticum aestivum 8-day-old unstressed aerial tissues	ID=24883	not yet classfied	not yet classfied
#OAP	10	8	Triticum aestivum at jointing stage	ID=24921	not yet classfied	not yet classfied
#OBJ	17	7	Wheat Betta NILs RWA induced cDNA library	ID=24947	not yet classfied	not yet classfied
#OCP	2	0	Triticum aestivum seedlings exposed to long term salinity (250 mM NaCl)	ID=24985	not yet classfied	not yet classfied
#ODL	9	4	150 mM NaCI treated leaf tissue during 8 hours	ID=25013	not yet classfied	not yet classfied
#OGF	3	2	150 mM NaCI treated leaf tissue during 27 hours	ID=25103	not yet classfied	not yet classfied
#OMP	109	76	Genes amplified from wheat mixed cDNA libraries	ID=25305	not yet classfied	not yet classfied
#PDF	7	3	Wheat panicles in tetrad stage Library	ID=26031	not yet classfied	not yet classfied
#PGC	60	47	SSH cDNA library of T. aestivum cv. Chuanmai 28 Three pistils mutation	ID=26124	not yet classfied	not yet classfied
#PGD	157	114	SSH cDNA library of T. aestivum cv. Chinese Spring Three pistils mutation	ID=26125	not yet classfied	not yet classfied
#APB	9	8	Wheat-Thinopyrum alien additional line TAI-27 subtracted cDNA lib	None	uncleared	uncleared
#BL0	80	13	Leaf rust-infected wheat	None	uncleared	uncleared
#BSS	731	387	wf	None	uncleared	uncleared
#E2K	87	22	Subtracted library from Infected wheat roots with G.graminis	None	uncleared	uncleared
#E2L	198	156	Infected wheat roots with G.graminis Lambda Zap Express Library	None	uncleared	uncleared
#H17	402	59	cDNA library of sporulating Phaeosphaeria nodorum SN15 on Wheat cv. Amery	None	uncleared	uncleared
#MG2	13	6	ABA treated Bread wheat (T.aestivum L.)leaves	None	uncleared	uncleared
#JHH	11	5	The Hybrid Specific Amplification Lib of the Wheat-Thinopyrum alien additional line Tai-27	None	uncleared	uncleared

## Sheet: Sheet2
Cat	ESTs	TCs	Tissue	Developmental stage
556	2	2	unspecified_tissue	unknown
622	3	3	leaf	unknown
1971	2	1	unspecified_tissue	unknown
1972	2	0	unspecified_tissue	unknown
3736	1010	795	seed	unknown
5366	523	319	leaf	seedling
#57R	4	2	leaf	reproductive
5399	11	8	leaf	unknown
5428	4581	3094	root	seedling
5449	2114	1301	seed	ripening
5450	1046	886	seed	ripening
5451	987	626	leaf	vegetative
5454	1073	749	seed	unknown
5455	310	4	root	seedling
5456	759	394	leaf	seedling
5457	985	743	flower	reproductive
5458	449	130	leaf	seedling
5459	2200	747	inflorescence	reproductive
5461	413	333	root	unknown
5462	1036	801	callus	unknown
5463	1031	802	root	seedling
5467	2445	1722	stem	seedling
5468	2811	1617	seed	ripening
5472	220	143	seed	ripening
5473	556	351	seed	ripening
5476	762	668	unspecified_tissue	unknown
5477	993	547	unspecified_tissue	unknown
5491	4535	2690	root	seedling
5503	876	712	whole_plant	seedling
5508	1809	639	stem	seedling
5509	1186	924	whole_plant	Seedling
5527	1019	736	leaf	seedling
5528	13383	7883	inflorescence	reproductive
5552	2162	1561	seed	dormant_seed
5553	2780	2026	crown	seedling
5584	725	488	inflorescence	reproductive
5592	1208	642	mixed	mixed
5593	1250	913	leaf	vegetative
5596	1026	763	leaf	vegetative
5597	1272	861	inflorescence	reproductive
5603	3453	2293	inflorescence	reproductive
7230	1183	907	crown	reproductive
7235	790	573	leaf	vegetative
8679	1112	784	sheath	reproductive
#8JP	2949	1906	seed	dormant_seed
#8NB	7387	3355	leaf	seedling
#9FM	991	759	root	seedling
#9G8	15	10	leaf	unknown
#9HS	1447	914	inflorescence	reproductive
#9O0	10993	6768	inflorescence	reproductive
#9UI	7	7	stem	seedling
#A73	14654	6057	inflorescence	reproductive
#A74	9969	4119	crown	seedling
#A75	11125	4089	seed	ripening
#A76	12159	5202	inflorescence	reproductive
#A7A	11154	5014	inflorescence	reproductive
#A7B	10214	4938	flower	reproductive
#A7C	10418	4619	root	seedling
#A7F	12455	3773	seed	ripening
#A7G	11921	5040	inflorescence	reproductive
#A7H	10952	4856	inflorescence	reproductive
#A7O	16	8	flower	reproductive
#A7P	1	1	flower	reproductive
#A8B	99	78	leaf	unknown
#A9H	5805	3372	seed	ripening
#A9I	5368	1653	seed	ripening
#ACE	3	2	inflorescence	reproductive
#ACM	957	797	root	seedling
#AK6	1024	802	root	vegetative
#AM2	4417	2631	seed	ripening
#AME	9	1	inflorescence	vegetative
#ANC	507	368	seed	ripening
#AND	735	561	seed	ripening
#ANE	948	684	seed	ripening
#ANF	561	397	seed	ripening
#ANG	937	716	seed	germinating_seed
#ANH	982	760	seed	germinating_seed
#ANI	738	490	seed	germinating_seed
#ANJ	899	689	whole_plant	seedling
#ANK	1254	932	whole_plant	seedling
#ANL	917	684	whole_plant	seedling
#ANM	923	170	seed	ripening
#ANN	706	557	root	seedling
#ANO	441	338	root	seedling
#ANP	941	613	whole_plant	seedling
#ANQ	651	454	whole_plant	seedling
#ANR	695	488	flower	ripening
#ANS	410	333	root	seedling
#ANT	760	597	flower	reproductive
#ANU	650	357	flower	reproductive
#AOM	2055	1592	root	vegetative
#AP0	1	0	unspecified_tissue	unknown
#APC	1402	1091	mixed	vegetative
#AQN	3626	2207	seed	ripening
#AR7	6	4	leaf	unknown
#AS6	1139	618	inflorescence	reproductive
#AS7	1659	873	inflorescence	reproductive
#AS8	1566	1096	inflorescence	reproductive
#ASP	1306	993	root	vegetative
#ASQ	1032	833	root	seedling
#BK6	121	91	seed	unknown
#BM5	70	20	leaf	unknown
#BM6	45	15	leaf	unknown
#BQU	31	25	leaf	seedling
#BQV	9101	4656	flower	reproductive
#BRH	4825	2793	flower	reproductive
#BRI	1513	685	mixed	unknown
#BRJ	1470	1032	flower	reproductive
#BRK	681	418	leaf	seedling
#BRL	14755	6194	root	seedling
#BRM	10844	2868	leaf	seedling
#BRN	330	263	mixed	other
#BRO	376	269	leaf	seedling
#BRP	8748	3994	leaf	seedling
#BRQ	445	331	root	seedling
#BRR	16657	7902	root	seedling
#BRS	4384	1998	leaf	seedling
#BRT	2170	1069	leaf	seedling
#BRU	2919	1409	leaf	seedling
#BRV	2213	1044	leaf	seedling
#BS0	3999	1368	leaf	unknown
#BS1	4897	1118	leaf	unknown
#BS2	490	182	root	unknown
#BS3	1905	817	leaf	seedling
#BS4	1455	640	leaf	seedling
#BS5	2390	1017	leaf	seedling
#BS6	10436	4571	leaf	seedling
#BS7	1785	806	leaf	seedling
#BS8	1457	622	leaf	seedling
#BS9	1552	554	leaf	seedling
#BSA	1702	869	leaf	seedling
#BSB	985	668	seed	germinating_seed
#BSC	967	675	seed	germinating_seed
#BSD	4689	2685	seed	ripening
#BSE	4887	2590	seed	ripening
#BSF	4967	2247	seed	ripening
#BSG	958	468	seed	ripening
#BSH	840	468	seed	ripening
#BSI	2311	1324	seed	germinating_seed
#BSK	327	257	seed	ripening
#BSL	310	245	seed	ripening
#BSN	897	505	root	seedling
#BSO	673	331	whole_plant	seedling
#BSQ	1021	566	whole_plant	seedling
#BSR	938	485	inflorescence	vegetative
#BST	2186	1508	inflorescence	reproductive
#BSU	1940	1325	flower	reproductive
#BSV	2300	1465	flower	reproductive
#BT0	659	266	seed	ripening
#BT1	2634	1645	leaf	unknown
#BT2	2734	902	leaf	unknown
#BT3	1020	221	inflorescence	vegetative
#BT4	248	198	seed	ripening
#BT5	773	555	flower	reproductive
#BT6	227	184	inflorescence	vegetative
#BT7	217	169	leaf	unknown
#BT9	2916	1586	leaf	unknown
#BTA	1988	778	leaf	unknown
#CCQ	40	7	leaf	unknown
#CDU	918	721	stem	seedling
#CLR	5	3	leaf	seedling
#CLS	10	5	leaf	seedling
#CNV	23	14	leaf	seedling
#DD4	1194	1088	seed	reproductive
#DD5	144	127	seed
#DE2	57	57	stem
#DE3	11	10	mixed	seedling
#DE4	52	51	whole_plant	seedling
#DE5	169	161	root	seedling
#DE6	418	360	inflorescence	reproductive
#DEP	115	113	inflorescence	reproductive
#DEQ	871	756	inflorescence	vegetative
#DER	47	43	inflorescence	ripening
#DES	31	29	leaf	vegetative
#DET	35	31	sheath	reproductive
#DEU	46	41	crown	reproductive
#DF0	42	39	stem	seedling
#DF1	697	634	root	seedling
#DF3	14	13	leaf	vegetative
#DF4	62	59	leaf	vegetative
#DF5	86	83	leaf	seedling
#DF6	204	184	crown	seedling
#DF7	46	45	inflorescence	ripening
#DFS	75	66	root	seedling
#DFT	55	48	root	seedling
#DFU	148	126	seed	dormant_seed
#DFV	331	156	stem	seedling
#DG0	686	232	whole_plant	seedling
#DLM	3425	2145	leaf	unknown
#DLN	4302	2677	leaf	unknown
#DLO	3450	2065	root	unknown
#DLP	200	130	root	unknown
#DLQ	5520	3480	leaf	seedling
#DLR	74	61	seed	ripening
#DLS	86	72	seed	ripening
#DLT	10892	6274	seed	dormant_seed
#DLU	5624	3629	seed	dormant_seed
#DLV	4638	3013	seed	dormant_seed
#DM0	6268	3633	seed	dormant_seed
#DM1	6415	3680	seed	dormant_seed
#DM2	5627	3482	seed	dormant_seed
#DM3	7414	4341	seed	ripening
#DM4	8690	5322	seed	dormant_seed
#DM5	6587	4269	flower	reproductive
#DO9	10349	5256	root	unknown
#DPP	1501	1181	flower	reproductive
#DPV	81	52	inflorescence	vegetative
#E2R	71	58	root	unknown
#E5Q	4	2	leaf	seedling
#E60	15	10	seed	ripening
#E6O	988	496	whole_plant	seedling
#E6P	900	666	whole_plant	seedling
#E6Q	998	661	whole_plant	seedling
#EAE	11	7	leaf	seedling
#EB1	1735	764	crown	unknown
#EB2	2486	1059	crown	unknown
#EB3	3174	890	crown	unknown
#EB4	3616	762	crown	unknown
#EB5	3051	1896	mixed	seedling
#EB6	4529	1058	crown	unknown
#EB7	4093	1006	crown	unknown
#EBC	13003	5597	root	unknown
#EBD	6972	4198	mixed	mixed
#EBE	9632	4228	mixed	vegetative
#FEO	17	9	unspecified_tissue	unknown
#FHO	4127	3019	stem	seedling
#FIJ	470	360	flower	reproductive
#FIK	363	317	flower	reproductive
#FIL	781	606	flower	reproductive
#FIM	926	626	seed	reproductive
#FIN	742	572	seed	reproductive
#FIO	431	302	seed	reproductive
#FIP	477	299	seed	reproductive
#FIQ	747	495	seed	reproductive
#FIR	526	451	flower	reproductive
#FIS	555	482	mixed	vegetative
#FIT	846	490	seed	ripening
#FSC	2377	1347	seed	ripening
#G1B	1	1	seed	ripening
#G4S	973	555	mixed	vegetative
#G8M	13	12	leaf	reproductive
#G93	28102	12294	mixed	vegetative
#GB2	441	331	seed	reproductive
#GB3	80	64	flower	reproductive
#GDB	6	2	mixed	seedling
#GG0	1	1	unspecified_tissue	unknown
#GNT	171	93	crown	seedling
#GP3	294	211	leaf	unknown
#GRB	1247	762	root	seedling
#GVL	10	1	inflorescence	reproductive
#GVM	11	2	leaf	seedling
#H21	21	11	inflorescence	reproductive
#H7J	12	10	root	unknown
#H7K	58	42	inflorescence	reproductive
#H9D	76	58	root	unknown
#HB9	2	1	inflorescence	vegetative
#HK9	50	21	leaf	seedling
#IA1	237	104	inflorescence	reproductive
#IB8	4	4	leaf	seedling
#IBF	4	4	leaf	seedling
#ICE	2	0	inflorescence	reproductive
#IEA	1	1	stem	unknown
#IFQ	8	4	leaf	unknown
#IGC	41	34	leaf	seedling
#IO6	63	45	inflorescence	reproductive
#IOD	75	54	inflorescence	reproductive
#IQ8	1193	894	mixed	unknown
#IQN	219	115	mixed	unknown
#IQO	39	30	mixed	unknown
#J21	86	26	inflorescence	reproductive
#J22	272	101	inflorescence	reproductive
#J24	1470	924	inflorescence	reproductive
#J25	1002	627	inflorescence	reproductive
#J26	83	66	inflorescence	reproductive
#J27	350	267	inflorescence	reproductive
#J28	858	514	inflorescence	reproductive
#J2H	9714	4079	stem	unknown
#J2I	9537	3315	stem	unknown
#J2J	8997	3232	stem	unknown
#J2K	8855	3197	stem	unknown
#J2L	10155	3599	stem	unknown
#J2M	8936	2703	stem	unknown
#J2N	10545	4548	cell_culture	unknown
#J2O	8997	3474	flower	reproductive
#J2P	5532	1759	whole_plant	seedling
#J2Q	23840	3170	inflorescence	reproductive
#J2R	11068	4081	seed	ripening
#J2S	10018	4307	whole_plant	dormant_seed
#J2T	10049	4093	whole_plant	dormant_seed
#J2U	9990	4525	whole_plant	dormant_seed
#J2V	9276	4182	flower	reproductive
#J30	8850	4078	flower	reproductive
#J31	11118	4427	stem	unknown
#J32	10521	4434	stem	unknown
#J33	10562	4512	seed	ripening
#J34	10243	4254	seed	ripening
#J35	10497	4710	root	dormant_seed
#J36	10391	4640	stem	unknown
#J37	9986	4023	callus	unknown
#J5N	10	9	mixed	unknown
#JG4	6	4	inflorescence	reproductive
#JGA	182	167	seed	reproductive
#K3E	1	0	unspecified_tissue	unknown
#KA0	10	7	flower	reproductive
#KBP	17	11	leaf	seedling
#KE2	20	10	leaf	seedling
#KE6	52	40	leaf	seedling
#KFK	34	30	leaf	seedling
#KGR	3	0	unspecified_tissue	unknown
#KGS	2	1	unspecified_tissue	unknown
#KHJ	25233	8182	root	unknown
#KHK	25481	8384	root	unknown
#KHL	23700	8695	root	unknown
#KHM	23186	6844	whole_plant	seedling
#KHN	23022	6485	whole_plant	seedling
#KHO	23695	7139	whole_plant	seedling
#KHQ	23501	7326	root	unknown
#KHR	23568	6692	whole_plant	seedling
#KME	92	81	inflorescence	reproductive
#KMF	8	0	leaf	seedling
#KMM	31	28	leaf	seedling
#KMN	32	8	leaf	seedling
#KMR	1	1	mixed	seedling
#KPM	7	4	leaf	seedling
#KVV	640	561	leaf	unknown
#L8M	6	5	leaf	seedling
#LEI	52	46	leaf	seedling
#LEJ	85	70	leaf	seedling
#LEK	55	41	leaf	seedling
#LHK	13	7	flower	reproductive
#LK2	1	1	leaf	seedling
#LQR	1	1	leaf	seedling
#LQS	1	1	leaf	seedling
#LQT	1	1	leaf	seedling
#LQU	1	1	leaf	seedling
#LQV	1	1	leaf	seedling
#LR0	1	1	leaf	seedling
#LR1	1	1	leaf	seedling
#M55	55	29	root	unknown
#M59	12	7	root	unknown
#MAP	13	9	not yet classfied	not yet classfied
#MAQ	17	8	not yet classfied	not yet classfied
#MCU	181	134	leaf	seedling
#MOD	1	1	not yet classfied	not yet classfied
#MOE	1	1	not yet classfied	not yet classfied
#MOF	1	1	not yet classfied	not yet classfied
#MOG	1	1	not yet classfied	not yet classfied
#MOH	1	1	not yet classfied	not yet classfied
#MOI	1	1	not yet classfied	not yet classfied
#MOJ	1	1	not yet classfied	not yet classfied
#MOK	1	1	not yet classfied	not yet classfied
#MOL	1	1	not yet classfied	not yet classfied
#MOM	1	1	not yet classfied	not yet classfied
#MON	1	1	not yet classfied	not yet classfied
#MOO	247	182	not yet classfied	not yet classfied
#MQC	10	9	not yet classfied	not yet classfied
#MTC	61	27	not yet classfied	not yet classfied
#N04	8	1	not yet classfied	not yet classfied
#N05	2	2	not yet classfied	not yet classfied
#N06	2	2	not yet classfied	not yet classfied
#N07	1	1	not yet classfied	not yet classfied
#N1S	479	323	not yet classfied	not yet classfied
#N4E	978	308	not yet classfied	not yet classfied
#N4F	1038	357	not yet classfied	not yet classfied
#N4G	543	255	not yet classfied	not yet classfied
#N4H	841	368	not yet classfied	not yet classfied
#NHO	48	5	not yet classfied	not yet classfied
#NJG	427	372	not yet classfied	not yet classfied
#NMI	115	40	not yet classfied	not yet classfied
#NMJ	63	46	not yet classfied	not yet classfied
#NOS	158	86	not yet classfied	not yet classfied
#O55	2738	1693	not yet classfied	not yet classfied
#O61	76	60	not yet classfied	not yet classfied
#O62	54	41	not yet classfied	not yet classfied
#O7L	1	0	not yet classfied	not yet classfied
#O9J	6	2	not yet classfied	not yet classfied
#OAP	10	8	not yet classfied	not yet classfied
#OBJ	17	7	not yet classfied	not yet classfied
#OCP	2	0	not yet classfied	not yet classfied
#ODL	9	4	not yet classfied	not yet classfied
#OGF	3	2	not yet classfied	not yet classfied
#OMP	109	76	not yet classfied	not yet classfied
#PDF	7	3	not yet classfied	not yet classfied
#PGC	60	47	not yet classfied	not yet classfied
#PGD	157	114	not yet classfied	not yet classfied
#APB	9	8	uncleared	uncleared
#BL0	80	13	uncleared	uncleared
#BSS	731	387	uncleared	uncleared
#E2K	87	22	uncleared	uncleared
#E2L	198	156	uncleared	uncleared
#H17	402	59	uncleared	uncleared
#MG2	13	6	uncleared	uncleared
#JHH	11	5	uncleared	uncleared
Total	1053965	473011
